# Supplementary material for: Deciphering the Molecular Characteristics of Human Idiopathic Nonobstructive Azoospermia from the Perspective of Germ Cells
Source: Adv Sci (Weinh). 2023 Apr 21;10(17):2206852. doi: 10.1002/advs.202206852 (PMC10265083; doi:10.1002/advs.202206852)
Supplement: Supplementary file 2 — Supplemental Table 1 [file ADVS-10-2206852-s004.xlsx]

## Sheet: Pathological information
Donor	Age	LT(ml)	RT(ml)	PRL(ng/ml)	FSH(mIU//ml)	LH(mIU/ml)	E2(pmol/L)	T(nmol/L)	Chromosomal Composition	Y Chromosome Microdeletion	Johnson Score	Semen Volume (ml)	Semen PH	Family Medical History	Semen	Pathological Report	MESE	TESA	Others
NOA1	27	12	12	-	-	-	-	-	46, XY	No missing	6	-	-	Denial	No sperm	-	-	No sperm on the left, hard to find on the right	-
NOA2	30	10	10	-	6,21	8.84	587	20.8	46, XY	No missing	5	0.2	7.4	Denial	No sperm	In bilateral cases, no mature spermatozoa was seen in seminiferous tubules and interstitial fibrosis was observed	A large number of spermatogenic cells can be seen on both sides, but no sperm can be seen	-	-
NOA12	33	12	12	8.66	14.2	7.27	132	14.7	46, XY	No missing	7	2.2	7.5	Denial	No sperm	Small tissue, obvious extrusion, hard to identify the structure	-	No spermatozoa were found under bilateral microscope	The donor has had mumps
NOA17	27	6	6	9.94	5.59	4.17	135	11.9	46, XY	No missing	-	4.2	7.5	Denial	No sperm	Microscopically, sertoli cells and spermatogenic cells were seen in the convoluted seminiferous tubules, and spermatozoa were seen in the lumen(right testicle)	-	-	-
NOA3	35	18	18	-	5.38	6.93	-	303.8	46, XY	No missing	-	2.2	7.2	Denial	No sperm	Spermatogenic cells at all levels in the convoluted tubules were severely reduced, and no definite spermatozoa were observed	The convoluted seminiferous tubules have poor toughness and are easy to tear. A large number of spermatogenic cells can be seen on both sides, but no sperm can be seen	No sperm was found on both sides	The donor has had mumps
NOA4	31	15	15	6.41	2.43	1.56	191	20	46, XY	No missing	7	3.2	7.5	Denial	No sperm	Spermatogenic cells at all levels of convoluted seminiferous tubules were decreased, a small amount of spermatogenesis was observed, and the basement membrane was slightly thickened, which was consistent with severe hypospermatogenic	Numerous spermatogenic cells were seen, but no sperm was seen	No sperm was found on both sides	-
NOA5	29	8	8	13.37	13.11	5.89	-	350.60ng/dL	46, XY	No missing	4	5.6	7.2	Denial	No sperm	Sertoli cells, spermatogenic cells and spermatozoa were seen in the convoluted seminiferous tubules	Spermatogenic cells can be seen on both sides, but no sperm can be seen	No sperms were observed in the right epididymis and the left testicle	-
NOA6	29	15	10	-	15.3	8.12	-	13.5	46, XY	No missing	3	3	7.5	Denial	No sperm	There were a few spermatogenic tubules, supporting cell proliferation, spermatogonial cells and a few spermatogonial cells, no spermatozoa or spermatozoa	Spermatogenic cells were seen at the left, but no sperm was seen. No spermatogenic cells and sperm were seen at the right	-	-
NOA7	32	8	8	8.92	11	4.64	151	4.51	46, XY	No missing	-	3.2	7.5	Denial	No sperm	Bilateral vas deferens were well developed with spermatogenesis	-	-	Fatty liver and multiple small cysts in this donor
NOA11	35	6	6	21.6	20.2	7.07	121	10.7	46, XY	No missing	-	2.6	7	Denial	No sperm	Atrophy of convoluted seminiferous tubules, thickening of basement membrane, decreased spermatogenic cells, no spermatozoa, proliferation of interstitial cells	-	-	-
NOA9	34	10	10	10	14	5.67	195	9.05	46, XY	No missing	1） 6；2） 6	1.4	7.5	Denial	No sperm	-	-	-	This donor's parents were married to close relatives
NOA13	27	10	6	5.11	12.4	6.42	<73.4	11.6	46, XY	No missing	1） 6；2） 4	1.8	7.5	Denial	No sperm	On the left: seminiferous tubules atrophy with reduced spermatogenic cells, occasional spermatogenic cells. On the right: seminiferous tubules atrophy with significantly reduced spermatogenic cells, occasional spermatogenic cells	-	No spermatozoa were seen under the microscope	-
NOA15	37	-	-	8.73	5.72	7.92	-	7.94	46, XY	No missing	-	3	7.5	Denial	No sperm	The basement membrane was slightly thickened, spermatogenic cells at all levels were gradually reduced, and no definite sperm was observed	-	-	-
																			-
NOA8	28	15	15	-	5.69	4.05	34.47	3.95	46, XY	No missing	2）3	-	-	Denial	No sperm	Bilateral vas deferens were present	-	-	-
NOA10	29	-	-	-	8.92	4.96	-	12	46, XY	No missing	6	4	6.8	Denial	No sperm	Spermatogenic cells were blocked in spermatocyte stage and spermatogenic cells at all levels were disordered	-	-	This donor has one son
NOA14	28	6	6	-	-	-	-	-	46, XY	No missing	-	3	7.5	Denial	No sperm	Atrophy of convoluted seminiferous tubules, thickening of basement membrane, significant reduction of spermatogenic cells, occasional spermatogenesis, consistent with severe hypospermatogenic	-	-	-
NOA16	36	4	6	11.4	14.8	7.73	164	12.9	46, XY	No missing	-	5	7	Denial	No sperm	The basal membrane of convoluted seminiferous tubules was slightly thickened, spermatogenic cells at all levels were significantly reduced, and no definite sperm was observed	-	-	-

## Sheet: Quality control
Cell	Raw_Reads	Raw_bases	Clean_Reads	Clean_bases	Aligned_Reads	MappingRate	Gene_num	Transcripts	Patient	CellType
NOA1_1_1_1	429378	51977929	429079	51932254	167611	0.391	5460	36588	NOA1	Z
NOA1_1_1_3	1547924	196587505	1544576	196119092	957992	0.62	8866	240460	NOA1	P
NOA1_1_1_4	1178959	151828998	1176204	151482472	776212	0.66	8553	230438	NOA1	P
NOA1_1_1_5	468321	41673759	465354	41104097	35378	0.076	4331	16412	NOA1	S
NOA1_1_1_6	662286	82154277	661582	82059935	328036	0.496	7454	74858	NOA1	ST
NOA1_1_1_8	504770	50916125	500133	50283161	122567	0.245	6811	56475	NOA1	Z
NOA1_1_1_9	1042812	127840162	1040078	127499276	527234	0.507	7906	205497	NOA1	S
NOA1_1_1_10	503204	59798831	501637	59574191	254911	0.508	6354	57486	NOA1	Diff.ing SPG
NOA1_1_1_12	938151	116055899	936377	115840253	425573	0.454	7371	67864	NOA1	L
NOA1_1_1_13	1211729	146576048	1196535	145000930	665067	0.556	8882	224880	NOA1	P
NOA1_1_1_14	1724905	227098768	1722975	226841288	1182663	0.686	9130	291701	NOA1	P
NOA1_1_1_15	523308	64305206	522445	64169193	283955	0.544	6680	78877	NOA1	Z
NOA1_1_1_16	457554	58607323	456637	58499863	279810	0.613	6080	60505	NOA1	Z
NOA1_1_1_17	419155	51352399	414325	50855178	207386	0.501	5961	34907	NOA1	SSC
NOA1_1_1_18	698036	83155599	696560	82940161	365563	0.525	6821	79033	NOA1	D
NOA1_1_1_19	834210	103801146	831774	103525876	440708	0.53	7235	103240	NOA1	Z
NOA1_1_1_20	415674	42428611	413430	42059028	111985	0.271	6778	36725	NOA1	SSC
NOA1_1_1_21	898730	111315757	896878	111012320	520965	0.581	8803	223266	NOA1	P
NOA1_1_1_22	1962742	255862421	1960948	255601144	1291739	0.659	9483	238092	NOA1	Z
NOA1_1_1_24	597332	70448148	595943	70261005	191510	0.321	4966	23021	NOA1	L
NOA1_1_1_25	860842	104770172	858008	104445200	424880	0.495	7584	103915	NOA1	Z
NOA1_1_1_26	1164039	143269994	1162564	143080771	556235	0.478	7761	72549	NOA1	L
NOA1_1_1_27	1488667	183720854	1487271	183520011	707552	0.476	9293	111635	NOA1	L
NOA1_1_1_28	599143	66175329	594553	65582340	200804	0.338	7286	54155	NOA1	L
NOA1_1_1_29	832109	106779197	830974	106634207	491865	0.592	7935	82485	NOA1	Z
NOA1_1_1_30	2221748	287982156	2219146	287620337	1411337	0.636	9852	321148	NOA1	Z
NOA1_1_1_31	548934	62784198	547298	62555675	207992	0.38	7019	55666	NOA1	L
NOA1_1_1_32	797977	78886669	793920	78282910	170385	0.215	6807	41133	NOA1	L
NOA1_1_1_33	548416	68027504	547587	67903285	283570	0.518	6068	52247	NOA1	L
NOA1_1_1_34	151970	13974019	148022	13587088	26472	0.179	3950	11773	NOA1	L
NOA1_1_1_35	705542	71365953	701875	70828182	161102	0.23	6705	37043	NOA1	L
NOA1_1_1_36	820964	97671545	817972	97304416	328416	0.402	7799	72937	NOA1	L
NOA1_1_1_37	1306759	164021287	1305274	163826776	611796	0.469	8508	146524	NOA1	Z
NOA1_1_1_38	1509763	197999410	1508009	197779030	972784	0.645	10224	232801	NOA1	SSC
NOA1_1_1_39	492538	52272958	490403	51972960	120512	0.246	5205	21431	NOA1	SSC
NOA1_1_1_40	1470030	187728073	1468461	187502557	828511	0.564	8680	188709	NOA1	S
NOA1_1_1_41	1241572	156100904	1240408	155935631	631503	0.509	8234	151817	NOA1	L
NOA1_1_1_42	1349874	166503826	1348099	166255744	631370	0.468	9050	153989	NOA1	L
NOA1_1_1_43	592368	62178472	589986	61829351	145458	0.247	6329	37843	NOA1	L
NOA1_1_1_44	620711	74666264	614312	74011433	255197	0.415	6765	65688	NOA1	L
NOA1_1_1_45	578298	69646052	576958	69486950	227671	0.395	5897	48047	NOA1	L
NOA1_1_1_46	455244	45832789	451010	45263615	87594	0.194	5478	24613	NOA1	L
NOA1_1_1_47	892156	109637415	891056	109485204	437127	0.491	7243	61888	NOA1	L
NOA1_1_1_48	1195765	143712755	1193826	143457570	505988	0.424	8183	82786	NOA1	L
NOA1_1_2_1	1796436	210004659	1793697	209599795	798081	0.445	10166	89188	NOA1	SSC
NOA1_1_2_2	3205588	371144202	3199690	370245554	1315700	0.411	11566	136972	NOA1	L
NOA1_1_2_3	434499	44147262	429940	43537964	114709	0.267	4507	25592	NOA1	MIX
NOA1_1_2_4	408613	43117100	404880	42660986	117010	0.289	4584	22336	NOA1	L
NOA1_1_2_5	618150	59143787	613775	58462524	106453	0.173	6875	47828	NOA1	Z
NOA1_1_2_6	557308	58572597	552267	57938293	131704	0.238	6042	38559	NOA1	Z
NOA1_1_2_7	324004	35371678	319003	34857718	100471	0.315	4412	24514	NOA1	L
NOA1_1_2_8	436739	39399166	431122	38666396	40695	0.094	3875	11115	NOA1	L
NOA1_1_2_9	352870	40296361	350755	40047861	136662	0.39	4571	36811	NOA1	L
NOA1_1_2_10	987702	117329531	985548	117007142	467607	0.474	7813	108834	NOA1	Z
NOA1_1_2_11	408177	39415632	391139	37666535	62249	0.159	3606	16655	NOA1	L
NOA1_1_2_12	1627004	206069650	1623746	205663477	1036404	0.638	9222	215064	NOA1	P
NOA1_1_2_13	645398	58507712	620910	55951744	64221	0.103	4394	15696	NOA1	L
NOA1_1_2_14	557374	66826498	555982	66653218	252046	0.453	5485	40021	NOA1	L
NOA1_1_2_15	1699027	209347056	1697052	209043879	939209	0.553	9086	202795	NOA1	Z
NOA1_1_2_16	287922	34894560	286958	34792861	145473	0.507	4447	26016	NOA1	Diff.ed SPG
NOA1_1_2_17	718619	88473329	713022	87868699	394424	0.553	6805	82640	NOA1	S
NOA1_1_2_18	629886	73924207	628369	73703381	289841	0.461	6440	48891	NOA1	Diff.ed SPG
NOA1_1_2_19	1184310	147318763	1179210	146747975	710007	0.602	7402	180669	NOA1	D
NOA1_1_2_20	698212	68110559	694078	67428120	143989	0.207	6577	38966	NOA1	L
NOA1_1_2_21	541868	54325959	538915	53841094	104684	0.194	5466	34430	NOA1	L
NOA1_1_2_22	1147383	140449717	1145670	140211040	524657	0.458	7848	88529	NOA1	L
NOA1_1_2_24	772498	90027096	770433	89732777	254027	0.33	5729	34253	NOA1	L
NOA1_1_2_25	888430	100755305	880076	99893234	305096	0.347	6285	57981	NOA1	L
NOA1_1_2_26	918568	110676509	917062	110488237	423222	0.461	7110	58714	NOA1	L
NOA1_1_2_27	1732548	210873506	1731000	210639546	768609	0.444	9137	117918	NOA1	Z
NOA1_1_2_28	782527	80848997	773610	79672228	193448	0.25	6714	47656	NOA1	Z
NOA1_1_2_29	755673	91278092	753443	91008086	300864	0.399	5942	33352	NOA1	L
NOA1_1_2_30	2582024	322861267	2576238	322059931	1586341	0.616	9993	419514	NOA1	P
NOA1_1_2_31	1408038	164340044	1404945	163879655	679759	0.484	8688	203921	NOA1	P
NOA1_1_2_32	1016178	95496930	1010346	94616478	172876	0.171	6467	38943	NOA1	L
NOA1_1_2_33	745260	91414055	744222	91249957	384917	0.517	6150	91517	NOA1	S
NOA1_1_2_37	179682	19815023	178678	19698966	66933	0.375	2937	12497	NOA1	SSC
NOA1_1_2_38	317452	40655982	317282	40629659	187154	0.59	4443	25053	NOA1	Diff.ed SPG
NOA1_1_2_39	1535883	181363987	1534364	181129705	676752	0.441	9489	88973	NOA1	L
NOA1_1_2_40	373876	48779988	373631	48741841	256278	0.686	5118	33598	NOA1	P
NOA1_1_2_41	772791	95775608	771853	95651450	407351	0.528	6968	101597	NOA1	L
NOA1_1_2_42	422277	51394200	420942	51224145	241039	0.573	6937	69608	NOA1	SSC
NOA1_1_2_43	947829	90164321	941839	89277559	153226	0.163	6936	42148	NOA1	L
NOA1_1_2_44	1437223	183797786	1428756	182925928	933492	0.653	8944	267240	NOA1	P
NOA1_1_2_45	543654	62412268	538370	61861020	184796	0.343	5464	37996	NOA1	L
NOA1_1_2_46	464560	47799990	460650	47292375	104727	0.227	5294	22499	NOA1	L
NOA1_1_2_47	2401267	303782595	2399131	303465089	1474179	0.614	10364	253337	NOA1	P
NOA1_1_2_48	712027	83998795	710242	83763607	320759	0.452	6699	54965	NOA1	L
NOA1_2_1_1	631854	75171272	631420	75109421	250800	0.397	6012	35808	NOA1	SPC7
NOA1_2_1_2	2153252	285309818	2152172	285150824	1508662	0.701	9959	315586	NOA1	P
NOA1_2_1_3	499069	56359394	496971	56071277	194622	0.392	6474	44050	NOA1	L
NOA1_2_1_4	345701	41767974	344395	41609185	180863	0.525	5107	40024	NOA1	D
NOA1_2_1_5	410001	36654913	407090	36196863	31234	0.077	4715	13935	NOA1	L
NOA1_2_1_6	248174	24904983	245697	24596143	55394	0.225	4458	18421	NOA1	L
NOA1_2_1_7	1034295	134331557	1032117	134096101	690798	0.669	8853	266990	NOA1	P
NOA1_2_1_8	290666	27471618	288253	27127930	41930	0.145	4868	18529	NOA1	L
NOA1_2_1_9	874534	110155582	872398	109897500	523242	0.6	8433	215607	NOA1	Z
NOA1_2_1_10	1483325	192146287	1481538	191880759	994345	0.671	8964	267239	NOA1	P
NOA1_2_1_11	764969	94228445	757323	93442301	432892	0.572	8459	218604	NOA1	P
NOA1_2_1_12	2063590	269496534	2061426	269213696	1415881	0.687	10497	306748	NOA1	Z
NOA1_2_1_13	525091	53568988	514495	52483454	129026	0.251	5353	38390	NOA1	S
NOA1_2_1_14	2095375	278359523	2093742	278128444	1503136	0.718	9558	381928	NOA1	P
NOA1_2_1_15	733623	91398989	732682	91248032	405803	0.554	7593	94356	NOA1	L
NOA1_2_1_16	1625470	214451653	1624276	214289689	1115585	0.687	9532	276279	NOA1	Z
NOA1_2_1_17	405330	49340237	402137	49002895	197840	0.492	5078	30914	NOA1	L
NOA1_2_1_18	431994	52407075	431245	52300029	223514	0.518	5837	37579	NOA1	L
NOA1_2_1_19	641719	79302194	639490	79050032	348232	0.545	6987	78923	NOA1	L
NOA1_2_1_20	1112539	133891841	1110482	133549605	601245	0.541	9396	210714	NOA1	P
NOA1_2_1_21	499898	54687693	498426	54441235	160274	0.322	6818	59958	NOA1	S
NOA1_2_1_22	1093374	135887044	1092474	135762262	546234	0.5	7689	117572	NOA1	S
NOA1_2_1_24	375967	46305443	375260	46206890	196169	0.523	5483	28495	NOA1	L
NOA1_2_1_25	420216	53151742	419070	53033509	237906	0.568	5627	45977	NOA1	L
NOA1_2_1_27	4053239	527361381	4051201	527049074	2619703	0.647	11767	438547	NOA1	D
NOA1_2_1_28	447761	44486745	443945	43984000	82509	0.186	4627	27926	NOA1	S
NOA1_2_1_29	434246	51628655	433412	51526139	190184	0.439	4588	34604	NOA1	S
NOA1_2_1_30	1621719	199975424	1619634	199679104	850017	0.525	10174	205470	NOA1	S
NOA1_2_1_31	1101275	140997474	1099953	140805392	722960	0.657	9195	245735	NOA1	P
NOA1_2_1_33	1559941	200277862	1558668	200082213	959569	0.616	9203	305890	NOA1	S
NOA1_2_1_35	724876	78080410	722719	77742282	245223	0.339	7844	65652	NOA1	Z
NOA1_2_1_36	1377374	177250090	1375166	176951103	912098	0.663	9022	279605	NOA1	D
NOA1_2_1_37	1212444	157180260	1211451	157045661	764253	0.631	8895	175297	NOA1	Z
NOA1_2_1_38	1054701	132497119	1053572	132352084	562248	0.534	7507	171207	NOA1	D
NOA1_2_1_39	265030	25606719	263798	25418469	40692	0.154	3181	11344	NOA1	SPC7
NOA1_2_1_40	298768	34879076	298293	34813642	124164	0.416	3985	19405	NOA1	L
NOA1_2_1_41	467759	60138217	467297	60078928	274721	0.588	5780	67259	NOA1	L
NOA1_2_1_42	283226	32671057	282486	32573469	119848	0.424	4332	31040	NOA1	SPC7
NOA1_2_1_43	923156	93589325	919165	92988622	260900	0.284	8050	96732	NOA1	SPC7
NOA1_2_1_44	441586	53597395	436085	53058777	208620	0.478	6012	63296	NOA1	L
NOA1_2_1_45	760746	94111298	757436	93755200	414171	0.547	6701	117244	NOA1	S
NOA1_2_1_46	418175	41522177	414487	41022341	90260	0.218	5783	29778	NOA1	L
NOA1_2_1_47	440034	51551157	439354	51466234	176603	0.402	4507	27043	NOA1	D
NOA1_2_1_48	2131782	280308193	2129277	279973204	1450384	0.681	9682	420442	NOA1	P
NOA1_2_2_1	796822	97238772	795279	97045651	425138	0.535	7108	67804	NOA1	L
NOA1_2_2_2	401086	46302456	399364	46077869	177811	0.445	6041	49338	NOA1	L
NOA1_2_2_3	327627	34142937	325934	33897820	102011	0.313	4735	31006	NOA1	L
NOA1_2_2_4	1477298	187183256	1476056	187005983	892391	0.605	10043	233802	NOA1	Z
NOA1_2_2_5	407048	45841429	404849	45574349	135483	0.335	6224	40190	NOA1	L
NOA1_2_2_6	1406633	168981939	1403301	168584241	616884	0.44	8830	154667	NOA1	S
NOA1_2_2_7	770208	87229480	767655	86866755	327178	0.426	8569	133080	NOA1	L
NOA1_2_2_8	520289	50296941	510884	49440017	115747	0.227	5727	48977	NOA1	S
NOA1_2_2_9	764741	96692172	762345	96416437	473116	0.621	7004	168425	NOA1	D
NOA1_2_2_10	2249659	296708611	2247907	296472907	1620629	0.721	10270	454013	NOA1	P
NOA1_2_2_11	1315384	169951126	1314479	169827797	870388	0.662	9239	227833	NOA1	P
NOA1_2_2_12	516460	64957591	515849	64876663	300360	0.582	7147	54980	NOA1	L
NOA1_2_2_13	605509	68156074	603379	67877657	228806	0.379	7047	53737	NOA1	L
NOA1_2_2_14	3115944	412974747	3114476	412753030	2305952	0.74	10970	599588	NOA1	D
NOA1_2_2_15	583957	67558033	582473	67382973	219408	0.377	5821	56027	NOA1	SPC7
NOA1_2_2_16	399517	50003596	398997	49928338	228071	0.572	6179	34784	NOA1	SSC
NOA1_2_2_17	837957	81945671	834597	81334953	195817	0.235	7540	68008	NOA1	L
NOA1_2_2_18	1389918	175973962	1387150	175643852	854467	0.616	8806	272014	NOA1	S
NOA1_2_2_19	398750	50240787	397973	50136395	232843	0.585	5586	59649	NOA1	MIX
NOA1_2_2_20	1155707	144531662	1153791	144274701	668942	0.58	8839	185928	NOA1	SPC7
NOA1_2_2_21	825449	92481296	816467	91517187	330276	0.405	8130	111812	NOA1	S
NOA1_2_2_22	1091536	131958102	1090196	131794862	487222	0.447	7407	80705	NOA1	S
NOA1_2_2_23	2105712	282267668	2104442	282085874	1604566	0.762	10072	452942	NOA1	D
NOA1_2_2_24	425161	47279278	424811	47226720	127759	0.301	4295	25657	NOA1	SPC7
NOA1_2_2_25	785604	93402564	783770	93159255	351654	0.449	8251	161468	NOA1	S
NOA1_2_2_26	851702	107252862	851022	107166320	502144	0.59	8150	195251	NOA1	SPC7
NOA1_2_2_27	712891	87637825	711762	87479198	369995	0.52	7430	79651	NOA1	Z
NOA1_2_2_28	786106	81187148	725395	76054523	222788	0.307	7809	80479	NOA1	Z
NOA1_2_2_29	682862	84003580	682084	83901331	367360	0.539	7385	130637	NOA1	SPC7
NOA1_2_2_30	235198	26217763	234080	26072797	88983	0.38	5031	35332	NOA1	L
NOA1_2_2_31	774036	91935505	773156	91827544	307204	0.397	7474	67299	NOA1	L
NOA1_2_2_32	570380	70263248	569664	70171872	300108	0.527	6859	74145	NOA1	L
NOA1_2_2_33	1396490	172857890	1383528	171586297	789725	0.571	8665	186100	NOA1	D
NOA1_2_2_34	370628	42460735	366806	42063965	159610	0.435	5339	65623	NOA1	S
NOA1_2_2_35	352628	42725500	352427	42695162	156603	0.444	5306	39897	NOA1	L
NOA1_2_2_36	659602	80141287	659313	80097020	285486	0.433	5458	29056	NOA1	L
NOA1_2_2_37	516711	45873811	485842	42940685	42696	0.088	5316	20660	NOA1	L
NOA1_2_2_38	651880	83531915	651362	83459245	400023	0.614	6922	141478	NOA1	S
NOA1_2_2_39	2407527	308665492	2395994	307482523	1548689	0.646	10812	482372	NOA1	Z
NOA1_2_2_40	327920	34559189	326080	34324558	101078	0.31	6135	38506	NOA1	L
NOA1_2_2_41	798614	99694676	797889	99588461	464798	0.583	8829	151283	NOA1	Diff.ing SPG
NOA1_2_2_42	503246	58846746	502043	58701794	203664	0.406	5858	54750	NOA1	D
NOA1_2_2_43	1664895	210474519	1663320	210260898	960715	0.578	9930	237350	NOA1	SPC7
NOA1_2_2_44	1528566	183417974	1526932	183210828	557811	0.365	8520	120731	NOA1	S
NOA1_2_2_45	368205	40501343	363653	39987108	136590	0.376	6683	68030	NOA1	S
NOA1_2_2_46	495985	61708738	494963	61587190	267611	0.541	6500	70223	NOA1	L
NOA1_2_2_47	892218	82058180	890830	81844095	185713	0.208	7743	58645	NOA1	L
NOA1_2_2_48	698558	75360871	697271	75187435	255191	0.366	6901	88025	NOA1	L
NOA1_3_1_1	638022	78022437	636999	77891715	285200	0.448	6671	45541	NOA1	L
NOA1_3_1_2	596218	72235670	594654	72035867	260318	0.438	6288	56728	NOA1	L
NOA1_3_1_3	1347471	174743732	1346209	174568614	876374	0.651	9016	284338	NOA1	P
NOA1_3_1_4	1802926	236771599	1801745	236608609	1232896	0.684	9212	346125	NOA1	P
NOA1_3_1_5	405441	46892428	403465	46658893	183221	0.454	5445	83734	NOA1	S
NOA1_3_1_6	959147	118721359	957241	118490741	458845	0.479	8193	91264	NOA1	L
NOA1_3_1_7	1267005	158029865	1264965	157732941	763606	0.604	9050	320235	NOA1	P
NOA1_3_1_8	824970	93985847	818300	93372657	362967	0.444	8777	169029	NOA1	P
NOA1_3_1_9	886689	107902935	884263	107616467	441003	0.499	8542	141590	NOA1	Z
NOA1_3_1_10	1231123	161058354	1229934	160902731	818823	0.666	8913	268325	NOA1	Z
NOA1_3_1_11	651285	81827792	649344	81609169	394156	0.607	8421	149845	NOA1	Z
NOA1_3_1_12	633357	77936810	632786	77862509	272308	0.43	6202	41601	NOA1	L
NOA1_3_1_13	987972	117817116	986308	117592669	391369	0.397	7720	94666	NOA1	S
NOA1_3_1_14	655259	85518640	654733	85450215	420673	0.643	7386	98165	NOA1	Diff.ed SPG
NOA1_3_1_15	725662	88127584	724445	87979836	314456	0.434	6884	51719	NOA1	L
NOA1_3_1_16	973783	125637749	973284	125560923	607134	0.624	8544	125384	NOA1	Z
NOA1_3_1_17	397873	40006860	396536	39764476	102903	0.26	4829	30553	NOA1	SPC7
NOA1_3_1_18	894576	112407953	892760	112182609	521980	0.585	9014	144011	NOA1	Diff.ed SPG
NOA1_3_1_19	440311	55500283	439680	55415298	243466	0.554	5753	65038	NOA1	Diff.ed SPG
NOA1_3_1_20	255670	28568923	255025	28479050	95861	0.376	3570	26183	NOA1	S
NOA1_3_1_21	535832	58410672	528306	57619030	154131	0.292	6565	45664	NOA1	L
NOA1_3_1_23	702799	87713514	702250	87639944	362599	0.516	7368	69308	NOA1	L
NOA1_3_1_24	3932137	460036520	3926783	459228453	1749955	0.446	13756	389135	NOA1	Z
NOA1_3_1_25	318511	32901273	316053	32596826	73316	0.232	5043	21303	NOA1	L
NOA1_3_1_26	434050	54617310	433617	54563434	207627	0.479	5213	52246	NOA1	L
NOA1_3_1_27	4344521	572547425	4342589	572262280	3009850	0.693	11370	666357	NOA1	P
NOA1_3_1_28	474050	44188718	419699	39635988	59988	0.143	4071	17211	NOA1	MIX
NOA1_3_1_29	685847	85650787	684793	85522369	364137	0.532	7874	120874	NOA1	Z
NOA1_3_1_30	227463	26865468	226713	26771403	98737	0.436	5220	35861	NOA1	L
NOA1_3_1_31	1034403	130750296	1033618	130647671	564177	0.546	8176	115417	NOA1	Z
NOA1_3_1_32	956639	121684773	955811	121576757	587299	0.614	6851	167787	NOA1	S
NOA1_3_1_33	688990	79020343	676412	77809603	229348	0.339	6573	41672	NOA1	L
NOA1_3_1_34	416988	47583951	413531	47232645	152207	0.368	5961	44289	NOA1	L
NOA1_3_1_35	1120328	143035297	1119195	142903756	652740	0.583	8599	228313	NOA1	SPC7
NOA1_3_1_36	406508	49753181	406143	49700177	185718	0.457	5423	37201	NOA1	L
NOA1_3_1_37	600421	57110606	569141	54179012	95477	0.168	6464	38358	NOA1	Z
NOA1_3_1_38	441652	55311550	441228	55255121	206281	0.468	5318	51172	NOA1	L
NOA1_3_1_39	792377	94038237	782560	93081016	341025	0.436	7708	84962	NOA1	L
NOA1_3_1_40	210823	21905280	209604	21756195	56534	0.27	3385	11212	NOA1	L
NOA1_3_1_41	390486	50551216	390291	50522672	241816	0.62	6425	88353	NOA1	L
NOA1_3_1_42	1249911	162545024	1248606	162383497	828994	0.664	8661	310146	NOA1	S
NOA1_3_1_43	522168	65256890	521386	65164503	281969	0.541	6349	62085	NOA1	L
NOA1_3_1_44	632319	76171325	631380	76058311	255787	0.405	6269	52021	NOA1	L
NOA1_3_1_45	404325	44894873	400140	44429625	145301	0.363	7035	61057	NOA1	Z
NOA1_3_1_46	766316	88754064	765257	88606107	310876	0.406	8217	70465	NOA1	SSC
NOA1_3_1_47	1016228	87041642	1014478	86776313	133157	0.131	6362	33257	NOA1	L
NOA1_3_1_48	1618922	190351166	1617122	190094804	719242	0.445	9241	83159	NOA1	Diff.ing SPG
NOA1_3_2_1	883688	113933240	882615	113791328	575269	0.652	8212	112965	NOA1	Z
NOA1_3_2_2	2782472	370334950	2779905	369979293	2067616	0.744	10592	551051	NOA1	P
NOA1_3_2_3	824938	101469514	823206	101230723	454695	0.552	9408	117489	NOA1	SSC
NOA1_3_2_4	2769657	368668574	2767950	368413323	2040860	0.737	10242	498122	NOA1	P
NOA1_3_2_5	322984	42307377	322835	42284527	206489	0.64	5059	34890	NOA1	Z
NOA1_3_2_7	948574	120440724	947744	120325742	519593	0.548	8185	127878	NOA1	L
NOA1_3_2_8	1301054	166096273	1300074	165957926	747082	0.575	8984	120866	NOA1	Z
NOA1_3_2_9	294177	33230803	292049	32972487	99758	0.342	4767	25407	NOA1	L
NOA1_3_2_10	216653	25998862	215510	25869502	110552	0.513	3492	24513	NOA1	MIX
NOA1_3_2_11	177713	17989957	176129	17803494	44866	0.255	3009	15309	NOA1	S
NOA1_3_2_12	988908	127753127	988420	127677369	618456	0.626	8093	101333	NOA1	Z
NOA1_3_2_13	471868	56096313	471104	55989057	203084	0.431	5776	31836	NOA1	L
NOA1_3_2_14	1306879	167801495	1306209	167701650	798177	0.611	8941	147398	NOA1	S
NOA1_3_2_15	1889863	234754611	1888604	234581661	893080	0.473	9236	149328	NOA1	SPC7
NOA1_3_2_16	378235	50524631	378036	50494282	262613	0.695	6098	33413	NOA1	SSC
NOA1_3_2_17	520523	55158291	518726	54864941	174139	0.336	6730	47910	NOA1	MIX
NOA1_3_2_18	1036736	129993042	1034581	129731556	570544	0.551	8044	135605	NOA1	Z
NOA1_3_2_19	539324	69164177	538995	69110853	312091	0.579	6272	59773	NOA1	Z
NOA1_3_2_20	814479	101406986	812776	101179208	433865	0.534	7599	116151	NOA1	Z
NOA1_3_2_21	1126650	139442626	1117805	138515507	679580	0.608	9036	278257	NOA1	P
NOA1_3_2_22	636100	78070467	635322	77976962	295106	0.464	6519	39329	NOA1	L
NOA1_3_2_24	2425312	323317349	2424063	323124723	1764416	0.728	9926	395433	NOA1	P
NOA1_3_2_25	587436	55976093	582896	55338472	110778	0.19	5838	41288	NOA1	D
NOA1_3_2_26	1601158	209771211	1600251	209643872	1056155	0.66	9701	339425	NOA1	Z
NOA1_3_2_27	2671660	353348226	2669684	353064072	1927020	0.722	10726	449995	NOA1	P
NOA1_3_2_28	932652	87385954	832596	79093990	124738	0.15	6074	32785	NOA1	L
NOA1_3_2_29	679805	85498253	678817	85379487	362502	0.534	7414	107410	NOA1	Z
NOA1_3_2_30	786949	101746823	786226	101644832	494908	0.629	8331	182487	NOA1	Z
NOA1_3_2_31	1900621	243413341	1899399	243239947	1125992	0.593	9595	267885	NOA1	Z
NOA1_3_2_32	323140	41659011	322941	41629310	195640	0.606	4928	42088	NOA1	Diff.ing SPG
NOA1_3_2_33	1253283	154260818	1238092	152786056	652407	0.527	8893	141219	NOA1	Z
NOA1_3_2_34	701625	87446213	698668	87127880	380108	0.544	7437	143877	NOA1	S
NOA1_3_2_35	854348	109059687	853021	108906877	504343	0.591	8092	160947	NOA1	Z
NOA1_3_2_36	1933026	251356191	1931980	251199859	1226854	0.635	9743	269245	NOA1	Z
NOA1_3_2_37	585339	50504755	548592	47038542	33102	0.06	4436	13576	NOA1	L
NOA1_3_2_38	777090	97291530	776271	97177552	416239	0.536	7811	114822	NOA1	L
NOA1_3_2_39	955155	118165477	943215	116997669	534232	0.566	8526	182880	NOA1	Z
NOA1_3_2_41	1919305	236261682	1918122	236085870	955672	0.498	10076	229641	NOA1	L
NOA1_3_2_42	603175	76274195	602030	76134821	350230	0.582	7239	111169	NOA1	L
NOA1_3_2_43	770784	95943342	769909	95824243	391811	0.509	7293	66429	NOA1	L
NOA1_3_2_44	1731809	216424044	1730184	216211033	902056	0.521	8795	242748	NOA1	SPC7
NOA1_3_2_45	201120	23905705	200014	23785490	89483	0.447	4942	30691	NOA1	L
NOA1_3_2_46	1134490	144073630	1133339	143918425	650563	0.574	8700	152304	NOA1	L
NOA1_3_2_47	1132159	120759672	1130956	120561230	462621	0.409	9791	100455	NOA1	SSC
NOA1_3_2_48	4085090	529834165	4082301	529409312	2668084	0.654	11566	926124	NOA1	Z
NOA1_4_1_1	1307092	166831679	1306372	166725035	740458	0.567	9592	151796	NOA1	Z
NOA1_4_1_2	1735358	229856737	1734703	229755952	1095828	0.632	9863	196639	NOA1	Z
NOA1_4_1_3	963100	123728991	960519	123442505	545474	0.568	8974	110192	NOA1	Diff.ing SPG
NOA1_4_1_4	2430733	323091726	2428324	322796924	1588478	0.654	10751	411344	NOA1	P
NOA1_4_1_5	341724	41510503	339342	41264006	151513	0.446	5670	45607	NOA1	S
NOA1_4_1_6	155869	19375815	154853	19269540	85072	0.549	3848	27463	NOA1	D
NOA1_4_1_7	366734	43341429	361167	42800643	144729	0.401	5403	48788	NOA1	S
NOA1_4_1_8	276402	32209878	270753	31618776	110576	0.408	6209	38612	NOA1	Diff.ed SPG
NOA1_4_1_9	1135649	144516177	1134026	144320511	590890	0.521	8816	213520	NOA1	S
NOA1_4_1_10	631148	77876187	630440	77775900	281806	0.447	6819	54239	NOA1	L
NOA1_4_1_11	590696	73746725	582193	72909335	294340	0.506	7968	136473	NOA1	Z
NOA1_4_1_12	700601	89358857	699580	89241726	381226	0.545	7819	66733	NOA1	L
NOA1_4_1_13	552526	64934797	535222	63276274	233567	0.436	7452	59257	NOA1	L
NOA1_4_1_14	1138645	143242344	1137724	143119385	575323	0.506	8850	114280	NOA1	L
NOA1_4_1_15	2724388	362529839	2723383	362381389	1787795	0.656	11632	489894	NOA1	D
NOA1_4_1_16	285002	35536956	284389	35472514	138411	0.487	4156	27202	NOA1	S
NOA1_4_1_17	541722	67227526	538787	66927092	264333	0.491	6668	40984	NOA1	L
NOA1_4_1_18	3819765	503572246	3818072	503312034	2423373	0.635	12366	399858	NOA1	SPC7
NOA1_4_1_19	753423	95495939	752359	95378217	362358	0.482	7826	80969	NOA1	L
NOA1_4_1_20	1182099	153564940	1179705	153251722	720036	0.61	9460	206726	NOA1	Z
NOA1_4_1_21	122367	13566269	121351	13439752	42384	0.349	3318	11488	NOA1	D
NOA1_4_1_22	834160	103248687	833407	103146469	373338	0.448	8316	67830	NOA1	L
NOA1_4_1_24	1394222	177731747	1393056	177562955	797633	0.573	10033	145046	NOA1	S
NOA1_4_1_26	964466	122388582	963915	122311039	537892	0.558	8975	91912	NOA1	L
NOA1_4_1_27	1002647	127038618	1002080	126959607	521955	0.521	9273	96047	NOA1	L
NOA1_4_1_28	820506	100996828	816400	100532166	411561	0.504	7192	73712	NOA1	SPC7
NOA1_4_1_29	3449433	456239658	3448046	456028906	2098818	0.609	11885	311315	NOA1	S
NOA1_4_1_30	1267351	159694915	1265689	159504306	641217	0.507	9149	142326	NOA1	S
NOA1_4_1_31	920964	112314034	920315	112214953	418248	0.454	9131	65730	NOA1	L
NOA1_4_1_32	1314720	166912254	1313055	166647919	762542	0.581	10612	149225	NOA1	Diff.ing SPG
NOA1_4_1_33	2536738	341579780	2535756	341423292	1729320	0.682	10731	438600	NOA1	P
NOA1_4_1_35	2318372	307851378	2316161	307535122	1559754	0.673	10563	357410	NOA1	D
NOA1_4_1_36	1018848	127237415	1016492	126971128	475101	0.467	8114	139424	NOA1	S
NOA1_4_1_37	2279840	298443009	2278902	298312444	1450211	0.636	12516	235692	NOA1	SSC
NOA1_4_1_38	519252	64832635	518683	64762884	253324	0.488	5731	62692	NOA1	S
NOA1_4_1_39	467158	59638383	466995	59613807	257077	0.55	6391	77210	NOA1	D
NOA1_4_1_41	750739	94101094	750198	94027784	351610	0.469	7633	103250	NOA1	L
NOA1_4_1_42	578840	75066984	578370	75000821	341613	0.591	6831	71361	NOA1	L
NOA1_4_1_43	745223	87424437	742673	87045615	343813	0.463	7517	112877	NOA1	D
NOA1_4_1_44	857883	103696687	851816	103092711	295419	0.347	6986	84084	NOA1	S
NOA1_4_1_45	1524662	204284212	1522179	204003594	1031241	0.677	9936	331665	NOA1	SPC7
NOA1_4_1_46	596391	73079257	590633	72463486	298221	0.505	6841	82841	NOA1	S
NOA1_4_1_47	883592	117772221	882854	117679789	597050	0.676	9027	133039	NOA1	Diff.ing SPG
NOA1_4_1_48	2232209	300991600	2231059	300830235	1530140	0.686	10211	391560	NOA1	P
NOA1_4_2_1	752113	95851755	750916	95717578	417341	0.556	7090	61078	NOA1	Z
NOA1_4_2_2	4428976	573725253	4426459	573376822	2587588	0.585	11963	589556	NOA1	Z
NOA1_4_2_3	736018	94513353	735195	94405272	413821	0.563	7263	87233	NOA1	L
NOA1_4_2_4	783713	97815139	782907	97711567	397984	0.508	7100	171940	NOA1	L
NOA1_4_2_5	895385	116116584	893946	115960998	540876	0.605	8584	180986	NOA1	Z
NOA1_4_2_6	499853	63027474	498492	62873434	255960	0.513	6086	44597	NOA1	Diff.ed SPG
NOA1_4_2_7	468646	56975793	466804	56755671	237384	0.509	6494	76909	NOA1	Diff.ing SPG
NOA1_4_2_8	340785	35806041	331870	34928130	100390	0.302	6343	39682	NOA1	Diff.ed SPG
NOA1_4_2_9	2131881	270909027	2129806	270657649	1163162	0.546	10987	288221	NOA1	L
NOA1_4_2_10	1626204	206129387	1624087	205888815	904140	0.557	9282	231096	NOA1	D
NOA1_4_2_11	556616	69494495	555315	69343476	303211	0.546	7411	73562	NOA1	Diff.ing SPG
NOA1_4_2_12	364616	45295037	364097	45229890	198484	0.545	5873	34137	NOA1	MIX
NOA1_4_2_13	3168442	415571007	3166344	415277210	2038251	0.644	11202	490424	NOA1	D
NOA1_4_2_14	1334626	151863663	1333741	151747436	323350	0.242	8123	69373	NOA1	SPC7
NOA1_4_2_15	1803815	227151378	1802476	226975597	964046	0.535	10704	141754	NOA1	L
NOA1_4_2_16	168205	18253602	167871	18201292	53728	0.32	3376	13543	NOA1	D
NOA1_4_2_17	1154397	134568139	1152715	134276687	447086	0.388	8769	92565	NOA1	Z
NOA1_4_2_18	521343	60646533	517490	60257983	184055	0.356	5961	42465	NOA1	S
NOA1_4_2_19	1232340	161093657	1231606	160981087	780490	0.634	8269	176337	NOA1	D
NOA1_4_2_20	730740	89678092	728670	89448346	370469	0.508	7719	93027	NOA1	L
NOA1_4_2_21	779270	87229311	764882	85777163	277176	0.362	8286	85979	NOA1	L
NOA1_4_2_22	730775	85731451	729772	85600012	297525	0.408	7658	42634	NOA1	L
NOA1_4_2_23	1308135	152921133	1306654	152720050	512100	0.392	10048	127791	NOA1	L
NOA1_4_2_24	844010	104787128	842748	104630731	403466	0.479	7981	159268	NOA1	Z
NOA1_4_2_25	386442	45777713	382089	45302296	175757	0.46	6982	72095	NOA1	S
NOA1_4_2_26	745395	90608032	744280	90480274	306666	0.412	7401	73856	NOA1	L
NOA1_4_2_27	2201552	281692755	2200331	281518594	1277240	0.58	10083	228501	NOA1	Z
NOA1_4_2_28	1208317	119296232	1053875	106196560	211750	0.201	7149	65581	NOA1	S
NOA1_4_2_29	640077	82292393	638714	82142817	346486	0.542	6628	113925	NOA1	S
NOA1_4_2_30	552712	70572203	551719	70455572	323913	0.587	6765	134269	NOA1	D
NOA1_4_2_31	390808	49411654	390424	49366320	206139	0.528	5306	43837	NOA1	L
NOA1_4_2_32	975841	116035946	974938	115913952	376481	0.386	8238	124437	NOA1	S
NOA1_4_2_33	1899516	235559671	1876389	233344671	932386	0.497	9380	247807	NOA1	Z
NOA1_4_2_34	603140	71356968	595899	70646690	245110	0.411	7031	86712	NOA1	L
NOA1_4_2_35	166303	18865214	165206	18757524	59642	0.361	3035	10283	NOA1	D
NOA1_4_2_36	403610	47267413	403224	47217372	131790	0.327	4793	33168	NOA1	D
NOA1_4_2_37	537099	52169546	482810	46949814	74961	0.155	5720	30594	NOA1	L
NOA1_4_2_38	866094	105754637	865383	105653197	413361	0.478	8419	126844	NOA1	L
NOA1_4_2_39	1179302	140471062	1160942	138715391	462302	0.398	8217	91914	NOA1	L
NOA1_4_2_40	403036	47387948	401086	47169012	153552	0.383	6677	48610	NOA1	L
NOA1_4_2_41	1203211	153567877	1202612	153477156	609600	0.507	8637	164358	NOA1	SPC7
NOA1_4_2_42	733259	94605682	732073	94464456	442896	0.605	8174	162462	NOA1	S
NOA1_4_2_43	2033586	253682776	2032255	253494169	1003284	0.494	9864	224847	NOA1	Z
NOA1_4_2_44	2080466	257252544	2078680	257022112	941782	0.453	9834	270400	NOA1	Z
NOA1_4_2_45	629101	70277860	620468	69377403	169025	0.272	6647	60212	NOA1	S
NOA1_4_2_46	1038842	126510202	1037629	126353503	520311	0.501	9251	123806	NOA1	Diff.ing SPG
NOA1_4_2_48	334967	30658021	334326	30570407	58150	0.174	4139	14163	NOA1	D
NOA1_5_1_1	437822	49984829	437406	49921680	128082	0.293	5492	20118	NOA1	L
NOA1_5_1_2	346877	43915035	346478	43864446	156870	0.453	4187	24967	NOA1	MIX
NOA1_5_1_3	1357807	164237619	1354357	163831729	570878	0.422	9674	126420	NOA1	L
NOA1_5_1_4	1182966	147474086	1180995	147229601	608066	0.515	9304	153260	NOA1	Z
NOA1_5_1_5	401357	43422930	395812	42812342	117470	0.297	7520	49585	NOA1	L
NOA1_5_1_6	736042	86669583	735002	86531904	284550	0.387	7870	64481	NOA1	Z
NOA1_5_1_7	608310	71396111	602836	70851196	238899	0.396	7366	65534	NOA1	L
NOA1_5_1_8	372669	41190647	369198	40816208	114566	0.31	5950	29082	NOA1	L
NOA1_5_1_9	871849	111362881	870365	111185221	458983	0.527	8208	172907	NOA1	L
NOA1_5_1_10	664560	82701817	663686	82585758	312925	0.471	6349	56747	NOA1	L
NOA1_5_1_11	192857	22010747	183896	21154129	70660	0.384	3611	27680	NOA1	MIX
NOA1_5_1_12	1895667	244716857	1894007	244499783	1141042	0.602	9812	232710	NOA1	P
NOA1_5_1_13	716258	80384734	695016	78382830	243820	0.351	6915	54100	NOA1	Z
NOA1_5_1_14	1910857	243347836	1909417	243146670	966323	0.506	9737	249694	NOA1	Z
NOA1_5_1_15	619322	76529641	618228	76391498	291387	0.471	6528	60769	NOA1	Z
NOA1_5_1_16	540032	67612820	539399	67538331	260472	0.483	6066	51938	NOA1	L
NOA1_5_1_17	1043798	133034411	1041717	132793661	567165	0.544	8443	101917	NOA1	S
NOA1_5_1_18	2193646	289120258	2192886	288998414	1367148	0.623	9661	210093	NOA1	P
NOA1_5_1_19	1377522	175280880	1376047	175097655	690470	0.502	8559	161332	NOA1	Z
NOA1_5_1_20	499106	58866551	497154	58611552	206084	0.415	6572	51823	NOA1	Z
NOA1_5_1_21	1142561	146848509	1140786	146627212	666675	0.584	8835	261947	NOA1	Z
NOA1_5_1_22	719114	91587284	718481	91504862	375648	0.523	6785	59146	NOA1	L
NOA1_5_1_24	412755	50390643	412020	50286918	174582	0.424	4364	22431	NOA1	MIX
NOA1_5_1_26	613455	77599720	612821	77519531	303446	0.495	6188	36279	NOA1	L
NOA1_5_1_27	1026516	123764564	1025562	123625411	454203	0.443	9067	81785	NOA1	L
NOA1_5_1_28	432222	50794875	428101	50331024	197862	0.462	6788	43282	NOA1	Diff.ing SPG
NOA1_5_1_29	552069	70084811	551784	70038817	292655	0.53	6736	49122	NOA1	Z
NOA1_5_1_30	1228268	159690783	1227553	159585088	645636	0.526	8233	120897	NOA1	S
NOA1_5_1_31	303078	35272323	302318	35165684	122917	0.407	4605	23454	NOA1	Z
NOA1_5_1_32	519851	53608761	518085	53339387	125328	0.242	6123	24504	NOA1	SSC
NOA1_5_1_33	1107127	136688579	1106711	136620758	455473	0.412	7633	115714	NOA1	Z
NOA1_5_1_34	120674	13185939	120515	13163872	42402	0.352	4483	24590	NOA1	Z
NOA1_5_1_35	1401654	168330775	1397545	167794264	621803	0.445	9434	164947	NOA1	S
NOA1_5_1_36	642978	80240849	639135	79827031	317730	0.497	7005	84097	NOA1	MIX
NOA1_5_1_38	838010	106714433	837133	106609440	436026	0.521	7600	115382	NOA1	L
NOA1_5_1_39	1354948	171709777	1354308	171613527	626306	0.462	9430	192487	NOA1	L
NOA1_5_1_40	1124723	145108653	1123595	144960972	671938	0.598	7847	171191	NOA1	S
NOA1_5_1_41	385088	50036299	384630	49977220	227808	0.592	5245	62718	NOA1	MIX
NOA1_5_1_42	664148	80935841	663173	80813362	283545	0.428	6634	72154	NOA1	L
NOA1_5_1_43	1964175	246778413	1961350	246343847	1140909	0.582	10251	301540	NOA1	P
NOA1_5_1_44	1365961	167267931	1360248	166696509	587215	0.432	8316	127655	NOA1	S
NOA1_5_1_45	1149936	146116119	1147543	145848196	596497	0.52	8193	155991	NOA1	Z
NOA1_5_1_46	374799	42268041	369226	41688135	114237	0.309	5000	22490	NOA1	L
NOA1_5_1_47	2272989	300218784	2271824	300052666	1465714	0.645	10060	271468	NOA1	P
NOA1_5_1_48	857736	111698766	856703	111573115	532864	0.622	8167	112277	NOA1	Diff.ing SPG
NOA1_5_2_1	321759	39728195	320751	39617372	164622	0.513	5169	27812	NOA1	MIX
NOA1_5_2_2	228112	28287049	227002	28157834	117349	0.517	5458	34283	NOA1	MIX
NOA1_5_2_4	1360391	164658883	1359581	164544523	533093	0.392	8711	113165	NOA1	Z
NOA1_5_2_5	338128	40430559	336611	40270006	130464	0.388	5645	39191	NOA1	Z
NOA1_5_2_6	409606	48754395	409153	48689983	176965	0.433	6355	40248	NOA1	L
NOA1_5_2_7	601459	74942009	601021	74881674	285139	0.474	6634	85483	NOA1	L
NOA1_5_2_8	465749	56179649	464721	56063798	185805	0.4	5784	46237	NOA1	L
NOA1_5_2_9	420284	53564971	418647	53391786	234815	0.561	6626	76983	NOA1	Diff.ed SPG
NOA1_5_2_10	385346	47310394	384410	47209896	167022	0.434	5409	36851	NOA1	L
NOA1_5_2_11	1796202	236414816	1794951	236254506	1166890	0.65	9177	345840	NOA1	P
NOA1_5_2_12	602307	76081902	601998	76034450	341834	0.568	7152	69954	NOA1	Z
NOA1_5_2_13	232455	26521620	231466	26394886	91705	0.396	4420	22466	NOA1	D
NOA1_5_2_14	354943	44409636	354322	44341170	178729	0.504	5404	52384	NOA1	L
NOA1_5_2_15	2990938	399911921	2989612	399727982	2093675	0.7	10470	500604	NOA1	P
NOA1_5_2_16	83018	9725037	82769	9690309	33056	0.399	2199	11066	NOA1	MIX
NOA1_5_2_17	1124829	127485114	1123378	127250323	327214	0.291	7225	81894	NOA1	S
NOA1_5_2_18	1035431	132693679	1032911	132434781	544162	0.527	7994	164577	NOA1	Z
NOA1_5_2_20	1471452	183649881	1469389	183403468	737242	0.502	9262	197946	NOA1	L
NOA1_5_2_21	342667	37640361	334085	36788085	116385	0.348	5479	36692	NOA1	MIX
NOA1_5_2_22	1118270	136135302	1117373	136022825	419618	0.376	7425	49705	NOA1	L
NOA1_5_2_23	926632	117369892	926238	117312455	449009	0.485	7737	87021	NOA1	Z
NOA1_5_2_25	432071	48452802	428231	48032198	138373	0.323	6528	44876	NOA1	Z
NOA1_5_2_26	725263	89228471	724163	89109420	316665	0.437	7206	98058	NOA1	Z
NOA1_5_2_27	1044895	128330089	1044051	128217884	434221	0.416	7942	76633	NOA1	L
NOA1_5_2_28	1019515	102628018	913324	93592864	200025	0.219	6981	60325	NOA1	Z
NOA1_5_2_29	717321	91342767	715882	91187275	381459	0.533	7788	134110	NOA1	L
NOA1_5_2_30	530127	64508332	529734	64456499	224178	0.423	6258	60486	NOA1	Z
NOA1_5_2_31	791678	96423898	791132	96355193	317710	0.402	6667	51564	NOA1	L
NOA1_5_2_32	2537551	334021842	2536270	333845221	1594945	0.629	9767	430936	NOA1	P
NOA1_5_2_33	998374	120234478	977861	118317335	421840	0.431	7306	82002	NOA1	Z
NOA1_5_2_34	419595	49841988	412724	49180838	157554	0.382	5465	51314	NOA1	Z
NOA1_5_2_35	696713	87428829	696144	87360023	319091	0.458	6642	104708	NOA1	Z
NOA1_5_2_36	718245	90937366	717905	90891497	363803	0.507	6850	86631	NOA1	Z
NOA1_5_2_37	559428	53509204	507745	48538321	72169	0.142	5341	27200	NOA1	L
NOA1_5_2_38	1238770	155836550	1237959	155721713	603441	0.487	8470	204774	NOA1	Z
NOA1_5_2_39	736173	89657195	714923	87652493	355811	0.498	7723	108239	NOA1	Diff.ing SPG
NOA1_5_2_40	396698	44805806	393953	44493414	129793	0.329	5975	43851	NOA1	L
NOA1_5_2_41	3737589	487219547	3736095	486988248	2228116	0.596	11232	748493	NOA1	Z
NOA1_5_2_42	1015370	129469779	1014341	129340269	559903	0.552	8306	201115	NOA1	Z
NOA1_5_2_43	1045387	132047077	1044659	131947817	500359	0.479	7531	109566	NOA1	Z
NOA1_5_2_44	1969329	245472517	1968022	245299641	871067	0.443	9328	249192	NOA1	Z
NOA1_5_2_45	634115	78678178	629283	78175575	311081	0.494	7763	137292	NOA1	Z
NOA1_5_2_46	2566248	343013095	2564907	342826255	1753512	0.684	9896	560723	NOA1	P
NOA1_5_2_47	1198291	124301519	1196764	124088906	301070	0.252	7480	76488	NOA1	L
NOA1_5_2_48	1075560	129592005	1074668	129470191	476435	0.443	7705	164845	NOA1	Z
NOA2_1_1_1	805284	103649399	805024	103615217	471596	0.586	6577	54352	NOA2	L
NOA2_1_1_2	532058	69369947	531771	69334368	336176	0.632	5850	47222	NOA2	Diff.ing SPG
NOA2_1_1_3	774278	99615435	772280	99398358	477180	0.618	7348	77065	NOA2	Diff.ed SPG
NOA2_1_1_4	769865	100609128	768955	100504773	486325	0.632	7499	98461	NOA2	Diff.ing SPG
NOA2_1_1_5	921678	117386806	918564	117040518	566538	0.617	11191	225774	NOA2	S
NOA2_1_1_7	417321	52047630	413558	51696043	231894	0.561	5768	54797	NOA2	L
NOA2_1_1_8	313402	37832229	310923	37571948	146814	0.472	6553	37052	NOA2	SSC
NOA2_1_1_9	308556	39223429	307499	39114367	165561	0.538	3853	43429	NOA2	MIX
NOA2_1_1_10	629452	81812001	628872	81736133	383815	0.61	6367	57289	NOA2	SSC
NOA2_1_1_11	1243260	159998046	1233983	159106667	721980	0.585	10020	300756	NOA2	S
NOA2_1_1_12	1050476	138828934	1049632	138734850	675784	0.644	9249	82544	NOA2	SSC
NOA2_1_1_13	2364026	310192865	2341591	308062975	1571355	0.671	10464	420886	NOA2	P
NOA2_1_1_14	2865332	386858688	2864345	386724618	2053678	0.717	10782	472838	NOA2	D
NOA2_1_1_15	1559405	205147933	1558595	205044141	1012199	0.649	9072	228742	NOA2	Z
NOA2_1_1_16	1027981	135146136	1027391	135080076	631408	0.615	7374	123868	NOA2	L
NOA2_1_1_17	1271972	162971974	1269215	162692625	743675	0.586	8543	100048	NOA2	Diff.ing SPG
NOA2_1_1_18	1520509	200801102	1519909	200710869	1013689	0.667	9015	157035	NOA2	Z
NOA2_1_1_19	681732	85864874	680317	85720055	375540	0.552	5907	58116	NOA2	L
NOA2_1_1_20	611149	69404419	608484	69050972	252080	0.414	7234	66538	NOA2	L
NOA2_1_1_21	418990	52167278	416811	51904580	232191	0.557	5658	88870	NOA2	MIX
NOA2_1_1_22	1582552	209636934	1581748	209533509	1052986	0.666	9356	191760	NOA2	Z
NOA2_1_1_23	72660	7792928	70662	7605086	26466	0.375	3739	11852	NOA2	Diff.ed SPG
NOA2_1_1_24	860926	111378747	860194	111275212	524074	0.609	8035	77364	NOA2	SSC
NOA2_1_1_25	1212543	154157606	1203437	153309067	656638	0.546	8025	110840	NOA2	ST
NOA2_1_1_26	3500219	466352746	3498882	466184073	2403534	0.687	11517	342737	NOA2	Z
NOA2_1_1_27	1991656	256366642	1990909	256272050	1045986	0.525	9379	132670	NOA2	ST
NOA2_1_1_28	287607	32579168	283072	32085344	110213	0.389	4506	26809	NOA2	ST
NOA2_1_1_29	1005349	131664360	1004359	131559637	659713	0.657	7578	71766	NOA2	L
NOA2_1_1_30	2623313	342187885	2620696	341912975	1677781	0.64	10769	263385	NOA2	L
NOA2_1_1_31	1174113	148166100	1172871	148003158	643135	0.548	9016	117814	NOA2	ST
NOA2_1_1_32	1479700	189802828	1478520	189634594	851056	0.576	9638	106690	NOA2	SSC
NOA2_1_1_33	992568	128874900	991963	128790654	625699	0.631	7637	124196	NOA2	L
NOA2_1_1_34	203940	21849523	200759	21536633	80444	0.401	6183	46120	NOA2	P
NOA2_1_1_35	546354	54632674	543219	54238265	139028	0.256	6208	25308	NOA2	SSC
NOA2_1_1_36	694675	92003721	694455	91972285	432451	0.623	6615	84428	NOA2	Diff.ed SPG
NOA2_1_1_37	787799	103345704	787162	103278479	497187	0.632	6972	92785	NOA2	Diff.ed SPG
NOA2_1_1_38	2604552	338221885	2603627	338105849	1159038	0.445	10132	267752	NOA2	L
NOA2_1_1_39	1206824	155159128	1205113	154953000	717687	0.596	9838	255787	NOA2	Z
NOA2_1_1_40	4050276	540437242	4049221	540281462	2762413	0.682	11818	499479	NOA2	Z
NOA2_1_1_41	966675	126550494	966199	126489405	575882	0.596	7007	129530	NOA2	Diff.ing SPG
NOA2_1_1_42	1247692	164463060	1246066	164281768	826115	0.663	9837	216954	NOA2	SSC
NOA2_1_1_43	526539	46104697	523161	45623351	43895	0.084	5648	17050	NOA2	L
NOA2_1_1_44	1819594	233520108	1812298	232816643	1010845	0.558	10131	263178	NOA2	ST
NOA2_1_1_45	1920858	251571864	1918369	251310453	1235104	0.644	10023	299871	NOA2	L
NOA2_1_1_46	766554	91542108	758886	90728128	380380	0.501	8561	112234	NOA2	L
NOA2_1_1_47	1635056	213937062	1634403	213858922	1103195	0.675	9234	141717	NOA2	L
NOA2_1_1_48	894916	115365455	894011	115259538	490210	0.548	6986	92523	NOA2	Diff.ing SPG
NOA2_1_2_1	1772675	226858867	1771323	226692051	932235	0.526	9574	106383	NOA2	ST
NOA2_1_2_2	422163	52517441	421055	52383174	222379	0.528	5971	45257	NOA2	L
NOA2_1_2_3	1259450	159515639	1258391	159382052	782911	0.622	9833	147720	NOA2	L
NOA2_1_2_4	1090588	145422985	1090018	145340443	774646	0.711	8249	183174	NOA2	D
NOA2_1_2_5	451721	58155588	449943	57969503	276810	0.615	7569	108799	NOA2	Z
NOA2_1_2_6	489311	63163431	488584	63080610	303194	0.621	6549	55405	NOA2	L
NOA2_1_2_7	750362	98165099	749303	98035179	463652	0.619	7492	132748	NOA2	MIX
NOA2_1_2_8	289816	35132915	286744	34816234	146070	0.509	6809	49717	NOA2	ST
NOA2_1_2_9	982962	131828810	980918	131604495	695983	0.71	8181	214976	NOA2	P
NOA2_1_2_10	636097	83788407	634718	83636479	423066	0.667	7462	97051	NOA2	Z
NOA2_1_2_11	271838	33777834	270750	33659603	141914	0.524	5393	27998	NOA2	L
NOA2_1_2_12	445907	55717622	445463	55660085	232576	0.522	5853	31179	NOA2	L
NOA2_1_2_13	480580	62148398	479627	62027179	306178	0.638	6724	71765	NOA2	Z
NOA2_1_2_14	317881	41208251	317470	41160168	198953	0.627	5217	40182	NOA2	Diff.ed SPG
NOA2_1_2_15	1536899	185306875	1535148	185091053	683069	0.445	10175	123138	NOA2	L
NOA2_1_2_16	172681	21280535	172472	21249480	84614	0.491	3202	13429	NOA2	MIX
NOA2_1_2_17	403180	49262530	402323	49122485	209316	0.52	6098	41399	NOA2	Diff.ed SPG
NOA2_1_2_18	173299	21535126	171553	21363014	91195	0.532	3496	28328	NOA2	MIX
NOA2_1_2_19	581060	72269894	580691	72218703	345802	0.596	3480	29458	NOA2	SSC
NOA2_1_2_22	773554	102132366	772952	102057774	504102	0.652	9016	83101	NOA2	SSC
NOA2_1_2_23	287821	37771036	287610	37744577	190187	0.661	5242	48893	NOA2	Diff.ed SPG
NOA2_1_2_24	744898	98911956	744391	98843704	514065	0.691	8229	151499	NOA2	Diff.ing SPG
NOA2_1_2_25	141914	15181804	138265	14790437	42280	0.306	4164	14334	NOA2	SSC
NOA2_1_2_26	1274090	170606541	1273047	170479640	898927	0.706	9278	311203	NOA2	Z
NOA2_1_2_27	230940	29925820	230544	29878422	140650	0.61	4339	23628	NOA2	Diff.ed SPG
NOA2_1_2_28	381594	38924715	332482	34934298	98901	0.297	5398	27698	NOA2	L
NOA2_1_2_29	848207	115553194	847294	115448998	637233	0.752	8190	261491	NOA2	P
NOA2_1_2_30	140989	17766666	140351	17699202	80874	0.576	4204	25141	NOA2	Diff.ed SPG
NOA2_1_2_31	866877	106396498	866349	106322439	355932	0.411	7257	53211	NOA2	SSC
NOA2_1_2_32	799635	104870602	799138	104801148	529729	0.663	8137	128574	NOA2	L
NOA2_1_2_34	320164	40504249	316756	40180406	175000	0.552	5805	49313	NOA2	SSC
NOA2_1_2_35	1043467	138466741	1042625	138360524	675050	0.647	9812	185187	NOA2	SSC
NOA2_1_2_36	3177312	432323639	3176122	432143407	2392630	0.753	10751	613254	NOA2	P
NOA2_1_2_37	261114	24850762	230461	22028720	39571	0.172	3927	15174	NOA2	L
NOA2_1_2_38	460137	60764859	459764	60713817	287056	0.624	7149	97015	NOA2	SSC
NOA2_1_2_39	397084	48693254	386536	47725231	199832	0.517	6409	51821	NOA2	Diff.ed SPG
NOA2_1_2_40	476474	60157178	474563	59938672	274468	0.578	7352	109488	NOA2	Z
NOA2_1_2_41	247893	31999720	247793	31984778	142530	0.575	4526	41170	NOA2	Diff.ing SPG
NOA2_1_2_42	341829	43995701	341111	43909380	210909	0.618	6321	71212	NOA2	ST
NOA2_1_2_43	298021	37775831	297623	37731903	164050	0.551	3746	26227	NOA2	L
NOA2_1_2_44	718870	91267333	718176	91183199	360113	0.501	6767	77558	NOA2	SSC
NOA2_1_2_45	128666	15860888	127352	15726657	67061	0.527	4016	22102	NOA2	L
NOA2_1_2_46	508222	66684593	507561	66605872	328063	0.646	6928	91023	NOA2	L
NOA2_1_2_47	655513	60176391	654340	60004033	144485	0.221	5450	34425	NOA2	L
NOA2_1_2_48	829666	104294529	828980	104196654	501176	0.605	8002	181886	NOA2	SSC
NOA2_2_1_1	1033560	130284606	1032875	130191715	548565	0.531	6594	56343	NOA2	L
NOA2_2_1_2	916682	117247371	915881	117139780	520765	0.569	7284	74168	NOA2	SSC
NOA2_2_1_3	2804125	361758404	2799343	361180577	1734407	0.62	9868	283469	NOA2	Z
NOA2_2_1_6	431066	49690298	426221	49171460	172867	0.406	5465	39671	NOA2	Diff.ing SPG
NOA2_2_1_9	645102	80565207	643285	80363918	352403	0.548	5852	87082	NOA2	L
NOA2_2_1_10	653286	81834294	652261	81696422	358478	0.55	5809	48796	NOA2	Diff.ed SPG
NOA2_2_1_11	430235	52926505	421226	52061475	220968	0.525	6337	70935	NOA2	SSC
NOA2_2_1_12	2715858	361283291	2713582	360986254	1972164	0.727	9975	315531	NOA2	P
NOA2_2_1_13	1304293	149574483	1275492	146821558	433460	0.34	7456	69943	NOA2	ST
NOA2_2_1_14	213273	26800111	212649	26729235	110959	0.522	3210	24893	NOA2	ST
NOA2_2_1_15	141628	17693513	141191	17644958	77807	0.551	2216	12328	NOA2	ST
NOA2_2_1_17	465089	57121142	459809	56606620	230560	0.501	4473	27878	NOA2	L
NOA2_2_1_18	2119545	276044831	2118246	275842513	1393396	0.658	9283	176103	NOA2	P
NOA2_2_1_19	686204	87234793	683418	86942291	392938	0.575	6332	53771	NOA2	SSC
NOA2_2_1_20	697507	80419952	694850	80050955	300398	0.432	6482	48203	NOA2	L
NOA2_2_1_21	400576	47610252	397802	47275765	181753	0.457	4312	41637	NOA2	MIX
NOA2_2_1_22	882031	113163896	881160	113046239	537929	0.61	7396	85273	NOA2	S
NOA2_2_1_24	662679	84894299	662181	84817851	404630	0.611	6995	127313	NOA2	Z
NOA2_2_1_25	2505839	328268159	2496029	327286589	1707599	0.684	9598	366888	NOA2	P
NOA2_2_1_26	3511445	463596099	3508921	463259425	2333048	0.665	11548	281806	NOA2	Z
NOA2_2_1_27	4986048	655764713	4983357	655376088	3307053	0.664	11026	426568	NOA2	P
NOA2_2_1_28	525151	64075587	520699	63585402	262888	0.505	6076	45176	NOA2	L
NOA2_2_1_29	1175922	150223860	1174437	150047723	692645	0.59	7908	81269	NOA2	L
NOA2_2_1_30	1568449	200055903	1562794	199478341	924805	0.592	9212	200059	NOA2	S
NOA2_2_1_31	267540	29077182	266142	28883355	100432	0.377	4260	25819	NOA2	ST
NOA2_2_1_32	726943	74959267	723397	74445687	218245	0.302	6372	34747	NOA2	L
NOA2_2_1_33	398794	48886060	398050	48784759	187685	0.472	4301	40361	NOA2	Z
NOA2_2_1_34	153379	13348780	148748	12898467	26271	0.177	3863	12734	NOA2	Diff.ed SPG
NOA2_2_1_35	714925	74704083	709507	74019169	224237	0.316	6340	41780	NOA2	L
NOA2_2_1_36	838698	103593925	835340	103223407	439397	0.526	7458	91049	NOA2	L
NOA2_2_1_37	2207551	288859897	2205710	288630169	1478529	0.67	10578	283806	NOA2	S
NOA2_2_1_39	1103087	134142363	1102208	134031549	485879	0.441	8373	107767	NOA2	ST
NOA2_2_1_40	840393	107256422	840012	107198466	454554	0.541	6652	43598	NOA2	L
NOA2_2_1_42	526516	67283126	525463	67155302	309578	0.589	5348	59499	NOA2	Diff.ed SPG
NOA2_2_1_43	709618	73220152	705696	72652528	226404	0.321	7526	48948	NOA2	SSC
NOA2_2_1_44	471928	57973957	465036	57327362	236060	0.508	5367	47640	NOA2	L
NOA2_2_1_45	514638	64996216	511865	64718480	267407	0.522	3835	53234	NOA2	T
NOA2_2_1_46	610425	72483957	602296	71610695	323533	0.537	7350	100329	NOA2	D
NOA2_2_1_47	1234352	156746062	1233319	156611019	667772	0.541	6736	84881	NOA2	Z
NOA2_2_1_48	651271	81373638	649603	81185209	344344	0.53	5374	52059	NOA2	L
NOA2_2_2_1	1061883	130152645	1060005	129943001	593309	0.56	6246	48612	NOA2	L
NOA2_2_2_2	668176	78795148	665630	78485339	271577	0.408	5680	41595	NOA2	Diff.ing SPG
NOA2_2_2_3	1390285	174549858	1388284	174298330	771584	0.556	8888	165238	NOA2	L
NOA2_2_2_4	534406	68162259	533652	68068813	318810	0.597	5978	55457	NOA2	SSC
NOA2_2_2_5	1088270	141302214	1084125	140874262	713839	0.658	8515	262229	NOA2	P
NOA2_2_2_6	841542	104783863	838421	104444980	451300	0.538	6947	68435	NOA2	L
NOA2_2_2_7	696098	86515627	693789	86241072	373252	0.538	7576	86057	NOA2	SSC
NOA2_2_2_8	519937	67344901	519112	67248784	338109	0.651	7014	65183	NOA2	SSC
NOA2_2_2_9	1706428	219043845	1703765	218743598	1035895	0.608	9251	205545	NOA2	Z
NOA2_2_2_10	3616418	483278033	3613350	482906006	2580438	0.714	10485	582747	NOA2	P
NOA2_2_2_11	746383	93032231	744319	92811909	410215	0.551	7461	74534	NOA2	L
NOA2_2_2_12	1020941	130140011	1020238	130049844	627660	0.615	7317	74346	NOA2	Z
NOA2_2_2_13	1053005	132485536	1050812	132205331	604915	0.576	8977	108879	NOA2	SSC
NOA2_2_2_14	721864	91578108	721068	91479883	417404	0.579	6611	70901	NOA2	L
NOA2_2_2_17	1531096	186520458	1529215	186203307	818495	0.535	8037	122775	NOA2	L
NOA2_2_2_18	770524	98411743	767041	98056476	464606	0.606	7582	103132	NOA2	SSC
NOA2_2_2_19	2566824	344162118	2565632	343982356	1840592	0.717	9658	445728	NOA2	P
NOA2_2_2_20	675066	85229358	672740	84973686	407624	0.606	7225	108562	NOA2	Diff.ing SPG
NOA2_2_2_21	493517	55211637	481635	54063994	205464	0.427	6460	57812	NOA2	L
NOA2_2_2_22	848519	104802078	847651	104704536	458557	0.541	6641	46897	NOA2	L
NOA2_2_2_23	495988	63298304	495442	63236204	307617	0.621	5608	60195	NOA2	L
NOA2_2_2_24	683342	86525320	682652	86442473	360685	0.528	5357	64401	NOA2	L
NOA2_2_2_25	375088	41047189	367330	40205515	138442	0.377	6917	45183	NOA2	SSC
NOA2_2_2_27	864094	110475011	862887	110328311	548998	0.636	7408	83557	NOA2	Diff.ing SPG
NOA2_2_2_28	1192236	113520511	1034713	100526054	164696	0.159	5889	30240	NOA2	Diff.ing SPG
NOA2_2_2_29	1531404	204425187	1529280	204193264	1077970	0.705	8554	363309	NOA2	Z
NOA2_2_2_30	310118	37276717	307853	37029755	151668	0.493	5124	44504	NOA2	L
NOA2_2_2_31	791645	97541997	790868	97452845	350091	0.443	6150	57253	NOA2	Diff.ing SPG
NOA2_2_2_32	1014260	126403849	1013110	126263360	513757	0.507	6243	72745	NOA2	L
NOA2_2_2_33	1280857	156843902	1255628	154535258	696368	0.555	7416	83697	NOA2	L
NOA2_2_2_34	563676	68091888	554016	67183354	274176	0.495	6836	91592	NOA2	L
NOA2_2_2_35	2596446	337424385	2593996	337143763	1610004	0.621	10895	517453	NOA2	S
NOA2_2_2_36	3762219	501832188	3760561	501596041	2706660	0.72	10358	554251	NOA2	P
NOA2_2_2_37	504123	46660712	444857	41130555	55479	0.125	3988	16482	NOA2	L
NOA2_2_2_38	1868166	241283717	1867049	241134733	1151276	0.617	9390	333076	NOA2	Z
NOA2_2_2_39	2203768	287554843	2189228	286195453	1450220	0.662	11154	417852	NOA2	SPC7
NOA2_2_2_40	786012	98994079	782827	98637644	468782	0.599	7689	144990	NOA2	P
NOA2_2_2_41	760027	95356677	759683	95307510	431414	0.568	6132	88259	NOA2	L
NOA2_2_2_42	457362	57531363	455481	57333898	274387	0.602	5314	68492	NOA2	L
NOA2_2_2_43	766838	95233950	765946	95134917	389325	0.508	5796	52599	NOA2	L
NOA2_2_2_44	548435	67593821	546548	67396054	240856	0.441	3713	43912	NOA2	MIX
NOA2_2_2_45	657797	75947502	641303	74299926	280501	0.437	6404	70813	NOA2	L
NOA2_2_2_46	840947	107041452	838881	106817367	495286	0.59	6371	92982	NOA2	L
NOA2_2_2_47	1549313	142339562	1546448	141933898	341089	0.221	7292	86776	NOA2	ST
NOA2_2_2_48	1158526	132635112	1157319	132467322	516164	0.446	6832	124535	NOA2	L
NOA2_3_1_1	622799	81740797	622626	81713483	375509	0.603	5163	43306	NOA2	MIX
NOA2_3_1_2	4175043	571489043	4174071	571335110	3173945	0.76	11339	585957	NOA2	D
NOA2_3_1_3	943194	123787857	942872	123741637	601068	0.637	7630	89687	NOA2	L
NOA2_3_1_4	2791447	376179753	2790642	376052495	1982133	0.71	10705	477366	NOA2	Z
NOA2_3_1_5	206437	25929794	206117	25889302	122112	0.592	5188	35226	NOA2	L
NOA2_3_1_6	1307242	166630100	1306064	166474485	743956	0.57	10767	191226	NOA2	L
NOA2_3_1_7	783669	99022260	782345	98886121	422041	0.539	7540	82812	NOA2	L
NOA2_3_1_8	296311	35464064	295317	35344038	131115	0.444	6720	32964	NOA2	Diff.ing SPG
NOA2_3_1_9	2064734	275994213	2064052	275899316	1310230	0.635	9249	383606	NOA2	S
NOA2_3_1_10	1289255	173418257	1288969	173372737	897075	0.696	9043	161959	NOA2	Diff.ing SPG
NOA2_3_1_11	690427	90560882	688810	90395033	431702	0.627	7717	128713	NOA2	Diff.ed SPG
NOA2_3_1_12	1550791	204071479	1549718	203947299	992459	0.64	9635	151600	NOA2	L
NOA2_3_1_13	1550888	204009336	1546197	203515758	982505	0.635	9382	229513	NOA2	Z
NOA2_3_1_14	451028	57868459	450880	57846911	233377	0.518	4748	37006	NOA2	MIX
NOA2_3_1_15	455902	59240756	455799	59223757	266771	0.585	5341	49419	NOA2	L
NOA2_3_1_16	762673	102796827	762466	102766128	537258	0.705	6504	106876	NOA2	P
NOA2_3_1_17	3204059	423549428	3203029	423402366	2084783	0.651	10896	373833	NOA2	P
NOA2_3_1_18	617179	81720901	617037	81696045	411855	0.667	6228	43904	NOA2	SSC
NOA2_3_1_19	1794491	234730516	1793472	234601317	1080846	0.603	9310	199220	NOA2	S
NOA2_3_1_20	620216	76982378	619073	76806266	341696	0.552	7887	81194	NOA2	L
NOA2_3_1_21	3983201	541590038	3982135	541424737	2959981	0.743	11728	923382	NOA2	P
NOA2_3_1_22	1373272	176391669	1372788	176321888	746147	0.544	8370	96151	NOA2	L
NOA2_3_1_23	61034	7500707	60951	7491741	34631	0.568	3588	12431	NOA2	L
NOA2_3_1_24	697249	88981638	697079	88954822	402219	0.577	6678	43482	NOA2	L
NOA2_3_1_25	578802	74221279	577266	74069887	317854	0.551	5366	49642	NOA2	MIX
NOA2_3_1_26	2794562	375232639	2793738	375114802	1923260	0.688	11229	307199	NOA2	S
NOA2_3_1_27	4121116	557004944	4120128	556849155	2986438	0.725	11506	349776	NOA2	P
NOA2_3_1_28	967442	124014932	966478	123900086	566672	0.586	7537	78427	NOA2	L
NOA2_3_1_29	791618	102515874	791292	102467344	491736	0.621	6739	42172	NOA2	L
NOA2_3_1_30	2009752	264123912	2008992	264020600	1244921	0.62	9777	230311	NOA2	Z
NOA2_3_1_31	420503	56215883	420387	56197090	285739	0.68	5145	43518	NOA2	Diff.ing SPG
NOA2_3_1_32	2323176	295868235	2322444	295748983	1419744	0.611	10057	115329	NOA2	L
NOA2_3_1_33	4985995	673420079	4984669	673214239	3501412	0.702	13030	781458	NOA2	S
NOA2_3_1_34	213332	24442473	212846	24388962	98415	0.462	6714	43479	NOA2	L
NOA2_3_1_35	924969	119590403	924102	119449595	560781	0.607	8726	102438	NOA2	SSC
NOA2_3_1_36	1549238	205080368	1548565	204982811	993307	0.641	9396	227742	NOA2	Diff.ing SPG
NOA2_3_1_37	1614452	212169407	1613812	212083825	954805	0.592	8449	126234	NOA2	Diff.ing SPG
NOA2_3_1_38	1385059	185944496	1384710	185890509	951793	0.687	9221	219693	NOA2	SPC7
NOA2_3_1_39	2227979	301366016	2227313	301264743	1568557	0.704	10293	548274	NOA2	P
NOA2_3_1_40	4293173	576357601	4292119	576192590	3018248	0.703	11794	456896	NOA2	D
NOA2_3_1_41	2156427	294635034	2155857	294547801	1549366	0.719	10196	279239	NOA2	S
NOA2_3_1_42	621538	82059374	621127	81996179	390949	0.629	6249	83582	NOA2	MIX
NOA2_3_1_43	688681	80003305	687569	79816363	308835	0.449	7805	54067	NOA2	L
NOA2_3_1_44	578411	75195329	576012	74955154	351519	0.61	6390	52460	NOA2	SSC
NOA2_3_1_45	1118494	149965812	1117457	149841135	748332	0.67	9055	141834	NOA2	SSC
NOA2_3_1_46	2214804	294155566	2212988	293921033	1516123	0.685	10946	310948	NOA2	D
NOA2_3_1_47	875440	117773159	875261	117744285	603217	0.689	7891	58919	NOA2	SSC
NOA2_3_1_48	1207724	158560975	1207209	158489062	759341	0.629	8631	98733	NOA2	L
NOA2_3_2_1	2962707	402482671	2961844	402353141	2165698	0.731	10671	326283	NOA2	P
NOA2_3_2_2	2145882	288579497	2144961	288450397	1545162	0.72	10060	342199	NOA2	P
NOA2_3_2_3	929183	117718535	928293	117592956	510716	0.55	8192	117571	NOA2	Z
NOA2_3_2_4	605283	78179164	604920	78131536	371107	0.613	6115	58594	NOA2	Diff.ing SPG
NOA2_3_2_5	731495	93319205	730537	93206983	438243	0.6	8334	141101	NOA2	Z
NOA2_3_2_6	766092	98955291	765649	98895579	454117	0.593	7584	65746	NOA2	SSC
NOA2_3_2_7	1954083	258438054	1953212	258312381	1306421	0.669	11241	395846	NOA2	SPC7
NOA2_3_2_8	1420581	189633381	1420117	189565372	997249	0.702	10308	168837	NOA2	SSC
NOA2_3_2_9	2017344	262269210	2015812	262085591	1202454	0.597	9854	284369	NOA2	Z
NOA2_3_2_10	1528034	197088160	1527452	197008310	824031	0.539	9025	139413	NOA2	ST
NOA2_3_2_11	1180658	156185368	1179830	156083414	804848	0.682	9681	192750	NOA2	SPC7
NOA2_3_2_12	1495724	197912014	1495348	197853661	973696	0.651	9570	106377	NOA2	SSC
NOA2_3_2_13	1301946	163261450	1300991	163117196	723492	0.556	8618	99542	NOA2	L
NOA2_3_2_14	562946	74215840	562733	74184772	362949	0.645	6166	64969	NOA2	Diff.ed SPG
NOA2_3_2_15	604042	78030881	603887	78006937	391121	0.648	6203	58816	NOA2	L
NOA2_3_2_16	1203450	160107690	1203060	160047671	799330	0.664	9541	136065	NOA2	SSC
NOA2_3_2_17	799263	93951330	798104	93749938	377565	0.473	7872	74241	NOA2	L
NOA2_3_2_18	880655	109497668	879178	109328398	477588	0.543	7225	82411	NOA2	L
NOA2_3_2_19	2369165	319132653	2368293	319005173	1663129	0.702	10427	412211	NOA2	Z
NOA2_3_2_20	2731954	363062105	2730380	362840237	1837647	0.673	10768	527292	NOA2	Z
NOA2_3_2_21	1028529	130250282	1021949	129582805	626153	0.613	9043	213896	NOA2	P
NOA2_3_2_22	1701369	218914597	1700544	218813168	950222	0.559	9764	113384	NOA2	ST
NOA2_3_2_23	467611	58655914	467289	58618482	217450	0.465	4779	32728	NOA2	T
NOA2_3_2_24	684264	89041452	683686	88965447	414782	0.607	6907	110441	NOA2	Diff.ing SPG
NOA2_3_2_25	361403	35920020	358754	35551712	84775	0.236	6937	33433	NOA2	SSC
NOA2_3_2_26	905993	122268604	905442	122204000	626107	0.691	9060	195714	NOA2	SSC
NOA2_3_2_27	1044908	137515576	1044099	137412000	678622	0.65	8614	130402	NOA2	Diff.ing SPG
NOA2_3_2_28	1086663	116346320	1012259	110304043	354875	0.351	8664	80947	NOA2	Diff.ed SPG
NOA2_3_2_29	718742	93416128	718221	93356314	416280	0.58	7590	125313	NOA2	ST
NOA2_3_2_30	768309	99719378	767343	99593358	487687	0.636	8330	203064	NOA2	Z
NOA2_3_2_31	8122597	1089980423	8120206	1089625687	5629019	0.693	13136	1156844	NOA2	P
NOA2_3_2_32	2156143	290814388	2155460	290712251	1488812	0.691	9651	271198	NOA2	Z
NOA2_3_2_33	1970791	254584817	1960950	253646164	1187255	0.605	11421	216281	NOA2	SPC7
NOA2_3_2_34	392141	47803510	388974	47496429	204302	0.525	6849	59997	NOA2	Diff.ing SPG
NOA2_3_2_35	3291387	448170420	3289829	447978141	2426710	0.738	10628	737704	NOA2	P
NOA2_3_2_36	2404633	318851946	2403817	318740102	1567999	0.652	10204	340321	NOA2	Z
NOA2_3_2_37	375957	35186872	355486	33323365	48909	0.138	4679	14712	NOA2	Diff.ing SPG
NOA2_3_2_38	758898	97697504	758533	97646842	412952	0.544	6536	93087	NOA2	Diff.ed SPG
NOA2_3_2_39	536454	64759780	528042	63979637	253670	0.48	6369	58188	NOA2	L
NOA2_3_2_40	444046	54212722	443008	54089251	225001	0.508	7444	65869	NOA2	Z
NOA2_3_2_41	1028589	137188941	1028238	137136835	688578	0.67	8491	184351	NOA2	Z
NOA2_3_2_42	562603	71922098	561542	71804716	339599	0.605	6926	85500	NOA2	L
NOA2_3_2_43	779478	98362950	778763	98277621	419095	0.538	6967	74856	NOA2	L
NOA2_3_2_44	628828	80326000	627995	80237419	322402	0.513	5113	105460	NOA2	S
NOA2_3_2_45	356231	39640658	352067	39194017	138064	0.392	6402	50926	NOA2	L
NOA2_3_2_46	310682	40301693	310061	40233684	183510	0.592	4325	43680	NOA2	MIX
NOA2_3_2_47	1035445	108540767	1034373	108384744	378064	0.366	8897	100260	NOA2	ST
NOA2_3_2_48	1629397	203455956	1628100	203281498	898868	0.552	9240	337413	NOA2	Z
NOA2_4_1_1	925371	124118300	924908	124059759	631327	0.683	7569	111793	NOA2	Z
NOA2_4_1_2	1160318	154414408	1160001	154371436	758226	0.654	8125	87806	NOA2	L
NOA2_4_1_3	1687113	226720974	1685533	226514219	1217976	0.723	9518	277712	NOA2	P
NOA2_4_1_4	384919	48950252	384183	48867929	230263	0.599	5566	39901	NOA2	L
NOA2_4_1_5	247103	24002453	245526	23789531	49734	0.203	5782	22641	NOA2	Diff.ing SPG
NOA2_4_1_6	822603	105386034	820564	105137881	513654	0.626	8592	223037	NOA2	P
NOA2_4_1_7	723589	96811856	721861	96652641	524113	0.726	7835	161866	NOA2	D
NOA2_4_1_8	253029	28150742	251517	27970328	99599	0.396	6390	36732	NOA2	Z
NOA2_4_1_9	643312	83248535	641881	83091559	404668	0.63	7701	145407	NOA2	Diff.ing SPG
NOA2_4_1_10	797885	103449268	797321	103370422	479552	0.601	8204	98857	NOA2	SSC
NOA2_4_1_11	1097709	142919141	1093207	142459664	694899	0.636	9385	319793	NOA2	Z
NOA2_4_1_12	1206270	160832801	1205645	160751167	834256	0.692	10778	208062	NOA2	Z
NOA2_4_1_13	1221786	156711106	1214606	155980661	773746	0.637	8631	252564	NOA2	P
NOA2_4_1_14	3207232	439679525	3206095	439519629	2396127	0.747	9980	573827	NOA2	P
NOA2_4_1_15	484138	62592095	483670	62521382	317056	0.656	7075	83491	NOA2	SSC
NOA2_4_1_16	452760	59246261	452513	59217680	293834	0.649	6008	53253	NOA2	L
NOA2_4_1_17	528640	65973437	526008	65715333	280284	0.533	5711	36663	NOA2	L
NOA2_4_1_18	1083014	144294322	1082415	144208403	732563	0.677	9888	104092	NOA2	SSC
NOA2_4_1_19	1956827	260800643	1955983	260688510	1318260	0.674	9389	268630	NOA2	Z
NOA2_4_1_20	527481	61543996	526224	61350917	247575	0.47	7820	82124	NOA2	Z
NOA2_4_1_21	587488	74425844	586655	74303359	347584	0.592	7958	142480	NOA2	Z
NOA2_4_1_22	4485985	612944496	4484723	612755370	3428714	0.765	11101	559210	NOA2	D
NOA2_4_1_23	132241	17112786	131474	17038414	88880	0.676	6422	57089	NOA2	D
NOA2_4_1_24	304395	30235807	303610	30127320	89399	0.294	5931	23317	NOA2	Z
NOA2_4_1_25	1174520	153843804	1171474	153536442	761152	0.65	8761	175852	NOA2	Z
NOA2_4_1_26	1457088	192071917	1456392	191989343	951096	0.653	8874	97812	NOA2	L
NOA2_4_1_27	1241783	163889770	1241335	163827535	800916	0.645	8568	122641	NOA2	Z
NOA2_4_1_28	327165	36085978	325052	35825129	121304	0.373	5498	27566	NOA2	L
NOA2_4_1_29	1544688	208351253	1543821	208242233	1088960	0.705	8811	146212	NOA2	Z
NOA2_4_1_30	880348	109771534	879017	109598197	489864	0.557	7585	103845	NOA2	L
NOA2_4_1_31	1851138	249260414	1850179	249121046	1365847	0.738	10066	373872	NOA2	P
NOA2_4_1_32	816629	95838410	815193	95618842	395950	0.486	8081	102323	NOA2	Z
NOA2_4_1_33	2431226	323786682	2430441	323664688	1633088	0.672	10438	311374	NOA2	Z
NOA2_4_1_34	239976	28521954	238039	28337823	131055	0.551	7102	79460	NOA2	P
NOA2_4_1_35	991142	121680561	989795	121471650	543438	0.549	9872	147293	NOA2	Z
NOA2_4_1_36	1891384	251146031	1890005	250969027	1263270	0.668	10478	340466	NOA2	Z
NOA2_4_1_37	1085965	143864553	1085394	143795085	678533	0.625	9201	135395	NOA2	SSC
NOA2_4_1_38	2277807	308314390	2276829	308190079	1607754	0.706	9854	441608	NOA2	Z
NOA2_4_1_39	1161778	150843291	1160607	150675142	759413	0.654	9621	309144	NOA2	D
NOA2_4_1_40	2377539	321022070	2376863	320919758	1655352	0.696	11494	292236	NOA2	SSC
NOA2_4_2_9	525124	68179602	524151	68067308	332423	0.634	7698	93013	NOA2	Diff.ed SPG
NOA2_4_2_10	1587449	214931010	1586883	214849683	1194451	0.753	9341	251891	NOA2	D
NOA2_4_2_11	497476	63376277	496444	63263941	304655	0.614	7697	73127	NOA2	L
NOA2_4_2_12	928079	123301725	927643	123242522	633266	0.683	8267	104496	NOA2	Z
NOA2_4_2_13	2557372	341314226	2556123	341136775	1795073	0.702	12034	399115	NOA2	S
NOA2_4_2_14	1616830	218383108	1616312	218306538	1203986	0.745	9228	303779	NOA2	D
NOA2_4_2_15	736476	97133130	735891	97060943	477505	0.649	7428	94462	NOA2	L
NOA2_4_2_16	654443	86351248	654167	86311921	433412	0.663	7663	83943	NOA2	L
NOA2_4_2_17	817760	92478467	816221	92199473	342114	0.419	8344	103026	NOA2	L
NOA2_4_2_18	602912	77095822	601900	76976417	351849	0.585	7094	93657	NOA2	Diff.ing SPG
NOA2_4_2_19	1757762	231427131	1757041	231323573	1112553	0.633	10232	278755	NOA2	S
NOA2_4_2_20	1139007	149315223	1137997	149176422	742692	0.653	8799	217723	NOA2	Z
NOA2_4_2_21	903765	112609776	898588	112079055	510622	0.568	9838	183707	NOA2	Z
NOA2_4_2_22	4719631	632142659	4717833	631892948	3350301	0.71	13163	474088	NOA2	SPC7
NOA2_4_2_23	1581981	214074842	1581425	213996846	1142308	0.722	9328	306915	NOA2	Z
NOA2_4_2_24	1237875	166692359	1237443	166626707	871271	0.704	9315	295530	NOA2	Z
NOA2_4_2_25	666863	65491258	663310	64978671	150056	0.226	8084	71502	NOA2	L
NOA2_4_2_26	807427	99630868	807044	99581985	370866	0.46	7348	92215	NOA2	L
NOA2_4_2_27	1374305	181108196	1373502	180995209	886592	0.645	9663	191810	NOA2	Z
NOA2_4_2_28	1213988	147403908	1173236	144032402	654567	0.558	8954	213087	NOA2	P
NOA2_4_2_29	865212	114671323	864722	114611367	604526	0.699	8445	172127	NOA2	L
NOA2_4_2_30	399786	50565773	399170	50485308	231794	0.581	7811	100596	NOA2	L
NOA2_4_2_31	1093536	142169834	1093109	142114529	667073	0.61	8541	116338	NOA2	L
NOA2_4_2_32	3026937	411874128	3025933	411728343	2235158	0.739	10491	607792	NOA2	P
NOA2_4_2_33	3054527	410811301	3047788	410137480	2151089	0.706	10802	451955	NOA2	P
NOA2_4_2_34	1377655	184599516	1376802	184492506	945291	0.687	9240	231758	NOA2	Z
NOA2_4_2_35	1466926	197464058	1466152	197366219	1031189	0.703	9238	312182	NOA2	Z
NOA2_4_2_36	2212788	296171514	2212171	296077353	1530532	0.692	10067	304448	NOA2	Z
NOA2_4_2_37	310944	33972414	300994	33069054	110188	0.366	7278	44918	NOA2	L
NOA2_4_2_38	1370323	181043194	1369789	180965087	892351	0.651	9102	230857	NOA2	L
NOA2_4_2_39	2401814	322835999	2396257	322275807	1711413	0.714	10583	460442	NOA2	P
NOA2_4_2_40	881382	113317022	880410	113188484	554367	0.63	10783	207686	NOA2	S
NOA2_4_2_41	2701547	370345655	2700660	370207882	2034959	0.754	10061	656715	NOA2	P
NOA2_4_2_42	1323454	175288917	1322470	175167463	888929	0.672	9213	345409	NOA2	Z
NOA2_4_2_43	2486092	332138108	2485094	331994111	1708506	0.688	10381	493333	NOA2	P
NOA2_4_2_44	790388	101195480	789708	101115949	418190	0.53	6544	83957	NOA2	L
NOA2_4_2_45	349126	39845223	346202	39523928	147466	0.426	6793	63613	NOA2	L
NOA2_4_2_46	2639759	357956932	2638717	357811959	1938311	0.735	10148	599033	NOA2	P
NOA2_4_2_47	1076811	110572357	1075848	110430665	349558	0.325	8585	110695	NOA2	L
NOA2_4_2_48	301395	29149351	300699	29055286	61010	0.203	4940	13788	NOA2	Z
NOA2_5_1_1	552242	72413252	551858	72364633	338426	0.613	5376	35964	NOA2	L
NOA2_5_1_2	849688	113391698	849175	113324689	540238	0.636	6650	57569	NOA2	SSC
NOA2_5_1_3	694052	90609454	692991	90477004	412737	0.596	6369	49698	NOA2	Diff.ed SPG
NOA2_5_1_4	858186	110547593	856865	110389153	528227	0.616	8099	101920	NOA2	L
NOA2_5_1_5	337695	32191029	335272	31834574	63066	0.188	5458	21710	NOA2	L
NOA2_5_1_6	446094	54442662	444077	54202602	242876	0.547	8116	88671	NOA2	SPC7
NOA2_5_1_7	407582	51126565	405163	50894553	229614	0.567	6357	53796	NOA2	L
NOA2_5_1_8	294957	35569104	293787	35432691	143499	0.488	6190	33390	NOA2	L
NOA2_5_1_9	1693638	226727231	1692021	226520733	1169611	0.691	9486	349966	NOA2	Z
NOA2_5_1_10	2490756	332790165	2489316	332575385	1718252	0.69	10735	295299	NOA2	Z
NOA2_5_1_11	198088	21192247	191394	20528572	60673	0.317	3380	19738	NOA2	MIX
NOA2_5_1_12	1243120	164041803	1242036	163908856	745812	0.6	9103	122798	NOA2	S
NOA2_5_1_13	757510	88763828	747595	87763081	352165	0.471	7839	68782	NOA2	L
NOA2_5_1_14	1711992	227979992	1710998	227844958	1134313	0.663	9211	238137	NOA2	Z
NOA2_5_1_15	338036	41977240	337513	41898279	184242	0.546	4234	22979	NOA2	L
NOA2_5_1_16	514670	65979485	514101	65911556	283604	0.552	5602	44321	NOA2	ST
NOA2_5_1_17	3585566	461847456	3580920	461320389	2075175	0.58	11626	284779	NOA2	Z
NOA2_5_1_18	1049372	140125680	1048634	140014741	760064	0.725	8291	124583	NOA2	D
NOA2_5_1_19	3795649	516264192	3792525	515875682	2823651	0.745	10943	527893	NOA2	P
NOA2_5_1_20	458528	50098310	456841	49823436	168242	0.368	6685	43184	NOA2	L
NOA2_5_1_21	380308	46062051	379252	45894226	197616	0.521	7280	65678	NOA2	SSC
NOA2_5_1_22	1067388	141377757	1066727	141281537	712867	0.668	8484	95692	NOA2	SSC
NOA2_5_1_23	97954	12214488	96940	12113807	61186	0.631	5193	36672	NOA2	D
NOA2_5_1_24	2552218	342603422	2550770	342387696	1827326	0.716	10171	263037	NOA2	Z
NOA2_5_1_25	823547	104747516	819954	104374643	472520	0.576	7188	84647	NOA2	ST
NOA2_5_1_26	1702564	226957898	1701658	226834333	1155495	0.679	9438	163757	NOA2	Z
NOA2_5_1_27	1313121	170362544	1312625	170293156	813998	0.62	8520	81654	NOA2	L
NOA2_5_1_28	1665011	221076976	1662011	220689863	1173085	0.706	9921	303132	NOA2	P
NOA2_5_1_29	951143	126131266	950151	126012575	644845	0.679	8294	69115	NOA2	SSC
NOA2_5_1_30	1510344	195460359	1508551	195221579	942234	0.625	9020	216020	NOA2	Z
NOA2_5_1_31	477695	58160355	476765	58025391	262882	0.551	6739	60258	NOA2	S
NOA2_5_1_32	506459	53760539	504779	53499309	176627	0.35	6426	33645	NOA2	L
NOA2_5_1_33	2555425	346395142	2554405	346237188	1841236	0.721	10270	430047	NOA2	P
NOA2_5_1_34	249987	29884719	247586	29651945	138604	0.56	7059	87604	NOA2	P
NOA2_5_1_35	1238161	150938408	1235690	150550851	666599	0.539	9318	166892	NOA2	S
NOA2_5_1_36	769355	98451423	767864	98254846	486805	0.634	8547	132835	NOA2	S
NOA2_5_1_37	1068454	140770921	1067744	140677999	706728	0.662	8091	132870	NOA2	L
NOA2_5_1_38	656090	86742246	655544	86674188	431396	0.658	6747	89627	NOA2	L
NOA2_5_1_39	273686	29207031	272435	29015182	88229	0.324	5439	27771	NOA2	SSC
NOA2_5_1_40	2987110	403691761	2985735	403477318	2163645	0.725	10558	415863	NOA2	Z
NOA2_5_1_41	1327005	167808137	1326458	167725772	632855	0.477	7314	93296	NOA2	L
NOA2_5_1_42	673879	86696692	673179	86598077	412164	0.612	6642	79819	NOA2	L
NOA2_5_1_43	847655	95298866	844774	94861999	369573	0.437	9287	101409	NOA2	Diff.ing SPG
NOA2_5_1_44	410809	52954052	406923	52571859	266157	0.654	6186	66579	NOA2	Diff.ing SPG
NOA2_5_1_45	792787	104992436	790362	104732158	515577	0.652	8764	118648	NOA2	SSC
NOA2_5_1_46	300323	33937391	298214	33681891	127213	0.427	5753	31586	NOA2	Diff.ed SPG
NOA2_5_1_47	932889	124122994	932236	124031968	642744	0.689	8124	94510	NOA2	SPC7
NOA2_5_1_48	1097051	142867063	1096148	142743365	649993	0.593	7227	72063	NOA2	Diff.ing SPG
NOA2_5_2_1	2249917	303346332	2248795	303190324	1627297	0.724	9676	245782	NOA2	P
NOA2_5_2_2	513999	65520445	513007	65393674	309583	0.603	5731	49501	NOA2	Diff.ing SPG
NOA2_5_2_3	537528	66311144	536646	66189892	281570	0.525	5729	47301	NOA2	L
NOA2_5_2_4	420733	53880905	420303	53826087	232864	0.554	4171	36162	NOA2	MIX
NOA2_5_2_5	185087	21966314	183811	21828074	89100	0.485	3888	29933	NOA2	MIX
NOA2_5_2_6	414732	53474389	413347	53324895	252527	0.611	5380	36137	NOA2	SSC
NOA2_5_2_7	604585	76198649	603774	76095256	349575	0.579	6834	77487	NOA2	L
NOA2_5_2_8	260580	34131291	260499	34119963	165456	0.635	3347	17537	NOA2	L
NOA2_5_2_9	1022270	135950920	1020775	135780765	674276	0.661	9809	137388	NOA2	SSC
NOA2_5_2_10	1103971	147697988	1102945	147568126	771025	0.699	7763	150655	NOA2	Diff.ing SPG
NOA2_5_2_11	447735	56160704	446508	56021884	265687	0.595	6277	49586	NOA2	L
NOA2_5_2_12	430968	55796550	430630	55757599	245686	0.571	4013	21106	NOA2	MIX
NOA2_5_2_13	1509083	197360622	1507693	197170978	996598	0.661	9797	193445	NOA2	S
NOA2_5_2_14	2354216	317995260	2353301	317867154	1723423	0.732	10423	351812	NOA2	D
NOA2_5_2_15	359028	45944705	358424	45874063	211863	0.591	5358	35358	NOA2	SSC
NOA2_5_2_16	1311688	176478883	1311227	176409417	925640	0.706	8853	141591	NOA2	Z
NOA2_5_2_17	2248721	286597788	2247107	286305694	1280444	0.57	10945	264433	NOA2	Z
NOA2_5_2_18	1875316	245378583	1873956	245202263	1172023	0.625	9886	282815	NOA2	Z
NOA2_5_2_19	1629032	217131039	1628380	217039336	1127919	0.693	9347	226705	NOA2	Diff.ing SPG
NOA2_5_2_20	1519974	194642368	1518892	194494269	842882	0.555	9163	190520	NOA2	ST
NOA2_5_2_21	636632	75231434	631704	74725542	301609	0.477	7694	73906	NOA2	L
NOA2_5_2_22	2811226	373836916	2809950	373674447	1889017	0.672	10145	231313	NOA2	P
NOA2_5_2_23	697717	94454495	697377	94411987	495232	0.71	7511	97954	NOA2	SSC
NOA2_5_2_24	429493	55847825	429061	55794488	255219	0.595	5030	56714	NOA2	MIX
NOA2_5_2_25	380918	38651983	378409	38313428	94104	0.249	5768	25923	NOA2	L
NOA2_5_2_26	1219498	164580876	1218929	164505278	867403	0.712	8371	248203	NOA2	Diff.ing SPG
NOA2_5_2_27	2736351	368208044	2735180	368046020	1926790	0.704	10394	325588	NOA2	Z
NOA2_5_2_28	644261	69873485	606789	66807690	228653	0.377	5673	31773	NOA2	L
NOA2_5_2_29	1206421	158490777	1205635	158395266	754009	0.625	8869	201847	NOA2	L
NOA2_5_2_30	641567	85535151	641373	85506135	417777	0.651	6354	65928	NOA2	Z
NOA2_5_2_31	1171091	149835225	1170530	149763611	665057	0.568	7374	76660	NOA2	L
NOA2_5_2_32	4090137	557447689	4088872	557255636	3009872	0.736	11329	485080	NOA2	Z
NOA2_5_2_33	2707171	355524022	2698882	354712298	1713513	0.635	11959	286041	NOA2	S
NOA2_5_2_34	604508	76843905	602647	76653428	345152	0.573	7823	96122	NOA2	L
NOA2_5_2_35	1254256	163154280	1253709	163075878	750154	0.598	7794	134888	NOA2	Diff.ed SPG
NOA2_5_2_36	1130916	148113829	1130477	148049982	708809	0.627	8003	109653	NOA2	Diff.ed SPG
NOA2_5_2_38	875077	111945541	874812	111906046	516901	0.591	4701	50633	NOA2	Z
NOA2_5_2_39	2687439	351520632	2677775	350569617	1661429	0.62	11357	370977	NOA2	S
NOA2_5_2_40	727407	91743963	726135	91592579	432667	0.596	9511	126189	NOA2	S
NOA2_5_2_41	2502434	332764764	2501565	332631279	1610012	0.644	9630	386574	NOA2	Z
NOA2_5_2_42	1546585	205903334	1545681	205786981	1027659	0.665	10202	230766	NOA2	SSC
NOA2_5_2_43	2426714	319359378	2425827	319230659	1520843	0.627	11181	286996	NOA2	Diff.ing SPG
NOA2_5_2_44	2104364	271076005	2103449	270948732	1154398	0.549	9710	285687	NOA2	Diff.ing SPG
NOA2_5_2_45	447153	54538609	444396	54246685	224989	0.506	7162	64229	NOA2	SSC
NOA2_5_2_47	1656894	187017533	1655689	186833542	741304	0.448	10549	167254	NOA2	SSC
NOA2_5_2_48	1317513	155143687	1316616	155015937	539573	0.41	7347	101422	NOA2	Diff.ed SPG
NOA3_1_1	1311929	170767368	1310352	170534217	778537	0.594	7528	185505	NOA3	L
NOA3_1_2	1222877	161876896	1221440	161674266	802522	0.657	6904	177077	NOA3	L
NOA3_1_3	505410	61676439	503137	61375756	250805	0.498	4353	49266	NOA3	L
NOA3_1_4	748229	94374505	746748	94167754	430877	0.577	4772	77637	NOA3	L
NOA3_1_5	220436	25600770	219092	25397159	94584	0.432	6372	41551	NOA3	L
NOA3_1_6	738901	90048207	737252	89821828	361114	0.49	6792	88046	NOA3	L
NOA3_1_7	296821	37920268	295108	37734388	171584	0.581	5822	61512	NOA3	SSC
NOA3_1_8	342055	41694244	340480	41495915	168093	0.494	6518	52032	NOA3	L
NOA3_1_9	811335	107842768	809879	107640400	549035	0.678	6739	245048	NOA3	L
NOA3_1_10	728079	93425509	726892	93237127	423401	0.582	6322	100875	NOA3	Diff.ing SPG
NOA3_1_11	353623	40209047	344919	39372834	124668	0.361	3728	21357	NOA3	L
NOA3_1_12	1134787	144843193	1132259	144513201	653849	0.577	6763	147188	NOA3	L
NOA3_1_13	511982	52344115	498175	50872241	118980	0.239	4158	29719	NOA3	L
NOA3_1_14	392492	49978056	391583	49850019	211248	0.539	3463	48670	NOA3	L
NOA3_1_15	330421	39449571	329044	39243489	170166	0.517	4509	58789	NOA3	Diff.ed SPG
NOA3_1_16	504592	62778443	503796	62672500	264259	0.525	4155	48129	NOA3	L
NOA3_1_17	443549	56733317	441400	56494333	264259	0.599	4696	51075	NOA3	L
NOA3_1_18	513373	63315791	512172	63124642	286608	0.56	4696	44906	NOA3	L
NOA3_1_19	1461330	184738653	1456947	184195711	777375	0.534	7469	141962	NOA3	Diff.ing SPG
NOA3_1_20	580183	59218161	576719	58641542	154825	0.268	5512	53810	NOA3	L
NOA3_1_21	304076	35988051	302697	35784451	137332	0.454	5033	57130	NOA3	L
NOA3_1_22	783007	103647229	781974	103491252	551296	0.705	6494	128166	NOA3	L
NOA3_1_24	896564	119036318	894742	118776013	639968	0.715	8165	150349	NOA3	SSC
NOA3_1_25	1298810	172060121	1297203	171830989	840732	0.648	6375	236363	NOA3	Diff.ing SPG
NOA3_1_26	665774	77042345	664643	76874521	229713	0.346	5613	41200	NOA3	L
NOA3_1_27	927275	126058387	926335	125914538	641918	0.693	6005	112421	NOA3	SSC
NOA3_1_28	749400	99786162	746805	99480740	504301	0.675	7801	204737	NOA3	L
NOA3_1_29	1261553	169876555	1260357	169690875	849758	0.674	6986	186205	NOA3	SSC
NOA3_1_30	1453646	196756135	1451902	196506732	1028742	0.709	7887	377121	NOA3	SSC
NOA3_1_31	223932	29170442	223688	29132708	142256	0.636	5083	49341	NOA3	Diff.ing SPG
NOA3_1_32	1825845	243426067	1824120	243157522	1231413	0.675	7717	302423	NOA3	Diff.ing SPG
NOA3_1_33	1231714	164066146	1230556	163885887	804122	0.653	7515	306108	NOA3	Diff.ing SPG
NOA3_1_35	1086189	146912551	1085200	146763851	802877	0.74	8127	348488	NOA3	L
NOA3_1_36	1200641	164331698	1199246	164119817	886157	0.739	7673	395122	NOA3	SSC
NOA3_1_37	2153403	289052846	2151229	288722426	1498564	0.697	7980	675632	NOA3	L
NOA3_1_38	1163808	154070199	1162465	153871039	782665	0.673	6338	276639	NOA3	L
NOA3_1_39	514718	71308834	514172	71227202	395558	0.769	9057	186076	NOA3	SSC
NOA3_1_40	892631	118270440	891684	118126192	615481	0.69	5746	146516	NOA3	L
NOA3_1_41	1202872	161016932	1201445	160799131	793097	0.66	6996	238351	NOA3	SSC
NOA3_1_42	777563	102647494	776714	102517007	475693	0.612	4562	122465	NOA3	Diff.ing SPG
NOA3_1_43	1894062	235559209	1892365	235298243	852521	0.451	6263	151234	NOA3	L
NOA3_1_44	1056588	144473906	1054877	144244578	764126	0.724	7763	345696	NOA3	SSC
NOA3_1_45	1731723	232276386	1729855	232003886	1165461	0.674	7610	577056	NOA3	L
NOA3_1_46	335568	43829048	335164	43770296	217286	0.648	4840	74172	NOA3	L
NOA3_1_47	697551	90261879	696522	90107997	402756	0.578	4728	115274	NOA3	L
NOA3_1_48	684354	90910611	683714	90807378	422352	0.618	5459	107645	NOA3	SSC
NOA3_1_49	1641006	221418634	1639430	221177776	1146734	0.699	7389	367099	NOA3	Diff.ing SPG
NOA3_1_50	1273810	165876554	1271523	165528531	842199	0.662	8511	245004	NOA3	SSC
NOA3_1_51	1687658	212435940	1683620	211846628	894863	0.532	7272	187686	NOA3	L
NOA3_1_52	784613	97798101	782783	97520151	429484	0.549	5745	113380	NOA3	L
NOA3_1_53	341052	42035420	338893	41780698	184221	0.544	4165	55794	NOA3	L
NOA3_1_54	567996	70099927	562542	69479953	310702	0.552	4858	77736	NOA3	L
NOA3_1_55	534768	59024144	531847	58584872	189233	0.356	4603	62392	NOA3	L
NOA3_1_56	309549	29090462	299533	28335429	62300	0.208	3578	17819	NOA3	L
NOA3_1_57	394661	48996024	390914	48568729	196538	0.503	4677	62575	NOA3	Diff.ed SPG
NOA3_1_58	791391	103840726	789516	103589929	526632	0.667	6420	172239	NOA3	Diff.ing SPG
NOA3_1_59	261170	31097121	258436	30833654	120083	0.465	4168	43716	NOA3	ST
NOA3_1_60	1297651	173516657	1295786	173257727	912464	0.704	6934	191955	NOA3	L
NOA3_1_61	1218355	146655678	1214172	146016412	555119	0.457	6434	95785	NOA3	L
NOA3_1_62	2571607	328270199	2568817	327848974	1387919	0.54	8014	171098	NOA3	L
NOA3_1_63	1087077	134527840	1084945	134237159	500000	0.461	5704	76208	NOA3	L
NOA3_1_64	838827	104691344	837509	104491672	389418	0.465	4716	51723	NOA3	L
NOA3_1_65	860834	107374258	858991	107060361	469857	0.547	6172	100242	NOA3	Diff.ing SPG
NOA3_1_66	1359979	182983489	1358176	182725614	923951	0.68	8283	270544	NOA3	SSC
NOA3_1_67	1536842	196943437	1535061	196673301	827087	0.539	6667	133210	NOA3	Diff.ed SPG
NOA3_1_68	2018227	255600151	2013376	254958119	1099100	0.546	8232	277870	NOA3	L
NOA3_1_69	527607	59590496	509450	57757397	219305	0.43	5947	76178	NOA3	Diff.ing SPG
NOA3_1_70	3839484	497508791	3835486	496933014	2528082	0.659	9361	273456	NOA3	L
NOA3_1_71	1272130	170745703	1270631	170531359	906584	0.713	7164	259699	NOA3	L
NOA3_1_72	606676	79582835	605848	79461980	393232	0.649	6203	134480	NOA3	L
NOA3_1_74	576698	75279316	575663	75148116	357712	0.621	5019	100243	NOA3	L
NOA3_1_75	388507	48966482	387304	48782592	231743	0.598	4916	57041	NOA3	SSC
NOA3_1_76	4274820	372158235	3274011	289679897	77192	0.024	5941	29082	NOA3	SSC
NOA3_1_77	160849	21235783	157900	20942697	105273	0.667	3256	21689	NOA3	Diff.ing SPG
NOA3_1_78	1273561	169833977	1271958	169597519	911688	0.717	9246	407999	NOA3	L
NOA3_1_79	1468217	193082333	1466613	192845698	989307	0.675	7796	237034	NOA3	L
NOA3_1_80	152753	20034172	152493	19998473	96543	0.633	4025	32598	NOA3	Diff.ing SPG
NOA3_1_81	1177525	145582555	1134170	141502012	591395	0.521	7934	127760	NOA3	SSC
NOA3_1_82	593971	74532391	590399	74163585	348106	0.59	5013	83870	NOA3	L
NOA3_1_83	765049	103176691	763638	103000776	537315	0.704	6951	222811	NOA3	SSC
NOA3_1_84	846200	111525998	844810	111322142	560603	0.664	6723	167797	NOA3	SSC
NOA3_1_85	405940	37742725	359528	33389854	43023	0.12	3894	17765	NOA3	L
NOA3_1_86	1196478	160502924	1195049	160292413	856553	0.717	7237	309341	NOA3	Diff.ing SPG
NOA3_1_87	655840	82602054	634264	80571739	393084	0.62	6701	138084	NOA3	L
NOA3_1_88	90549	10167475	89966	10088916	32785	0.364	2271	12209	NOA3	MIX
NOA3_1_89	517651	67760451	517079	67673600	332077	0.642	4783	104737	NOA3	L
NOA3_1_90	617487	79725927	616167	79552048	362067	0.588	5322	111072	NOA3	L
NOA3_1_91	1169846	151794743	1168436	151588483	660952	0.566	6946	149320	NOA3	SSC
NOA3_1_92	1119957	142678031	1118240	142452411	573746	0.513	5497	137846	NOA3	L
NOA3_1_93	447799	54028172	444584	53639637	220225	0.495	6432	89634	NOA3	Diff.ed SPG
NOA3_1_94	1599552	215819000	1597688	215543636	1145367	0.717	7795	370303	NOA3	L
NOA3_1_95	712262	93252949	711584	93149948	442197	0.621	5207	136294	NOA3	L
NOA3_1_96	386494	51246086	386113	51188789	257306	0.666	4655	116136	NOA3	L
NOA3_2_1	467852	57383278	467045	57269841	192184	0.411	2411	23653	NOA3	Diff.ing SPG
NOA3_2_2	1294301	169643247	1293007	169459772	797083	0.616	7076	190118	NOA3	L
NOA3_2_3	571276	64785893	568341	64381975	212690	0.374	4548	43181	NOA3	L
NOA3_2_4	1348763	179558181	1346130	179186582	931954	0.692	9857	349642	NOA3	SSC
NOA3_2_5	279672	28913236	277645	28598775	71175	0.256	4843	29397	NOA3	Diff.ed SPG
NOA3_2_6	521000	65805567	519833	65648714	280845	0.54	6586	95872	NOA3	L
NOA3_2_7	644368	78453565	642679	78261718	305145	0.475	2594	24847	NOA3	L
NOA3_2_8	272352	31713351	270612	31503784	108698	0.402	4973	30284	NOA3	Diff.ed SPG
NOA3_2_9	1215342	149408490	1213597	149153431	552475	0.455	6987	161738	NOA3	L
NOA3_2_10	1112754	133481918	1110443	133071706	551788	0.497	7093	198349	NOA3	L
NOA3_2_11	568606	69552941	560695	68788876	295144	0.526	6009	119014	NOA3	L
NOA3_2_12	774958	101857375	773410	101657985	493294	0.638	6526	141991	NOA3	SSC
NOA3_2_13	677275	62867246	652097	60292293	69628	0.107	3300	19873	NOA3	L
NOA3_2_14	366877	45635683	366172	45536811	179883	0.491	2729	41437	NOA3	L
NOA3_2_15	950103	118816185	948522	118578907	478184	0.504	6631	123421	NOA3	SSC
NOA3_2_16	827397	105425872	826511	105299410	431818	0.522	5167	102144	NOA3	L
NOA3_2_17	856988	109541276	852525	109054335	495936	0.582	5211	99173	NOA3	L
NOA3_2_18	729779	87253228	728639	87074996	298548	0.41	4471	40405	NOA3	L
NOA3_2_19	1427994	185506795	1423379	184934570	897339	0.63	7804	264995	NOA3	SSC
NOA3_2_20	603474	57568101	600596	57066309	83169	0.138	4138	19179	NOA3	Diff.ing SPG
NOA3_2_21	510607	63557037	509340	63366200	279713	0.549	6394	124128	NOA3	L
NOA3_2_22	505976	64912696	505276	64808398	302591	0.599	4480	72483	NOA3	L
NOA3_2_24	450198	54542255	448934	54357516	237200	0.528	4069	52548	NOA3	L
NOA3_2_25	1125597	139051301	1124354	138877454	449605	0.4	3805	37431	NOA3	L
NOA3_2_26	1809716	225583461	1808746	225434297	885951	0.49	3246	65804	NOA3	L
NOA3_2_27	1242542	162076878	1241499	161917656	761477	0.613	5468	151798	NOA3	L
NOA3_2_28	438173	54960060	436111	54727921	198361	0.455	3407	28721	NOA3	L
NOA3_2_29	1583622	211890634	1582484	211714832	1104619	0.698	6961	356004	NOA3	Diff.ing SPG
NOA3_2_30	951131	125395527	950258	125271826	544159	0.573	4795	81326	NOA3	SSC
NOA3_2_31	298929	40873339	298719	40840686	218507	0.731	7388	97171	NOA3	SSC
NOA3_2_32	2911792	398345756	2909905	398052464	2168548	0.745	9804	709578	NOA3	SSC
NOA3_2_33	1330494	176777653	1329521	176629884	903889	0.68	6458	351372	NOA3	L
NOA3_2_35	899391	121971380	898816	121885178	650938	0.724	7377	301140	NOA3	Diff.ed SPG
NOA3_2_36	712733	96360352	712138	96270710	501106	0.704	5315	227062	NOA3	L
NOA3_2_38	1790433	239565206	1789230	239377059	1167881	0.653	6396	365667	NOA3	Diff.ing SPG
NOA3_2_39	156043	20990125	155898	20970547	109222	0.701	5091	52038	NOA3	Diff.ing SPG
NOA3_2_40	353829	46213249	353538	46173332	192510	0.545	2671	42941	NOA3	Diff.ing SPG
NOA3_2_41	1570071	214878484	1568883	214695880	1168409	0.745	7633	550776	NOA3	Diff.ed SPG
NOA3_2_42	607762	81035041	607299	80964814	396143	0.652	4765	172886	NOA3	L
NOA3_2_44	1582957	215702144	1581401	215488432	1160841	0.734	7560	561128	NOA3	L
NOA3_2_45	875967	116505150	875292	116407432	542724	0.62	5430	187852	NOA3	SSC
NOA3_2_46	126651	15585811	126492	15563862	61280	0.484	2255	15753	NOA3	Diff.ing SPG
NOA3_2_47	1033265	137550917	1032391	137413548	675796	0.655	5928	225595	NOA3	L
NOA3_2_48	1783826	239750997	1782677	239568502	1248639	0.7	8570	576173	NOA3	L
NOA3_2_49	1402334	184581328	1401293	184424085	831200	0.593	6278	296435	NOA3	L
NOA3_2_50	501021	63663427	499925	63497069	295247	0.591	4629	88644	NOA3	SSC
NOA3_2_51	765910	100171266	764340	99954006	514133	0.673	5718	148171	NOA3	Diff.ing SPG
NOA3_2_52	543850	68221787	542807	68067784	306634	0.565	4528	90276	NOA3	Diff.ing SPG
NOA3_2_54	842760	107372317	840372	107074713	471775	0.561	5156	88741	NOA3	L
NOA3_2_55	790980	92843500	788753	92510153	325583	0.413	5161	70290	NOA3	L
NOA3_2_56	457850	47002567	447970	46241361	124458	0.278	4276	27748	NOA3	L
NOA3_2_57	597242	72896239	593777	72483440	268765	0.453	3962	45113	NOA3	L
NOA3_2_58	1001714	129963649	1000069	129746324	595413	0.595	5829	161439	NOA3	Diff.ing SPG
NOA3_2_59	639677	77477124	636924	77203088	264156	0.415	3256	25556	NOA3	ST
NOA3_2_60	1793165	232940511	1791117	232654100	1055172	0.589	6834	201114	NOA3	L
NOA3_2_61	883811	100878724	880235	100344770	312986	0.356	4898	50172	NOA3	L
NOA3_2_62	596277	77556348	595621	77462488	349585	0.587	4549	70878	NOA3	SSC
NOA3_2_63	1826023	231413816	1823874	231106434	926318	0.508	7432	172756	NOA3	L
NOA3_2_64	773508	98259854	772429	98091838	421100	0.545	4906	83632	NOA3	L
NOA3_2_65	1342585	158329225	1339687	157817764	582988	0.435	7330	106185	NOA3	SSC
NOA3_2_66	3208054	410938035	3203351	410305017	1714226	0.535	8325	330015	NOA3	L
NOA3_2_67	1788087	226704937	1786321	226429652	884863	0.495	5215	106230	NOA3	L
NOA3_2_68	902326	109386156	899747	109056140	402735	0.448	4970	85715	NOA3	L
NOA3_2_69	360841	34370624	340747	32369560	50681	0.149	2487	11423	NOA3	ST
NOA3_2_70	1504260	196539611	1502838	196339683	906920	0.603	6210	117831	NOA3	L
NOA3_2_71	2382571	305326791	2380843	305076031	1280901	0.538	7637	332831	NOA3	ST
NOA3_2_72	431458	51672564	430552	51543885	167345	0.389	3024	29583	NOA3	Diff.ing SPG
NOA3_2_74	1833532	248764115	1831789	248517204	1323466	0.722	7539	367026	NOA3	L
NOA3_2_75	270069	30235991	268578	30031295	90991	0.339	2077	14158	NOA3	L
NOA3_2_76	2926614	256147156	2342709	207825966	52680	0.022	4025	18022	NOA3	L
NOA3_2_78	169561	19904081	168780	19793073	76861	0.455	4268	33636	NOA3	SSC
NOA3_2_79	2204493	289735722	2202818	289484297	1358297	0.617	7523	293424	NOA3	L
NOA3_2_81	669206	77254694	628803	73474093	241064	0.383	4216	65444	NOA3	L
NOA3_2_83	542566	71841473	541345	71699915	354417	0.655	4710	164185	NOA3	Diff.ing SPG
NOA3_2_84	473536	58969461	472674	58843006	247024	0.523	3701	71060	NOA3	L
NOA3_2_85	606774	56347010	538779	49910290	62385	0.116	4815	30406	NOA3	SSC
NOA3_2_86	391844	45946873	391230	45855512	127949	0.327	2455	11213	NOA3	L
NOA3_2_88	179574	20063800	178648	19948157	60209	0.337	2505	20396	NOA3	L
NOA3_2_89	591879	77906873	591428	77837449	342843	0.58	4356	118769	NOA3	L
NOA3_2_90	1013071	132679718	1011648	132488001	621416	0.614	7091	228567	NOA3	SSC
NOA3_2_92	2692046	342686425	2689421	342321896	1363540	0.507	7855	395258	NOA3	L
NOA3_2_93	403834	47654826	401675	47388979	161678	0.403	3978	35273	NOA3	L
NOA3_2_94	862350	115763922	861050	115581287	593978	0.69	6486	222927	NOA3	SSC
NOA3_2_95	1810288	225581821	1809041	225389371	822137	0.454	6431	134271	NOA3	L
NOA3_2_96	1861284	234794659	1859705	234556340	940415	0.506	7409	357437	NOA3	L
NOA4_1_1	4680335	580689512	4678371	580404771	2066607	0.442	12774	402684	NOA4	Z
NOA4_1_2	1782519	224263072	1781408	224106581	717747	0.403	9121	150103	NOA4	L
NOA4_1_3	569788	52675242	567676	52312144	72835	0.128	5519	27675	NOA4	L
NOA4_1_4	737319	87287684	735660	87058957	325251	0.442	8426	109943	NOA4	Z
NOA4_1_7	423650	50416511	421994	50244420	182819	0.433	7553	59374	NOA4	L
NOA4_1_8	233868	22434899	232595	22254944	37002	0.159	5025	16680	NOA4	L
NOA4_1_9	515536	61369135	514546	61233763	237723	0.462	6626	87100	NOA4	Z
NOA4_1_10	882219	96035174	880575	95740217	308495	0.35	7134	78969	NOA4	P
NOA4_1_11	378289	46520852	375636	46259588	206014	0.548	6614	100100	NOA4	D
NOA4_1_12	1207976	141596225	1206865	141457008	450881	0.374	8656	76167	NOA4	Z
NOA4_1_13	488199	46729392	481221	45980707	84456	0.176	5507	26695	NOA4	Diff.ing SPG
NOA4_1_14	393906	47156813	393063	47051650	184885	0.47	4500	38499	NOA4	L
NOA4_1_15	595887	59902871	594548	59642586	145896	0.245	6020	40248	NOA4	L
NOA4_1_16	525490	64916337	524737	64826921	263042	0.501	5998	60156	NOA4	L
NOA4_1_17	266660	31439733	264275	31206732	100028	0.378	3138	15871	NOA4	ST
NOA4_1_18	603412	74078574	602750	73981658	315841	0.524	6303	56061	NOA4	Z
NOA4_1_19	812135	96494346	809435	96188045	352706	0.436	7342	79653	NOA4	L
NOA4_1_20	466771	43036415	465455	42793535	67912	0.146	4387	15027	NOA4	L
NOA4_1_21	161080	16101294	160569	16016479	32967	0.205	3747	14692	NOA4	ST
NOA4_1_22	727264	91297833	726649	91210733	397970	0.548	6206	66387	NOA4	Diff.ing SPG
NOA4_1_24	563142	60179026	561279	59937604	169642	0.302	4979	29446	NOA4	L
NOA4_1_25	962397	125054085	961948	124992231	571638	0.594	7150	144810	NOA4	L
NOA4_1_26	3033147	406695793	3032220	406555186	2046359	0.675	9936	533587	NOA4	P
NOA4_1_27	3102914	411188775	3101968	411041879	1981482	0.639	10078	396415	NOA4	P
NOA4_1_28	2268359	293993197	2267316	293851839	1374727	0.606	12411	353876	NOA4	S
NOA4_1_29	2010427	263486484	2009837	263395997	1192945	0.594	9158	231661	NOA4	Z
NOA4_1_30	1970584	248504263	1970003	248421660	936426	0.475	9360	247711	NOA4	L
NOA4_1_31	124021	16398535	123983	16392629	66326	0.535	4381	22491	NOA4	Diff.ing SPG
NOA4_1_32	991496	128168263	991245	128128645	543854	0.549	6958	130947	NOA4	L
NOA4_1_33	1408436	178017786	1408047	177958044	657442	0.467	8502	178529	NOA4	L
NOA4_1_35	735190	95714539	734922	95672756	446033	0.607	8125	161209	NOA4	Z
NOA4_1_36	842566	108690260	842244	108643617	385297	0.457	7031	112077	NOA4	L
NOA4_1_37	961651	122350556	961320	122302043	540212	0.562	8339	182280	NOA4	L
NOA4_1_38	3538015	445837959	3537112	445689895	1637839	0.463	9596	157159	NOA4	Diff.ing SPG
NOA4_1_39	218679	26189370	218579	26175285	82036	0.375	5672	29973	NOA4	Z
NOA4_1_40	6334777	817106519	6333006	816830017	2926944	0.462	12459	897627	NOA4	Z
NOA4_1_41	1056499	122481453	1055947	122401306	376352	0.356	7001	115028	NOA4	Z
NOA4_1_42	1067188	138219408	1066865	138169522	590643	0.554	7546	206308	NOA4	L
NOA4_1_43	1234767	162910063	1234340	162845567	765258	0.62	8421	234049	NOA4	Z
NOA4_1_44	1298607	163621130	1298101	163547546	591778	0.456	8640	215844	NOA4	L
NOA4_1_45	920752	119959528	920471	119918889	482153	0.524	6768	118308	NOA4	SSC
NOA4_1_46	161105	20160153	161033	20149812	83071	0.516	5534	30875	NOA4	L
NOA4_1_47	2311808	282248772	2311003	282092177	964322	0.417	9420	256233	NOA4	Z
NOA4_1_48	1380189	178223120	1379718	178120339	748902	0.543	8605	288825	NOA4	L
NOA4_1_49	2695696	342621635	2694935	342502912	1263717	0.469	10456	224374	NOA4	L
NOA4_1_50	652011	72831627	650631	72614507	222891	0.343	6103	60386	NOA4	L
NOA4_1_51	1494437	174044292	1492678	173758841	516947	0.346	9957	102637	NOA4	L
NOA4_1_52	2684216	332944492	2682869	332743449	1226785	0.457	11602	216883	NOA4	L
NOA4_1_53	292208	35460844	291542	35381346	138856	0.476	6634	48518	NOA4	Z
NOA4_1_54	402892	48150690	400744	47926518	186375	0.465	5177	34635	NOA4	L
NOA4_1_55	820491	82491033	818560	82160789	167620	0.205	6688	47502	NOA4	Z
NOA4_1_56	610999	68652864	603486	68134259	241343	0.4	7842	90078	NOA4	P
NOA4_1_57	207600	22859009	206393	22706348	63661	0.308	3404	19964	NOA4	P
NOA4_1_58	931003	114197803	929532	114009883	463172	0.498	8280	136219	NOA4	Z
NOA4_1_59	1028645	129730856	1026430	129503065	563954	0.549	8539	155245	NOA4	P
NOA4_1_60	667270	79206139	665891	79037230	264364	0.397	5185	54887	NOA4	MIX
NOA4_1_61	1220374	144256567	1218468	143990881	500000	0.41	9262	112243	NOA4	L
NOA4_1_62	2436672	320106919	2435637	319959791	1561055	0.641	10043	377054	NOA4	P
NOA4_1_63	1225035	144211348	1223176	143961334	494329	0.404	7442	120473	NOA4	P
NOA4_1_64	424787	51646609	424324	51581747	188015	0.443	5138	48050	NOA4	Diff.ing SPG
NOA4_1_65	755021	72173791	752840	71802945	109036	0.145	6563	35651	NOA4	L
NOA4_1_66	1799341	222811886	1796776	222464134	900649	0.501	10659	296170	NOA4	Z
NOA4_1_67	2004883	256522305	2003191	256288532	1132835	0.566	9769	261382	NOA4	Z
NOA4_1_68	2241832	272274472	2239119	271931999	967691	0.432	11266	275575	NOA4	L
NOA4_1_69	421329	45654194	414974	45024694	133489	0.322	6859	43933	NOA4	L
NOA4_1_70	355113	40761956	354121	40657136	130684	0.369	4223	21676	NOA4	L
NOA4_1_71	969403	128067779	968692	127985564	620291	0.64	7522	191915	NOA4	Z
NOA4_1_72	319228	38758357	318639	38677175	152810	0.48	4675	55671	NOA4	L
NOA4_1_73	253693	28203438	252789	28071552	90561	0.358	6762	45639	NOA4	Z
NOA4_1_74	589103	73308115	588547	73246660	225341	0.383	5139	56285	NOA4	P
NOA4_1_75	456673	52630201	455786	52505388	172386	0.378	5460	37181	NOA4	L
NOA4_1_76	1259658	111034222	1059349	94395627	35143	0.033	4671	12862	NOA4	L
NOA4_1_77	215899	28768362	214631	28647400	96455	0.449	3747	17823	NOA4	Z
NOA4_1_78	571276	70322241	570761	70248077	287705	0.504	9510	108807	NOA4	SPC7
NOA4_1_79	1437847	173704170	1437032	173593687	514376	0.358	7232	82081	NOA4	Z
NOA4_1_80	823237	99830317	822024	99662092	389978	0.474	6807	96831	NOA4	L
NOA4_1_81	399859	42121453	380743	40341625	107682	0.283	4846	30149	NOA4	L
NOA4_1_82	400717	47377892	398519	47143642	173871	0.436	7171	60059	NOA4	Z
NOA4_1_83	737494	94762925	736217	94622969	426571	0.579	7526	151253	NOA4	Z
NOA4_1_84	927447	111963599	926617	111831237	413054	0.446	6511	73433	NOA4	Z
NOA4_1_85	238206	23048057	227110	22014125	35611	0.157	4782	15689	NOA4	Z
NOA4_1_86	942968	116346634	942377	116256965	454010	0.482	7534	117630	NOA4	Z
NOA4_1_87	712225	78731619	691445	76790912	232732	0.337	7423	84931	NOA4	Z
NOA4_1_89	890317	114278604	889987	114229575	437224	0.491	6673	118710	NOA4	L
NOA4_1_90	530221	65094693	529452	65002074	271014	0.512	7017	93920	NOA4	Z
NOA4_1_91	721367	87801173	720716	87714441	330059	0.458	7819	97604	NOA4	Z
NOA4_1_92	996954	118692846	995839	118554867	373474	0.375	7284	90544	NOA4	L
NOA4_1_93	169969	16713330	168698	16554345	31906	0.189	4103	13917	NOA4	L
NOA4_1_94	561417	69988717	560603	69883503	289992	0.517	6076	62639	NOA4	SSC
NOA4_1_95	962548	121609856	962274	121568837	452307	0.47	8141	140965	NOA4	Z
NOA4_1_96	1420697	187541890	1420206	187469326	718661	0.506	7918	286415	NOA4	L
NOA4_2_1	494858	57926963	493931	57809893	195919	0.397	5805	43260	NOA4	L
NOA4_2_2	540395	66444450	539822	66371611	252124	0.467	6107	44308	NOA4	L
NOA4_2_3	689383	64050887	687113	63680448	87658	0.128	5888	26574	NOA4	L
NOA4_2_4	739221	88785380	737924	88601439	343114	0.465	8739	120168	NOA4	Z
NOA4_2_6	418381	47973844	417471	47852661	151691	0.363	7285	54817	NOA4	Z
NOA4_2_7	242742	28245177	241524	28127070	94974	0.393	5816	32879	NOA4	L
NOA4_2_8	219047	24512827	218333	24420054	59959	0.275	5615	20273	NOA4	L
NOA4_2_9	703222	70041507	701029	69710124	124432	0.177	7449	45334	NOA4	L
NOA4_2_10	824152	72262985	821991	71846241	61928	0.075	5718	22063	NOA4	L
NOA4_2_11	474996	48671976	469096	48071802	124049	0.264	7154	65091	NOA4	P
NOA4_2_12	291462	31843447	290163	31697036	82110	0.283	4274	17290	NOA4	L
NOA4_2_13	517490	47126797	511494	46457058	48213	0.094	4775	16969	NOA4	L
NOA4_2_14	331067	35151310	329924	35008096	82255	0.249	3061	10632	NOA4	Z
NOA4_2_15	517125	48378863	516033	48149867	78264	0.152	5128	24893	NOA4	Z
NOA4_2_16	1316190	172417140	1315200	172295239	812819	0.618	8103	192004	NOA4	P
NOA4_2_17	331595	37098133	328017	36748844	111024	0.338	4500	23436	NOA4	MIX
NOA4_2_18	709982	78442828	709175	78315949	212533	0.3	6918	35998	NOA4	Z
NOA4_2_19	885283	92889687	880316	92332432	221224	0.251	8088	67835	NOA4	Z
NOA4_2_20	772759	79600481	771447	79335643	190147	0.246	8024	77195	NOA4	P
NOA4_2_21	324316	35411740	323881	35336728	85199	0.263	5953	25478	NOA4	Z
NOA4_2_22	424676	50582322	424172	50513717	186907	0.441	5135	30468	NOA4	L
NOA4_2_25	5360143	651450201	5358178	651165815	2044720	0.382	13596	498995	NOA4	L
NOA4_2_26	1047506	137642497	1047236	137601665	613641	0.586	7982	188676	NOA4	Z
NOA4_2_27	407874	51752895	407734	51732353	193760	0.475	5134	47696	NOA4	ST
NOA4_2_28	1313901	165035770	1313306	164959417	548217	0.417	10785	136633	NOA4	L
NOA4_2_29	1857060	250425670	1856595	250352006	1247439	0.672	9100	284545	NOA4	Z
NOA4_2_30	1934970	256104428	1934353	256014933	1159190	0.599	9303	416683	NOA4	Z
NOA4_2_31	171514	20480849	171464	20472703	58061	0.339	3690	11987	NOA4	Z
NOA4_2_32	698888	91793548	698669	91761032	324779	0.465	5628	63751	NOA4	L
NOA4_2_33	828955	105688634	828773	105660381	316181	0.382	5947	75931	NOA4	L
NOA4_2_35	554599	71160383	554406	71133868	287584	0.519	8303	96750	NOA4	L
NOA4_2_36	1470706	187914432	1470274	187848759	735740	0.5	9945	242357	NOA4	L
NOA4_2_37	2137527	278730125	2137003	278648198	1000084	0.468	9860	332171	NOA4	Z
NOA4_2_38	1682198	218326635	1681808	218266039	927138	0.551	9391	367536	NOA4	Z
NOA4_2_39	242871	31137699	242804	31128721	126328	0.52	7970	57073	NOA4	L
NOA4_2_40	1601900	205831579	1601473	205768587	766165	0.478	9098	199800	NOA4	Diff.ed SPG
NOA4_2_41	1807119	234247939	1806522	234158713	739140	0.409	8619	211433	NOA4	L
NOA4_2_42	5424318	712865644	5422960	712653257	2740257	0.505	11863	862107	NOA4	Z
NOA4_2_43	2415609	320926525	2414943	320828086	1598274	0.662	9984	493641	NOA4	P
NOA4_2_44	1907403	248976570	1906808	248892814	907096	0.476	9355	368434	NOA4	Z
NOA4_2_45	1084990	138754439	1084738	138719229	545847	0.503	8378	176400	NOA4	L
NOA4_2_46	318460	40017133	318367	40003166	153883	0.483	7575	56662	NOA4	L
NOA4_2_47	1405411	176992430	1404965	176887248	674124	0.48	8596	153847	NOA4	L
NOA4_2_48	1887196	238071258	1886777	237983970	918893	0.487	9830	279836	NOA4	L
NOA4_2_49	688958	85798121	688760	85768842	274029	0.398	4650	38514	NOA4	L
NOA4_2_50	695211	70202274	693104	69886553	145070	0.209	6563	46503	NOA4	L
NOA4_2_51	1032092	109481463	1029953	109126090	285137	0.277	9328	86988	NOA4	Z
NOA4_2_52	1252535	149353200	1251302	149169217	542147	0.433	9347	131042	NOA4	Z
NOA4_2_53	690932	84367194	690156	84271837	297243	0.431	9830	102386	NOA4	Z
NOA4_2_54	1129877	139930316	1127332	139655770	474131	0.421	8531	84761	NOA4	L
NOA4_2_55	719197	72922242	717547	72651798	162346	0.226	8049	61884	NOA4	Z
NOA4_2_56	345275	33795412	336727	33239174	54232	0.161	5857	19817	NOA4	L
NOA4_2_57	528236	62699582	526009	62443912	205567	0.391	6717	65580	NOA4	Z
NOA4_2_58	1147861	139959218	1146533	139784854	427778	0.373	9428	104194	NOA4	L
NOA4_2_60	580385	68181509	579509	68072600	235916	0.407	5861	31151	NOA4	L
NOA4_2_61	1027080	115873189	1024973	115602074	266623	0.26	7686	52960	NOA4	L
NOA4_2_62	1386481	171959016	1385885	171875226	618933	0.447	9452	129038	NOA4	L
NOA4_2_63	1542234	188784163	1540958	188605290	685744	0.445	10045	143428	NOA4	Z
NOA4_2_64	731396	91931401	730849	91856267	386719	0.529	7732	79977	NOA4	Z
NOA4_2_65	1076258	115936131	1074134	115594151	256288	0.239	7873	57884	NOA4	L
NOA4_2_66	1636894	200993972	1634279	200642431	744966	0.456	9674	229341	NOA4	Z
NOA4_2_67	1910891	236321827	1909462	236126687	862780	0.452	10472	175955	NOA4	L
NOA4_2_68	1188872	145048208	1187061	144825002	506873	0.427	8137	149284	NOA4	Z
NOA4_2_69	395424	43985190	390674	43501245	136093	0.348	6563	47063	NOA4	Z
NOA4_2_70	1148168	146379246	1147086	146252049	600763	0.524	7928	90325	NOA4	Z
NOA4_2_71	2531575	315131033	2530631	315008788	1156978	0.457	11328	278354	NOA4	L
NOA4_2_72	1503011	198603835	1502398	198517422	933798	0.622	9847	296037	NOA4	P
NOA4_2_73	908350	77684500	905332	77102029	41725	0.046	5837	19360	NOA4	Z
NOA4_2_74	309222	38678946	308589	38609979	160637	0.521	4866	48775	NOA4	L
NOA4_2_75	626281	70462289	624906	70257787	245780	0.393	7388	77911	NOA4	P
NOA4_2_76	1270210	112158849	1106509	98624919	32547	0.029	4389	11545	NOA4	L
NOA4_2_77	173283	21570183	172242	21469632	77693	0.451	3664	12996	NOA4	L
NOA4_2_78	540727	63564102	540087	63463765	220498	0.408	8767	102325	NOA4	Z
NOA4_2_79	1315286	156469294	1314276	156335662	453000	0.345	8014	76510	NOA4	Z
NOA4_2_80	854856	101178669	853734	101023069	325891	0.382	7469	65226	NOA4	L
NOA4_2_81	628433	61904113	603750	59596556	95574	0.158	5648	17835	NOA4	Z
NOA4_2_82	701181	87235311	699010	87003187	298170	0.427	8785	119192	NOA4	Z
NOA4_2_83	1296215	166891051	1295152	166770129	667047	0.515	8451	195505	NOA4	P
NOA4_2_84	2841895	348251664	2841017	348112771	1164713	0.41	11308	217129	NOA4	Z
NOA4_2_86	1060679	132838936	1060261	132776879	520259	0.491	8077	119074	NOA4	L
NOA4_2_87	2247106	282677287	2237766	281766838	1095783	0.49	12134	325093	NOA4	Z
NOA4_2_88	397401	48843902	397004	48786370	186665	0.47	8000	64342	NOA4	Z
NOA4_2_89	1400698	178196837	1400260	178132753	700882	0.501	8944	179002	NOA4	L
NOA4_2_90	1049617	138270233	1048659	138150004	633910	0.604	8068	232842	NOA4	P
NOA4_2_91	315804	35577798	315083	35479722	90594	0.288	4176	18010	NOA4	L
NOA4_2_92	874611	107139346	873812	107043364	360200	0.412	6870	85991	NOA4	Diff.ing SPG
NOA4_2_93	136384	13668098	135392	13547365	28682	0.212	3704	10914	NOA4	SSC
NOA4_2_95	902452	113884223	902207	113848295	452811	0.502	9219	132281	NOA4	L
NOA4_2_96	2109545	283583552	2108990	283499540	1384536	0.656	9555	569740	NOA4	P
NOA5_1_1	1126748	137625553	1125694	137487185	567171	0.504	6425	57669	NOA5	L
NOA5_1_2	546350	64753170	545642	64666598	236979	0.434	4255	26855	NOA5	L
NOA5_1_3	1218010	125789985	1214056	125203896	341776	0.282	6874	62807	NOA5	L
NOA5_1_4	472151	48560914	469740	48253781	113683	0.242	4126	26938	NOA5	L
NOA5_1_5	409742	40582167	408231	40312705	92375	0.226	6141	34341	NOA5	L
NOA5_1_6	290727	26439361	288565	26153822	36709	0.127	2637	11938	NOA5	MIX
NOA5_1_7	656328	69559465	653867	69320759	138665	0.212	5064	28533	NOA5	L
NOA5_1_8	251063	27131854	249820	26973005	83452	0.334	4114	26068	NOA5	MIX
NOA5_1_9	578738	60457824	576165	60129195	179137	0.311	5494	55554	NOA5	L
NOA5_1_10	1464870	153129013	1461304	152518648	450736	0.308	7347	91990	NOA5	Z
NOA5_1_11	374074	36820724	366507	36078500	86789	0.237	4551	28211	NOA5	L
NOA5_1_12	297206	29432884	295012	29184328	71327	0.242	3149	15743	NOA5	ST
NOA5_1_13	1075007	102194460	1062510	100806080	201637	0.19	5997	44506	NOA5	L
NOA5_1_14	1337081	161220325	1334290	160871308	688530	0.516	6986	119973	NOA5	L
NOA5_1_15	895231	81936894	892635	81417169	147487	0.165	4834	29841	NOA5	L
NOA5_1_16	213452	24339991	212518	24240790	88640	0.417	2208	13888	NOA5	ST
NOA5_1_17	1415997	173309973	1409214	172625740	758629	0.538	7845	81971	NOA5	Diff.ing SPG
NOA5_1_18	1023043	102487947	1020038	102080510	237518	0.233	5016	29670	NOA5	L
NOA5_1_19	999688	110652136	991126	109744566	376197	0.38	6493	65486	NOA5	L
NOA5_1_20	1513075	141719293	1509095	140980852	237839	0.158	6544	45993	NOA5	L
NOA5_1_21	474911	47878909	473260	47598360	90482	0.191	4573	27918	NOA5	L
NOA5_1_22	639894	72739341	638584	72567086	264824	0.415	4048	22608	NOA5	SSC
NOA5_1_24	511446	58746905	510133	58579580	221604	0.434	3823	22134	NOA5	MIX
NOA5_1_25	3190127	410541676	3189012	410376797	1788941	0.561	9261	295705	NOA5	L
NOA5_1_26	2410977	315680292	2410183	315561303	1468963	0.609	8817	294481	NOA5	L
NOA5_1_27	3758470	481250988	3757042	481034992	2105244	0.56	9764	261918	NOA5	L
NOA5_1_28	1412751	179946592	1411988	179850586	768785	0.544	8003	97959	NOA5	L
NOA5_1_29	1391605	185955066	1391182	185892000	966224	0.695	7342	132065	NOA5	Diff.ed SPG
NOA5_1_30	1101369	148279615	1100945	148221680	743701	0.676	6090	155261	NOA5	L
NOA5_1_31	173438	22618307	173371	22608685	108779	0.627	4652	27886	NOA5	L
NOA5_1_32	2542351	334175696	2541534	334057381	1572492	0.619	8247	316806	NOA5	L
NOA5_1_33	1628302	215378076	1627819	215308604	974361	0.599	6577	225317	NOA5	L
NOA5_1_36	509532	66110868	509287	66076352	285297	0.56	4405	99133	NOA5	ST
NOA5_1_37	2317393	307807551	2316738	307709675	1486418	0.642	8397	443141	NOA5	Z
NOA5_1_38	1261734	167408436	1261410	167359466	821950	0.652	6826	173258	NOA5	L
NOA5_1_39	135586	16202306	135462	16187950	51297	0.379	2144	10014	NOA5	L
NOA5_1_40	2116126	275463967	2115378	275352800	1087515	0.514	7703	249369	NOA5	Diff.ing SPG
NOA5_1_41	1326419	170965279	1325735	170863985	800806	0.604	6857	219241	NOA5	L
NOA5_1_42	806002	100967727	805687	100922270	371856	0.462	4639	98025	NOA5	ST
NOA5_1_43	1116869	145676871	1116474	145620200	668546	0.599	6105	110797	NOA5	Diff.ed SPG
NOA5_1_44	2826765	374142954	2825606	373988092	1849384	0.655	9578	645701	NOA5	L
NOA5_1_45	1737892	228972606	1737257	228882961	1114398	0.641	7577	314720	NOA5	Diff.ing SPG
NOA5_1_47	5959677	740724614	5957784	740357924	2797638	0.47	10861	407101	NOA5	L
NOA5_1_48	2782351	357638890	2781550	357440417	1540121	0.554	7974	378690	NOA5	L
NOA5_1_49	4337928	572235952	4336690	572049055	2730932	0.63	9516	270707	NOA5	L
NOA5_1_50	1225642	142830256	1223214	142470564	541579	0.443	6867	102416	NOA5	SSC
NOA5_1_51	1213340	130637290	1209845	130116518	404634	0.334	6780	73583	NOA5	L
NOA5_1_52	2339993	294543989	2338651	294359542	1193291	0.51	7502	127269	NOA5	ST
NOA5_1_53	596181	69043491	594414	68847867	238806	0.402	6232	55275	NOA5	L
NOA5_1_54	2010268	257682611	2007786	257386559	1167065	0.581	8206	124944	NOA5	L
NOA5_1_55	1209729	124554197	1206159	124001140	334570	0.277	7437	89971	NOA5	Diff.ing SPG
NOA5_1_56	654374	55206989	625936	53441848	76773	0.123	5005	29957	NOA5	L
NOA5_1_57	603221	70048228	599800	69649109	242281	0.404	4853	43857	NOA5	L
NOA5_1_58	2542436	315988460	2540389	315724365	1324719	0.521	7349	151118	NOA5	L
NOA5_1_59	619278	65648909	615210	65242643	224659	0.365	5039	37726	NOA5	L
NOA5_1_60	2200910	285917736	2198832	285667896	1424918	0.648	7432	114514	NOA5	L
NOA5_1_61	566959	63382610	565635	63211520	219340	0.388	3823	31497	NOA5	ST
NOA5_1_62	3155652	414979032	3154652	414829652	2123540	0.673	8413	163011	NOA5	L
NOA5_1_63	2271633	272717580	2267721	272217523	1171475	0.517	8097	164217	NOA5	Diff.ing SPG
NOA5_1_64	1387157	177455208	1386009	177300000	836112	0.603	6387	88788	NOA5	L
NOA5_1_65	1825545	191194435	1820782	190471082	447561	0.246	7149	58608	NOA5	L
NOA5_1_66	2166677	252304365	2162143	251730993	912977	0.422	7854	120947	NOA5	L
NOA5_1_67	2120937	248042062	2118153	247663570	802425	0.379	6536	67422	NOA5	L
NOA5_1_68	2278062	265745612	2272138	265031033	1170696	0.515	7274	201798	NOA5	L
NOA5_1_69	1001925	111437556	984637	109729084	382285	0.388	7893	108873	NOA5	Diff.ing SPG
NOA5_1_70	1582941	206276623	1581967	206167237	1019167	0.644	7142	70960	NOA5	L
NOA5_1_71	788045	106572419	787185	106477140	554615	0.705	5975	119741	NOA5	SSC
NOA5_1_72	855729	106277131	854546	106116816	475116	0.556	6329	129688	NOA5	L
NOA5_1_73	442765	48160875	440904	47910862	160209	0.363	6120	42486	NOA5	L
NOA5_1_74	1788709	230311222	1787586	230178938	1126494	0.63	7390	195937	NOA5	L
NOA5_1_75	604231	67228115	602427	66996345	211912	0.352	3727	27640	NOA5	ST
NOA5_1_76	735560	74221377	651964	67347942	145422	0.223	5748	26670	NOA5	L
NOA5_1_77	400516	51823111	398465	51634394	243381	0.611	4580	28196	NOA5	L
NOA5_1_78	498609	61255625	498043	61180934	262613	0.527	5375	54378	NOA5	L
NOA5_1_79	1080418	138225620	1080022	138173678	643346	0.596	5632	58193	NOA5	L
NOA5_1_80	728788	79187023	726641	78882160	230777	0.318	4531	53042	NOA5	ST
NOA5_1_81	732134	80577726	707226	78245842	225191	0.318	4705	35633	NOA5	ST
NOA5_1_82	346477	36746043	342158	36312285	106427	0.311	4140	25245	NOA5	L
NOA5_1_83	1303162	168709803	1302168	168598346	837088	0.643	6997	173908	NOA5	L
NOA5_1_84	501213	52420384	499950	52225365	126887	0.254	3071	21605	NOA5	ST
NOA5_1_85	561663	51244059	535668	48811164	57456	0.107	4986	21663	NOA5	L
NOA5_1_86	1650897	213246890	1650378	213169238	953585	0.578	6858	142196	NOA5	L
NOA5_1_87	849156	85894377	816598	82863949	195288	0.239	5874	48302	NOA5	L
NOA5_1_88	1051941	122523323	1050729	122356595	350013	0.333	8080	54116	NOA5	L
NOA5_1_89	362842	47374317	362546	47337753	229281	0.632	4586	95684	NOA5	Diff.ed SPG
NOA5_1_90	432579	50918683	430327	50640665	218398	0.508	5479	103560	NOA5	L
NOA5_1_91	398636	44268435	397506	44091606	143276	0.36	3585	51292	NOA5	L
NOA5_1_92	456103	49008737	453897	48748463	112958	0.249	3403	44617	NOA5	ST
NOA5_1_93	736151	66733720	731712	66073646	98240	0.134	4771	38501	NOA5	L
NOA5_1_94	1062637	123574718	1060311	123275174	435470	0.411	5738	95418	NOA5	L
NOA5_1_95	1132562	144790831	1132164	144732818	629608	0.556	6676	247214	NOA5	L
NOA5_1_96	1295513	166794463	1294967	166718944	773049	0.597	6873	294135	NOA5	L
NOA5_2_1	527506	65661957	526833	65577579	292427	0.555	5044	38323	NOA5	SSC
NOA5_2_2	1516647	182957776	1515438	182803287	580300	0.383	6159	46839	NOA5	L
NOA5_2_3	900051	98793128	897486	98442596	318522	0.355	6615	57371	NOA5	L
NOA5_2_4	356378	40857858	355263	40719617	141393	0.398	5658	37315	NOA5	SSC
NOA5_2_6	348146	34981407	346383	34749410	81100	0.234	4710	22063	NOA5	SSC
NOA5_2_7	554840	63120087	552843	62908632	202398	0.366	6703	41528	NOA5	L
NOA5_2_9	391004	39049302	389247	38819125	104371	0.268	4580	32835	NOA5	L
NOA5_2_10	971889	90151011	968952	89634329	143235	0.148	5758	28706	NOA5	SSC
NOA5_2_11	269690	27426025	264482	26911602	73676	0.279	5092	30994	NOA5	L
NOA5_2_12	398962	45795115	397484	45630533	159346	0.401	5361	30401	NOA5	L
NOA5_2_13	1186288	118877045	1165694	116793960	282753	0.243	6815	70249	NOA5	L
NOA5_2_14	2007304	242054542	2005219	241792270	919928	0.459	9000	139170	NOA5	L
NOA5_2_15	2852575	326447241	2849774	325957051	1031240	0.362	6217	19231	NOA5	L
NOA5_2_16	265595	27710297	264297	27553030	72835	0.276	2327	15331	NOA5	ST
NOA5_2_17	1038866	124464755	1034771	124048215	462528	0.447	6632	49108	NOA5	L
NOA5_2_18	721087	80117259	719868	79944939	291647	0.405	5890	44662	NOA5	L
NOA5_2_19	406416	41218635	403692	40900875	104818	0.26	3692	20359	NOA5	L
NOA5_2_20	765713	73876137	763705	73528118	135552	0.177	5871	29027	NOA5	ST
NOA5_2_21	570171	63578408	568779	63364797	228332	0.401	7016	86217	NOA5	L
NOA5_2_22	795561	94528637	794731	94424630	384466	0.484	5946	45990	NOA5	L
NOA5_2_24	391078	39192809	389426	38992889	94957	0.244	3697	17355	NOA5	ST
NOA5_2_25	584873	74707935	584375	74643771	271510	0.465	4661	85530	NOA5	ST
NOA5_2_26	1501963	188967770	1501367	188877772	832999	0.555	7600	161207	NOA5	L
NOA5_2_27	1258824	148338300	1258180	148243426	490864	0.39	6861	64070	NOA5	ST
NOA5_2_28	169128	20745311	168506	20678168	69111	0.41	2810	14250	NOA5	ST
NOA5_2_29	333219	38898000	333060	38874969	121557	0.365	2390	10958	NOA5	L
NOA5_2_30	414412	50973462	414040	50931111	179158	0.433	3525	55955	NOA5	ST
NOA5_2_31	143921	17535712	143867	17528099	62203	0.432	3444	15787	NOA5	ST
NOA5_2_32	591478	74513562	591252	74479058	277682	0.47	3707	21494	NOA5	L
NOA5_2_33	415757	50894865	415633	50876509	218268	0.525	6793	54725	NOA5	L
NOA5_2_35	447208	52199497	446976	52168744	161682	0.362	3610	20404	NOA5	MIX
NOA5_2_36	1041015	130265734	1040591	130204757	536658	0.516	7352	134434	NOA5	L
NOA5_2_37	1957200	235818964	1956526	235718014	681099	0.348	7444	141651	NOA5	ST
NOA5_2_38	1176933	145153336	1176573	145100114	547628	0.465	5928	140074	NOA5	ST
NOA5_2_39	168455	21346434	168387	21338188	93554	0.556	5162	38248	NOA5	L
NOA5_2_41	1024120	122950171	1023551	122866058	410569	0.401	3082	12136	NOA5	L
NOA5_2_43	592283	75056551	591982	75014663	319175	0.539	5795	78751	NOA5	L
NOA5_2_44	622278	80436862	621742	80374821	335433	0.54	5167	127261	NOA5	Diff.ed SPG
NOA5_2_45	1179079	149723677	1178616	149659972	628066	0.533	7168	206162	NOA5	L
NOA5_2_46	279635	34688531	279504	34668200	141523	0.506	5714	39030	NOA5	L
NOA5_2_47	855495	109369321	855006	109234077	499472	0.584	6322	121732	NOA5	L
NOA5_2_48	1486634	182792935	1486132	182686647	648467	0.436	6397	110923	NOA5	L
NOA5_2_49	813429	105821617	813134	105771351	429570	0.528	5674	50498	NOA5	SSC
NOA5_2_50	1002016	104339156	999456	103962777	270830	0.271	6412	49030	NOA5	L
NOA5_2_51	627822	61364743	625061	60988491	130262	0.208	4459	29164	NOA5	ST
NOA5_2_52	1212619	140041080	1211104	139834463	436544	0.36	5983	61315	NOA5	ST
NOA5_2_53	394615	44515290	392773	44305736	154268	0.393	5951	52235	NOA5	L
NOA5_2_54	754968	88066924	750887	87644583	339039	0.452	5615	60038	NOA5	L
NOA5_2_55	1141797	109816816	1138015	109216851	248614	0.218	7110	69097	NOA5	L
NOA5_2_56	473599	39203185	457177	38136173	42555	0.093	3956	13397	NOA5	L
NOA5_2_57	465218	49275095	462611	48960915	120390	0.26	4542	18247	NOA5	L
NOA5_2_58	669499	73754010	667148	73471873	287760	0.431	6360	70582	NOA5	L
NOA5_2_59	438686	48294734	435660	48018788	164015	0.376	6376	41017	NOA5	SSC
NOA5_2_61	942184	91291788	937194	90662908	170299	0.182	5460	41453	NOA5	ST
NOA5_2_62	1491838	178917442	1490720	178770265	637843	0.428	7564	103030	NOA5	ST
NOA5_2_63	724855	73675718	722197	73335305	172140	0.238	4324	31759	NOA5	ST
NOA5_2_64	358731	41468683	357918	41367913	158005	0.441	3383	36942	NOA5	ST
NOA5_2_65	1114118	96092666	1109481	95435492	96110	0.087	4970	21433	NOA5	ST
NOA5_2_66	1021053	112190669	1017562	111746149	352105	0.346	6965	79466	NOA5	L
NOA5_2_67	687956	72443151	685293	72098078	189242	0.276	4625	41083	NOA5	ST
NOA5_2_68	773364	79712528	769683	79268506	227542	0.296	5498	52651	NOA5	L
NOA5_2_69	512136	49241487	498693	47904116	93486	0.187	4988	41623	NOA5	ST
NOA5_2_70	1843300	223027155	1840959	222764517	815075	0.443	8181	84616	NOA5	Diff.ing SPG
NOA5_2_71	1757106	223515295	1755817	223360953	1010634	0.576	8189	181587	NOA5	L
NOA5_2_72	367230	38734165	366073	38586179	91253	0.249	3186	19062	NOA5	ST
NOA5_2_75	1363098	166799564	1361340	166574515	703604	0.517	7777	89796	NOA5	L
NOA5_2_76	2533934	224182903	2139318	191375792	116249	0.054	6921	25404	NOA5	L
NOA5_2_77	566287	67377110	564076	67150179	231366	0.41	5271	25307	NOA5	L
NOA5_2_78	258286	26753270	257286	26617665	75460	0.293	4765	26178	NOA5	L
NOA5_2_79	840355	102152720	839414	102033924	384716	0.458	6355	68554	NOA5	SSC
NOA5_2_80	1116700	130101127	1114961	129883382	411518	0.369	6008	59232	NOA5	Diff.ing SPG
NOA5_2_81	583666	60822822	561025	58666034	136023	0.242	4931	23802	NOA5	SSC
NOA5_2_82	526652	58677604	522243	58219610	168400	0.322	6503	54411	NOA5	L
NOA5_2_83	1122629	131969610	1120834	131778282	392209	0.35	6048	66922	NOA5	ST
NOA5_2_86	369559	40809329	368840	40712210	120061	0.326	3313	34915	NOA5	ST
NOA5_2_89	557508	66253088	557152	66207695	209158	0.375	4416	45873	NOA5	ST
NOA5_2_90	324347	33323617	322375	33094462	72374	0.225	3111	13327	NOA5	ST
NOA5_2_91	458610	48383157	457134	48189855	132573	0.29	4714	29123	NOA5	L
NOA5_2_92	2275927	261833464	2273293	261505016	771069	0.339	8921	137411	NOA5	L
NOA5_2_93	376009	34459724	372875	34058072	48058	0.129	3823	15158	NOA5	L
NOA5_2_94	390652	41939715	389244	41768066	109243	0.281	3158	22128	NOA5	ST
NOA5_2_95	520046	65453392	519842	65423617	264396	0.509	5367	82179	NOA5	ST
NOA5_2_96	665209	85893006	664947	85855666	294666	0.443	4818	105471	NOA5	SSC
NOA6_1_1	859295	109929793	858910	109875287	465678	0.542	5897	41475	NOA6	SSC
NOA6_1_2	322477	39692936	322018	39639719	149579	0.465	2880	18381	NOA6	MIX
NOA6_1_3	1969255	223832130	1965548	223336352	651271	0.331	8349	57509	NOA6	SSC
NOA6_1_4	666233	75207901	664222	74961748	217943	0.328	5661	32016	NOA6	L
NOA6_1_5	303337	28199483	301804	27953062	36087	0.12	3965	11991	NOA6	L
NOA6_1_6	285572	33554001	284654	33454015	120553	0.424	5021	32493	NOA6	Diff.ing SPG
NOA6_1_7	442571	50716899	439925	50466045	159052	0.362	4690	24639	NOA6	L
NOA6_1_8	409086	45470414	407444	45281110	134961	0.331	6159	33522	NOA6	Z
NOA6_1_9	526268	52970903	524063	52676348	110741	0.211	5210	34896	NOA6	Diff.ing SPG
NOA6_1_10	1433177	141865064	1429768	141273228	285686	0.2	7188	72227	NOA6	Z
NOA6_1_12	295004	32077245	293284	31892663	91703	0.313	3528	14961	NOA6	L
NOA6_1_13	660313	60123671	648132	58876105	71579	0.11	3952	16503	NOA6	MIX
NOA6_1_14	749993	93472541	749108	93373000	398644	0.532	5755	61000	NOA6	Z
NOA6_1_15	815846	79070742	813997	78701512	166998	0.205	6262	43439	NOA6	SSC
NOA6_1_16	346879	40251490	345901	40147321	144349	0.417	3294	20040	NOA6	L
NOA6_1_17	806117	94059911	801038	93552899	294543	0.368	4896	23364	NOA6	L
NOA6_1_18	1666372	194711615	1665092	194520498	578829	0.348	6917	37646	NOA6	L
NOA6_1_19	791774	89846780	788502	89481480	281920	0.358	4947	32288	NOA6	L
NOA6_1_20	986677	87274073	983697	86726055	86188	0.088	5406	20032	NOA6	L
NOA6_1_21	486502	53776338	485491	53619053	148110	0.305	5948	41895	NOA6	Z
NOA6_1_22	3699974	447383902	3698789	447189028	1432127	0.387	8802	59204	NOA6	L
NOA6_1_24	1310910	150393283	1309150	150161397	459370	0.351	6748	31971	NOA6	Diff.ing SPG
NOA6_1_26	443904	55402773	443715	55374273	230813	0.52	5204	50893	NOA6	L
NOA6_1_27	457725	55020246	457502	54987814	183288	0.401	4299	34303	NOA6	Z
NOA6_1_28	1405968	168225404	1404672	168076019	615127	0.438	7935	117120	NOA6	P
NOA6_1_29	772182	97485343	771942	97447016	424793	0.55	6161	60286	NOA6	L
NOA6_1_30	1089841	133564065	1089345	133500506	483838	0.444	6635	106872	NOA6	L
NOA6_1_31	127891	15141931	127835	15134083	48363	0.378	3490	11541	NOA6	L
NOA6_1_32	3119869	398885527	3118949	398748409	1447882	0.464	10306	281715	NOA6	L
NOA6_1_33	725512	92060452	725247	92022323	394689	0.544	6610	102690	NOA6	Diff.ed SPG
NOA6_1_35	412492	52811759	412236	52778842	186466	0.452	5158	45518	NOA6	L
NOA6_1_36	383752	49136662	383525	49106642	211239	0.551	5036	69946	NOA6	Z
NOA6_1_37	1098308	142182025	1097947	142130220	643476	0.586	7758	182141	NOA6	L
NOA6_1_38	681770	86940880	681557	86908388	385004	0.565	5899	103360	NOA6	Diff.ed SPG
NOA6_1_39	122037	14852849	121927	14840529	56504	0.463	4219	21429	NOA6	L
NOA6_1_40	660657	84211022	660335	84163193	296141	0.448	5784	77589	NOA6	L
NOA6_1_41	879165	112681580	878587	112597182	420717	0.479	7037	126665	NOA6	L
NOA6_1_42	746136	94297260	745738	94237708	412936	0.554	6945	154900	NOA6	L
NOA6_1_43	1507641	190419569	1507045	190335724	801443	0.532	8561	192491	NOA6	Z
NOA6_1_44	1512943	188570822	1512119	188472546	657123	0.435	8520	243462	NOA6	Diff.ing SPG
NOA6_1_45	704624	83566762	704196	83513829	215762	0.306	4068	49019	NOA6	Z
NOA6_1_46	276835	33672053	276719	33654108	131132	0.474	6200	38022	NOA6	L
NOA6_1_47	1612527	197626584	1611772	197448764	736932	0.457	8469	157039	NOA6	L
NOA6_1_48	1143103	137160575	1142665	137075449	465352	0.407	7200	131845	NOA6	L
NOA6_1_50	1005246	113194296	1003891	112994177	331719	0.33	6583	50543	NOA6	L
NOA6_1_51	615081	57668492	612480	57280483	93750	0.153	3914	24145	NOA6	MIX
NOA6_1_52	640071	64526170	638317	64259582	148625	0.233	4840	29361	NOA6	L
NOA6_1_53	441725	51897221	440335	51745215	196827	0.447	6471	75705	NOA6	Z
NOA6_1_54	967940	116103048	963880	115691062	464543	0.482	6900	91655	NOA6	Z
NOA6_1_55	798320	75146369	795621	74727099	111431	0.14	5529	29440	NOA6	L
NOA6_1_56	725287	66815723	704124	65498320	104964	0.149	4978	16308	NOA6	Z
NOA6_1_57	556994	67205837	553625	66845632	281395	0.508	7171	60173	NOA6	SSC
NOA6_1_58	755468	91488999	754090	91329639	374169	0.496	6153	89315	NOA6	Z
NOA6_1_59	601662	70936232	598780	70672986	245230	0.41	6508	57158	NOA6	Z
NOA6_1_60	631763	78230666	630588	78104515	341756	0.542	5826	50423	NOA6	Diff.ed SPG
NOA6_1_61	852043	88387185	848153	87908126	243373	0.287	6320	56114	NOA6	Diff.ed SPG
NOA6_1_62	453262	55468626	452840	55416171	234227	0.517	4942	40501	NOA6	L
NOA6_1_63	778251	86026507	775969	85764948	237291	0.306	5110	31220	NOA6	MIX
NOA6_1_64	891996	105134879	890978	105004023	382176	0.429	6968	86433	NOA6	Z
NOA6_1_71	1139408	141914185	1138476	141806682	578575	0.508	7107	144967	NOA6	L
NOA6_1_72	678585	80150953	677761	80040671	274473	0.405	5935	67165	NOA6	L
NOA6_1_74	501056	64281898	500400	64209729	306801	0.613	5266	80256	NOA6	Z
NOA6_1_75	419918	48621343	418811	48485834	188638	0.45	5535	33048	NOA6	Diff.ed SPG
NOA6_1_77	185930	23461539	184339	23309198	101945	0.553	3629	17745	NOA6	Z
NOA6_1_78	301354	35061419	300849	34997888	122553	0.407	5288	41814	NOA6	L
NOA6_1_79	308093	37613408	307631	37559228	146840	0.477	3494	27709	NOA6	MIX
NOA6_1_80	2214079	278938923	2212621	278745308	1206104	0.545	9559	276335	NOA6	Z
NOA6_1_81	1087179	134415207	1069215	132736989	564845	0.528	8404	99503	NOA6	Diff.ing SPG
NOA6_1_82	400276	48066951	396971	47739997	191314	0.482	5924	67950	NOA6	Diff.ing SPG
NOA6_1_83	708570	90928480	707387	90803972	414939	0.587	7208	136746	NOA6	SSC
NOA6_1_84	545890	62577859	545122	62457639	205757	0.377	4488	47748	NOA6	ST
NOA6_1_85	458052	40001162	430181	37408684	27218	0.063	3799	10807	NOA6	Diff.ed SPG
NOA6_1_86	1121453	141048211	1120730	140952058	619031	0.552	7437	163418	NOA6	Z
NOA6_1_87	768835	76809970	742563	74374839	133644	0.18	5262	35339	NOA6	Z
NOA6_1_88	275557	25662353	274334	25489375	42092	0.153	3753	14732	NOA6	L
NOA6_1_89	380406	47150790	380194	47120298	190824	0.502	4541	46208	NOA6	L
NOA6_1_90	321653	38150761	320719	38043431	154825	0.483	5468	50927	NOA6	L
NOA6_1_91	523928	62124908	523232	62037533	220820	0.422	5358	40630	NOA6	Z
NOA6_1_92	1545905	184217865	1544587	184056447	583302	0.378	7690	119069	NOA6	L
NOA6_1_93	280415	28514650	278339	28270343	64340	0.231	5024	23666	NOA6	L
NOA6_1_94	1171052	143697481	1170115	143582094	573067	0.49	7652	111371	NOA6	L
NOA6_1_95	415353	52964387	415162	52937972	242839	0.585	5659	72178	NOA6	L
NOA6_1_96	398650	50929464	398456	50901100	217852	0.547	3801	56205	NOA6	Z
NOA6_2_1	3481449	464466781	3478960	464139400	2380098	0.684	8538	317164	NOA6	P
NOA6_2_2	754872	95825211	753882	95704441	427010	0.566	4466	44145	NOA6	L
NOA6_2_3	1354498	141856389	1348826	140964988	435698	0.323	8650	88755	NOA6	SSC
NOA6_2_4	425246	40788667	421519	40286003	96355	0.229	3930	27022	NOA6	MIX
NOA6_2_5	359852	38819473	358299	38563060	123104	0.344	6250	47759	NOA6	P
NOA6_2_6	292307	26950473	289723	26611512	53369	0.184	3656	15470	NOA6	L
NOA6_2_7	331303	38847787	328540	38572876	155801	0.474	4494	30820	NOA6	L
NOA6_2_8	421815	50242555	420204	50050273	178864	0.426	6634	45300	NOA6	Z
NOA6_2_9	365594	38160604	363517	37886617	120873	0.333	4722	39058	NOA6	L
NOA6_2_10	1062037	104118252	1057675	103397410	278872	0.264	6843	56911	NOA6	SSC
NOA6_2_11	351400	35040241	340987	34047786	88843	0.261	4414	27145	NOA6	L
NOA6_2_12	1034846	130830857	1032287	130543244	596286	0.578	7008	84911	NOA6	Diff.ing SPG
NOA6_2_13	1314543	139710573	1294645	137718242	409454	0.316	7551	68679	NOA6	Z
NOA6_2_14	663347	77190879	661331	76956488	265325	0.401	3909	27311	NOA6	Diff.ing SPG
NOA6_2_15	1004386	106821602	1000849	106259516	344156	0.344	7021	71010	NOA6	SSC
NOA6_2_16	530711	64050010	528913	63862476	255196	0.482	3753	39616	NOA6	L
NOA6_2_17	1400402	177814355	1393269	177104273	670947	0.482	5471	46284	NOA6	Z
NOA6_2_18	622567	72192212	621109	71986851	298226	0.48	4675	37699	NOA6	Diff.ed SPG
NOA6_2_19	1106865	123656437	1094913	122407458	418066	0.382	6484	81938	NOA6	L
NOA6_2_20	1150291	114708586	1146347	114025679	286347	0.25	8164	72041	NOA6	Z
NOA6_2_21	373521	41076563	372083	40866292	128686	0.346	4908	39588	NOA6	MIX
NOA6_2_22	782818	91715603	781514	91553362	282717	0.362	4457	32113	NOA6	Z
NOA6_2_24	908079	107976612	905613	107652700	477943	0.528	6052	70230	NOA6	L
NOA6_2_25	4852381	643545389	4850466	643261110	2931414	0.604	8805	472939	NOA6	P
NOA6_2_26	3845476	484261975	3844150	484058029	1992625	0.518	10310	366410	NOA6	Z
NOA6_2_27	2280081	299425437	2279025	299266210	1463638	0.642	8385	246718	NOA6	Z
NOA6_2_28	1413427	179591203	1411883	179413691	737270	0.522	8449	140184	NOA6	Z
NOA6_2_29	1916645	247420625	1916040	247327366	1109814	0.579	7541	110968	NOA6	L
NOA6_2_30	2387859	296019658	2386942	295893585	1056093	0.442	7527	172254	NOA6	L
NOA6_2_31	462966	58836233	462784	58809306	238599	0.516	6660	54377	NOA6	L
NOA6_2_32	1841592	236008211	1841066	235925502	923847	0.502	7091	105103	NOA6	L
NOA6_2_33	454726	60722723	454550	60696844	241011	0.53	2433	52171	NOA6	T
NOA6_2_35	1212185	158698614	1211715	158631355	731919	0.604	7109	156280	NOA6	L
NOA6_2_36	1524127	207995229	1523543	207910636	854924	0.561	6700	211806	NOA6	SSC
NOA6_2_37	2362876	314109690	2362099	313992164	1581874	0.67	8323	447893	NOA6	Z
NOA6_2_38	1149859	153621400	1149404	153555524	788783	0.686	6199	227776	NOA6	L
NOA6_2_39	104465	14057456	104362	14044891	69382	0.665	2843	25447	NOA6	MIX
NOA6_2_40	1316612	174523623	1316133	174455849	713346	0.542	5723	149047	NOA6	Diff.ing SPG
NOA6_2_41	1720604	231275235	1719778	231150711	1230126	0.715	7848	398218	NOA6	Diff.ing SPG
NOA6_2_42	2379073	319754904	2378058	319602832	1613327	0.678	8567	442227	NOA6	SSC
NOA6_2_43	1105914	132303547	1105231	132210433	354663	0.321	5362	47416	NOA6	Z
NOA6_2_44	1596099	214686202	1595093	214559016	1134015	0.711	7731	415662	NOA6	Z
NOA6_2_45	1766362	227959981	1765746	227872878	898121	0.509	6936	246186	NOA6	Diff.ed SPG
NOA6_2_46	733026	97451637	732738	97410280	506945	0.692	7994	162628	NOA6	Z
NOA6_2_47	5225497	666724351	5223835	666430816	2876507	0.551	9668	384468	NOA6	Z
NOA6_2_48	1451951	191106235	1451424	190991716	964497	0.665	6873	262230	NOA6	Diff.ed SPG
NOA6_2_49	771049	102050783	770719	102003380	393348	0.51	3769	53265	NOA6	MIX
NOA6_2_50	717876	83145196	715209	82787411	328938	0.46	5193	67723	NOA6	L
NOA6_2_51	768221	76202030	763431	75510682	197508	0.259	5027	39174	NOA6	L
NOA6_2_52	1632574	197696309	1629433	197281220	806563	0.495	7179	136922	NOA6	Z
NOA6_2_53	677889	89577160	677630	89540218	449605	0.663	4699	71183	NOA6	Diff.ing SPG
NOA6_2_54	482978	59529916	478215	59058613	256863	0.537	3527	38200	NOA6	MIX
NOA6_2_55	655514	57884251	651073	57234804	86579	0.133	3982	22703	NOA6	MIX
NOA6_2_56	559442	59948877	547621	59105990	187073	0.342	6302	49782	NOA6	Z
NOA6_2_57	619963	71098849	613851	70456719	243267	0.396	5509	58119	NOA6	Z
NOA6_2_58	683541	83018242	681608	82790101	380664	0.558	5367	79040	NOA6	Diff.ing SPG
NOA6_2_59	482272	54482380	477850	54095900	190093	0.398	4321	26656	NOA6	L
NOA6_2_60	855742	108953060	854287	108793456	512119	0.599	5178	52936	NOA6	L
NOA6_2_61	913116	111721969	912136	111597098	436817	0.479	4569	39626	NOA6	Z
NOA6_2_62	1604908	212238029	1604036	212119115	1048926	0.654	7566	135581	NOA6	SSC
NOA6_2_63	914493	111892828	911679	111560244	519115	0.569	5576	78255	NOA6	Diff.ing SPG
NOA6_2_64	1371267	178501843	1370282	178370165	903074	0.659	7019	127849	NOA6	Z
NOA6_2_65	1614855	175809176	1609232	174954113	533137	0.331	7515	110038	NOA6	Z
NOA6_2_66	1205237	138915623	1199157	138161525	518707	0.433	6769	140123	NOA6	Diff.ing SPG
NOA6_2_67	893659	106878574	890557	106478220	451814	0.507	5525	80556	NOA6	Diff.ed SPG
NOA6_2_68	1377109	171771418	1372618	171256517	812396	0.592	7816	214692	NOA6	SSC
NOA6_2_69	913390	106509550	898961	105109660	433207	0.482	7580	123545	NOA6	Z
NOA6_2_70	1176447	147641498	1174353	147422659	654398	0.557	5583	55272	NOA6	L
NOA6_2_71	571180	75457857	570281	75363286	413192	0.725	4284	73360	NOA6	Diff.ing SPG
NOA6_2_72	1332729	175750012	1331611	175599774	756777	0.568	5799	146695	NOA6	Diff.ing SPG
NOA6_2_73	697219	84709731	695227	84452618	337945	0.486	9467	73838	NOA6	SSC
NOA6_2_74	493795	63087947	492899	62996833	265335	0.538	2698	43386	NOA6	T
NOA6_2_75	1009595	121309340	1007465	121006698	492838	0.489	6815	60313	NOA6	SSC
NOA6_2_76	1383614	118510761	1007579	88029537	71595	0.071	4859	16992	NOA6	L
NOA6_2_77	201239	26694315	199610	26535191	128901	0.646	2528	10820	NOA6	SSC
NOA6_2_78	314204	35314328	312920	35141125	135516	0.433	5267	46370	NOA6	Diff.ed SPG
NOA6_2_79	493724	60524980	492427	60371948	259491	0.527	3604	31988	NOA6	L
NOA6_2_80	1243945	163162664	1242698	163007989	820949	0.661	6515	116822	NOA6	Z
NOA6_2_81	1209214	139451938	1167264	135592454	513356	0.44	7106	73693	NOA6	Z
NOA6_2_82	454366	55197059	449952	54760273	245378	0.545	6200	73179	NOA6	Diff.ed SPG
NOA6_2_83	993544	128579028	991398	128355753	611981	0.617	6779	125476	NOA6	SSC
NOA6_2_84	1712628	190215850	1710194	189836207	514627	0.301	6645	36427	NOA6	Z
NOA6_2_86	2076836	266621217	2075512	266429306	1212700	0.584	7937	275504	NOA6	Z
NOA6_2_87	1405853	170508300	1375770	167698104	554877	0.403	6990	100141	NOA6	Z
NOA6_2_88	325696	36274480	324641	36126347	122569	0.378	4849	25040	NOA6	Z
NOA6_2_89	2980308	396181678	2979309	396029334	1783267	0.599	8510	453741	NOA6	Z
NOA6_2_90	902689	114993305	900418	114730836	555696	0.617	7384	183714	NOA6	Z
NOA6_2_91	765359	90282315	764173	90126265	294181	0.385	3982	38194	NOA6	Z
NOA6_2_92	1328371	163170285	1326363	162944723	624577	0.471	5844	108316	NOA6	Diff.ed SPG
NOA6_2_93	325235	35979961	322586	35661329	131057	0.406	5608	51539	NOA6	Z
NOA6_2_94	1401168	183841159	1399596	183642344	821894	0.587	6709	164772	NOA6	SSC
NOA6_2_95	867635	115562905	867343	115518640	583602	0.673	6344	148525	NOA6	L
NOA6_2_96	1462235	200616051	1461732	200542566	859191	0.588	5683	284093	NOA6	Diff.ing SPG
NOA7_1_1	398799	49307948	397736	49183552	213149	0.536	4668	32637	NOA7	L
NOA7_1_2	450297	55598906	448934	55437247	226840	0.505	5080	37136	NOA7	L
NOA7_1_3	907965	96962597	901280	96130809	213239	0.237	6080	36867	NOA7	L
NOA7_1_4	718445	89080070	714455	88608402	414752	0.581	8891	123242	NOA7	L
NOA7_1_5	347001	32970022	344269	32565456	41736	0.121	5128	18596	NOA7	Diff.ing SPG
NOA7_1_6	352764	37939389	349027	37486848	107542	0.308	6094	41903	NOA7	Diff.ing SPG
NOA7_1_7	234114	26308415	229469	25836477	88548	0.386	4771	31009	NOA7	Diff.ing SPG
NOA7_1_8	415622	43592699	411815	43121429	117183	0.285	6465	39929	NOA7	L
NOA7_1_9	384968	43187449	382217	42853405	150083	0.393	5705	51681	NOA7	L
NOA7_1_10	823134	89528686	819615	89012134	271632	0.331	6379	53277	NOA7	L
NOA7_1_11	390341	41517629	368537	39408980	105819	0.287	6526	45826	NOA7	SSC
NOA7_1_12	184485	20287756	182541	20071546	61626	0.338	3737	14298	NOA7	L
NOA7_1_13	966958	97352566	937636	94355684	206586	0.22	6762	62451	NOA7	L
NOA7_1_14	555670	65205671	553305	64911681	239291	0.432	5131	39120	NOA7	L
NOA7_1_15	610781	62086857	603822	61274680	143577	0.238	5136	32426	NOA7	L
NOA7_1_16	455380	55963955	453569	55755538	219944	0.485	5285	41486	NOA7	SSC
NOA7_1_18	780754	90107361	778455	89787876	349063	0.448	6905	61288	NOA7	L
NOA7_1_20	723128	65157444	718436	64396926	52258	0.073	4476	13952	NOA7	L
NOA7_1_21	570175	64950487	567634	64574341	233460	0.411	7742	87356	NOA7	L
NOA7_1_22	1031492	129300455	1029257	129010423	611428	0.594	8268	125799	NOA7	L
NOA7_1_24	978198	118426459	975039	118001275	527966	0.541	8016	93403	NOA7	L
NOA7_1_25	1263988	158845759	1262132	158582022	681935	0.54	8967	190419	NOA7	L
NOA7_1_26	1306705	171515311	1305551	171335569	794010	0.608	9854	166232	NOA7	SSC
NOA7_1_27	969209	124696434	968030	124520024	541482	0.559	7781	91923	NOA7	L
NOA7_1_28	817682	103079974	816594	102938113	438962	0.538	6784	84779	NOA7	L
NOA7_1_29	1497644	190570909	1496454	190390397	856607	0.572	8610	143566	NOA7	L
NOA7_1_30	876793	100616165	875543	100452656	289219	0.33	6916	66638	NOA7	L
NOA7_1_31	220419	27527979	220239	27501997	101590	0.461	5580	29647	NOA7	L
NOA7_1_32	487506	61793999	487116	61733758	282947	0.581	5145	49916	NOA7	L
NOA7_1_33	1081291	139657844	1080423	139525952	664591	0.615	7816	207000	NOA7	L
NOA7_1_34	49242	6398853	48633	6337002	31255	0.643	4176	18113	NOA7	Diff.ing SPG
NOA7_1_36	577307	75131139	576539	75024292	330613	0.573	5953	105703	NOA7	L
NOA7_1_38	644156	86440810	643466	86335691	430824	0.67	7418	165744	NOA7	SSC
NOA7_1_39	197674	25507064	197486	25481474	112447	0.569	6122	51422	NOA7	L
NOA7_1_40	524871	67849600	524090	67749800	300371	0.573	5749	82651	NOA7	L
NOA7_1_41	997266	128681987	996202	128520510	633530	0.636	7793	230104	NOA7	L
NOA7_1_42	1630723	210219768	1629073	209969479	931188	0.572	9256	310331	NOA7	L
NOA7_1_43	1030277	136104815	1029390	135974220	668749	0.65	7995	167074	NOA7	Diff.ing SPG
NOA7_1_44	504315	64661795	503285	64536924	298164	0.592	5747	113184	NOA7	L
NOA7_1_45	2103324	271132926	2101739	270900169	1225825	0.583	9482	348268	NOA7	L
NOA7_1_46	922129	117247422	921355	117134538	585455	0.635	7847	128254	NOA7	L
NOA7_1_47	1525961	195639851	1524631	195402076	877495	0.576	8860	187702	NOA7	L
NOA7_1_48	1174638	154083184	1173594	153895977	741901	0.632	8207	259189	NOA7	Diff.ing SPG
NOA7_1_49	1510584	198533825	1509301	198339530	979571	0.649	9351	195445	NOA7	L
NOA7_1_50	1178537	143172778	1174829	142679831	603263	0.513	7423	122161	NOA7	L
NOA7_1_51	668811	75315988	664636	74771709	254556	0.383	6235	59432	NOA7	L
NOA7_1_52	2165608	278266057	2162566	277855222	1292248	0.598	10091	260381	NOA7	L
NOA7_1_53	489518	57767704	486884	57465248	225305	0.463	6495	67712	NOA7	L
NOA7_1_54	451694	49680775	443505	48821434	146594	0.331	4827	29338	NOA7	L
NOA7_1_55	554451	58470139	549993	57883153	165675	0.301	6069	59618	NOA7	Diff.ing SPG
NOA7_1_56	534408	54728258	524069	53699888	141857	0.271	6928	46455	NOA7	L
NOA7_1_57	329012	34480503	321299	33643269	92922	0.289	4401	24294	NOA7	L
NOA7_1_58	1184633	145887842	1180562	145410997	706558	0.598	7675	117614	NOA7	L
NOA7_1_59	294064	30492504	288136	29857740	72830	0.253	4111	21533	NOA7	ST
NOA7_1_60	735941	92377789	733655	92103371	437358	0.596	6831	66744	NOA7	L
NOA7_1_61	1348039	161032630	1342111	160289996	662960	0.494	9076	149512	NOA7	L
NOA7_1_62	1012771	129446889	1010614	129186822	604119	0.598	7705	142584	NOA7	L
NOA7_1_63	1072030	132210380	1068344	131777247	588744	0.551	8280	124421	NOA7	L
NOA7_1_65	952141	101815685	948160	101210723	289916	0.306	7293	60223	NOA7	SSC
NOA7_1_66	2278918	285725490	2271287	284863255	1144638	0.504	10469	239463	NOA7	L
NOA7_1_67	1030471	130607715	1028518	130358529	595300	0.579	7825	130573	NOA7	L
NOA7_1_68	554465	62294916	550649	61841709	226442	0.411	5697	59586	NOA7	L
NOA7_1_69	617742	61857734	579045	58129755	121134	0.209	6215	43616	NOA7	L
NOA7_1_70	908293	118574924	905602	118272545	569300	0.629	7534	75193	NOA7	SSC
NOA7_1_71	247798	32069285	246756	31955209	151515	0.614	3790	37961	NOA7	L
NOA7_1_72	452863	57123400	451703	56968889	258126	0.571	5814	69152	NOA7	L
NOA7_1_74	564704	72712542	561891	72412647	357297	0.636	6102	110450	NOA7	L
NOA7_1_75	335961	36942613	333379	36627073	108549	0.326	4156	20040	NOA7	SSC
NOA7_1_76	1967370	176822594	1597455	145191804	100093	0.063	6294	28353	NOA7	SSC
NOA7_1_77	235145	28393576	226563	27567810	110086	0.486	4042	24973	NOA7	L
NOA7_1_78	194707	21230818	193191	21029583	65230	0.338	4349	29176	NOA7	Diff.ed SPG
NOA7_1_79	292702	35907639	291502	35762556	142693	0.49	4033	25527	NOA7	SSC
NOA7_1_80	699261	86750378	697518	86525842	383495	0.55	6468	90556	NOA7	L
NOA7_1_81	1089108	121968693	1009127	114498092	360524	0.357	7834	80422	NOA7	L
NOA7_1_82	293766	34941703	284064	34023314	117853	0.415	5315	38451	NOA7	Diff.ing SPG
NOA7_1_83	1190221	140647191	1187839	140368674	422378	0.356	6416	73994	NOA7	L
NOA7_1_84	1449834	181993354	1448589	181810532	697279	0.481	8720	111944	NOA7	L
NOA7_1_86	2352530	301605358	2350303	301275793	1364308	0.58	10016	342839	NOA7	L
NOA7_1_87	598359	62749663	546136	57845114	136937	0.251	5305	34175	NOA7	L
NOA7_1_88	229662	25985107	228537	25834937	85433	0.374	4785	27010	NOA7	Diff.ing SPG
NOA7_1_89	1015992	127479158	1015276	127368690	458009	0.451	7154	90611	NOA7	L
NOA7_1_90	424130	52046455	421835	51777239	209932	0.498	6818	79049	NOA7	Diff.ing SPG
NOA7_1_91	1237169	154684430	1235304	154436536	602217	0.488	8684	97415	NOA7	L
NOA7_1_92	996293	116892769	993853	116597669	386267	0.389	5802	71130	NOA7	L
NOA7_1_93	906135	106421989	901418	105850299	326766	0.363	10228	115533	NOA7	L
NOA7_1_95	2301250	285985907	2299613	285732549	1015738	0.442	10869	210469	NOA7	L
NOA7_1_96	1281847	165833573	1280617	165647032	738757	0.577	8167	252012	NOA7	L
NOA7_2_1	453729	56340844	452934	56244080	217250	0.48	6063	44935	NOA7	L
NOA7_2_2	886007	111849627	885181	111745630	496288	0.561	7688	85820	NOA7	L
NOA7_2_3	791417	93212409	788349	92826836	344926	0.438	8293	86041	NOA7	L
NOA7_2_4	235643	28340252	234756	28239230	95322	0.406	6120	28460	NOA7	L
NOA7_2_5	307831	31955249	306532	31763184	71977	0.235	7108	36868	NOA7	Diff.ing SPG
NOA7_2_6	270612	30050831	268773	29834161	77454	0.288	5482	25091	NOA7	SSC
NOA7_2_7	280411	33947440	278341	33740665	139629	0.502	6150	48597	NOA7	L
NOA7_2_8	194051	19166687	191980	18923454	34759	0.181	4269	13320	NOA7	L
NOA7_2_9	373105	43398695	371167	43168058	155107	0.418	6689	62133	NOA7	L
NOA7_2_10	484929	51432274	482900	51145536	148707	0.308	5781	41835	NOA7	L
NOA7_2_11	247159	25133412	233419	23805011	50494	0.216	4918	23614	NOA7	L
NOA7_2_12	269367	32117926	268302	31998330	109480	0.408	6361	30157	NOA7	L
NOA7_2_13	443045	41580375	428438	40078145	56605	0.132	4882	19875	NOA7	L
NOA7_2_14	617626	75943402	616278	75780340	298978	0.485	7451	78508	NOA7	L
NOA7_2_15	597182	70360493	593626	69973436	268169	0.452	7167	73406	NOA7	L
NOA7_2_16	335535	40313297	334557	40200595	153896	0.46	4921	37584	NOA7	L
NOA7_2_17	802490	97056979	795935	96401456	331270	0.416	7480	57399	NOA7	L
NOA7_2_18	477374	56190091	476449	56062410	213628	0.448	6302	42401	NOA7	L
NOA7_2_21	265505	27289563	264267	27104354	64751	0.245	5085	25064	NOA7	L
NOA7_2_22	948004	118081545	946910	117938159	473500	0.5	8176	91032	NOA7	L
NOA7_2_23	82627	10021203	82347	9991791	35231	0.428	4579	14186	NOA7	L
NOA7_2_24	301302	33665814	299908	33489786	114329	0.381	4819	24836	NOA7	Diff.ing SPG
NOA7_2_25	451782	56603630	451263	56535831	218644	0.485	6489	71551	NOA7	L
NOA7_2_26	1096375	142823816	1095811	142736345	711260	0.649	8945	194509	NOA7	L
NOA7_2_27	373933	47415179	373695	47380477	203984	0.546	5497	42405	NOA7	L
NOA7_2_28	548080	69614272	547742	69568351	295647	0.54	8625	81711	NOA7	L
NOA7_2_29	336461	43044189	336283	43017200	190344	0.566	5102	33862	NOA7	L
NOA7_2_30	929992	114819997	929431	114743522	362168	0.39	7372	88217	NOA7	Diff.ing SPG
NOA7_2_31	697287	85554039	696999	85511167	268065	0.385	9153	62875	NOA7	L
NOA7_2_32	314345	40840766	314156	40812818	192311	0.612	4898	42918	NOA7	L
NOA7_2_33	1232207	161237491	1231677	161156181	720723	0.585	8781	216920	NOA7	Diff.ing SPG
NOA7_2_34	46764	5927745	46484	5897945	22971	0.494	3625	10905	NOA7	SSC
NOA7_2_35	1315122	162861463	1314553	162777840	459256	0.349	8208	108338	NOA7	L
NOA7_2_36	1194755	155600545	1194148	155510893	746028	0.625	9521	241907	NOA7	L
NOA7_2_38	544702	70903318	544409	70858480	333788	0.613	6831	118381	NOA7	L
NOA7_2_39	248454	31599251	248336	31582528	135538	0.546	6515	55709	NOA7	L
NOA7_2_40	971753	121963662	971136	121880271	537459	0.553	6418	104800	NOA7	L
NOA7_2_41	471324	61614571	471022	61567618	303981	0.645	6676	117184	NOA7	L
NOA7_2_42	1001234	129238750	1000670	129152496	582932	0.583	7936	199798	NOA7	L
NOA7_2_43	619472	80875376	619151	80827804	376847	0.609	7506	112091	NOA7	L
NOA7_2_44	1556388	199203751	1555275	199054163	849491	0.546	10483	383506	NOA7	L
NOA7_2_45	1289499	168908313	1288876	168819815	790499	0.613	9163	292528	NOA7	L
NOA7_2_46	379103	47578440	378909	47550656	171874	0.454	6855	43490	NOA7	L
NOA7_2_47	567031	74743216	566629	74671122	352326	0.622	6952	87454	NOA7	SSC
NOA7_2_48	1082320	138202380	1081784	138111949	596324	0.551	9119	211370	NOA7	L
NOA7_2_49	978361	127363252	977835	127284344	599322	0.613	8306	115599	NOA7	L
NOA7_2_50	799177	96302054	796456	95948856	419769	0.527	7525	103268	NOA7	L
NOA7_2_51	374660	40220288	372299	39915179	103620	0.278	4899	28183	NOA7	L
NOA7_2_52	335837	40336072	335387	40280376	109643	0.327	3397	16146	NOA7	MIX
NOA7_2_53	115556	12703032	114300	12568641	34070	0.298	2860	11323	NOA7	ST
NOA7_2_54	505068	60981026	501116	60573660	249863	0.499	6696	58258	NOA7	L
NOA7_2_55	347762	37533666	345798	37284811	109592	0.317	5341	33360	NOA7	L
NOA7_2_56	393817	40294210	387411	39659897	51874	0.134	5197	17253	NOA7	SSC
NOA7_2_57	356455	38226123	352508	37787854	133678	0.379	2555	18131	NOA7	L
NOA7_2_58	184593	20878688	183080	20704406	70687	0.386	4509	25254	NOA7	SSC
NOA7_2_59	396512	44603925	392278	44156382	148175	0.378	6786	48210	NOA7	L
NOA7_2_60	266448	32153820	265359	32034506	129529	0.488	4912	27100	NOA7	L
NOA7_2_61	523663	55928304	520125	55503046	164363	0.316	6696	45847	NOA7	Diff.ed SPG
NOA7_2_62	186004	20760348	184898	20635717	67129	0.363	3324	17755	NOA7	L
NOA7_2_63	597513	71768630	595551	71536744	262273	0.44	7111	59602	NOA7	SSC
NOA7_2_64	519080	64478769	518452	64395607	269461	0.52	6845	69885	NOA7	L
NOA7_2_65	619381	60349726	616911	59972506	112362	0.182	6240	31391	NOA7	Diff.ing SPG
NOA7_2_66	722273	84929285	716647	84320713	288356	0.402	7236	70893	NOA7	Diff.ing SPG
NOA7_2_67	1329266	166937539	1327750	166730257	695052	0.523	9344	157445	NOA7	L
NOA7_2_68	498755	55632554	496197	55321427	189981	0.383	5978	60783	NOA7	L
NOA7_2_69	567491	55259697	527622	51413219	84995	0.161	5930	33003	NOA7	L
NOA7_2_70	508523	62532667	507521	62418774	232567	0.458	6612	40433	NOA7	L
NOA7_2_71	688717	87734234	687735	87623100	398069	0.579	6843	109033	NOA7	L
NOA7_2_72	537146	66182655	536232	66062871	262476	0.489	7249	81460	NOA7	L
NOA7_2_73	388998	39378490	385988	38980262	88337	0.229	5766	32024	NOA7	L
NOA7_2_74	1157128	145485899	1154648	145223064	567809	0.492	8971	171978	NOA7	L
NOA7_2_75	675718	77225208	673522	76962966	210708	0.313	5792	40082	NOA7	L
NOA7_2_76	1500298	133550326	1254407	112232047	58219	0.046	5580	22138	NOA7	Diff.ing SPG
NOA7_2_77	344926	42257037	338159	41588234	161803	0.478	6334	38993	NOA7	L
NOA7_2_78	469481	54722342	468340	54570080	157600	0.337	7899	61598	NOA7	L
NOA7_2_79	1080088	135782038	1078580	135593912	562525	0.522	8410	139213	NOA7	L
NOA7_2_80	726454	90063861	725155	89903661	366141	0.505	6847	84774	NOA7	L
NOA7_2_81	2012228	236038828	1946266	229733544	596868	0.307	11276	136077	NOA7	L
NOA7_2_82	575660	68513979	567167	67705681	199727	0.352	8222	60730	NOA7	L
NOA7_2_83	541789	66344242	540376	66194186	231045	0.428	5849	52528	NOA7	L
NOA7_2_84	1426481	178874294	1425447	178730333	658220	0.462	9626	121530	NOA7	L
NOA7_2_85	829654	81937646	770766	76275330	86081	0.112	7722	31117	NOA7	L
NOA7_2_86	2132688	265770443	2131629	265615423	896474	0.421	10588	225340	NOA7	L
NOA7_2_87	948978	104311855	897272	99369457	231122	0.258	8963	68681	NOA7	SSC
NOA7_2_88	203268	22916483	202586	22825883	64578	0.319	4599	17203	NOA7	L
NOA7_2_89	475034	62574956	474682	62526345	287397	0.605	6958	108507	NOA7	SSC
NOA7_2_90	311099	38159307	309773	38007985	130764	0.422	6549	43545	NOA7	SSC
NOA7_2_91	1030584	126085571	1029197	125910502	425791	0.414	8756	92734	NOA7	L
NOA7_2_92	1266807	155445200	1264666	155197022	472893	0.374	7216	78183	NOA7	L
NOA7_2_93	328514	37096230	325621	36766745	123466	0.379	6792	54449	NOA7	L
NOA7_2_94	1781349	220609446	1779881	220409501	804104	0.452	9840	172069	NOA7	L
NOA7_2_95	512088	65900956	511792	65859256	290541	0.568	7447	105880	NOA7	L
NOA7_2_96	193782	25343395	193622	25322809	107253	0.554	3782	62048	NOA7	ST
NOA8_1_1	945841	121749665	944677	121583681	538018	0.57	6821	85402	NOA8	Z
NOA8_1_2	926689	119518347	925487	119345347	529513	0.572	6943	69609	NOA8	Z
NOA8_1_3	391818	45773704	389891	45500657	155416	0.399	4712	19062	NOA8	Z
NOA8_1_7	381497	45962193	379862	45772351	169322	0.446	6652	33751	NOA8	L
NOA8_1_8	189112	21470715	188144	21343480	66546	0.354	4196	12316	NOA8	Z
NOA8_1_9	709485	90526979	707190	90241913	400226	0.566	7288	75997	NOA8	Z
NOA8_1_10	763679	85936783	760615	85465335	248734	0.327	3341	16920	NOA8	Z
NOA8_1_11	502202	54950785	471243	51932628	145550	0.309	5716	21398	NOA8	SSC
NOA8_1_12	505768	59775567	504050	59546768	209644	0.416	5695	29025	NOA8	Z
NOA8_1_13	848919	97850623	836227	96451941	331088	0.396	6398	49732	NOA8	Z
NOA8_1_15	845174	102973401	834152	101849027	405679	0.486	7044	61017	NOA8	Z
NOA8_1_16	1164735	153527343	1162860	153271365	752996	0.648	6000	106041	NOA8	Z
NOA8_1_17	645640	79930724	643787	79704670	312441	0.485	5550	36826	NOA8	Z
NOA8_1_18	663186	72416329	661263	72086790	191251	0.289	4544	23380	NOA8	Z
NOA8_1_19	753200	95234743	749693	94806640	403118	0.538	3662	17860	NOA8	L
NOA8_1_21	386807	47908120	385782	47774907	192854	0.5	5618	34441	NOA8	Z
NOA8_1_22	689489	85905621	688065	85697188	358002	0.52	6059	45351	NOA8	Z
NOA8_1_23	486927	52742814	484174	52309485	141866	0.293	3499	10969	NOA8	Z
NOA8_1_24	1161017	147288667	1157735	146872865	650025	0.561	8451	148282	NOA8	Z
NOA8_1_25	958597	127115331	957505	126953461	620428	0.648	5185	52865	NOA8	P
NOA8_1_26	1385783	178825743	1383963	178564126	805801	0.582	8909	161619	NOA8	Z
NOA8_1_27	860092	105647962	853928	104900361	416923	0.488	7109	56182	NOA8	Z
NOA8_1_28	965141	125632700	964045	125470738	594786	0.617	6348	52121	NOA8	L
NOA8_1_29	836457	105301823	834898	105074997	440022	0.527	5273	38037	NOA8	L
NOA8_1_30	474861	54278180	473425	54075721	182757	0.386	6311	35819	NOA8	Z
NOA8_1_31	807588	85008879	804451	84494060	216294	0.269	6020	32294	NOA8	Z
NOA8_1_32	922504	121286693	921652	121156930	569764	0.618	6021	64732	NOA8	Z
NOA8_1_34	812264	104424796	811021	104252436	481149	0.593	7198	73558	NOA8	Z
NOA8_1_35	908751	116645056	907703	116491281	514616	0.567	5574	42564	NOA8	Z
NOA8_1_36	1007354	132644382	1006314	132493432	622340	0.618	3625	21368	NOA8	Z
NOA8_1_37	359700	44922770	359011	44825125	181136	0.505	3308	12007	NOA8	Z
NOA8_1_38	662596	85802171	660512	85566563	384823	0.583	3889	30244	NOA8	MIX
NOA8_1_39	630419	80771965	629788	80677750	347949	0.552	4874	37430	NOA8	Z
NOA8_1_40	1374400	176455126	1373036	176248116	789061	0.575	7757	188373	NOA8	D
NOA8_1_41	641335	70809804	638777	70420692	222352	0.348	5098	38015	NOA8	P
NOA8_1_42	983835	130862292	981634	130589521	648959	0.661	7502	113561	NOA8	Z
NOA8_1_43	678323	87706694	676961	87525883	399513	0.59	3958	37916	NOA8	Z
NOA8_1_44	597639	75732177	596206	75519318	347674	0.583	4610	40711	NOA8	Z
NOA8_1_46	1232655	162921097	1231131	162696205	780558	0.634	7712	126476	NOA8	Z
NOA8_1_47	825846	108966230	824712	108801526	526620	0.639	5855	51512	NOA8	Z
NOA8_1_48	829741	109209084	828198	108981072	524707	0.634	4363	28512	NOA8	L
NOA8_1_49	579142	72930116	578084	72756677	312411	0.54	6167	41085	NOA8	Z
NOA8_1_51	759471	101600564	758390	101449120	512469	0.676	5445	39435	NOA8	L
NOA8_1_52	1238915	166414223	1237440	166215501	837896	0.677	4093	24413	NOA8	L
NOA8_1_53	933127	115969753	930818	115611030	501139	0.538	7623	127288	NOA8	P
NOA8_1_55	735708	96030174	733203	95716359	454995	0.621	6349	59793	NOA8	Z
NOA8_1_56	1060301	138162432	1058450	137900406	644254	0.609	7215	86687	NOA8	Z
NOA8_1_58	1277938	170433880	1276719	170252760	853670	0.669	7634	116338	NOA8	Z
NOA8_1_59	1113266	145266990	1110978	144930846	688918	0.62	5871	44620	NOA8	L
NOA8_1_60	1175899	158137806	1173792	157872705	799301	0.681	5634	54164	NOA8	L
NOA8_1_61	1042531	135040868	1040388	134750923	621258	0.597	4640	52055	NOA8	P
NOA8_1_62	1424093	189739758	1422536	189505014	953719	0.67	7080	102231	NOA8	Z
NOA8_1_63	1170573	142586069	1168130	142153744	584870	0.501	8058	145035	NOA8	P
NOA8_1_64	884322	115099902	878105	114402655	543792	0.619	3627	34528	NOA8	P
NOA8_1_65	1099063	145337859	1097707	145136752	684516	0.624	6417	66102	NOA8	L
NOA8_1_66	982406	131172582	980595	130923878	646376	0.659	5429	46311	NOA8	Diff.ed SPG
NOA8_1_67	1049628	113397624	943629	103280589	299831	0.318	4305	23793	NOA8	L
NOA8_1_70	1140935	152506440	1138341	152181307	765679	0.673	5654	52991	NOA8	Z
NOA8_1_73	871974	113220990	868336	112792793	534984	0.616	4660	41262	NOA8	Z
NOA8_1_74	2011144	186638300	1646237	155297611	116772	0.071	4298	14167	NOA8	Z
NOA8_1_76	608992	78238807	607612	78043273	346605	0.57	5649	34860	NOA8	Z
NOA8_1_77	967935	126722535	966485	126504997	568242	0.588	6257	60823	NOA8	SSC
NOA8_1_78	1048753	139487741	1047509	139304668	676240	0.646	5982	59081	NOA8	Z
NOA8_1_79	4379838	408877583	3632301	337919212	228009	0.063	6402	43750	NOA8	Z
NOA8_1_80	432381	47847126	405483	45334660	130544	0.322	4950	18182	NOA8	Z
NOA8_1_82	1194962	157590260	1193098	157337694	752642	0.631	7464	91758	NOA8	Z
NOA8_1_84	979731	127537430	978615	127374567	568405	0.581	7362	97102	NOA8	Z
NOA8_1_85	1256284	128982882	1097109	113657249	250770	0.229	4556	16535	NOA8	Z
NOA8_1_86	798678	100702093	796275	100411534	422150	0.53	9334	131224	NOA8	Z
NOA8_1_87	1405396	185649645	1403943	185441073	889245	0.633	8719	186503	NOA8	Z
NOA8_1_88	575146	75495806	573367	75276557	366876	0.64	5222	42734	NOA8	Z
NOA8_2_1	827375	106064562	824076	105568177	485756	0.589	6167	47311	NOA8	Z
NOA8_2_2	945772	122222103	943581	121897315	563438	0.597	5594	42600	NOA8	Z
NOA8_2_3	525483	58054363	521758	57531230	182551	0.35	5627	22637	NOA8	Z
NOA8_2_4	412406	47307991	408157	46759390	170101	0.417	6627	36443	NOA8	Z
NOA8_2_6	417254	46685061	414303	46259133	154864	0.374	6484	46638	NOA8	P
NOA8_2_8	331395	33330311	328856	32959572	68442	0.208	5140	16052	NOA8	Z
NOA8_2_10	991390	118518361	988467	118060116	447486	0.453	9058	104895	NOA8	Z
NOA8_2_11	396538	42239881	369389	39581204	105506	0.286	4411	13735	NOA8	Z
NOA8_2_12	407741	46831735	405249	46476802	170465	0.421	5906	30253	NOA8	Z
NOA8_2_13	744350	77627849	725303	75508350	187753	0.259	4539	15765	NOA8	Z
NOA8_2_14	889776	116887510	887551	116565393	551388	0.621	5517	46065	NOA8	Z
NOA8_2_15	809597	98439171	797982	97226859	401458	0.503	7179	74922	NOA8	Z
NOA8_2_16	948387	122416221	946199	122078873	561760	0.594	6608	75972	NOA8	Z
NOA8_2_17	750457	91481414	742703	90589134	358174	0.482	5649	30157	NOA8	L
NOA8_2_18	799045	85496264	795319	84863825	229964	0.289	6355	33154	NOA8	Z
NOA8_2_19	936015	111510814	929497	110650874	420807	0.453	6786	68686	NOA8	Z
NOA8_2_20	582816	59098932	579379	58530843	130712	0.226	6109	40213	NOA8	P
NOA8_2_22	713442	86039871	710459	85607582	350159	0.493	6634	82100	NOA8	P
NOA8_2_23	789811	87584149	784991	86828744	266544	0.34	6980	44905	NOA8	Z
NOA8_2_24	884874	107680975	879966	107045589	440414	0.5	7652	79978	NOA8	Z
NOA8_2_25	1308273	171007894	1306579	170742088	800933	0.613	8375	109891	NOA8	Diff.ed SPG
NOA8_2_26	661304	84808867	659830	84597321	393356	0.596	2941	13995	NOA8	D
NOA8_2_27	680171	78905114	673480	78062936	278916	0.414	6529	34891	NOA8	Z
NOA8_2_28	898538	115340167	896518	115013101	533568	0.595	4298	28394	NOA8	L
NOA8_2_29	821382	96437373	818289	95989668	363695	0.444	5008	27918	NOA8	L
NOA8_2_30	388754	41824765	386645	41543657	122263	0.316	4514	15557	NOA8	Z
NOA8_2_31	883476	84595890	879110	83842394	139219	0.158	3673	10241	NOA8	L
NOA8_2_32	1021589	132622195	1020109	132370173	615570	0.603	7399	83474	NOA8	Z
NOA8_2_33	658546	68068829	655520	67592226	165982	0.253	6142	31168	NOA8	Z
NOA8_2_34	823411	105641459	821889	105428364	487410	0.593	8223	91880	NOA8	Z
NOA8_2_35	715842	91933260	714715	91763511	414672	0.58	5223	40760	NOA8	Diff.ing SPG
NOA8_2_36	1198072	153672997	1196477	153425232	674704	0.564	7487	98944	NOA8	Z
NOA8_2_37	309655	37617893	308722	37477830	144482	0.468	5451	24952	NOA8	Z
NOA8_2_38	1117978	141725724	1113422	141177277	586715	0.527	7082	90400	NOA8	Z
NOA8_2_39	833284	108592964	832337	108431223	504230	0.606	5699	59148	NOA8	L
NOA8_2_40	858242	110820024	857156	110649396	511694	0.597	6175	63072	NOA8	Z
NOA8_2_41	594113	61553982	591325	61085015	152704	0.258	5630	26855	NOA8	Z
NOA8_2_42	827205	108342764	824146	107973860	499912	0.607	7134	84195	NOA8	Z
NOA8_2_43	825794	102681847	823606	102381272	417803	0.507	7883	97833	NOA8	Z
NOA8_2_44	391237	45373011	388818	44997191	161887	0.416	5564	27040	NOA8	Z
NOA8_2_45	1115434	142922150	1113898	142682238	617064	0.554	7050	85856	NOA8	Z
NOA8_2_46	866166	112241517	863993	111898142	521758	0.604	3742	24604	NOA8	L
NOA8_2_47	1087531	138067965	1085074	137711584	613067	0.565	7502	106557	NOA8	Z
NOA8_2_48	913607	117114828	911583	116801500	529962	0.581	6972	76395	NOA8	L
NOA8_2_49	344748	39801478	343576	39591797	141142	0.411	3374	10460	NOA8	Z
NOA8_2_50	725566	91914433	723725	91601858	406407	0.562	4976	31888	NOA8	Z
NOA8_2_51	347007	40671503	345266	40397614	141862	0.411	3604	11447	NOA8	L
NOA8_2_52	728995	91554645	725951	91156787	393994	0.543	4968	33422	NOA8	Z
NOA8_2_53	517456	60323019	515199	59975176	210748	0.409	5511	34182	NOA8	Z
NOA8_2_54	408482	40770878	402733	40165344	83595	0.208	5021	18179	NOA8	Z
NOA8_2_55	549086	68003469	546476	67648141	269515	0.493	3568	21957	NOA8	Z
NOA8_2_56	605022	77316156	603069	77037617	349419	0.579	4166	24577	NOA8	L
NOA8_2_58	1091267	142566663	1089942	142360675	675054	0.619	6346	62540	NOA8	Z
NOA8_2_59	739626	89253359	737293	88885363	337410	0.458	5519	32336	NOA8	Z
NOA8_2_60	1316894	169558408	1314359	169211068	752388	0.572	8354	123407	NOA8	Z
NOA8_2_61	794844	99040144	792332	98687821	414148	0.523	4998	30399	NOA8	L
NOA8_2_62	1498546	197244940	1496363	196911125	967152	0.646	7505	101571	NOA8	Z
NOA8_2_63	790771	89451664	787978	88909201	292572	0.371	5366	27924	NOA8	L
NOA8_2_64	933448	115178627	925299	114217865	464087	0.502	5937	50481	NOA8	Z
NOA8_2_65	736376	93644477	734482	93348339	398683	0.543	4426	31560	NOA8	L
NOA8_2_66	968572	120748877	966428	120418384	485273	0.502	5112	55105	NOA8	P
NOA8_2_68	1195679	149174052	1192587	148711407	606676	0.509	7783	91274	NOA8	Z
NOA8_2_69	1218463	162438517	1216986	162230492	820707	0.674	6025	68857	NOA8	Z
NOA8_2_70	659504	83532780	656694	83157044	369671	0.563	5663	41418	NOA8	Z
NOA8_2_72	1000491	133770287	996806	133326087	675212	0.677	4647	40169	NOA8	L
NOA8_2_73	646248	80907391	643049	80504135	342171	0.532	4114	19597	NOA8	L
NOA8_2_75	655919	83809100	651212	83316181	373474	0.574	6903	68048	NOA8	L
NOA8_2_76	375908	45762957	374902	45614943	171861	0.458	5288	26187	NOA8	L
NOA8_2_77	834623	104972047	832344	104643863	429642	0.516	5125	53887	NOA8	Z
NOA8_2_78	677336	85371924	676271	85205381	353035	0.522	4779	34749	NOA8	L
NOA8_2_80	287040	32431528	273752	31175079	98712	0.361	4075	16101	NOA8	Z
NOA8_2_81	673202	87871660	672083	87716421	422248	0.628	7408	70584	NOA8	Z
NOA8_2_82	1117801	140812762	1115899	140528724	611675	0.548	7282	133796	NOA8	P
NOA8_2_83	537212	52125348	465053	45346402	66846	0.144	5188	20675	NOA8	P
NOA8_2_84	527444	63845444	526675	63728988	226468	0.43	5929	48013	NOA8	Z
NOA8_2_85	687008	69929246	602262	61832171	129870	0.216	4615	20366	NOA8	Z
NOA8_2_86	276484	33137950	275129	32968246	123555	0.449	5230	21293	NOA8	Z
NOA8_2_87	877776	115132335	876609	114962711	555647	0.634	5942	63029	NOA8	Z
NOA9_1_1	1970407	260964472	1966310	260361921	1224652	0.623	8462	159949	NOA9	Z
NOA9_1_2	1032104	132487562	1029819	132153540	579820	0.563	6568	46373	NOA9	L
NOA9_1_3	467011	51535713	462916	50924094	133901	0.289	3997	11837	NOA9	L
NOA9_1_4	400305	46585059	397308	46175295	163480	0.411	5708	34519	NOA9	Z
NOA9_1_7	221930	26057365	220399	25870274	87692	0.398	4056	11801	NOA9	Z
NOA9_1_8	380333	43455454	377899	43104441	138068	0.365	5978	31006	NOA9	Z
NOA9_1_9	557467	67429467	553117	66878640	251137	0.454	5576	30735	NOA9	Z
NOA9_1_10	925754	109225304	921123	108527657	355202	0.386	6476	38830	NOA9	Z
NOA9_1_11	375519	41187014	353044	38897087	99980	0.283	4352	13100	NOA9	Z
NOA9_1_12	383346	41511922	379900	41018377	106765	0.281	4089	12335	NOA9	Z
NOA9_1_13	846177	85722865	824093	83126609	143686	0.174	5689	24379	NOA9	Z
NOA9_1_14	985810	129149382	983340	128794053	574751	0.584	6089	45721	NOA9	Z
NOA9_1_15	1246110	150266620	1228375	148343748	550801	0.448	7829	99412	NOA9	Z
NOA9_1_16	714447	92760226	712295	92453550	412604	0.579	5462	25182	NOA9	SSC
NOA9_1_17	1196857	143948412	1187409	142791027	519022	0.437	7536	56677	NOA9	Z
NOA9_1_18	729374	75566210	725018	74817092	152168	0.21	5716	23668	NOA9	Z
NOA9_1_19	609903	71432307	604548	70732411	228239	0.378	4365	15959	NOA9	Z
NOA9_1_21	276944	31270681	275095	31003702	87568	0.318	4323	14999	NOA9	Z
NOA9_1_22	547094	62012328	543825	61547029	183644	0.338	6240	37473	NOA9	Z
NOA9_1_23	687573	74985743	682780	74223629	197186	0.289	7020	39984	NOA9	Diff.ing SPG
NOA9_1_24	844730	100198035	839315	99485983	356113	0.424	6753	65459	NOA9	Z
NOA9_1_25	1536997	206029154	1534176	205600535	975635	0.636	7877	66123	NOA9	SSC
NOA9_1_26	1489679	190473394	1486426	189980788	869390	0.585	8466	132378	NOA9	Z
NOA9_1_27	745553	82683230	737458	81599823	223933	0.304	6666	28630	NOA9	Z
NOA9_1_28	1294447	157860441	1290407	157249885	652622	0.506	8442	98057	NOA9	Z
NOA9_1_29	683314	75575376	678871	74930671	208104	0.307	4255	13462	NOA9	Z
NOA9_1_32	1020531	123326201	1018068	122953657	482925	0.474	8046	117236	NOA9	Z
NOA9_1_34	532330	61496526	529965	61160465	187147	0.353	5943	28270	NOA9	L
NOA9_1_35	1113356	134233597	1110116	133750289	485146	0.437	7899	72901	NOA9	Z
NOA9_1_36	1345035	164048196	1341317	163511818	622170	0.464	8355	103119	NOA9	Z
NOA9_1_37	300137	33526181	298981	33353286	88630	0.296	5279	24705	NOA9	Z
NOA9_1_38	775614	92735727	770014	92026721	324405	0.421	6365	36841	NOA9	Z
NOA9_1_39	628741	79147102	627155	78913167	321579	0.513	5191	29135	NOA9	Z
NOA9_1_40	623308	77683279	621759	77449606	326969	0.526	5891	43548	NOA9	Diff.ing SPG
NOA9_1_42	815945	102933297	810425	102242111	405192	0.5	5576	31648	NOA9	L
NOA9_1_43	623493	67716378	618486	67065361	185551	0.3	6436	38732	NOA9	Z
NOA9_1_44	419859	43869885	416414	43350572	93882	0.225	4278	13032	NOA9	Z
NOA9_1_45	2057786	266410993	2053437	265779716	1126046	0.548	9102	145009	NOA9	Z
NOA9_1_46	968480	110467017	963043	109635373	335090	0.348	7615	37516	NOA9	Diff.ing SPG
NOA9_1_47	897557	108901334	893960	108372279	408796	0.457	5816	35191	NOA9	L
NOA9_1_48	595075	70579199	592066	70120407	242752	0.41	4468	20624	NOA9	Z
NOA9_1_49	494410	57975838	492443	57659013	192043	0.39	4454	18298	NOA9	Z
NOA9_1_50	828974	100916747	826340	100523832	378612	0.458	6045	38904	NOA9	Z
NOA9_1_51	340056	39548670	338344	39306075	115291	0.341	4007	14615	NOA9	Z
NOA9_1_52	555690	66785365	552124	66313512	250369	0.453	5383	22719	NOA9	Diff.ing SPG
NOA9_1_53	813837	97752888	810929	97338386	351272	0.433	6893	66055	NOA9	Z
NOA9_1_54	424083	43013840	417428	42252745	81268	0.195	4834	13676	NOA9	SSC
NOA9_1_55	769066	92118785	765493	91635876	331102	0.433	7641	57725	NOA9	Z
NOA9_1_56	848985	105021522	846574	104672084	404420	0.478	6627	36930	NOA9	Z
NOA9_1_57	323468	35169907	315476	34309660	94174	0.299	5373	24343	NOA9	Z
NOA9_1_58	865986	114145484	864133	113870717	532358	0.616	5165	24789	NOA9	L
NOA9_1_59	1479419	185041219	1474716	184304430	739355	0.501	8249	110901	NOA9	Z
NOA9_1_60	625337	78563299	622903	78243231	314975	0.506	4612	20807	NOA9	L
NOA9_1_61	1129362	137010338	1125470	136449851	519773	0.462	7637	87074	NOA9	Z
NOA9_1_62	806876	105266368	805101	104995214	481839	0.598	4839	22632	NOA9	L
NOA9_1_63	802869	88697792	799350	88079123	240363	0.301	6100	30083	NOA9	Diff.ing SPG
NOA9_1_64	1445479	192114085	1437174	191105379	855982	0.596	7896	87694	NOA9	Diff.ing SPG
NOA9_1_65	2047955	271325633	2043517	270652124	1200313	0.587	8081	179966	NOA9	Z
NOA9_1_66	502854	58465735	499661	58021184	177288	0.355	3358	13927	NOA9	L
NOA9_1_68	636505	79284265	633282	78831941	306233	0.484	4318	17395	NOA9	L
NOA9_1_69	719555	94625640	718229	94437113	435497	0.606	4218	22810	NOA9	L
[truncated: 1,433 more rows]

## Sheet: Cell clusters in each patient
Sample	SSC	Diff.ing SPG	Diff.ed SPG	L	Z	P	D	SPC7	RS	ST	MIX	tMφ
NOA1	14	13	10	160	96	42	28	19	55	1	15
NOA2	55	35	23	128	77	43	15	8	23	21	17	2
NOA3	33	26	8	106						4	1
NOA4	3	6	1	80	64	18	1	1	1	3	2
NOA5	12	8	4	108	2					37	4
NOA6	17	17	13	60	51	4				1	11	2
NOA7	18	17	2	139						3	1
NOA8	2	1	2	28	101	12	2				1
NOA9	8	10		13	110
NOA10	5	8		142	10					1
NOA11	45	34	8	90						4	2
NOA12	3	12	9	18	40	59	17	3	7	1
NOA13	10	8		15	109	21				6
NOA14	2	6	1	23	132	1
NOA15	11	25		17	111	2	1			2
NOA16	2	7	6	38	79	22	3			1	1
NOA17	15	13		26	39	44	5	4	24	2	1
