# Supplementary material for: Deciphering the Molecular Characteristics of Human Idiopathic Nonobstructive Azoospermia from the Perspective of Germ Cells
Source: Adv Sci (Weinh). 2023 Apr 21;10(17):2206852. doi: 10.1002/advs.202206852 (PMC10265083; doi:10.1002/advs.202206852)
Supplement: Supplementary file 3 — Supplemental Table 2 [file ADVS-10-2206852-s006.xlsx]

## Sheet: DEGs_between_4iNOA_Classes
Gene	Type	Class
HMGB4	Class I.SSC	Up
PRM1	Class I.SSC	Up
PRM2	Class I.SSC	Up
TEX40	Class I.SSC	Up
TNP1	Class I.SSC	Up
CMTM2	Class I.SSC	Up
CETN1	Class I.SSC	Up
LELP1	Class I.SSC	Up
RGMB-AS1	Class I.SSC	Up
RNF151	Class I.SSC	Up
TEX38	Class I.SSC	Up
ROPN1B	Class I.SSC	Up
TSACC	Class I.SSC	Up
BOD1L2	Class I.SSC	Up
C20orf144	Class I.SSC	Up
C1orf194	Class I.SSC	Up
MS4A6E	Class I.SSC	Up
ROPN1	Class I.SSC	Up
SMCP	Class I.SSC	Up
SPACA7	Class I.SSC	Up
PPP3R2	Class I.SSC	Up
PGAM2	Class I.SSC	Up
LINC01191	Class I.SSC	Up
SPATA16	Class I.SSC	Up
TPPP2	Class I.SSC	Up
SPATA8	Class I.SSC	Up
LOC101928327	Class I.SSC	Up
NUPR1L	Class I.SSC	Up
TCP10L	Class I.SSC	Up
TMCO2	Class I.SSC	Up
H2AFJ	Class I.SSC	Up
SPACA4	Class I.SSC	Up
MCHR2-AS1	Class I.SSC	Up
SH3RF2	Class I.SSC	Up
PGK2	Class I.SSC	Up
ACTL7B	Class I.SSC	Up
GTSF1L	Class I.SSC	Up
MRVI1-AS1	Class I.SSC	Up
ACRBP	Class I.SSC	Up
TEX35	Class I.SSC	Up
UBL4B	Class I.SSC	Up
GSG1	Class I.SSC	Up
LINC00919	Class I.SSC	Up
CAPZA3	Class I.SSC	Up
PFN4	Class I.SSC	Up
SPTY2D1-AS1	Class I.SSC	Up
ZMYND10	Class I.SSC	Up
GAPDHS	Class I.SSC	Up
ACRV1	Class I.SSC	Up
SEPT12	Class I.SSC	Up
IQCF4	Class I.SSC	Up
SNAR-F	Class I.SSC	Up
C10orf62	Class I.SSC	Up
LINC00301	Class I.SSC	Up
TPD52L3	Class I.SSC	Up
PHF7	Class I.SSC	Up
LOC100505984	Class I.SSC	Up
DKKL1	Class I.SSC	Up
ANKRD7	Class I.SSC	Up
LVCAT1	Class I.SSC	Up
COX7A2	Class I.SSC	Up
IRGC	Class I.SSC	Up
GS1-259H13.2	Class I.SSC	Up
FAM229B	Class I.SSC	Up
ZPBP	Class I.SSC	Up
CRISP2	Class I.SSC	Up
PCDHB19P	Class I.SSC	Up
LOC101929897	Class I.SSC	Up
TIMD4	Class I.SSC	Up
LINC01016	Class I.SSC	Up
H1FNT	Class I.SSC	Up
C17orf64	Class I.SSC	Up
YPEL1	Class I.SSC	Up
C22orf23	Class I.SSC	Up
C16orf95	Class I.SSC	Up
NDUFAF3	Class I.SSC	Up
LDHC	Class I.SSC	Up
GK2	Class I.SSC	Up
LOC100507334	Class I.SSC	Up
CCDC42	Class I.SSC	Up
DYNLRB2	Class I.SSC	Up
PDXK	Class I.SSC	Up
IZUMO4	Class I.SSC	Up
PSORS1C1	Class I.SSC	Up
SPATA4	Class I.SSC	Up
SPINK2	Class I.SSC	Up
PRKCDBP	Class I.SSC	Up
RNF113B	Class I.SSC	Up
DBI	Class I.SSC	Up
LDHAL6B	Class I.SSC	Up
ATPIF1	Class I.SSC	Up
SPATA17	Class I.SSC	Up
FAM229A	Class I.SSC	Up
SPAG6	Class I.SSC	Up
NACA2	Class I.SSC	Up
CCDC110	Class I.SSC	Up
ZC2HC1C	Class I.SSC	Up
ROPN1L	Class I.SSC	Up
SHCBP1L	Class I.SSC	Up
MORC2-AS1	Class I.SSC	Up
LYPD4	Class I.SSC	Up
C20orf85	Class I.SSC	Up
CDKN3	Class I.SSC	Up
SLC6A16	Class I.SSC	Up
LOC100506844	Class I.SSC	Up
DYDC1	Class I.SSC	Up
CCNA1	Class I.SSC	Up
SPANXN3	Class I.SSC	Up
PCYT2	Class I.SSC	Up
FAM71F1	Class I.SSC	Up
CABYR	Class I.SSC	Up
SPANXN5	Class I.SSC	Up
APH1B	Class I.SSC	Up
BBIP1	Class I.SSC	Up
TMIGD3	Class I.SSC	Up
TKTL2	Class I.SSC	Up
C11orf71	Class I.SSC	Up
ALKBH7	Class I.SSC	Up
SLC2A14	Class I.SSC	Up
PIH1D2	Class I.SSC	Up
LRWD1	Class I.SSC	Up
CCT6B	Class I.SSC	Up
FSIP2	Class I.SSC	Up
C7orf55	Class I.SSC	Up
TBL2	Class I.SSC	Up
FLJ35934	Class I.SSC	Up
CCDC136	Class I.SSC	Up
MORN5	Class I.SSC	Up
GSTM3	Class I.SSC	Up
CLGN	Class I.SSC	Up
CETN3	Class I.SSC	Up
TRAPPC5	Class I.SSC	Up
ERICH2	Class I.SSC	Up
TTC29	Class I.SSC	Up
LRRC46	Class I.SSC	Up
SPDYA	Class I.SSC	Up
TUBA3C	Class I.SSC	Up
DESI1	Class I.SSC	Up
ADD3-AS1	Class I.SSC	Up
CALM3	Class I.SSC	Up
DXO	Class I.SSC	Up
C15orf48	Class I.SSC	Up
FAM216A	Class I.SSC	Up
ACAT1	Class I.SSC	Up
SPATA22	Class I.SSC	Up
POM121L8P	Class I.SSC	Up
SNAR-G1	Class I.SSC	Up
C6orf99	Class I.SSC	Up
ZPBP2	Class I.SSC	Up
NDUFB4	Class I.SSC	Up
C1orf56	Class I.SSC	Up
TCP11	Class I.SSC	Up
MRPL34	Class I.SSC	Up
NME5	Class I.SSC	Up
ALS2CR11	Class I.SSC	Up
HIST1H2AA	Class I.SSC	Up
PSENEN	Class I.SSC	Up
HIST3H3	Class I.SSC	Up
RUVBL2	Class I.SSC	Up
CRNDE	Class I.SSC	Up
IAH1	Class I.SSC	Up
C5orf58	Class I.SSC	Up
MRPS15	Class I.SSC	Up
IFT22	Class I.SSC	Up
C11orf70	Class I.SSC	Up
RPL39L	Class I.SSC	Up
CCDC62	Class I.SSC	Up
CFAP53	Class I.SSC	Up
TUBA3D	Class I.SSC	Up
SPATA33	Class I.SSC	Up
LOC101930452	Class I.SSC	Up
WFDC3	Class I.SSC	Up
SLC9B1	Class I.SSC	Up
FEM1B	Class I.SSC	Up
RIBC2	Class I.SSC	Up
C9orf116	Class I.SSC	Up
GPX4	Class I.SSC	Up
MTRNR2L2	Class I.SSC	Up
CAPNS1	Class I.SSC	Up
LOC81691	Class I.SSC	Up
ODF2	Class I.SSC	Up
BOLL	Class I.SSC	Up
LINC00467	Class I.SSC	Up
ATRAID	Class I.SSC	Up
PBK	Class I.SSC	Up
CCDC53	Class I.SSC	Up
SYNGR4	Class I.SSC	Up
NOL4L	Class I.SSC	Up
HSPA2	Class I.SSC	Up
TUBG1	Class I.SSC	Up
FAM104A	Class I.SSC	Up
ADAD2	Class I.SSC	Up
AARD	Class I.SSC	Up
C9orf9	Class I.SSC	Up
NRAV	Class I.SSC	Up
RNF32	Class I.SSC	Up
SPINT2	Class I.SSC	Up
CCDC144A	Class I.SSC	Up
SMDT1	Class I.SSC	Up
COPRS	Class I.SSC	Up
LYAR	Class I.SSC	Up
SPA17	Class I.SSC	Up
PENK	Class I.SSC	Up
SCCPDH	Class I.SSC	Up
CRAT	Class I.SSC	Up
COX7B2	Class I.SSC	Up
GSDMD	Class I.SSC	Up
ASRGL1	Class I.SSC	Up
MRPS18C	Class I.SSC	Up
TMEM99	Class I.SSC	Up
WDR60	Class I.SSC	Up
HIRIP3	Class I.SSC	Up
BRDT	Class I.SSC	Up
YBEY	Class I.SSC	Up
MORN2	Class I.SSC	Up
NDUFA3	Class I.SSC	Up
SYCE3	Class I.SSC	Up
DMRTB1	Class I.SSC	Up
ZSCAN16-AS1	Class I.SSC	Up
MTRNR2L9	Class I.SSC	Up
SNAR-E	Class I.SSC	Up
SNAR-H	Class I.SSC	Up
PTTG1	Class I.SSC	Up
SERPINB6	Class I.SSC	Up
PKIG	Class I.SSC	Up
MEA1	Class I.SSC	Up
GABARAP	Class I.SSC	Up
SNRPC	Class I.SSC	Up
MPC2	Class I.SSC	Up
HORMAD1	Class I.SSC	Up
CFAP36	Class I.SSC	Up
OBSL1	Class I.SSC	Up
GTF2A2	Class I.SSC	Up
SNAR-C3	Class I.SSC	Up
SLC39A3	Class I.SSC	Up
SCARNA9	Class I.SSC	Up
GTSF1	Class I.SSC	Up
KIF9	Class I.SSC	Up
DDX25	Class I.SSC	Up
DNALI1	Class I.SSC	Up
DSCR8	Class I.SSC	Up
MTRNR2L8	Class I.SSC	Up
MKKS	Class I.SSC	Up
RPS9	Class I.SSC	Up
CAPZB	Class I.SSC	Up
ATP6V1F	Class I.SSC	Up
CYB5D2	Class I.SSC	Up
HIST1H1A	Class I.SSC	Up
MNS1	Class I.SSC	Up
AURKAIP1	Class I.SSC	Up
LRPAP1	Class I.SSC	Up
TRAPPC3	Class I.SSC	Up
TUBB4B	Class I.SSC	Up
NELFE	Class I.SSC	Up
TMEM261	Class I.SSC	Up
COX8C	Class I.SSC	Up
FBXO25	Class I.SSC	Up
SOHLH1	Class I.SSC	Up
TSSC4	Class I.SSC	Up
C2orf68	Class I.SSC	Up
TMEM107	Class I.SSC	Up
SRP19	Class I.SSC	Up
OST4	Class I.SSC	Up
NDUFS7	Class I.SSC	Up
AKAP12	Class I.SSC	Up
ISG15	Class I.SSC	Up
PHPT1	Class I.SSC	Up
PLA2G16	Class I.SSC	Up
SRP14	Class II.SSC	Up
SKP1	Class II.SSC	Up
VCX3A	Class II.SSC	Up
EIF1	Class II.SSC	Up
GH1	Class II.SSC	Up
SAP18	Class II.SSC	Up
CNBP	Class II.SSC	Up
MYL12B	Class II.SSC	Up
SUB1	Class II.SSC	Up
BTF3	Class II.SSC	Up
NACA	Class II.SSC	Up
RAN	Class II.SSC	Up
SOD1	Class II.SSC	Up
PSMG2	Class II.SSC	Up
EIF5	Class II.SSC	Up
PRDX1	Class II.SSC	Up
DDX5	Class II.SSC	Up
DSTN	Class II.SSC	Up
DLK1	Class II.SSC	Up
LAMTOR5	Class II.SSC	Up
PAGE5	Class II.SSC	Up
EIF4A3	Class II.SSC	Up
COX7A2L	Class II.SSC	Up
SNRPG	Class II.SSC	Up
SERPINI1	Class II.SSC	Up
VCX	Class II.SSC	Up
UBB	Class II.SSC	Up
CCT8	Class II.SSC	Up
PSMB1	Class II.SSC	Up
OAZ1	Class II.SSC	Up
TMSB4X	Class II.SSC	Up
DYNLL1	Class II.SSC	Up
EIF1B	Class II.SSC	Up
PTGDS	Class II.SSC	Up
TAF12	Class II.SSC	Up
H2AFZ	Class II.SSC	Up
OPHN1	Class II.SSC	Up
RBX1	Class II.SSC	Up
SUMO2	Class II.SSC	Up
DCUN1D5	Class II.SSC	Up
FMR1NB	Class II.SSC	Up
GABARAPL2	Class II.SSC	Up
VCX2	Class II.SSC	Up
CHCHD2	Class II.SSC	Up
RSL24D1	Class II.SSC	Up
HAT1	Class II.SSC	Up
AKR1B1	Class II.SSC	Up
UBE2D3	Class II.SSC	Up
UQCRH	Class II.SSC	Up
MAGEB2	Class II.SSC	Up
EEF1B2	Class II.SSC	Up
ANXA5	Class II.SSC	Up
MRPS6	Class II.SSC	Up
LSM3	Class II.SSC	Up
CALM1	Class II.SSC	Up
RPS23	Class II.SSC	Up
DGUOK	Class II.SSC	Up
ITM2B	Class II.SSC	Up
PSMC6	Class II.SSC	Up
ALDOA	Class II.SSC	Up
SLC25A3	Class II.SSC	Up
FTH1	Class II.SSC	Up
RPL14	Class II.SSC	Up
PFDN2	Class II.SSC	Up
CCDC23	Class II.SSC	Up
RHOA	Class II.SSC	Up
SF3B6	Class II.SSC	Up
MAP1LC3B	Class II.SSC	Up
CCNB1IP1	Class II.SSC	Up
PDCL3	Class II.SSC	Up
CWC15	Class II.SSC	Up
C10orf10	Class II.SSC	Up
H3F3B	Class II.SSC	Up
FTL	Class II.SSC	Up
FAU	Class II.SSC	Up
ILF2	Class II.SSC	Up
HES1	Class II.SSC	Up
SUMO1	Class II.SSC	Up
MYL12A	Class II.SSC	Up
CKS1B	Class II.SSC	Up
ATP6V1G1	Class II.SSC	Up
HSPE1	Class II.SSC	Up
NDUFS4	Class II.SSC	Up
CCT5	Class II.SSC	Up
TMA7	Class II.SSC	Up
RPL36AL	Class II.SSC	Up
FAM96B	Class II.SSC	Up
PSMA2	Class II.SSC	Up
GAPDH	Class II.SSC	Up
MRPL50	Class II.SSC	Up
MAGEB16	Class II.SSC	Up
HENMT1	Class II.SSC	Up
RNPS1	Class II.SSC	Up
C14orf166	Class II.SSC	Up
GPN3	Class II.SSC	Up
DNAJB6	Class II.SSC	Up
TMEM14C	Class II.SSC	Up
MICU2	Class II.SSC	Up
RPS27A	Class II.SSC	Up
ACP1	Class II.SSC	Up
STRAP	Class II.SSC	Up
RPL18	Class II.SSC	Up
CIRH1A	Class II.SSC	Up
POLB	Class II.SSC	Up
SARNP	Class II.SSC	Up
GLRX3	Class II.SSC	Up
MRPS23	Class II.SSC	Up
CYB5A	Class II.SSC	Up
OSER1	Class II.SSC	Up
ATP5G3	Class II.SSC	Up
UCHL1	Class II.SSC	Up
SEC61G	Class II.SSC	Up
THAP1	Class II.SSC	Up
COX7B	Class II.SSC	Up
TXNDC17	Class II.SSC	Up
RPL6	Class II.SSC	Up
TUBA1B	Class II.SSC	Up
BTF3L4	Class II.SSC	Up
PPP2R1A	Class II.SSC	Up
NDUFB9	Class II.SSC	Up
ENY2	Class II.SSC	Up
C19orf53	Class II.SSC	Up
BSG	Class II.SSC	Up
ARPC3	Class II.SSC	Up
SPCS1	Class II.SSC	Up
CYCS	Class II.SSC	Up
ATP6V1H	Class II.SSC	Up
ACADM	Class II.SSC	Up
THYN1	Class II.SSC	Up
LSM1	Class II.SSC	Up
RPS16	Class II.SSC	Up
HINT1	Class II.SSC	Up
NDUFA4	Class II.SSC	Up
RAD51C	Class II.SSC	Up
SF3B4	Class II.SSC	Up
BRIX1	Class II.SSC	Up
HMGN2	Class II.SSC	Up
NDUFB6	Class II.SSC	Up
POLR2K	Class II.SSC	Up
PGK1	Class II.SSC	Up
S100A6	Class II.SSC	Up
SERINC3	Class II.SSC	Up
DPYSL2	Class II.SSC	Up
C12orf57	Class II.SSC	Up
NAE1	Class II.SSC	Up
COTL1	Class II.SSC	Up
PIGP	Class II.SSC	Up
GTF2B	Class II.SSC	Up
VAMP2	Class II.SSC	Up
MRPL32	Class II.SSC	Up
TMEM14A	Class II.SSC	Up
EPC1	Class II.SSC	Up
COPS4	Class II.SSC	Up
TXNDC9	Class II.SSC	Up
HAUS1	Class II.SSC	Up
CISD2	Class II.SSC	Up
VDAC2	Class II.SSC	Up
MED19	Class II.SSC	Up
RPL26L1	Class II.SSC	Up
RPL29	Class II.SSC	Up
POLE4	Class II.SSC	Up
UXT	Class II.SSC	Up
RPL24	Class II.SSC	Up
HIGD2A	Class II.SSC	Up
ATIC	Class II.SSC	Up
MED8	Class II.SSC	Up
APEX1	Class II.SSC	Up
NOC4L	Class II.SSC	Up
MED28	Class II.SSC	Up
RPL23A	Class II.SSC	Up
MRPL22	Class II.SSC	Up
LDHB	Class II.SSC	Up
S100A11	Class II.SSC	Up
RBP1	Class II.SSC	Up
LOC729083	Class II.SSC	Up
CDK2AP2	Class II.SSC	Up
LSM6	Class II.SSC	Up
APOO	Class II.SSC	Up
PAGE2	Class II.SSC	Up
CHID1	Class II.SSC	Up
IMP3	Class II.SSC	Up
SERPINE2	Class II.SSC	Up
UTP11L	Class II.SSC	Up
DPM1	Class II.SSC	Up
LUZP4	Class II.SSC	Up
ID2	Class II.SSC	Up
LSM2	Class II.SSC	Up
CD9	Class II.SSC	Up
NDUFAF6	Class II.SSC	Up
CMSS1	Class II.SSC	Up
DCTN6	Class II.SSC	Up
INSL3	Class II.SSC	Up
SIGIRR	Class II.SSC	Up
PFDN1	Class II.SSC	Up
C9orf16	Class II.SSC	Up
NFKBIA	Class II.SSC	Up
TRMT112	Class II.SSC	Up
GSTP1	Class II.SSC	Up
EPCAM	Class II.SSC	Up
CPVL	Class II.SSC	Up
SNHG9	Class II.SSC	Up
S100A10	Class II.SSC	Up
HOXB7	Class II.SSC	Up
EIF1AY	Class II.SSC	Up
HOXC9	Class II.SSC	Up
RPL22L1	Class II.SSC	Up
PAGE2B	Class II.SSC	Up
CETN2	Class II.SSC	Up
DNAJC1	Class II.SSC	Up
LSM7	Class II.SSC	Up
COMMD9	Class II.SSC	Up
SCAMP2	Class II.SSC	Up
RPS4X	Class II.SSC	Up
DDX18	Class II.SSC	Up
COMMD3	Class II.SSC	Up
PIWIL4	Class II.SSC	Up
ZCCHC10	Class II.SSC	Up
ZNF652	Class II.SSC	Up
ESD	Class II.SSC	Up
ID1	Class II.SSC	Up
RRBP1	Class II.SSC	Up
GSTA1	Class II.SSC	Up
LSM5	Class II.SSC	Up
IFI16	Class II.SSC	Up
POM121L8P	Class III.SSC	Up
ZNRF2	Class III.SSC	Up
RB1CC1	Class III.SSC	Up
ELAVL2	Class III.SSC	Up
BRD4	Class III.SSC	Up
AP3D1	Class III.SSC	Up
SMARCC1	Class III.SSC	Up
GOLGA4	Class III.SSC	Up
CREBBP	Class III.SSC	Up
RNF187	Class III.SSC	Up
UBN1	Class III.SSC	Up
BAZ2A	Class III.SSC	Up
CCDC88A	Class III.SSC	Up
TRIM28	Class III.SSC	Up
RFX4	Class III.SSC	Up
NACC2	Class III.SSC	Up
NIPBL	Class III.SSC	Up
NR6A1	Class III.SSC	Up
PDS5B	Class III.SSC	Up
KIAA2026	Class III.SSC	Up
SAV1	Class III.SSC	Up
PCBP2	Class III.SSC	Up
PPP1R13B	Class III.SSC	Up
PDXP	Class III.SSC	Up
RIF1	Class III.SSC	Up
ADAR	Class III.SSC	Up
DUSP22	Class III.SSC	Up
KDM5A	Class III.SSC	Up
GOLGA8A	Class III.SSC	Up
FAM53C	Class III.SSC	Up
RAD23B	Class III.SSC	Up
MUC1	Class III.SSC	Up
BPTF	Class III.SSC	Up
NISCH	Class III.SSC	Up
MORF4L1	Class III.SSC	Up
ANKRD17	Class III.SSC	Up
TTC21A	Class III.SSC	Up
CSNK1G2	Class III.SSC	Up
PLEKHG4	Class III.SSC	Up
YBX3	Class III.SSC	Up
AGAP1	Class III.SSC	Up
POLR2A	Class III.SSC	Up
PARD3	Class III.SSC	Up
EEF2	Class III.SSC	Up
OTUD4	Class III.SSC	Up
PTPN14	Class III.SSC	Up
MAP4K4	Class III.SSC	Up
PACS2	Class III.SSC	Up
KCTD2	Class III.SSC	Up
TRIP12	Class III.SSC	Up
MAP2K2	Class III.SSC	Up
PSIP1	Class III.SSC	Up
HES6	Class III.SSC	Up
PRRC2A	Class III.SSC	Up
DAZAP1	Class III.SSC	Up
BRD3	Class III.SSC	Up
INTS1	Class III.SSC	Up
SUZ12	Class III.SSC	Up
TMEM131	Class III.SSC	Up
SOS2	Class III.SSC	Up
UBXN6	Class III.SSC	Up
HCFC1	Class III.SSC	Up
PELP1	Class III.SSC	Up
SSRP1	Class III.SSC	Up
NFATC2IP	Class III.SSC	Up
JARID2	Class III.SSC	Up
KPNB1	Class III.SSC	Up
SEC63	Class III.SSC	Up
ZBTB44	Class III.SSC	Up
CDK6	Class III.SSC	Up
JRK	Class III.SSC	Up
EP400	Class III.SSC	Up
YLPM1	Class III.SSC	Up
CELF1	Class III.SSC	Up
YBX2	Class III.SSC	Up
SFPQ	Class III.SSC	Up
IGLON5	Class III.SSC	Up
EP300	Class III.SSC	Up
PABPC1	Class III.SSC	Up
FAM208B	Class III.SSC	Up
IGFBP2	Class III.SSC	Up
SMG1	Class III.SSC	Up
EIF4G3	Class III.SSC	Up
DGKD	Class III.SSC	Up
PDXDC1	Class III.SSC	Up
EMC10	Class III.SSC	Up
UBR5	Class III.SSC	Up
ATP2A2	Class III.SSC	Up
PPP1R12C	Class III.SSC	Up
ALKBH5	Class III.SSC	Up
HSPH1	Class III.SSC	Up
UBN2	Class III.SSC	Up
TLK2	Class III.SSC	Up
ZNRF1	Class III.SSC	Up
GLG1	Class III.SSC	Up
GIGYF1	Class III.SSC	Up
ANKRD11	Class III.SSC	Up
PTPRF	Class III.SSC	Up
CLPTM1L	Class III.SSC	Up
HDGFRP3	Class III.SSC	Up
NBPF3	Class III.SSC	Up
HNRNPD	Class III.SSC	Up
AMFR	Class III.SSC	Up
BAZ1B	Class III.SSC	Up
ANKIB1	Class III.SSC	Up
MADD	Class III.SSC	Up
HDLBP	Class III.SSC	Up
RABL6	Class III.SSC	Up
GSK3A	Class III.SSC	Up
SLC12A2	Class III.SSC	Up
DDB1	Class III.SSC	Up
MYBL2	Class III.SSC	Up
MGEA5	Class III.SSC	Up
SRSF11	Class III.SSC	Up
KMT2B	Class III.SSC	Up
ABI2	Class III.SSC	Up
ATMIN	Class III.SSC	Up
CDC42BPB	Class III.SSC	Up
RAD21	Class III.SSC	Up
TAF4	Class III.SSC	Up
SMARCA4	Class III.SSC	Up
PI4KA	Class III.SSC	Up
ARFGEF1	Class III.SSC	Up
BOP1	Class III.SSC	Up
PIK3R2	Class III.SSC	Up
TUBA3E	Class III.SSC	Up
UBE2Q1	Class III.SSC	Up
GALNT1	Class III.SSC	Up
MDN1	Class III.SSC	Up
TBL1X	Class III.SSC	Up
RYK	Class III.SSC	Up
RYBP	Class III.SSC	Up
PRRC2C	Class III.SSC	Up
DCAF7	Class III.SSC	Up
IL13RA1	Class III.SSC	Up
SIPA1L1	Class III.SSC	Up
SF1	Class III.SSC	Up
SREK1	Class III.SSC	Up
CDV3	Class III.SSC	Up
CTDNEP1	Class III.SSC	Up
ALMS1	Class III.SSC	Up
GNB1	Class III.SSC	Up
DICER1	Class III.SSC	Up
TRAF3	Class III.SSC	Up
KIAA0368	Class III.SSC	Up
TCOF1	Class III.SSC	Up
CLTC	Class III.SSC	Up
CLN6	Class III.SSC	Up
HNRNPK	Class III.SSC	Up
AGBL5	Class III.SSC	Up
RAB11FIP2	Class III.SSC	Up
CASC3	Class III.SSC	Up
SORT1	Class III.SSC	Up
UBE3A	Class III.SSC	Up
WIPI2	Class III.SSC	Up
WHSC1	Class III.SSC	Up
TCF20	Class III.SSC	Up
TMEM245	Class III.SSC	Up
LOC151174	Class III.SSC	Up
USP7	Class III.SSC	Up
ULK2	Class III.SSC	Up
TTC3	Class III.SSC	Up
SCAMP5	Class III.SSC	Up
CUL3	Class III.SSC	Up
ALYREF	Class III.SSC	Up
TJP1	Class III.SSC	Up
LARP1	Class III.SSC	Up
ROCK1	Class III.SSC	Up
OGFR	Class III.SSC	Up
CDC42BPA	Class III.SSC	Up
MAPK1	Class III.SSC	Up
BCR	Class III.SSC	Up
ZNF462	Class III.SSC	Up
ANKRD26P1	Class III.SSC	Up
CEP85	Class III.SSC	Up
GXYLT1	Class III.SSC	Up
EIF3B	Class III.SSC	Up
RBBP6	Class III.SSC	Up
KHSRP	Class III.SSC	Up
PACS1	Class III.SSC	Up
RCC2	Class III.SSC	Up
KAT2A	Class III.SSC	Up
SH3RF3	Class III.SSC	Up
SMARCD3	Class III.SSC	Up
CBL	Class III.SSC	Up
RFWD2	Class III.SSC	Up
QSOX2	Class III.SSC	Up
GIGYF2	Class III.SSC	Up
CSNK2A2	Class III.SSC	Up
EIF3A	Class III.SSC	Up
STK40	Class III.SSC	Up
STK39	Class III.SSC	Up
IRF2BPL	Class III.SSC	Up
MARK2	Class III.SSC	Up
KIF1C	Class III.SSC	Up
NBPF1	Class III.SSC	Up
BRD1	Class III.SSC	Up
USP9X	Class III.SSC	Up
CDK5RAP2	Class III.SSC	Up
RNF157	Class III.SSC	Up
PDCD7	Class III.SSC	Up
ARHGAP21	Class III.SSC	Up
PPP6R1	Class III.SSC	Up
MTOR	Class III.SSC	Up
CDK13	Class III.SSC	Up
AKAP11	Class III.SSC	Up
PDCD11	Class III.SSC	Up
ANKRD12	Class III.SSC	Up
MTA1	Class III.SSC	Up
SIPA1L2	Class III.SSC	Up
VMA21	Class III.SSC	Up
MYO6	Class III.SSC	Up
PHF13	Class III.SSC	Up
PI4K2A	Class III.SSC	Up
CTBP1	Class III.SSC	Up
FAM134A	Class III.SSC	Up
HNRNPUL1	Class III.SSC	Up
RANBP2	Class III.SSC	Up
HSF5	Class III.SSC	Up
PPFIA1	Class III.SSC	Up
DDX42	Class III.SSC	Up
ANKRD26	Class III.SSC	Up
STK36	Class III.SSC	Up
INPP5A	Class III.SSC	Up
PKN1	Class III.SSC	Up
MYCBP2	Class III.SSC	Up
FBXW7	Class III.SSC	Up
SPEN	Class III.SSC	Up
C22orf29	Class III.SSC	Up
GAK	Class III.SSC	Up
STT3B	Class III.SSC	Up
CYHR1	Class III.SSC	Up
TNPO1	Class III.SSC	Up
ARHGAP17	Class III.SSC	Up
SET	Class III.SSC	Up
CFAP44	Class III.SSC	Up
EDC4	Class III.SSC	Up
STRN4	Class III.SSC	Up
SPTBN2	Class III.SSC	Up
SBF1	Class III.SSC	Up
CCAR1	Class III.SSC	Up
HNRNPA0	Class III.SSC	Up
KIF26A	Class III.SSC	Up
KAT6A	Class III.SSC	Up
CCP110	Class III.SSC	Up
MLLT4	Class III.SSC	Up
HEATR5B	Class III.SSC	Up
REST	Class III.SSC	Up
ZNF516	Class III.SSC	Up
MLLT10	Class III.SSC	Up
MAN1A2	Class III.SSC	Up
CDC16	Class III.SSC	Up
RICTOR	Class III.SSC	Up
XPO1	Class III.SSC	Up
ROCK2	Class III.SSC	Up
MEX3B	Class III.SSC	Up
PKD1P6	Class III.SSC	Up
RASSF3	Class III.SSC	Up
KMT2C	Class III.SSC	Up
BBX	Class III.SSC	Up
SEPT9	Class III.SSC	Up
REXO1	Class III.SSC	Up
DNAJC21	Class III.SSC	Up
KIAA0430	Class III.SSC	Up
USP42	Class III.SSC	Up
ZMYND19	Class III.SSC	Up
KIF13A	Class III.SSC	Up
TUG1	Class III.SSC	Up
SOCS7	Class III.SSC	Up
KLHDC10	Class III.SSC	Up
YKT6	Class III.SSC	Up
RANBP9	Class III.SSC	Up
MEPCE	Class III.SSC	Up
POU2F1	Class III.SSC	Up
LLGL2	Class III.SSC	Up
GLCCI1	Class III.SSC	Up
MKNK2	Class III.SSC	Up
KIAA1429	Class III.SSC	Up
NKTR	Class III.SSC	Up
HIC2	Class III.SSC	Up
NPLOC4	Class III.SSC	Up
YME1L1	Class III.SSC	Up
ZFAND3	Class III.SSC	Up
PALM	Class III.SSC	Up
ARHGAP35	Class III.SSC	Up
MRGBP	Class III.SSC	Up
ASAP1	Class III.SSC	Up
STAG3	Class III.SSC	Up
NAIP	Class III.SSC	Up
UBA2	Class III.SSC	Up
PRPF8	Class III.SSC	Up
AGFG1	Class III.SSC	Up
ABCA3	Class III.SSC	Up
USP32P1	Class III.SSC	Up
ZNF446	Class III.SSC	Up
TDRD5	Class III.SSC	Up
TRIM33	Class III.SSC	Up
EXOC3	Class III.SSC	Up
KIF1B	Class III.SSC	Up
AKAP13	Class III.SSC	Up
POLRMT	Class III.SSC	Up
GDI1	Class III.SSC	Up
ZBTB18	Class III.SSC	Up
GCNT2	Class III.SSC	Up
LAMP1	Class III.SSC	Up
FGFR3	Class III.SSC	Up
VARS	Class III.SSC	Up
CHD3	Class III.SSC	Up
RNF220	Class III.SSC	Up
EIF4EBP2	Class III.SSC	Up
FGD5	Class III.SSC	Up
UPF1	Class III.SSC	Up
USP47	Class III.SSC	Up
PSMD2	Class III.SSC	Up
WDR87	Class III.SSC	Up
CCDC34	Class III.SSC	Up
SCAPER	Class III.SSC	Up
BRWD1	Class III.SSC	Up
VWF	Class III.SSC	Up
PHF3	Class III.SSC	Up
TLE2	Class III.SSC	Up
DIAPH1	Class III.SSC	Up
TMEM248	Class III.SSC	Up
ADD3	Class III.SSC	Up
BNC2	Class III.SSC	Up
MACF1	Class III.SSC	Up
CAB39	Class III.SSC	Up
ERC1	Class III.SSC	Up
QSER1	Class III.SSC	Up
ATXN7L3	Class III.SSC	Up
HNRNPL	Class III.SSC	Up
VHL	Class III.SSC	Up
LOC103611081	Class III.SSC	Up
KHDRBS3	Class III.SSC	Up
HNRNPU	Class III.SSC	Up
HUWE1	Class III.SSC	Up
WDR26	Class III.SSC	Up
RAP2A	Class III.SSC	Up
NCOR2	Class III.SSC	Up
CRAMP1L	Class III.SSC	Up
TSPYL5	Class III.SSC	Up
GOLGA3	Class III.SSC	Up
BRD7	Class III.SSC	Up
MAP2K7	Class III.SSC	Up
WDR82	Class III.SSC	Up
RALGAPB	Class III.SSC	Up
ANKRD20A8P	Class III.SSC	Up
OCRL	Class III.SSC	Up
TSC22D2	Class III.SSC	Up
ANKRD7	Class III.SSC	Up
GATAD1	Class III.SSC	Up
REPS1	Class III.SSC	Up
FBL	Class III.SSC	Up
DOT1L	Class III.SSC	Up
WTIP	Class III.SSC	Up
BIRC6	Class III.SSC	Up
ANKRD36	Class III.SSC	Up
FRS3	Class III.SSC	Up
SLK	Class III.SSC	Up
FLOT2	Class III.SSC	Up
UBE2E1	Class III.SSC	Up
G3BP2	Class III.SSC	Up
ZBTB5	Class III.SSC	Up
HNRNPUL2	Class III.SSC	Up
TDRD9	Class III.SSC	Up
MARCH6	Class III.SSC	Up
PLCG1	Class III.SSC	Up
ASAP2	Class III.SSC	Up
SMG7	Class III.SSC	Up
CACNA2D2	Class III.SSC	Up
CREBL2	Class III.SSC	Up
GIPC1	Class III.SSC	Up
TCERG1	Class III.SSC	Up
TJP2	Class III.SSC	Up
FAR2P1	Class III.SSC	Up
SNX12	Class III.SSC	Up
DNM2	Class III.SSC	Up
ZFHX3	Class III.SSC	Up
HDAC5	Class III.SSC	Up
IGF2BP2	Class III.SSC	Up
JUND	Class III.SSC	Up
USO1	Class III.SSC	Up
AKAP12	Class III.SSC	Up
CRY1	Class III.SSC	Up
MBD3	Class III.SSC	Up
FAM120C	Class III.SSC	Up
TEF	Class III.SSC	Up
CCDC158	Class III.SSC	Up
FGFR2	Class III.SSC	Up
KIAA1671	Class III.SSC	Up
HERC1	Class III.SSC	Up
KMT2A	Class III.SSC	Up
SPIN1	Class III.SSC	Up
DST	Class III.SSC	Up
PCNT	Class III.SSC	Up
RNF44	Class III.SSC	Up
ATP1A1	Class III.SSC	Up
KIF16B	Class III.SSC	Up
GNPTAB	Class III.SSC	Up
RBM26	Class III.SSC	Up
DNAJB2	Class III.SSC	Up
NDOR1	Class III.SSC	Up
PBRM1	Class III.SSC	Up
ZNF518B	Class III.SSC	Up
FBXW5	Class III.SSC	Up
TOP2A	Class III.SSC	Up
MAZ	Class III.SSC	Up
DCAF4L1	Class III.SSC	Up
ADAM23	Class III.SSC	Up
KLF11	Class III.SSC	Up
TMEM181	Class III.SSC	Up
UHMK1	Class III.SSC	Up
CAMSAP1	Class III.SSC	Up
B4GALT2	Class III.SSC	Up
ZBTB40	Class III.SSC	Up
CIC	Class III.SSC	Up
ADNP2	Class III.SSC	Up
AHCTF1	Class III.SSC	Up
TEX15	Class III.SSC	Up
EPS15	Class III.SSC	Up
KDM1A	Class III.SSC	Up
POMT2	Class III.SSC	Up
FBXO18	Class III.SSC	Up
COBL	Class III.SSC	Up
TRIM44	Class III.SSC	Up
ADNP	Class III.SSC	Up
SPECC1L	Class III.SSC	Up
MYO9B	Class III.SSC	Up
PFKFB3	Class III.SSC	Up
UBTF	Class III.SSC	Up
TBCD	Class III.SSC	Up
CHKA	Class III.SSC	Up
POTEF	Class III.SSC	Up
GDPD5	Class III.SSC	Up
PTEN	Class III.SSC	Up
EIF2B5	Class III.SSC	Up
POLR3G	Class III.SSC	Up
UBE3C	Class III.SSC	Up
STX16	Class III.SSC	Up
AKAP8L	Class III.SSC	Up
CECR2	Class III.SSC	Up
MIB1	Class III.SSC	Up
PTP4A2	Class III.SSC	Up
RTN4	Class III.SSC	Up
ABHD17A	Class III.SSC	Up
TGOLN2	Class III.SSC	Up
GEMIN5	Class III.SSC	Up
FAM53B	Class III.SSC	Up
CELSR2	Class III.SSC	Up
PPP1R12A	Class III.SSC	Up
ITGA6	Class III.SSC	Up
ABCD1	Class III.SSC	Up
KDM1B	Class III.SSC	Up
SKI	Class III.SSC	Up
LEF1	Class III.SSC	Up
SDCCAG3	Class III.SSC	Up
ZNF292	Class III.SSC	Up
USP36	Class III.SSC	Up
ABL2	Class III.SSC	Up
DCAF5	Class III.SSC	Up
HELLS	Class III.SSC	Up
FAM193B	Class III.SSC	Up
SMAD1	Class III.SSC	Up
AMOT	Class III.SSC	Up
SUCO	Class III.SSC	Up
MAPK6	Class III.SSC	Up
NUP98	Class III.SSC	Up
NAB1	Class III.SSC	Up
CCNY	Class III.SSC	Up
MLXIP	Class III.SSC	Up
ADD1	Class III.SSC	Up
PHF1	Class III.SSC	Up
XPO6	Class III.SSC	Up
CAPRIN1	Class III.SSC	Up
CEP162	Class III.SSC	Up
CAND1	Class III.SSC	Up
UNC119B	Class III.SSC	Up
MAST2	Class III.SSC	Up
DAB2IP	Class III.SSC	Up
ZNF514	Class III.SSC	Up
MKRN1	Class III.SSC	Up
BAG6	Class III.SSC	Up
CHD4	Class III.SSC	Up
SUPT6H	Class III.SSC	Up
VCP	Class III.SSC	Up
TP53BP1	Class III.SSC	Up
ZSWIM8	Class III.SSC	Up
YWHAE	Class III.SSC	Up
FMR1	Class III.SSC	Up
C6orf106	Class III.SSC	Up
FBXO33	Class III.SSC	Up
CBFA2T3	Class III.SSC	Up
PAXIP1	Class III.SSC	Up
PNPLA6	Class III.SSC	Up
ZFPM1	Class III.SSC	Up
BAZ1A	Class III.SSC	Up
MBTD1	Class III.SSC	Up
PABPC4	Class III.SSC	Up
ATE1	Class III.SSC	Up
CASP8AP2	Class III.SSC	Up
AGPAT5	Class III.SSC	Up
MAP7D2	Class III.SSC	Up
MAP1A	Class III.SSC	Up
LINC01000	Class III.SSC	Up
HGS	Class III.SSC	Up
SOX12	Class III.SSC	Up
BTBD6	Class III.SSC	Up
SUGP2	Class III.SSC	Up
TRIM41	Class III.SSC	Up
AKT3	Class III.SSC	Up
PCM1	Class III.SSC	Up
CEP85L	Class III.SSC	Up
YY1	Class III.SSC	Up
POTEM	Class III.SSC	Up
IPO13	Class III.SSC	Up
UBE2S	Class III.SSC	Up
ATAD3A	Class III.SSC	Up
UBE2O	Class III.SSC	Up
ZMYND11	Class III.SSC	Up
PDZRN3	Class III.SSC	Up
SH3BP4	Class III.SSC	Up
ULK1	Class III.SSC	Up
ZC3H18	Class III.SSC	Up
PRKX	Class III.SSC	Up
WDR62	Class III.SSC	Up
TRAPPC9	Class III.SSC	Up
RPSA	Class III.SSC	Up
RBBP5	Class III.SSC	Up
TECPR2	Class III.SSC	Up
ZMYM2	Class III.SSC	Up
UBR4	Class III.SSC	Up
ATXN2L	Class III.SSC	Up
DEAF1	Class III.SSC	Up
FANCI	Class III.SSC	Up
TCN2	Class III.SSC	Up
C6orf89	Class III.SSC	Up
LRRC73	Class III.SSC	Up
COLGALT1	Class III.SSC	Up
KDM3A	Class III.SSC	Up
C5orf42	Class III.SSC	Up
BAP1	Class III.SSC	Up
FAM168B	Class III.SSC	Up
ILF3	Class III.SSC	Up
ANKRD30B	Class III.SSC	Up
RALBP1	Class III.SSC	Up
TPRN	Class III.SSC	Up
LRPPRC	Class III.SSC	Up
IRF2BP2	Class III.SSC	Up
MPRIP	Class III.SSC	Up
HRAS	Class III.SSC	Up
TBL1XR1	Class III.SSC	Up
CSDE1	Class III.SSC	Up
PHLPP1	Class III.SSC	Up
MYO9A	Class III.SSC	Up
ZNF318	Class III.SSC	Up
NBEA	Class III.SSC	Up
PRDM2	Class III.SSC	Up
UTP20	Class III.SSC	Up
CCM2	Class III.SSC	Up
KPNA4	Class III.SSC	Up
SYNCRIP	Class III.SSC	Up
REV3L	Class III.SSC	Up
RBMS1	Class III.SSC	Up
ZMIZ2	Class III.SSC	Up
ATP11C	Class III.SSC	Up
EPHB4	Class III.SSC	Up
PPP3CB	Class III.SSC	Up
GCN1L1	Class III.SSC	Up
GAA	Class III.SSC	Up
GLTSCR2	Class III.SSC	Up
USP31	Class III.SSC	Up
NFAT5	Class III.SSC	Up
TCAF1	Class III.SSC	Up
HSP90AA1	Class III.SSC	Up
CAMSAP2	Class III.SSC	Up
SMARCA5	Class III.SSC	Up
STRBP	Class III.SSC	Up
SMC4	Class III.SSC	Up
BRWD3	Class III.SSC	Up
RAB22A	Class III.SSC	Up
UBE2Z	Class III.SSC	Up
OGDH	Class III.SSC	Up
IREB2	Class III.SSC	Up
MANF	Class III.SSC	Up
MKLN1	Class III.SSC	Up
RGMA	Class III.SSC	Up
BCLAF1	Class III.SSC	Up
NPEPPS	Class III.SSC	Up
SCN8A	Class III.SSC	Up
USP34	Class III.SSC	Up
GOLGA8B	Class III.SSC	Up
SF3A1	Class III.SSC	Up
PHF21A	Class III.SSC	Up
CDCA2	Class III.SSC	Up
TIAL1	Class III.SSC	Up
DHX30	Class III.SSC	Up
ACVR1B	Class III.SSC	Up
MIDN	Class III.SSC	Up
DNMT3A	Class III.SSC	Up
ADAD2	Class III.SSC	Up
ADGRL1	Class III.SSC	Up
SSBP3	Class III.SSC	Up
ATP9A	Class III.SSC	Up
PTDSS2	Class III.SSC	Up
TOMM70A	Class III.SSC	Up
ICE1	Class III.SSC	Up
SAMD4B	Class III.SSC	Up
SNRNP200	Class III.SSC	Up
TEAD1	Class III.SSC	Up
LEMD3	Class III.SSC	Up
LMO4	Class III.SSC	Up
SETD1A	Class III.SSC	Up
CD81	Class III.SSC	Up
FMN1	Class III.SSC	Up
PSMD3	Class III.SSC	Up
SETD2	Class III.SSC	Up
DYRK1A	Class III.SSC	Up
HP1BP3	Class III.SSC	Up
RPS2	Class III.SSC	Up
LTBP1	Class III.SSC	Up
ORMDL3	Class III.SSC	Up
KIF21B	Class III.SSC	Up
ENOSF1	Class III.SSC	Up
CDC25A	Class III.SSC	Up
MPND	Class III.SSC	Up
PTPRS	Class III.SSC	Up
COL4A3BP	Class III.SSC	Up
B4GALT5	Class III.SSC	Up
FXR2	Class III.SSC	Up
TLE3	Class III.SSC	Up
DPY19L1	Class III.SSC	Up
LIFR	Class III.SSC	Up
PEG3	Class III.SSC	Up
SIK3	Class III.SSC	Up
HDGF	Class III.SSC	Up
FOXO1	Class III.SSC	Up
PDS5A	Class III.SSC	Up
TIAM1	Class III.SSC	Up
KDM2A	Class III.SSC	Up
CTDP1	Class III.SSC	Up
KLF13	Class III.SSC	Up
PNMAL1	Class III.SSC	Up
CSNK1G1	Class III.SSC	Up
EPB41L4B	Class III.SSC	Up
USP22	Class III.SSC	Up
GLYR1	Class III.SSC	Up
NPTN	Class III.SSC	Up
DVL1	Class III.SSC	Up
ARF3	Class III.SSC	Up
HELZ	Class III.SSC	Up
CCDC155	Class III.SSC	Up
BEND4	Class III.SSC	Up
RNF216	Class III.SSC	Up
TFCP2	Class III.SSC	Up
PIP5K1C	Class III.SSC	Up
FBXO45	Class III.SSC	Up
INTS3	Class III.SSC	Up
PTOV1	Class III.SSC	Up
TNRC6C	Class III.SSC	Up
NUFIP2	Class III.SSC	Up
KBTBD2	Class III.SSC	Up
METAP2	Class III.SSC	Up
ARHGAP39	Class III.SSC	Up
ZFP91	Class III.SSC	Up
WNK1	Class III.SSC	Up
STARD10	Class III.SSC	Up
TMEM120B	Class III.SSC	Up
SLMAP	Class III.SSC	Up
DMXL2	Class III.SSC	Up
ENAH	Class III.SSC	Up
MAP7D1	Class III.SSC	Up
FGD6	Class III.SSC	Up
NIPA1	Class III.SSC	Up
KLHL3	Class III.SSC	Up
PITPNA	Class III.SSC	Up
RPL28	Class III.SSC	Up
SART3	Class III.SSC	Up
COPRS	Class III.SSC	Up
CUX1	Class III.SSC	Up
MB21D2	Class III.SSC	Up
KLHL11	Class III.SSC	Up
VPS51	Class III.SSC	Up
RNF214	Class III.SSC	Up
EIF4ENIF1	Class III.SSC	Up
TOPBP1	Class III.SSC	Up
HNRNPAB	Class III.SSC	Up
MARK3	Class III.SSC	Up
PIWIL2	Class III.SSC	Up
SESTD1	Class III.SSC	Up
NAIF1	Class III.SSC	Up
PTPDC1	Class III.SSC	Up
CMTR1	Class III.SSC	Up
WASF3	Class III.SSC	Up
FBRS	Class III.SSC	Up
ZBTB11	Class III.SSC	Up
PLEKHO1	Class III.SSC	Up
HN1L	Class III.SSC	Up
B4GALT6	Class III.SSC	Up
PKD1	Class III.SSC	Up
LNX2	Class III.SSC	Up
YEATS2	Class III.SSC	Up
XPO5	Class III.SSC	Up
CMIP	Class III.SSC	Up
CTNNB1	Class III.SSC	Up
SENP6	Class III.SSC	Up
NELFB	Class III.SSC	Up
PPP2R4	Class III.SSC	Up
CDYL	Class III.SSC	Up
FOXP4	Class III.SSC	Up
SCAF8	Class III.SSC	Up
BIRC2	Class III.SSC	Up
ADRBK1	Class III.SSC	Up
EIF5B	Class III.SSC	Up
EIF4G1	Class III.SSC	Up
HECA	Class III.SSC	Up
CPEB2	Class III.SSC	Up
SPPL3	Class III.SSC	Up
ACLY	Class III.SSC	Up
DZIP3	Class III.SSC	Up
FAM217B	Class III.SSC	Up
TP53INP1	Class III.SSC	Up
YTHDF3	Class III.SSC	Up
PRRC2B	Class III.SSC	Up
BAZ2B	Class III.SSC	Up
CHD1	Class III.SSC	Up
LFNG	Class III.SSC	Up
ZNF638	Class III.SSC	Up
ZNF84	Class III.SSC	Up
KRIT1	Class III.SSC	Up
LRRC47	Class III.SSC	Up
TDRD10	Class III.SSC	Up
U2SURP	Class III.SSC	Up
FAT1	Class III.SSC	Up
SNAPC4	Class III.SSC	Up
TPRG1L	Class III.SSC	Up
CTNNBIP1	Class III.SSC	Up
ARID4B	Class III.SSC	Up
C17orf96	Class III.SSC	Up
SMC2	Class III.SSC	Up
DYNC1H1	Class III.SSC	Up
MGA	Class III.SSC	Up
SAP130	Class III.SSC	Up
TACC1	Class III.SSC	Up
FAM21C	Class III.SSC	Up
PELI2	Class III.SSC	Up
SEC24C	Class III.SSC	Up
ZNF507	Class III.SSC	Up
ASAP3	Class III.SSC	Up
CDR2	Class III.SSC	Up
ERBB2IP	Class III.SSC	Up
PCLO	Class III.SSC	Up
CNTRL	Class III.SSC	Up
RRP12	Class III.SSC	Up
SMCHD1	Class III.SSC	Up
TMEM57	Class III.SSC	Up
ARHGAP26	Class III.SSC	Up
ZNF592	Class III.SSC	Up
ARID1A	Class III.SSC	Up
RASAL2	Class III.SSC	Up
USP12	Class III.SSC	Up
PCNXL3	Class III.SSC	Up
FAM208A	Class III.SSC	Up
CLIP1	Class III.SSC	Up
RBM25	Class III.SSC	Up
GNB2	Class III.SSC	Up
ACVR2B	Class III.SSC	Up
CSRNP2	Class III.SSC	Up
PDE7A	Class III.SSC	Up
IGDCC3	Class III.SSC	Up
CNOT11	Class III.SSC	Up
AKT2	Class III.SSC	Up
CENPE	Class III.SSC	Up
LPIN2	Class III.SSC	Up
GAS7	Class III.SSC	Up
FOXO3	Class III.SSC	Up
SIN3A	Class III.SSC	Up
CEP135	Class III.SSC	Up
PDCD6IP	Class III.SSC	Up
TRIM58	Class III.SSC	Up
RBBP8	Class III.SSC	Up
RNF19B	Class III.SSC	Up
SEMA4D	Class III.SSC	Up
AKAP9	Class III.SSC	Up
NUS1	Class III.SSC	Up
WIZ	Class III.SSC	Up
NCOA1	Class III.SSC	Up
ATG14	Class III.SSC	Up
PKP4	Class III.SSC	Up
USP19	Class III.SSC	Up
RECQL5	Class III.SSC	Up
GTF2A1	Class III.SSC	Up
DHX33	Class III.SSC	Up
RGS12	Class III.SSC	Up
DLG1	Class III.SSC	Up
CCDC88C	Class III.SSC	Up
LRRCC1	Class III.SSC	Up
ANKRD13A	Class III.SSC	Up
TBC1D20	Class III.SSC	Up
COL4A2	Class III.SSC	Up
SNX18	Class III.SSC	Up
RABGAP1	Class III.SSC	Up
WAC	Class III.SSC	Up
NAA40	Class III.SSC	Up
UBE2Q2	Class III.SSC	Up
MED25	Class III.SSC	Up
DDX3Y	Class III.SSC	Up
PIKFYVE	Class III.SSC	Up
NFRKB	Class III.SSC	Up
SLC27A4	Class III.SSC	Up
JADE1	Class III.SSC	Up
SETDB1	Class III.SSC	Up
ZNF532	Class III.SSC	Up
PNISR	Class III.SSC	Up
FAM193A	Class III.SSC	Up
KDM3B	Class III.SSC	Up
IPO5	Class III.SSC	Up
DNAJC27	Class III.SSC	Up
RXRA	Class III.SSC	Up
MED13	Class III.SSC	Up
POLE3	Class III.SSC	Up
ADSS	Class III.SSC	Up
BICD2	Class III.SSC	Up
HYOU1	Class III.SSC	Up
GPS1	Class III.SSC	Up
SACS	Class III.SSC	Up
NCBP1	Class III.SSC	Up
PTPN12	Class III.SSC	Up
SMARCD2	Class III.SSC	Up
CCAR2	Class III.SSC	Up
TLE4	Class III.SSC	Up
GUCD1	Class III.SSC	Up
CHD8	Class III.SSC	Up
KRT17P5	Class III.SSC	Up
SMARCA2	Class III.SSC	Up
APBA2	Class III.SSC	Up
NAT10	Class III.SSC	Up
SETX	Class III.SSC	Up
EML4	Class III.SSC	Up
TIMP2	Class III.SSC	Up
STK4	Class III.SSC	Up
ASUN	Class III.SSC	Up
AGO1	Class III.SSC	Up
MIER3	Class III.SSC	Up
PIK3CD	Class III.SSC	Up
STRN3	Class III.SSC	Up
CEP350	Class III.SSC	Up
PIM1	Class III.SSC	Up
SUV420H1	Class III.SSC	Up
HYDIN	Class III.SSC	Up
PLEKHM3	Class III.SSC	Up
THADA	Class III.SSC	Up
LIMK1	Class III.SSC	Up
GTF3C1	Class III.SSC	Up
STK17A	Class III.SSC	Up
GABRD	Class III.SSC	Up
TAB2	Class III.SSC	Up
GOLPH3	Class III.SSC	Up
NBAS	Class III.SSC	Up
ZNF217	Class III.SSC	Up
PER2	Class III.SSC	Up
INO80	Class III.SSC	Up
PHF14	Class III.SSC	Up
TCF3	Class III.SSC	Up
CTSD	Class III.SSC	Up
SPTBN1	Class III.SSC	Up
CDK2AP1	Class III.SSC	Up
XPO4	Class III.SSC	Up
HMGA1	Class III.SSC	Up
GLE1	Class III.SSC	Up
DDX3X	Class III.SSC	Up
UBFD1	Class III.SSC	Up
USP33	Class III.SSC	Up
MCM8	Class III.SSC	Up
EXTL3	Class III.SSC	Up
TNPO2	Class III.SSC	Up
MAP3K2	Class III.SSC	Up
ITPK1	Class III.SSC	Up
PRR14L	Class III.SSC	Up
VPS13A	Class III.SSC	Up
PPRC1	Class III.SSC	Up
ADIPOR2	Class III.SSC	Up
HNRNPH1	Class III.SSC	Up
DDX27	Class III.SSC	Up
MTR	Class III.SSC	Up
RASA1	Class III.SSC	Up
ZCCHC14	Class III.SSC	Up
ARGLU1	Class III.SSC	Up
BAG3	Class III.SSC	Up
TRIP11	Class III.SSC	Up
MED15	Class III.SSC	Up
LAMC1	Class III.SSC	Up
KHDRBS1	Class III.SSC	Up
FNBP1	Class III.SSC	Up
ARIH2	Class III.SSC	Up
GNL1	Class III.SSC	Up
CCDC144B	Class III.SSC	Up
INTS6	Class III.SSC	Up
EPB41L2	Class III.SSC	Up
DHX36	Class III.SSC	Up
TCFL5	Class III.SSC	Up
ARHGEF26	Class III.SSC	Up
PHF8	Class III.SSC	Up
PPP2R2A	Class III.SSC	Up
KIAA1549	Class III.SSC	Up
USP6	Class III.SSC	Up
STAT5B	Class III.SSC	Up
CFAP57	Class III.SSC	Up
CDC42SE2	Class III.SSC	Up
BRI3	Class III.SSC	Up
KIAA1109	Class III.SSC	Up
ZBTB43	Class III.SSC	Up
TGIF2	Class III.SSC	Up
SART1	Class III.SSC	Up
GTDC1	Class III.SSC	Up
TACC3	Class III.SSC	Up
WBP1L	Class III.SSC	Up
PRR5	Class III.SSC	Up
PHF12	Class III.SSC	Up
CACFD1	Class III.SSC	Up
MAFG	Class III.SSC	Up
MAU2	Class III.SSC	Up
TRAF3IP1	Class III.SSC	Up
BOD1L1	Class III.SSC	Up
FANCD2	Class III.SSC	Up
STK11IP	Class III.SSC	Up
AREL1	Class III.SSC	Up
ZYG11B	Class III.SSC	Up
ASH1L	Class III.SSC	Up
SBF2	Class III.SSC	Up
ATXN2	Class III.SSC	Up
PPP4R2	Class III.SSC	Up
PALM3	Class III.SSC	Up
CEP112	Class III.SSC	Up
USP32P2	Class III.SSC	Up
SLC38A10	Class III.SSC	Up
MPP5	Class III.SSC	Up
MATR3	Class III.SSC	Up
RBM12	Class III.SSC	Up
MBOAT2	Class III.SSC	Up
OTUD1	Class III.SSC	Up
ZCCHC2	Class III.SSC	Up
TBRG1	Class III.SSC	Up
ZBTB10	Class III.SSC	Up
MOV10L1	Class III.SSC	Up
DDX17	Class III.SSC	Up
PAPD7	Class III.SSC	Up
TOMM40	Class III.SSC	Up
IQCE	Class III.SSC	Up
MARCH8	Class III.SSC	Up
TAF4B	Class III.SSC	Up
ARHGAP32	Class III.SSC	Up
KIF3B	Class III.SSC	Up
SLC9A6	Class III.SSC	Up
POLR3A	Class III.SSC	Up
SLC30A3	Class III.SSC	Up
PTPRM	Class III.SSC	Up
GOLGB1	Class III.SSC	Up
ZDHHC7	Class III.SSC	Up
AGAP6	Class III.SSC	Up
HECTD1	Class III.SSC	Up
SNIP1	Class III.SSC	Up
PPP1CC	Class III.SSC	Up
BDP1	Class III.SSC	Up
PPP2R5C	Class III.SSC	Up
DMRTB1	Class III.SSC	Up
CTR9	Class III.SSC	Up
SSX2IP	Class III.SSC	Up
CEP120	Class III.SSC	Up
RIC8B	Class III.SSC	Up
GRB10	Class III.SSC	Up
TLN2	Class III.SSC	Up
NETO2	Class III.SSC	Up
CSE1L	Class III.SSC	Up
CCNJL	Class III.SSC	Up
N4BP2	Class III.SSC	Up
ASB7	Class III.SSC	Up
ADCY1	Class III.SSC	Up
LRRIQ1	Class III.SSC	Up
SEPHS1	Class III.SSC	Up
PPP1R9B	Class III.SSC	Up
C20orf194	Class III.SSC	Up
UACA	Class III.SSC	Up
CHAF1A	Class III.SSC	Up
AVEN	Class III.SSC	Up
PBXIP1	Class III.SSC	Up
GATAD2A	Class III.SSC	Up
NBPF10	Class III.SSC	Up
PSAP	Class III.SSC	Up
CLSTN1	Class III.SSC	Up
ARID2	Class III.SSC	Up
ZC3H11A	Class III.SSC	Up
TDRD7	Class III.SSC	Up
KIF20B	Class III.SSC	Up
NUCKS1	Class III.SSC	Up
KANSL1	Class III.SSC	Up
WSB1	Class III.SSC	Up
ZDHHC5	Class III.SSC	Up
DNAJC5	Class III.SSC	Up
PHF21B	Class III.SSC	Up
ZNF598	Class III.SSC	Up
SBNO1	Class III.SSC	Up
DHFR	Class III.SSC	Up
MAB21L3	Class III.SSC	Up
SFMBT1	Class III.SSC	Up
UBE2R2	Class III.SSC	Up
SLC23A2	Class III.SSC	Up
ADAM17	Class III.SSC	Up
MCM3AP	Class III.SSC	Up
SYVN1	Class III.SSC	Up
BCAR1	Class III.SSC	Up
CALM3	Class III.SSC	Up
MYH9	Class III.SSC	Up
APEH	Class III.SSC	Up
DYNC2H1	Class III.SSC	Up
KIAA0232	Class III.SSC	Up
URI1	Class III.SSC	Up
SMG5	Class III.SSC	Up
OXSR1	Class III.SSC	Up
SPAG9	Class III.SSC	Up
ARIH1	Class III.SSC	Up
SEL1L	Class III.SSC	Up
OTULIN	Class III.SSC	Up
DMWD	Class III.SSC	Up
MXRA7	Class III.SSC	Up
ERCC6L2	Class III.SSC	Up
JMY	Class III.SSC	Up
SLC5A3	Class III.SSC	Up
DOCK7	Class III.SSC	Up
ZNF664	Class III.SSC	Up
SMC6	Class III.SSC	Up
MPP6	Class III.SSC	Up
MAP3K1	Class III.SSC	Up
DCAF6	Class III.SSC	Up
MYO10	Class III.SSC	Up
OSBP	Class III.SSC	Up
PRPF40A	Class III.SSC	Up
TKTL1	Class III.SSC	Up
EEF1A1	Class III.SSC	Up
KDM2B	Class III.SSC	Up
ZAK	Class III.SSC	Up
NCOA3	Class III.SSC	Up
CNOT1	Class III.SSC	Up
RIOK1	Class III.SSC	Up
SLC35D1	Class III.SSC	Up
ZNF236	Class III.SSC	Up
RBPJ	Class III.SSC	Up
CENPF	Class III.SSC	Up
HIPK1	Class III.SSC	Up
USP40	Class III.SSC	Up
DVL2	Class III.SSC	Up
PARN	Class III.SSC	Up
GPR107	Class III.SSC	Up
DCTN1	Class III.SSC	Up
BCORL1	Class III.SSC	Up
STARD7	Class III.SSC	Up
CCDC117	Class III.SSC	Up
CDK12	Class III.SSC	Up
GAREM	Class III.SSC	Up
SPIRE1	Class III.SSC	Up
DDX55	Class III.SSC	Up
UGDH-AS1	Class III.SSC	Up
IPO8	Class III.SSC	Up
RCOR1	Class III.SSC	Up
TEX261	Class III.SSC	Up
GGA2	Class III.SSC	Up
ZNF10	Class III.SSC	Up
RBM5	Class III.SSC	Up
UBE2G2	Class III.SSC	Up
ANAPC5	Class III.SSC	Up
ZRANB1	Class III.SSC	Up
WWP2	Class III.SSC	Up
CHD2	Class III.SSC	Up
DAPK3	Class III.SSC	Up
ITSN1	Class III.SSC	Up
FGFR4	Class III.SSC	Up
NEB	Class III.SSC	Up
ELK3	Class III.SSC	Up
TRIM37	Class III.SSC	Up
MTMR3	Class III.SSC	Up
PAWR	Class III.SSC	Up
FAM199X	Class III.SSC	Up
RNF38	Class III.SSC	Up
DENND5B	Class III.SSC	Up
MRE11A	Class III.SSC	Up
PRKCSH	Class III.SSC	Up
SRGAP1	Class III.SSC	Up
SRRM2	Class III.SSC	Up
G6PD	Class III.SSC	Up
GAPVD1	Class III.SSC	Up
REV1	Class III.SSC	Up
MSH3	Class III.SSC	Up
TPX2	Class III.SSC	Up
PCYOX1	Class III.SSC	Up
C1orf233	Class III.SSC	Up
SMAD9	Class III.SSC	Up
NPAT	Class III.SSC	Up
KANSL3	Class III.SSC	Up
S100PBP	Class III.SSC	Up
MAPK8IP1	Class III.SSC	Up
SAMD8	Class III.SSC	Up
NEK9	Class III.SSC	Up
MFSD12	Class III.SSC	Up
MPDZ	Class III.SSC	Up
CACNA1B	Class III.SSC	Up
NLRP1	Class III.SSC	Up
CDC14B	Class III.SSC	Up
FAM21A	Class III.SSC	Up
SKIV2L	Class III.SSC	Up
SENP1	Class III.SSC	Up
PHIP	Class III.SSC	Up
MDM4	Class III.SSC	Up
SEC61A1	Class III.SSC	Up
PAQR3	Class III.SSC	Up
CTNND2	Class III.SSC	Up
SNF8	Class III.SSC	Up
SIRPA	Class III.SSC	Up
ZNF91	Class III.SSC	Up
CSNK1D	Class III.SSC	Up
MTMR9	Class III.SSC	Up
SMAD4	Class III.SSC	Up
XPR1	Class III.SSC	Up
MAP2K1	Class III.SSC	Up
PJA2	Class III.SSC	Up
RAB1B	Class III.SSC	Up
TRIOBP	Class III.SSC	Up
DGCR2	Class III.SSC	Up
RIMS1	Class III.SSC	Up
MALT1	Class III.SSC	Up
CLCN6	Class III.SSC	Up
PTPN4	Class III.SSC	Up
HSPA9	Class III.SSC	Up
FEZ2	Class III.SSC	Up
PHACTR4	Class III.SSC	Up
CSRP2BP	Class III.SSC	Up
GFPT1	Class III.SSC	Up
PSME4	Class III.SSC	Up
MYH10	Class III.SSC	Up
LOC285074	Class III.SSC	Up
ARHGAP4	Class III.SSC	Up
AFF1	Class III.SSC	Up
CLGN	Class III.SSC	Up
ZSWIM6	Class III.SSC	Up
CLOCK	Class III.SSC	Up
TTLL12	Class III.SSC	Up
DNM1L	Class III.SSC	Up
PICALM	Class III.SSC	Up
ZKSCAN1	Class III.SSC	Up
TNIP1	Class III.SSC	Up
PTBP3	Class III.SSC	Up
FAM63B	Class III.SSC	Up
RNPEPL1	Class III.SSC	Up
SERINC1	Class III.SSC	Up
SPG7	Class III.SSC	Up
CYTH1	Class III.SSC	Up
IRGQ	Class III.SSC	Up
FZD3	Class III.SSC	Up
PDLIM5	Class III.SSC	Up
RSF1	Class III.SSC	Up
ZNF395	Class III.SSC	Up
ARHGEF7	Class III.SSC	Up
TANC2	Class III.SSC	Up
TADA2B	Class III.SSC	Up
POLD1	Class III.SSC	Up
UTRN	Class III.SSC	Up
MLEC	Class III.SSC	Up
RBMXL1	Class III.SSC	Up
RBFOX2	Class III.SSC	Up
VPS26B	Class III.SSC	Up
AK9	Class III.SSC	Up
SKAP2	Class III.SSC	Up
STX3	Class III.SSC	Up
ARHGEF4	Class III.SSC	Up
ATAD5	Class III.SSC	Up
RAD50	Class III.SSC	Up
CRIM1	Class III.SSC	Up
L3MBTL3	Class III.SSC	Up
NOP58	Class III.SSC	Up
SYNJ1	Class III.SSC	Up
PDPR	Class III.SSC	Up
MAP3K5	Class III.SSC	Up
NUAK1	Class III.SSC	Up
DROSHA	Class III.SSC	Up
RFX7	Class III.SSC	Up
KLF2	Class III.SSC	Up
CPSF1	Class III.SSC	Up
ZFX	Class III.SSC	Up
UBAC1	Class III.SSC	Up
CPD	Class III.SSC	Up
ID4	Class III.SSC	Up
ETV5	Class III.SSC	Up
DENND1B	Class III.SSC	Up
PCED1A	Class III.SSC	Up
GGA1	Class III.SSC	Up
TAS1R1	Class III.SSC	Up
ENTPD4	Class III.SSC	Up
CYB561	Class III.SSC	Up
SETDB2	Class III.SSC	Up
ZNF518A	Class III.SSC	Up
FIG4	Class III.SSC	Up
C19orf43	Class III.SSC	Up
PPM1F	Class III.SSC	Up
STXBP5	Class III.SSC	Up
MAP3K9	Class III.SSC	Up
SSH2	Class III.SSC	Up
ATG2B	Class III.SSC	Up
SGTA	Class III.SSC	Up
MTURN	Class III.SSC	Up
ABCC1	Class III.SSC	Up
NT5M	Class III.SSC	Up
ZNF280B	Class III.SSC	Up
TSC2	Class III.SSC	Up
FAM222B	Class III.SSC	Up
NAA35	Class III.SSC	Up
DGKE	Class III.SSC	Up
UPF3A	Class III.SSC	Up
FANCE	Class III.SSC	Up
SOS1	Class III.SSC	Up
BTBD7	Class III.SSC	Up
SRSF4	Class III.SSC	Up
ERBB2IP	Class IV.SSC	Up
ZBTB44	Class IV.SSC	Up
AP3D1	Class IV.SSC	Up
BAZ1B	Class IV.SSC	Up
UBN2	Class IV.SSC	Up
MDN1	Class IV.SSC	Up
HNRNPU	Class IV.SSC	Up
CD81	Class IV.SSC	Up
RFX5	Class IV.SSC	Up
UBE3A	Class IV.SSC	Up
UTP14C	Class IV.SSC	Up
CALR	Class IV.SSC	Up
MAP4K4	Class IV.SSC	Up
RIF1	Class IV.SSC	Up
CREBBP	Class IV.SSC	Up
SMARCA5	Class IV.SSC	Up
CDC42BPB	Class IV.SSC	Up
GNPTAB	Class IV.SSC	Up
MAGI3	Class IV.SSC	Up
ELAVL2	Class IV.SSC	Up
DENND4A	Class IV.SSC	Up
PTBP3	Class IV.SSC	Up
UBE4B	Class IV.SSC	Up
BNC2	Class IV.SSC	Up
PHLDA3	Class IV.SSC	Up
TRIM28	Class IV.SSC	Up
PCLO	Class IV.SSC	Up
PPP1CC	Class IV.SSC	Up
USP20	Class IV.SSC	Up
RAD54L2	Class IV.SSC	Up
KDM5A	Class IV.SSC	Up
UBE2E1	Class IV.SSC	Up
CMTM4	Class IV.SSC	Up
ARHGAP21	Class IV.SSC	Up
DICER1	Class IV.SSC	Up
PCM1	Class IV.SSC	Up
NBEA	Class IV.SSC	Up
HLF	Class IV.SSC	Up
TRIM8	Class IV.SSC	Up
DPY19L3	Class IV.SSC	Up
PELP1	Class IV.SSC	Up
PURB	Class IV.SSC	Up
CAPRIN1	Class IV.SSC	Up
MBD3	Class IV.SSC	Up
STRN	Class IV.SSC	Up
ZNF638	Class IV.SSC	Up
ZMYM2	Class IV.SSC	Up
SMARCC1	Class IV.SSC	Up
JARID2	Class IV.SSC	Up
PIP4K2B	Class IV.SSC	Up
NIN	Class IV.SSC	Up
SOS1	Class IV.SSC	Up
CHD4	Class IV.SSC	Up
PTPRF	Class IV.SSC	Up
LRBA	Class IV.SSC	Up
ANKIB1	Class IV.SSC	Up
SMG1	Class IV.SSC	Up
KDM2A	Class IV.SSC	Up
CASC3	Class IV.SSC	Up
ARHGAP35	Class IV.SSC	Up
PDS5B	Class IV.SSC	Up
CEP85	Class IV.SSC	Up
PDS5A	Class IV.SSC	Up
BCLAF1	Class IV.SSC	Up
USP12	Class IV.SSC	Up
PSIP1	Class IV.SSC	Up
PPP3CB	Class IV.SSC	Up
BPTF	Class IV.SSC	Up
TNPO1	Class IV.SSC	Up
CCDC88A	Class IV.SSC	Up
GOLGA8B	Class IV.SSC	Up
KMT2C	Class IV.SSC	Up
ADIPOR2	Class IV.SSC	Up
ANAPC1	Class IV.SSC	Up
VOPP1	Class IV.SSC	Up
TMEM245	Class IV.SSC	Up
SMARCA4	Class IV.SSC	Up
NUPL1	Class IV.SSC	Up
DMXL2	Class IV.SSC	Up
PHF13	Class IV.SSC	Up
RBBP8	Class IV.SSC	Up
RANBP9	Class IV.SSC	Up
FAM208B	Class IV.SSC	Up
HCFC1	Class IV.SSC	Up
ATP11C	Class IV.SSC	Up
KIAA0368	Class IV.SSC	Up
B4GALT5	Class IV.SSC	Up
HSPH1	Class IV.SSC	Up
CAD	Class IV.SSC	Up
ZYG11B	Class IV.SSC	Up
TAF2	Class IV.SSC	Up
CCSER2	Class IV.SSC	Up
LSM14B	Class IV.SSC	Up
WHAMMP1	Class IV.SSC	Up
VPS26B	Class IV.SSC	Up
SDCCAG3	Class IV.SSC	Up
SRP72	Class IV.SSC	Up
ARIH1	Class IV.SSC	Up
ZMYND11	Class IV.SSC	Up
SETD2	Class IV.SSC	Up
ROCK1	Class IV.SSC	Up
ATP8A1	Class IV.SSC	Up
UGCG	Class IV.SSC	Up
SH3RF3	Class IV.SSC	Up
FAM106A	Class IV.SSC	Up
ABL2	Class IV.SSC	Up
SMAD5	Class IV.SSC	Up
MGAT5	Class IV.SSC	Up
PPFIA1	Class IV.SSC	Up
PCNX	Class IV.SSC	Up
EPN1	Class IV.SSC	Up
RAP2A	Class IV.SSC	Up
CEP350	Class IV.SSC	Up
ZDHHC18	Class IV.SSC	Up
AKAP11	Class IV.SSC	Up
CSDE1	Class IV.SSC	Up
GOLGA4	Class IV.SSC	Up
TRIP12	Class IV.SSC	Up
NKTR	Class IV.SSC	Up
FAM193A	Class IV.SSC	Up
ZNF471	Class IV.SSC	Up
WIPI2	Class IV.SSC	Up
KMT2B	Class IV.SSC	Up
MKLN1	Class IV.SSC	Up
IQCE	Class IV.SSC	Up
WHSC1	Class IV.SSC	Up
FAR1	Class IV.SSC	Up
UBE2R2	Class IV.SSC	Up
CACNB2	Class IV.SSC	Up
BAZ2A	Class IV.SSC	Up
RNF157	Class IV.SSC	Up
NFKB1	Class IV.SSC	Up
NIPBL	Class IV.SSC	Up
TRIM58	Class IV.SSC	Up
ZNRF1	Class IV.SSC	Up
ATP8B2	Class IV.SSC	Up
ARFGEF1	Class IV.SSC	Up
PLXNB1	Class IV.SSC	Up
EIF4G1	Class IV.SSC	Up
KHSRP	Class IV.SSC	Up
ZNF451	Class IV.SSC	Up
TRAF3	Class IV.SSC	Up
EP300	Class IV.SSC	Up
MYO6	Class IV.SSC	Up
KIF1B	Class IV.SSC	Up
SFPQ	Class IV.SSC	Up
ASXL1	Class IV.SSC	Up
BDP1	Class IV.SSC	Up
ZBTB38	Class IV.SSC	Up
GDI1	Class IV.SSC	Up
LPGAT1	Class IV.SSC	Up
BRD4	Class IV.SSC	Up
TMF1	Class IV.SSC	Up
RASA1	Class IV.SSC	Up
CAMSAP1	Class IV.SSC	Up
TJP1	Class IV.SSC	Up
ADD3	Class IV.SSC	Up
HERC1	Class IV.SSC	Up
ZNF148	Class IV.SSC	Up
SYNJ1	Class IV.SSC	Up
SBF1	Class IV.SSC	Up
SEC63	Class IV.SSC	Up
KLF11	Class IV.SSC	Up
NUP98	Class IV.SSC	Up
POU2F1	Class IV.SSC	Up
ANKRD17	Class IV.SSC	Up
RHOT1	Class IV.SSC	Up
ATP13A3	Class IV.SSC	Up
LOC93622	Class IV.SSC	Up
HSP90AA1	Class IV.SSC	Up
WWC3	Class IV.SSC	Up
PLEC	Class IV.SSC	Up
TMEM181	Class IV.SSC	Up
RB1CC1	Class IV.SSC	Up
XPO5	Class IV.SSC	Up
BEND4	Class IV.SSC	Up
MLLT4	Class IV.SSC	Up
RBPMS2	Class IV.SSC	Up
TOP2B	Class IV.SSC	Up
RNF187	Class IV.SSC	Up
SNRNP200	Class IV.SSC	Up
ANKRD28	Class IV.SSC	Up
TDRD9	Class IV.SSC	Up
RABL6	Class IV.SSC	Up
CCDC88C	Class IV.SSC	Up
ADNP	Class IV.SSC	Up
YLPM1	Class IV.SSC	Up
NAB1	Class IV.SSC	Up
CCNT2	Class IV.SSC	Up
TBL1XR1	Class IV.SSC	Up
RHOQ	Class IV.SSC	Up
BIRC6	Class IV.SSC	Up
GLG1	Class IV.SSC	Up
MB21D2	Class IV.SSC	Up
SUZ12	Class IV.SSC	Up
ATP2B1	Class IV.SSC	Up
RERE	Class IV.SSC	Up
MTR	Class IV.SSC	Up
ANAPC5	Class IV.SSC	Up
SNF8	Class IV.SSC	Up
TEX15	Class IV.SSC	Up
RAPGEF1	Class IV.SSC	Up
PHYKPL	Class IV.SSC	Up
UBAP2	Class IV.SSC	Up
KPNB1	Class IV.SSC	Up
SOX12	Class IV.SSC	Up
VPS37D	Class IV.SSC	Up
TMEM131	Class IV.SSC	Up
APC	Class IV.SSC	Up
DLG1	Class IV.SSC	Up
SLC15A4	Class IV.SSC	Up
TDRD3	Class IV.SSC	Up
MPP6	Class IV.SSC	Up
TCERG1	Class IV.SSC	Up
RNF216	Class IV.SSC	Up
ANKRD12	Class IV.SSC	Up
UBN1	Class IV.SSC	Up
CCNJL	Class IV.SSC	Up
SREK1	Class IV.SSC	Up
SRRM2	Class IV.SSC	Up
USP7	Class IV.SSC	Up
ATRX	Class IV.SSC	Up
PRRC2B	Class IV.SSC	Up
RFXAP	Class IV.SSC	Up
SEL1L	Class IV.SSC	Up
CENPE	Class IV.SSC	Up
ENAH	Class IV.SSC	Up
SPTAN1	Class IV.SSC	Up
TTC37	Class IV.SSC	Up
DNASE1	Class IV.SSC	Up
TLE2	Class IV.SSC	Up
FGFR3	Class IV.SSC	Up
PTP4A2	Class IV.SSC	Up
EML4	Class IV.SSC	Up
TEX2	Class IV.SSC	Up
BRWD1	Class IV.SSC	Up
ARMC10	Class IV.SSC	Up
ACVR1B	Class IV.SSC	Up
HTATSF1	Class IV.SSC	Up
IPO5	Class IV.SSC	Up
JUND	Class IV.SSC	Up
PKD1P6	Class IV.SSC	Up
STAT5B	Class IV.SSC	Up
SLAIN2	Class IV.SSC	Up
HNRNPUL2	Class IV.SSC	Up
KBTBD2	Class IV.SSC	Up
CSNK1G2	Class IV.SSC	Up
CEP290	Class IV.SSC	Up
PARG	Class IV.SSC	Up
SCML2	Class IV.SSC	Up
FBXW7	Class IV.SSC	Up
EIF3B	Class IV.SSC	Up
PAFAH1B2	Class IV.SSC	Up
ZNF292	Class IV.SSC	Up
MTMR10	Class IV.SSC	Up
MATR3	Class IV.SSC	Up
TSC1	Class IV.SSC	Up
MFN1	Class IV.SSC	Up
RAD21	Class IV.SSC	Up
PHIP	Class IV.SSC	Up
GOLGA8A	Class IV.SSC	Up
WDR19	Class IV.SSC	Up
CHD1	Class IV.SSC	Up
VHL	Class IV.SSC	Up
SPEN	Class IV.SSC	Up
GNA13	Class IV.SSC	Up
HDAC5	Class IV.SSC	Up
HIPK1	Class IV.SSC	Up
S100PBP	Class IV.SSC	Up
BMS1	Class IV.SSC	Up
PPP1R12A	Class IV.SSC	Up
KIAA1109	Class IV.SSC	Up
EPHB2	Class IV.SSC	Up
TRIP11	Class IV.SSC	Up
KAT6B	Class IV.SSC	Up
TRIOBP	Class IV.SSC	Up
RBBP6	Class IV.SSC	Up
QARS	Class IV.SSC	Up
CBFA2T3	Class IV.SSC	Up
RGS12	Class IV.SSC	Up
PNRC1	Class IV.SSC	Up
HYOU1	Class IV.SSC	Up
ZNF280D	Class IV.SSC	Up
MAN1A2	Class IV.SSC	Up
PRR14L	Class IV.SSC	Up
EPS15	Class IV.SSC	Up
PTPN14	Class IV.SSC	Up
ZBTB18	Class IV.SSC	Up
[truncated: 21,206 more rows]

## Sheet: ClassI_DEGs_vs_NC
p_val	avg_logFC	pct.1	pct.2	p_val_adj	cluster	gene	group
8.65324e-24	0.773753	1	0.956	1.80117e-19	SSC	C5orf58	Up-regulated
5.13815e-22	0.57695	0.943	0.562	1.06951e-17	SSC	TDRG1	Up-regulated
5.62848e-22	0.384133	0.897	0.412	1.17157e-17	SSC	LDHAL6B	Up-regulated
6.14561e-22	0.804445	0.989	0.962	1.27921e-17	SSC	SPATA8	Up-regulated
2.13966e-21	0.616875	1	0.894	4.4537e-17	SSC	CETN3	Up-regulated
1.4036e-20	0.638082	0.851	0.419	2.92159e-16	SSC	SNAR-G1	Up-regulated
2.22311e-20	0.438242	0.77	0.262	4.62741e-16	SSC	LINC01120	Up-regulated
3.39724e-20	0.594193	0.655	0.125	7.07136e-16	SSC	INSL3	Up-regulated
9.89226e-20	0.35038	0.782	0.231	2.05907e-15	SSC	SNAR-I	Up-regulated
3.0992e-19	0.622082	0.989	0.975	6.45098e-15	SSC	SPINT2	Up-regulated
2.49487e-18	0.665431	1	0.938	5.19308e-14	SSC	LOC100506844	Up-regulated
1.75462e-17	0.608119	1	0.844	3.65225e-13	SSC	TEX101	Up-regulated
4.3555e-17	0.669991	0.828	0.375	9.06598e-13	SSC	SNAR-H	Up-regulated
4.79469e-17	0.942446	0.908	0.444	9.98014e-13	SSC	RNASE1	Up-regulated
5.7057e-17	0.55686	0.966	0.825	1.18764e-12	SSC	HSPA2	Up-regulated
1.97731e-16	0.294252	0.782	0.312	4.11576e-12	SSC	LOC151174	Up-regulated
2.2258e-16	0.508716	1	0.9	4.633e-12	SSC	RCN2	Up-regulated
1.54915e-15	0.357915	0.908	0.562	3.22456e-11	SSC	SYNGR4	Up-regulated
2.57472e-15	0.598349	1	0.95	5.35928e-11	SSC	RPS9	Up-regulated
1.1872e-14	0.643289	0.977	0.762	2.47115e-10	SSC	TUBA3D	Up-regulated
1.59628e-14	0.981548	0.943	0.856	3.32266e-10	SSC	SNAR-E	Up-regulated
1.60788e-14	1.18391	1	1	3.3468e-10	SSC	SNAR-C3	Up-regulated
2.03207e-14	0.477812	0.977	0.862	4.22976e-10	SSC	HORMAD1	Up-regulated
2.13943e-14	0.319674	0.839	0.369	4.45322e-10	SSC	ANKRD36B	Up-regulated
2.33593e-14	0.66055	0.989	0.875	4.86223e-10	SSC	SNAR-F	Up-regulated
7.97486e-14	0.322248	0.862	0.544	1.65997e-09	SSC	LRWD1	Up-regulated
7.98918e-14	0.481035	0.667	0.238	1.66295e-09	SSC	SERPINA5	Up-regulated
8.13058e-14	0.424342	0.943	0.75	1.69238e-09	SSC	DMRTB1	Up-regulated
9.01687e-14	1.527	0.943	0.6	1.87686e-09	SSC	SNAR-C4	Up-regulated
1.09151e-13	0.808914	1	0.65	2.27197e-09	SSC	HIST1H2AA	Up-regulated
2.19961e-13	0.849322	0.989	0.894	4.57849e-09	SSC	CLU	Up-regulated
2.64134e-13	0.455342	1	0.944	5.49796e-09	SSC	EIF5A	Up-regulated
6.92186e-13	0.280632	0.92	0.656	1.44079e-08	SSC	LOC100505984	Up-regulated
7.62925e-13	0.37007	0.989	0.719	1.58803e-08	SSC	YEATS4	Up-regulated
8.14686e-13	0.591303	0.632	0.2	1.69577e-08	SSC	GSTA1	Up-regulated
1.07e-12	0.536262	1	0.975	2.2272e-08	SSC	TUBB4B	Up-regulated
1.42397e-12	0.252766	0.943	0.581	2.964e-08	SSC	SLC2A14	Up-regulated
1.65669e-12	0.262085	0.46	0.081	3.44839e-08	SSC	RNU6ATAC	Up-regulated
1.85816e-12	0.964396	1	0.994	3.86777e-08	SSC	AK3	Up-regulated
4.04209e-12	0.508788	0.667	0.219	8.4136e-08	SSC	HMGN5	Up-regulated
4.7478e-12	0.425213	0.977	0.769	9.88254e-08	SSC	ART3	Up-regulated
5.86147e-12	0.603241	0.759	0.344	1.22007e-07	SSC	APOA1	Up-regulated
7.36693e-12	0.34675	0.943	0.694	1.53343e-07	SSC	KIAA0825	Up-regulated
8.73867e-12	0.298884	0.862	0.625	1.81895e-07	SSC	PSMB7	Up-regulated
1.15133e-11	0.365586	0.977	0.756	2.39649e-07	SSC	FAM216A	Up-regulated
1.45188e-11	0.420652	0.977	0.925	3.02209e-07	SSC	ZMYND10	Up-regulated
1.56851e-11	0.367752	0.747	0.294	3.26485e-07	SSC	VGLL4	Up-regulated
2.45518e-11	0.403155	0.966	0.588	5.11046e-07	SSC	C2orf68	Up-regulated
3.58111e-11	0.358658	0.977	0.869	7.45407e-07	SSC	C15orf48	Up-regulated
3.68177e-11	0.60085	0.92	0.694	7.6636e-07	SSC	RAB3B	Up-regulated
4.58418e-11	0.517639	1	0.881	9.54196e-07	SSC	HSP90B1	Up-regulated
7.4771e-11	1.31599	0.977	0.862	1.55636e-06	SSC	TMEM107	Up-regulated
9.00238e-11	0.525655	0.989	0.819	1.87385e-06	SSC	TUBA3C	Up-regulated
9.76844e-11	0.524309	1	0.988	2.0333e-06	SSC	PHF7	Up-regulated
1.07147e-10	0.374748	0.862	0.531	2.23026e-06	SSC	RAB5C	Up-regulated
1.28378e-10	0.375274	0.954	0.781	2.67219e-06	SSC	CTSL	Up-regulated
1.56385e-10	0.622458	0.977	0.9	3.25515e-06	SSC	MTRNR2L2	Up-regulated
1.81782e-10	0.323994	0.839	0.444	3.78379e-06	SSC	AARD	Up-regulated
1.92229e-10	0.431477	0.966	0.781	4.00125e-06	SSC	LRPAP1	Up-regulated
3.03268e-10	0.358328	1	1	6.31251e-06	SSC	ARPC2	Up-regulated
3.58111e-10	0.440379	0.989	0.938	7.45408e-06	SSC	SPATA22	Up-regulated
4.32759e-10	0.334916	0.908	0.75	9.00788e-06	SSC	SLC39A3	Up-regulated
7.42722e-10	0.257712	0.414	0.1	1.54598e-05	SSC	HIST3H3	Up-regulated
8.17945e-10	0.350826	0.414	0.094	1.70255e-05	SSC	TCEAL5	Up-regulated
1.08501e-09	0.278194	0.759	0.338	2.25844e-05	SSC	GSDMD	Up-regulated
1.64853e-09	0.283577	0.851	0.619	3.43141e-05	SSC	PPP1CA	Up-regulated
1.84563e-09	0.262504	0.77	0.375	3.84167e-05	SSC	CTNNAL1	Up-regulated
3.35935e-09	0.34324	0.908	0.731	6.99249e-05	SSC	EMC4	Up-regulated
3.47213e-09	0.302968	0.943	0.862	7.22725e-05	SSC	LYPD4	Up-regulated
4.37658e-09	0.260295	0.874	0.525	9.10986e-05	SSC	CCDC144A	Up-regulated
4.61663e-09	0.62036	0.621	0.244	9.60951e-05	SSC	FATE1	Up-regulated
5.76154e-09	0.335681	1	0.988	0.000119926	SSC	LAPTM4A	Up-regulated
5.80366e-09	0.293932	0.908	0.681	0.000120803	SSC	AAMP	Up-regulated
6.22921e-09	0.87572	1	0.988	0.000129661	SSC	DSG3	Up-regulated
7.86479e-09	0.251715	1	1	0.000163706	SSC	CALM2	Up-regulated
1.15316e-08	0.476812	0.92	0.644	0.00024003	SSC	NGFRAP1	Up-regulated
1.21737e-08	0.327128	0.966	0.856	0.000253395	SSC	DYDC1	Up-regulated
1.25708e-08	0.507763	0.931	0.819	0.00026166	SSC	FAAP20	Up-regulated
1.26747e-08	0.375073	0.954	0.912	0.000263823	SSC	WDR60	Up-regulated
1.94619e-08	0.339627	0.989	0.95	0.000405099	SSC	TMEM99	Up-regulated
2.11817e-08	0.389475	0.977	0.869	0.000440898	SSC	FUS	Up-regulated
2.26441e-08	0.434671	1	0.994	0.000471336	SSC	RPL12	Up-regulated
2.27803e-08	0.307345	0.494	0.181	0.000474172	SSC	ST3GAL4	Up-regulated
3.10253e-08	0.399889	0.954	0.869	0.000645791	SSC	MTRNR2L8	Up-regulated
3.5087e-08	0.250912	0.966	0.738	0.000730336	SSC	STX18	Up-regulated
3.66494e-08	0.412291	0.644	0.306	0.000762857	SSC	KIF18B	Up-regulated
4.23394e-08	0.280983	0.908	0.7	0.000881294	SSC	CPSF3L	Up-regulated
4.3173e-08	0.289402	0.77	0.488	0.000898646	SSC	SNX27	Up-regulated
5.31871e-08	0.254055	0.483	0.162	0.00110709	SSC	SCRG1	Up-regulated
6.66648e-08	0.35081	0.931	0.669	0.00138763	SSC	ERP29	Up-regulated
7.09419e-08	0.300833	0.943	0.675	0.00147666	SSC	PDRG1	Up-regulated
8.06804e-08	0.349805	0.874	0.612	0.00167936	SSC	HLA-A	Up-regulated
1.02351e-07	0.322112	0.552	0.238	0.00213044	SSC	ANKRD18A	Up-regulated
1.06001e-07	0.289708	0.908	0.738	0.00220641	SSC	ATP5E	Up-regulated
1.33817e-07	0.359986	1	0.975	0.00278541	SSC	CRNDE	Up-regulated
1.37322e-07	0.319587	0.943	0.762	0.00285836	SSC	TSSC4	Up-regulated
1.45117e-07	0.292078	1	0.962	0.0030206	SSC	PSENEN	Up-regulated
1.49419e-07	0.418486	0.862	0.612	0.00311015	SSC	POM121L8P	Up-regulated
1.50115e-07	0.291179	0.782	0.469	0.00312465	SSC	PARD6B	Up-regulated
1.57824e-07	0.256734	0.966	0.788	0.00328511	SSC	PRSS21	Up-regulated
1.65509e-07	0.314896	0.828	0.55	0.00344508	SSC	TXN2	Up-regulated
1.70871e-07	0.304215	0.989	0.875	0.00355667	SSC	CIRBP	Up-regulated
1.74899e-07	0.35048	0.644	0.281	0.00364052	SSC	HIST1H1C	Up-regulated
1.78088e-07	0.29853	0.989	0.919	0.00370691	SSC	TCP1	Up-regulated
1.82692e-07	0.276834	0.816	0.544	0.00380273	SSC	ISYNA1	Up-regulated
2.07837e-07	0.301874	0.966	0.762	0.00432612	SSC	DPEP3	Up-regulated
2.21908e-07	0.424034	0.552	0.238	0.00461902	SSC	JUN	Up-regulated
2.35192e-07	0.335023	1	0.981	0.00489552	SSC	PPIA	Up-regulated
2.7313e-07	0.305029	1	0.862	0.00568519	SSC	DSCR8	Up-regulated
2.83242e-07	0.316262	0.989	0.912	0.00589568	SSC	ZPBP	Up-regulated
3.0928e-07	0.291621	0.943	0.875	0.00643766	SSC	PFN4	Up-regulated
3.09798e-07	0.257265	0.92	0.781	0.00644844	SSC	MAF1	Up-regulated
3.32036e-07	0.252681	0.92	0.775	0.00691133	SSC	CLGN	Up-regulated
3.81526e-07	0.31378	0.885	0.65	0.00794146	SSC	DEDD2	Up-regulated
3.93318e-07	0.283919	0.897	0.738	0.00818691	SSC	HIRIP3	Up-regulated
4.53464e-07	0.250996	0.989	0.9	0.00943884	SSC	PIN1	Up-regulated
6.03828e-07	0.271179	0.69	0.406	0.0125687	SSC	SLC25A4	Up-regulated
6.22828e-07	0.266564	0.667	0.375	0.0129642	SSC	KLHL23	Up-regulated
6.2775e-07	0.351746	0.966	0.831	0.0130666	SSC	PRMT1	Up-regulated
7.65669e-07	0.441596	0.54	0.275	0.0159374	SSC	IFI27	Up-regulated
8.01239e-07	0.644793	0.69	0.375	0.0166778	SSC	DEFB119	Up-regulated
8.39953e-07	0.32915	0.989	0.969	0.0174836	SSC	ELOF1	Up-regulated
8.42576e-07	0.273968	1	0.919	0.0175382	SSC	VIMP	Up-regulated
8.66787e-07	0.255814	0.747	0.45	0.0180422	SSC	LAMTOR1	Up-regulated
8.81509e-07	0.288805	0.678	0.4	0.0183486	SSC	HEY2	Up-regulated
8.87497e-07	0.311569	0.989	0.919	0.0184732	SSC	DIABLO	Up-regulated
9.01627e-07	0.338155	0.954	0.8	0.0187674	SSC	TERF2IP	Up-regulated
9.54783e-07	0.385997	0.851	0.612	0.0198738	SSC	C1orf35	Up-regulated
9.66753e-07	0.292421	0.816	0.594	0.020123	SSC	TAF6	Up-regulated
1.42312e-06	0.323031	0.943	0.812	0.0296222	SSC	SHCBP1L	Up-regulated
1.43641e-06	0.357336	0.678	0.388	0.0298988	SSC	PKIB	Up-regulated
1.50133e-06	0.59297	0.839	0.6	0.0312502	SSC	SNORA12	Up-regulated
1.91139e-06	0.254794	0.655	0.394	0.0397857	SSC	DND1	Up-regulated
1.96455e-06	0.408253	0.897	0.75	0.0408921	SSC	MTRNR2L9	Up-regulated
2.06324e-06	0.314505	0.966	0.85	0.0429464	SSC	ARF5	Up-regulated
2.1169e-06	0.257204	0.897	0.644	0.0440633	SSC	NKIRAS2	Up-regulated
2.16383e-06	0.253689	1	0.888	0.0450402	SSC	SLBP	Up-regulated
2.34651e-06	0.257163	0.943	0.756	0.0488427	SSC	DTD1	Up-regulated
2.37005e-06	0.265843	0.989	0.888	0.0493327	SSC	ASRGL1	Up-regulated
2.38256e-06	0.442342	1	1	0.049593	SSC	ANKRD7	Up-regulated
2.59486e-06	0.265294	0.977	0.888	0.0540121	SSC	SPAG6	Up-regulated
2.80399e-06	0.284393	0.989	0.881	0.0583651	SSC	PSMB3	Up-regulated
3.45026e-06	0.38534	0.862	0.644	0.0718172	SSC	HLA-B	Up-regulated
3.92335e-06	0.25757	0.92	0.806	0.0816646	SSC	ELP5	Up-regulated
4.17779e-06	0.338105	1	0.994	0.0869607	SSC	GSTM3	Up-regulated
4.86353e-06	0.284955	0.966	0.906	0.101234	SSC	VAMP2	Up-regulated
5.02619e-06	0.293346	0.977	0.919	0.10462	SSC	PLEKHB2	Up-regulated
5.12784e-06	0.555645	0.713	0.45	0.106736	SSC	IFITM3	Up-regulated
5.5941e-06	0.279578	0.77	0.5	0.116441	SSC	C19orf60	Up-regulated
5.62149e-06	0.269704	0.977	0.888	0.117011	SSC	CHIC2	Up-regulated
6.3144e-06	0.354881	0.977	0.9	0.131434	SSC	RALY	Up-regulated
6.96806e-06	0.25119	0.977	0.856	0.14504	SSC	NSFL1C	Up-regulated
7.32314e-06	0.291482	0.989	0.838	0.152431	SSC	TBCA	Up-regulated
7.41539e-06	0.293799	0.954	0.95	0.154351	SSC	TCP10L	Up-regulated
7.85452e-06	0.445556	0.966	0.9	0.163492	SSC	FBXL20	Up-regulated
8.58873e-06	0.253561	0.92	0.744	0.178774	SSC	SOHLH1	Up-regulated
9.52525e-06	0.250543	0.977	0.912	0.198268	SSC	ATRAID	Up-regulated
1.04007e-05	0.550777	0.713	0.412	0.21649	SSC	BEX1	Up-regulated
1.22467e-05	0.259996	0.931	0.888	0.254914	SSC	C12orf10	Up-regulated
1.31136e-05	0.505357	0.989	0.95	0.272961	SSC	LOC729348	Up-regulated
1.32382e-05	0.323896	0.356	0.138	0.275552	SSC	ISG15	Up-regulated
1.32442e-05	0.353323	0.621	0.331	0.275677	SSC	CITED1	Up-regulated
1.36547e-05	0.377289	0.954	0.831	0.284222	SSC	PENK	Up-regulated
1.40451e-05	0.504412	0.793	0.544	0.292349	SSC	FOS	Up-regulated
1.40962e-05	0.251815	0.908	0.75	0.293412	SSC	ISCA2	Up-regulated
1.60531e-05	0.273869	0.966	0.862	0.334146	SSC	TMEM147	Up-regulated
1.6606e-05	0.258342	0.92	0.781	0.345654	SSC	DKC1	Up-regulated
1.66909e-05	0.286375	0.989	0.944	0.347422	SSC	MRFAP1	Up-regulated
1.89822e-05	0.364198	0.977	0.919	0.395115	SSC	CYB5R3	Up-regulated
1.91827e-05	0.277068	1	0.988	0.399288	SSC	NDUFAF3	Up-regulated
2.06975e-05	0.311275	0.598	0.306	0.430819	SSC	CALD1	Up-regulated
2.09761e-05	0.281215	0.908	0.719	0.436617	SSC	PTPN1	Up-regulated
2.39521e-05	0.256003	0.954	0.862	0.498564	SSC	AHSA1	Up-regulated
3.38035e-05	0.331814	0.644	0.406	0.70362	SSC	LINC01251	Up-regulated
3.4181e-05	0.297837	0.885	0.712	0.711477	SSC	ARPC4	Up-regulated
3.44556e-05	0.269997	1	0.988	0.717193	SSC	CETN1	Up-regulated
3.46731e-05	0.446247	0.862	0.762	0.721721	SSC	RNU6-2	Up-regulated
3.89953e-05	0.268846	0.69	0.412	0.811688	SSC	SERPINF1	Up-regulated
3.91928e-05	0.278238	0.966	0.844	0.815797	SSC	DDOST	Up-regulated
3.96593e-05	0.276206	0.805	0.625	0.825509	SSC	MTRF1L	Up-regulated
4.60728e-05	0.378678	0.885	0.806	0.959006	SSC	SNHG5	Up-regulated
4.74374e-05	0.327336	0.954	0.919	0.98741	SSC	USMG5	Up-regulated
4.89788e-05	0.288111	0.954	0.919	1	SSC	DGCR6L	Up-regulated
5.06122e-05	0.278246	0.966	0.925	1	SSC	ATP6V0D1	Up-regulated
5.48752e-05	0.415506	0.678	0.456	1	SSC	LGALS1	Up-regulated
5.98856e-05	0.324408	0.69	0.456	1	SSC	TAGLN2	Up-regulated
6.48916e-05	0.318536	0.943	0.888	1	SSC	OST4	Up-regulated
6.8634e-05	0.27876	0.954	0.844	1	SSC	CKB	Up-regulated
7.78259e-05	0.292204	0.977	0.881	1	SSC	MALSU1	Up-regulated
8.89055e-05	0.306305	0.989	0.981	1	SSC	PDXK	Up-regulated
0.00012408	0.641546	1	0.994	1	SSC	CD82	Up-regulated
0.000153028	0.350719	0.908	0.85	1	SSC	SMARCB1	Up-regulated
0.000166484	0.275052	0.448	0.225	1	SSC	LINC01419	Up-regulated
0.00021634	0.349208	0.678	0.45	1	SSC	HIST1H2BK	Up-regulated
0.000217779	0.254697	0.966	0.856	1	SSC	HIGD1A	Up-regulated
0.00023861	0.422929	0.977	0.925	1	SSC	AKAP12	Up-regulated
0.000272696	0.284012	0.805	0.525	1	SSC	TBCC	Up-regulated
0.00028897	0.251329	0.862	0.669	1	SSC	C1QTNF4	Up-regulated
0.000301288	0.254517	1	1	1	SSC	ATPIF1	Up-regulated
0.000312472	0.335935	0.425	0.238	1	SSC	PEG10	Up-regulated
0.000335501	0.490183	1	1	1	SSC	RNF149	Up-regulated
0.000343814	0.322056	0.805	0.7	1	SSC	PLA2G16	Up-regulated
0.000466719	0.254001	0.931	0.931	1	SSC	CIB1	Up-regulated
0.000475907	0.260352	0.943	0.85	1	SSC	NDUFS5	Up-regulated
0.000484994	0.362307	0.575	0.381	1	SSC	COL1A2	Up-regulated
0.000493116	0.310463	0.782	0.544	1	SSC	LINC01030	Up-regulated
0.00057431	0.322004	0.598	0.406	1	SSC	TIMP1	Up-regulated
0.000596191	0.335068	1	0.988	1	SSC	ACTB	Up-regulated
0.000631396	0.465596	0.908	0.862	1	SSC	PCSK1N	Up-regulated
0.000682731	0.34082	0.874	0.619	1	SSC	VIM	Up-regulated
0.000960249	0.33272	0.989	0.969	1	SSC	CST3	Up-regulated
0.00399066	0.400018	0.287	0.144	1	SSC	SPARCL1	Up-regulated
0.00817452	0.3049	1	0.938	1	SSC	MYL6	Up-regulated
0.00925036	0.498647	0.874	0.762	1	SSC	LDLR	Up-regulated
4.08402e-15	0.808358	0.862	0.333	8.50088e-11	SSC	GAGE2A	Down-regulated
5.93086e-12	0.516629	0.919	0.69	1.23451e-07	SSC	CAB39	Down-regulated
6.93171e-12	1.50057	0.988	0.851	1.44283e-07	SSC	PRM1	Down-regulated
4.68968e-10	0.600205	0.981	0.943	9.76156e-06	SSC	TCF3	Down-regulated
5.57071e-10	0.560445	0.912	0.724	1.15954e-05	SSC	CDK2AP1	Down-regulated
1.47282e-09	0.458098	0.894	0.828	3.06567e-05	SSC	CDV3	Down-regulated
1.54343e-09	0.466928	0.856	0.736	3.21265e-05	SSC	PTPN12	Down-regulated
3.38132e-09	0.526658	0.906	0.759	7.03822e-05	SSC	DYRK1A	Down-regulated
5.43779e-09	0.408993	0.988	0.885	0.000113188	SSC	TRIM36	Down-regulated
1.00519e-08	0.490312	0.912	0.816	0.000209231	SSC	CLPTM1L	Down-regulated
2.36898e-08	0.480248	0.925	0.908	0.000493103	SSC	PAGE2	Down-regulated
2.4788e-08	0.646836	0.881	0.839	0.000515963	SSC	TSPYL5	Down-regulated
2.56408e-08	1.53883	0.975	0.862	0.000533713	SSC	PRM2	Down-regulated
2.67123e-08	0.448805	0.95	0.885	0.000556016	SSC	STT3B	Down-regulated
3.24661e-08	0.742125	0.838	0.621	0.000675782	SSC	FGFR3	Down-regulated
8.18316e-08	0.399062	0.975	0.989	0.00170332	SSC	RAD21	Down-regulated
1.93528e-07	0.44273	0.906	0.92	0.00402829	SSC	LRPPRC	Down-regulated
2.69533e-07	0.519489	0.95	0.92	0.00561034	SSC	ELAVL2	Down-regulated
2.75306e-07	0.296506	0.662	0.402	0.0057305	SSC	ZNF585B	Down-regulated
6.22164e-07	0.386013	0.931	0.885	0.0129504	SSC	ZMYM2	Down-regulated
7.53981e-07	0.391743	0.762	0.483	0.0156941	SSC	GNA13	Down-regulated
8.6662e-07	0.394526	0.95	0.931	0.0180387	SSC	ARFGEF1	Down-regulated
9.18615e-07	0.575589	0.962	0.943	0.019121	SSC	BAG6	Down-regulated
1.1638e-06	0.506053	0.962	0.943	0.0242244	SSC	PRPF8	Down-regulated
1.4275e-06	0.42875	0.925	0.954	0.0297134	SSC	MAPK1	Down-regulated
1.45719e-06	0.395026	0.962	0.931	0.0303314	SSC	DDX3X	Down-regulated
1.45765e-06	0.406064	0.975	0.92	0.030341	SSC	SPIN1	Down-regulated
1.49355e-06	0.415315	0.806	0.655	0.0310882	SSC	ARRDC4	Down-regulated
1.60405e-06	0.405299	0.725	0.506	0.0333884	SSC	GRB10	Down-regulated
1.81008e-06	0.413087	0.862	0.713	0.0376768	SSC	CSNK2A2	Down-regulated
1.93278e-06	0.368226	0.869	0.747	0.0402307	SSC	PAQR3	Down-regulated
2.1539e-06	0.405218	0.969	0.851	0.0448335	SSC	CRISP2	Down-regulated
2.56121e-06	0.43846	0.562	0.333	0.0533116	SSC	ZBTB33	Down-regulated
2.85823e-06	0.327835	0.962	0.966	0.059494	SSC	UBA2	Down-regulated
3.75032e-06	0.319076	0.981	0.954	0.0780628	SSC	TLE4	Down-regulated
3.87191e-06	0.359077	0.95	0.885	0.0805938	SSC	CCNY	Down-regulated
3.90061e-06	0.411251	0.962	0.839	0.0811911	SSC	ASAP1	Down-regulated
4.61945e-06	0.411489	0.938	0.874	0.0961539	SSC	CDK17	Down-regulated
5.07487e-06	0.29319	0.712	0.46	0.105633	SSC	SDCCAG3	Down-regulated
5.83625e-06	0.445636	0.888	0.851	0.121482	SSC	MGEA5	Down-regulated
6.09502e-06	0.299179	0.725	0.494	0.126868	SSC	ZDHHC20	Down-regulated
6.33164e-06	0.437119	0.888	0.816	0.131793	SSC	SSBP3	Down-regulated
6.94826e-06	0.840289	0.938	0.805	0.144628	SSC	TNP1	Down-regulated
7.09388e-06	0.281973	0.825	0.621	0.147659	SSC	KDM1B	Down-regulated
7.58515e-06	0.408948	0.944	0.885	0.157885	SSC	CDC42BPA	Down-regulated
8.07987e-06	0.401329	0.856	0.713	0.168183	SSC	NAB1	Down-regulated
9.3072e-06	0.338877	1	1	0.193729	SSC	YBX3	Down-regulated
9.41333e-06	0.421607	0.669	0.46	0.195938	SSC	BTBD6	Down-regulated
1.03388e-05	0.457034	0.888	0.828	0.215202	SSC	PDS5B	Down-regulated
1.10892e-05	0.295641	0.844	0.678	0.230821	SSC	TEAD1	Down-regulated
1.14179e-05	0.404859	0.95	0.92	0.237664	SSC	EPB41L5	Down-regulated
1.19303e-05	0.365285	0.881	0.805	0.248329	SSC	ARCN1	Down-regulated
1.38286e-05	0.354515	0.944	0.92	0.287842	SSC	CUL3	Down-regulated
1.62685e-05	0.343712	0.756	0.632	0.338629	SSC	RASSF3	Down-regulated
1.65218e-05	0.39628	0.831	0.678	0.343901	SSC	MTOR	Down-regulated
1.69163e-05	0.342366	0.838	0.632	0.352113	SSC	UPF1	Down-regulated
1.96866e-05	0.304282	0.512	0.287	0.409776	SSC	OTUD1	Down-regulated
1.98336e-05	0.287305	0.994	0.954	0.412836	SSC	PAFAH1B2	Down-regulated
2.08616e-05	0.565247	0.825	0.701	0.434234	SSC	DUSP5	Down-regulated
2.12332e-05	0.381691	0.894	0.77	0.441969	SSC	MAN1A2	Down-regulated
2.24559e-05	0.430669	0.944	0.977	0.46742	SSC	TRIM28	Down-regulated
2.32647e-05	0.390357	0.875	0.897	0.484255	SSC	SPTAN1	Down-regulated
2.42744e-05	0.362116	0.788	0.621	0.505273	SSC	IGFBP2	Down-regulated
2.50926e-05	0.386594	0.856	0.885	0.522303	SSC	ADAR	Down-regulated
2.5607e-05	0.388688	0.738	0.575	0.533009	SSC	LNX2	Down-regulated
2.66998e-05	0.342062	0.938	0.828	0.555756	SSC	RANBP9	Down-regulated
2.90019e-05	0.297339	0.825	0.678	0.603674	SSC	KPNA4	Down-regulated
2.92136e-05	0.354858	0.9	0.828	0.608082	SSC	JARID2	Down-regulated
2.99632e-05	0.355312	0.862	0.782	0.623685	SSC	ZCCHC14	Down-regulated
3.11431e-05	0.353272	0.781	0.632	0.648243	SSC	MEX3C	Down-regulated
3.44098e-05	0.467673	0.825	0.77	0.71624	SSC	KMT2B	Down-regulated
3.62901e-05	0.371878	0.912	0.839	0.755379	SSC	MAP4K4	Down-regulated
3.92094e-05	0.434619	0.981	0.931	0.816143	SSC	GNAS	Down-regulated
4.01595e-05	0.313502	0.781	0.632	0.835921	SSC	PCNX	Down-regulated
4.39619e-05	0.385308	0.831	0.701	0.915067	SSC	CAMSAP1	Down-regulated
4.48502e-05	0.413104	0.925	0.943	0.933556	SSC	DUSP22	Down-regulated
4.81487e-05	0.34395	0.625	0.425	1	SSC	UBE2E1	Down-regulated
5.03395e-05	0.257679	0.725	0.448	1	SSC	BNC1	Down-regulated
5.09012e-05	0.303784	0.831	0.736	1	SSC	RNF187	Down-regulated
5.28542e-05	0.468969	0.662	0.494	1	SSC	DSG2	Down-regulated
5.74341e-05	0.38381	0.719	0.563	1	SSC	ATP9A	Down-regulated
5.94695e-05	0.357456	0.862	0.782	1	SSC	VMA21	Down-regulated
6.10711e-05	0.331277	0.894	0.816	1	SSC	ZFAND3	Down-regulated
6.11378e-05	0.359108	0.881	0.874	1	SSC	GNB1	Down-regulated
6.15636e-05	0.300134	0.656	0.46	1	SSC	MAP2K1	Down-regulated
6.59768e-05	0.361707	0.9	0.931	1	SSC	CNOT1	Down-regulated
7.04035e-05	0.259518	0.644	0.437	1	SSC	ZBTB18	Down-regulated
7.13788e-05	0.330899	0.875	0.897	1	SSC	EIF4EBP2	Down-regulated
7.14674e-05	0.496563	0.95	0.862	1	SSC	STRN4	Down-regulated
7.2345e-05	0.257931	0.988	0.977	1	SSC	CAPRIN1	Down-regulated
7.38064e-05	0.397767	0.738	0.598	1	SSC	GCN1L1	Down-regulated
7.55165e-05	0.301795	0.812	0.667	1	SSC	UBE2Q1	Down-regulated
8.07256e-05	0.332097	0.562	0.345	1	SSC	NACC2	Down-regulated
8.0728e-05	0.272422	0.488	0.264	1	SSC	AMOT	Down-regulated
8.15193e-05	0.315354	0.944	0.943	1	SSC	UBR5	Down-regulated
8.16167e-05	0.366156	0.888	0.885	1	SSC	CLTC	Down-regulated
8.23777e-05	0.359749	0.95	0.897	1	SSC	AP3D1	Down-regulated
8.25377e-05	0.263712	0.925	0.851	1	SSC	PRRC2A	Down-regulated
8.50318e-05	0.298077	0.844	0.713	1	SSC	KLHL11	Down-regulated
8.91478e-05	0.353786	0.969	0.908	1	SSC	USP9X	Down-regulated
9.12532e-05	0.35891	0.856	0.816	1	SSC	AGFG1	Down-regulated
9.60418e-05	0.257755	0.994	0.989	1	SSC	IPO5	Down-regulated
9.7598e-05	0.37879	0.856	0.759	1	SSC	FMR1	Down-regulated
9.81162e-05	0.336555	0.888	0.816	1	SSC	ADNP	Down-regulated
9.92478e-05	0.315029	0.969	0.885	1	SSC	NUPR1L	Down-regulated
0.000101089	0.336242	0.9	0.92	1	SSC	XPO1	Down-regulated
0.000104457	0.302785	0.969	0.943	1	SSC	DCAF4L1	Down-regulated
0.000106394	0.334591	0.838	0.759	1	SSC	KHDRBS3	Down-regulated
0.000114402	0.355518	0.756	0.655	1	SSC	SMAD5	Down-regulated
0.000123433	0.350266	0.831	0.655	1	SSC	MEX3B	Down-regulated
0.000126891	0.382426	0.888	0.759	1	SSC	ZNF217	Down-regulated
0.000127837	0.314222	0.95	0.977	1	SSC	RB1CC1	Down-regulated
0.000129812	0.356706	0.919	0.92	1	SSC	UBA1	Down-regulated
0.000142016	0.297973	0.775	0.529	1	SSC	ANKRD28	Down-regulated
0.000148281	0.342218	0.775	0.644	1	SSC	PI4KA	Down-regulated
0.000155512	0.414098	0.844	0.759	1	SSC	SSFA2	Down-regulated
0.000162972	0.38893	0.881	0.759	1	SSC	LELP1	Down-regulated
0.000171637	0.334837	0.725	0.575	1	SSC	EMC10	Down-regulated
0.000173923	0.304686	0.788	0.724	1	SSC	ATP2A2	Down-regulated
0.000176334	0.33656	0.938	0.943	1	SSC	REV3L	Down-regulated
0.000176628	0.259408	0.994	1	1	SSC	MATR3	Down-regulated
0.000182458	0.302668	0.638	0.46	1	SSC	EPB41L4B	Down-regulated
0.000183356	0.402249	0.725	0.69	1	SSC	TMEM131	Down-regulated
0.000203471	0.320855	0.762	0.655	1	SSC	SIK3	Down-regulated
0.000212804	0.368474	0.912	0.897	1	SSC	CBL	Down-regulated
0.000214435	0.279756	0.856	0.701	1	SSC	PPM1A	Down-regulated
0.000220031	0.264859	0.725	0.575	1	SSC	FBXL3	Down-regulated
0.00022345	0.35069	0.875	0.862	1	SSC	PPP6R3	Down-regulated
0.000230348	0.275176	1	0.989	1	SSC	CD164	Down-regulated
0.000231776	0.252669	0.669	0.483	1	SSC	TGFBR1	Down-regulated
0.000234906	0.31598	0.931	0.931	1	SSC	GPBP1L1	Down-regulated
0.000246808	0.288968	0.719	0.552	1	SSC	PDXP	Down-regulated
0.000248324	0.387508	0.769	0.655	1	SSC	CDK13	Down-regulated
0.000250493	0.491227	0.725	0.667	1	SSC	KCTD2	Down-regulated
0.000255339	0.26837	0.944	0.897	1	SSC	MKRN1	Down-regulated
0.000262107	0.347253	0.944	0.793	1	SSC	SMCP	Down-regulated
0.000270666	0.362382	0.85	0.828	1	SSC	TDRD9	Down-regulated
0.000272308	0.347244	0.912	0.874	1	SSC	PHF13	Down-regulated
0.000273384	0.329769	0.856	0.793	1	SSC	DICER1	Down-regulated
0.000279856	0.287472	0.788	0.667	1	SSC	ZYG11B	Down-regulated
0.000299798	0.40286	0.844	0.747	1	SSC	MAP2K2	Down-regulated
0.000304714	0.312763	0.794	0.69	1	SSC	ZBTB11	Down-regulated
0.000311257	0.287707	0.838	0.793	1	SSC	IRF2BP2	Down-regulated
0.000320201	0.364957	0.675	0.54	1	SSC	ZBTB10	Down-regulated
0.000322855	0.26407	0.794	0.69	1	SSC	SCAF8	Down-regulated
0.000334298	0.25548	0.719	0.517	1	SSC	FAM8A1	Down-regulated
0.000347691	0.292407	0.994	1	1	SSC	RPS14	Down-regulated
0.000362663	0.359595	0.9	0.816	1	SSC	FBXW7	Down-regulated
0.000370291	0.301796	0.762	0.667	1	SSC	PDS5A	Down-regulated
0.00037212	0.386565	0.856	0.851	1	SSC	TMEM245	Down-regulated
0.000378036	0.253782	0.519	0.287	1	SSC	MAPKAPK2	Down-regulated
0.000385946	0.302427	0.944	0.908	1	SSC	TRIP12	Down-regulated
0.000393883	0.331344	0.769	0.644	1	SSC	SEL1L	Down-regulated
0.000404225	0.285009	0.931	0.862	1	SSC	PKN1	Down-regulated
0.000409694	0.284948	0.706	0.517	1	SSC	ACSL1	Down-regulated
0.000415163	0.287943	0.725	0.529	1	SSC	CPEB2	Down-regulated
0.000439477	0.281246	0.794	0.701	1	SSC	RAD23B	Down-regulated
0.000444383	0.346979	0.844	0.701	1	SSC	GSG1	Down-regulated
0.00044828	0.297954	0.962	0.954	1	SSC	CCDC117	Down-regulated
0.000467736	0.384683	0.781	0.713	1	SSC	TANC2	Down-regulated
0.000483261	0.267982	0.838	0.736	1	SSC	PPP2R5C	Down-regulated
0.000483843	0.285155	0.788	0.69	1	SSC	CDK6	Down-regulated
0.000491092	0.274619	0.975	0.977	1	SSC	CSE1L	Down-regulated
0.000521632	0.303352	0.831	0.759	1	SSC	SIPA1L1	Down-regulated
0.000528866	0.310516	0.888	0.885	1	SSC	LOC650226	Down-regulated
0.000544219	0.359793	0.781	0.69	1	SSC	NCKAP1	Down-regulated
0.000562848	0.279603	0.644	0.494	1	SSC	FAM199X	Down-regulated
0.000577706	0.269469	0.662	0.494	1	SSC	ADGRL1	Down-regulated
0.000593881	0.382281	0.906	0.931	1	SSC	RANBP2	Down-regulated
0.000598891	0.304859	0.788	0.736	1	SSC	IL13RA1	Down-regulated
0.000608112	0.284279	0.769	0.667	1	SSC	PUM2	Down-regulated
0.000610094	0.277937	0.925	0.793	1	SSC	USP7	Down-regulated
0.000630661	0.320977	0.869	0.885	1	SSC	EML4	Down-regulated
0.000636085	0.326284	0.675	0.529	1	SSC	HECA	Down-regulated
0.000683743	0.354285	0.844	0.805	1	SSC	MTMR3	Down-regulated
0.000695115	0.276176	0.931	0.885	1	SSC	SSX2IP	Down-regulated
0.000710628	0.264479	0.869	0.828	1	SSC	NUP98	Down-regulated
0.000749273	0.319402	0.806	0.667	1	SSC	SLC12A2	Down-regulated
0.000758194	0.30305	0.675	0.575	1	SSC	MOB1B	Down-regulated
0.000764384	0.51289	0.725	0.621	1	SSC	CHD7	Down-regulated
0.000792248	0.302985	0.962	0.885	1	SSC	TEX15	Down-regulated
0.000801142	0.281799	0.819	0.828	1	SSC	SMG1	Down-regulated
0.000818029	0.293809	0.681	0.529	1	SSC	GOLPH3	Down-regulated
0.000868604	0.322691	0.912	0.92	1	SSC	USP31	Down-regulated
0.000875937	0.370405	0.856	0.805	1	SSC	KAT6A	Down-regulated
0.000913722	0.300343	0.894	0.966	1	SSC	GDI1	Down-regulated
0.000968274	0.267579	0.856	0.805	1	SSC	FAM208B	Down-regulated
0.000976967	0.303214	0.812	0.782	1	SSC	KDM3A	Down-regulated
0.000991349	0.338892	0.769	0.701	1	SSC	MSL1	Down-regulated
0.00100837	0.251845	0.644	0.471	1	SSC	SAP30L	Down-regulated
0.00103568	0.341722	0.762	0.69	1	SSC	FCHSD2	Down-regulated
0.00109322	0.280285	0.912	0.874	1	SSC	ZNF516	Down-regulated
0.00111755	0.318631	0.794	0.655	1	SSC	LOC101928327	Down-regulated
0.00115003	0.336878	0.669	0.575	1	SSC	DAB2IP	Down-regulated
0.00119557	0.277487	0.888	0.816	1	SSC	BRI3	Down-regulated
0.00140294	0.323009	0.888	0.793	1	SSC	ZBTB44	Down-regulated
0.00142364	0.281735	0.912	0.828	1	SSC	GOLGA8A	Down-regulated
0.00143186	0.286696	0.806	0.713	1	SSC	RASA1	Down-regulated
0.00145485	0.265561	0.975	0.966	1	SSC	ZNF518A	Down-regulated
0.00150216	0.31571	0.738	0.632	1	SSC	PPP2CB	Down-regulated
0.0015179	0.329804	0.862	0.851	1	SSC	TNPO1	Down-regulated
0.00159824	0.342756	0.812	0.713	1	SSC	PELI2	Down-regulated
0.00161827	0.338117	0.775	0.759	1	SSC	WASF3	Down-regulated
0.00164578	0.308363	0.581	0.506	1	SSC	HIATL1	Down-regulated
0.00167374	0.267606	0.769	0.609	1	SSC	AGAP1	Down-regulated
0.00169519	0.301789	0.75	0.701	1	SSC	CAND1	Down-regulated
0.001753	0.313559	0.7	0.621	1	SSC	PAPD7	Down-regulated
0.00176168	0.306975	0.85	0.759	1	SSC	DDX42	Down-regulated
0.00179717	0.342122	0.469	0.31	1	SSC	KCNH2	Down-regulated
0.00205459	0.260691	0.85	0.77	1	SSC	ARHGAP21	Down-regulated
0.0020638	0.317997	0.9	0.885	1	SSC	CREBRF	Down-regulated
0.00210113	0.268644	0.762	0.69	1	SSC	PPP3CB	Down-regulated
0.00222271	0.284518	0.806	0.724	1	SSC	AKTIP	Down-regulated
0.002232	0.267746	0.694	0.609	1	SSC	VPS26B	Down-regulated
0.00230447	0.253479	0.919	0.954	1	SSC	CUL4A	Down-regulated
0.00231288	0.265793	0.669	0.586	1	SSC	PHF21A	Down-regulated
0.00241993	0.367049	0.931	0.908	1	SSC	NIPBL	Down-regulated
0.00260672	0.272467	0.869	0.839	1	SSC	TMEM248	Down-regulated
0.00278934	0.354757	0.625	0.506	1	SSC	KDM2B	Down-regulated
0.00282194	0.250276	0.738	0.678	1	SSC	ALG13	Down-regulated
0.00282539	0.281814	0.756	0.632	1	SSC	CCDC92	Down-regulated
0.00285398	0.421767	0.788	0.793	1	SSC	PER3	Down-regulated
0.00285655	0.292459	0.762	0.678	1	SSC	PITPNA	Down-regulated
0.00311218	0.28651	0.756	0.724	1	SSC	CDH2	Down-regulated
0.00311439	0.261906	0.95	0.954	1	SSC	POLR2A	Down-regulated
0.00312074	0.251598	0.669	0.517	1	SSC	NDC1	Down-regulated
0.00314515	0.389623	0.831	0.77	1	SSC	ARID4A	Down-regulated
0.00328451	0.270665	0.769	0.69	1	SSC	MED13	Down-regulated
0.00347608	0.285971	0.819	0.736	1	SSC	STK24	Down-regulated
0.00351795	0.294779	0.856	0.805	1	SSC	KCMF1	Down-regulated
0.00369051	0.300557	0.919	0.943	1	SSC	DCAF12	Down-regulated
0.00375248	0.298543	0.688	0.598	1	SSC	ADAM10	Down-regulated
0.00385842	0.354455	0.819	0.851	1	SSC	CDC16	Down-regulated
0.00389959	0.373578	0.7	0.632	1	SSC	SETD1A	Down-regulated
0.00393651	0.320787	0.7	0.701	1	SSC	ITGA6	Down-regulated
0.00398154	0.25178	0.894	0.885	1	SSC	SSRP1	Down-regulated
0.00399704	0.303728	0.9	0.966	1	SSC	RIF1	Down-regulated
0.00413305	0.261307	0.738	0.621	1	SSC	JMY	Down-regulated
0.0042176	0.279797	0.881	0.885	1	SSC	OTUD4	Down-regulated
0.00423538	0.252226	0.981	0.943	1	SSC	NR6A1	Down-regulated
0.00441191	0.275737	0.869	0.816	1	SSC	KLF11	Down-regulated
0.00475661	0.265184	0.812	0.759	1	SSC	WDR47	Down-regulated
0.004766	0.270761	0.706	0.678	1	SSC	NT5DC2	Down-regulated
0.00477134	0.252239	0.894	0.828	1	SSC	PHF8	Down-regulated
0.00477316	0.286284	0.738	0.667	1	SSC	FAM107B	Down-regulated
0.00484359	0.379969	0.725	0.713	1	SSC	PACS2	Down-regulated
0.00492265	0.331001	0.831	0.805	1	SSC	ID4	Down-regulated
0.00494269	0.268747	0.962	0.943	1	SSC	EIF4G3	Down-regulated
0.00499431	0.264465	0.55	0.437	1	SSC	LONRF1	Down-regulated
0.0050385	0.321873	0.806	0.782	1	SSC	TGOLN2	Down-regulated
0.00508968	0.271858	0.988	0.989	1	SSC	PCBP2	Down-regulated
0.00513332	0.327039	0.85	0.851	1	SSC	DCUN1D4	Down-regulated
0.00524182	0.281767	0.906	0.943	1	SSC	USP3	Down-regulated
0.00524214	0.289861	0.744	0.655	1	SSC	FAT1	Down-regulated
0.00565591	0.270692	0.7	0.667	1	SSC	CLASP2	Down-regulated
0.00568889	0.253675	0.956	0.92	1	SSC	SMC2	Down-regulated
0.00572773	0.259849	0.794	0.644	1	SSC	WDR26	Down-regulated
0.00582863	0.265275	0.85	0.805	1	SSC	KAT6B	Down-regulated
0.00612837	0.286388	0.525	0.437	1	SSC	DAPK1	Down-regulated
0.0061325	0.281159	0.838	0.782	1	SSC	USP33	Down-regulated
0.00617962	0.255335	0.8	0.667	1	SSC	BAP1	Down-regulated
0.00623853	0.331263	0.756	0.701	1	SSC	DMXL2	Down-regulated
0.00639376	0.289856	0.875	0.828	1	SSC	SMARCC1	Down-regulated
0.00653784	0.325794	0.938	0.954	1	SSC	POLRMT	Down-regulated
0.00666953	0.267359	0.762	0.667	1	SSC	PELP1	Down-regulated
0.00703658	0.342064	0.731	0.69	1	SSC	SRM	Down-regulated
0.00775531	0.259148	0.894	0.931	1	SSC	RBBP8	Down-regulated
0.00815203	0.252674	0.956	0.966	1	SSC	SUPT5H	Down-regulated
0.00818165	0.27819	0.769	0.69	1	SSC	MPP6	Down-regulated
0.00840123	0.25199	0.831	0.874	1	SSC	KIAA1109	Down-regulated
0.00868776	0.272636	0.619	0.529	1	SSC	TOMM70A	Down-regulated
0.00883653	0.332786	0.794	0.759	1	SSC	RAB22A	Down-regulated
0.00935299	0.265748	0.9	0.943	1	SSC	RYK	Down-regulated
0.00947126	0.361521	0.55	0.46	1	SSC	UTF1	Down-regulated
0.00981523	0.366164	0.85	0.839	1	SSC	LRRIQ1	Down-regulated
1.37175e-14	0.730356	0.959	0.711	2.63129e-10	Diff.ing SPG	KIAA0825	Up-regulated
3.70109e-14	0.520807	0.986	0.933	7.09942e-10	Diff.ing SPG	SPATA8	Up-regulated
3.65852e-13	0.272952	0.849	0.311	7.01778e-09	Diff.ing SPG	AARD	Up-regulated
5.30177e-13	0.92568	0.89	0.681	1.01699e-08	Diff.ing SPG	RAB3B	Up-regulated
8.19933e-13	0.82882	0.959	0.659	1.5728e-08	Diff.ing SPG	LOC729348	Up-regulated
2.41526e-12	0.864528	1	0.896	4.63295e-08	Diff.ing SPG	FBXL20	Up-regulated
2.5119e-12	0.320547	0.63	0.133	4.81832e-08	Diff.ing SPG	INSL3	Up-regulated
3.80293e-12	0.756339	1	0.978	7.29477e-08	Diff.ing SPG	AK3	Up-regulated
8.69394e-12	0.543429	1	0.778	1.66767e-07	Diff.ing SPG	AKAP12	Up-regulated
3.62973e-11	0.810747	1	0.993	6.96254e-07	Diff.ing SPG	DSG3	Up-regulated
4.908e-11	0.312152	0.959	0.785	9.41453e-07	Diff.ing SPG	WDR60	Up-regulated
6.61776e-11	0.288122	0.945	0.711	1.26942e-06	Diff.ing SPG	LYPD4	Up-regulated
9.851e-11	0.49188	0.932	0.667	1.88962e-06	Diff.ing SPG	STK31	Up-regulated
1.57677e-10	0.705725	0.973	0.852	3.02455e-06	Diff.ing SPG	SNAR-F	Up-regulated
1.62673e-10	0.51622	0.904	0.644	3.1204e-06	Diff.ing SPG	SNX27	Up-regulated
2.66938e-10	0.422033	1	0.948	5.1204e-06	Diff.ing SPG	COPRS	Up-regulated
3.01884e-10	0.283571	0.973	0.867	5.79075e-06	Diff.ing SPG	ZMYND10	Up-regulated
3.9379e-10	0.316005	0.959	0.859	7.55368e-06	Diff.ing SPG	GS1-259H13.2	Up-regulated
6.64454e-10	0.514101	1	0.993	1.27456e-05	Diff.ing SPG	RPS12	Up-regulated
6.93308e-10	0.446817	1	0.815	1.3299e-05	Diff.ing SPG	MAP4	Up-regulated
1.12998e-09	0.285334	0.863	0.6	2.16753e-05	Diff.ing SPG	LOC101930452	Up-regulated
1.85292e-09	0.274712	1	0.978	3.55427e-05	Diff.ing SPG	C5orf58	Up-regulated
1.99793e-09	0.267712	0.863	0.519	3.83243e-05	Diff.ing SPG	PPP1CA	Up-regulated
2.15167e-09	0.362117	0.904	0.667	4.12734e-05	Diff.ing SPG	CLGN	Up-regulated
3.56908e-09	0.448526	0.877	0.585	6.84621e-05	Diff.ing SPG	SNAR-G1	Up-regulated
4.16992e-09	0.254793	0.904	0.504	7.99874e-05	Diff.ing SPG	LRWD1	Up-regulated
6.06474e-09	0.295606	0.548	0.17	0.000116334	Diff.ing SPG	LINC01251	Up-regulated
7.94476e-09	0.385277	0.986	0.83	0.000152396	Diff.ing SPG	ARPC5L	Up-regulated
1.46163e-08	0.460627	0.89	0.674	0.00028037	Diff.ing SPG	TJP1	Up-regulated
1.70042e-08	0.368937	0.945	0.719	0.000326175	Diff.ing SPG	ATP5E	Up-regulated
1.90417e-08	0.515382	0.877	0.615	0.000365258	Diff.ing SPG	TDRD1	Up-regulated
2.56187e-08	0.390844	1	0.911	0.000491419	Diff.ing SPG	PRRC2C	Up-regulated
2.90043e-08	0.35613	0.877	0.622	0.00055636	Diff.ing SPG	BRD3	Up-regulated
2.95058e-08	0.306968	1	1	0.000565981	Diff.ing SPG	HSP90AA1	Up-regulated
3.20484e-08	0.497603	1	1	0.000614752	Diff.ing SPG	CD82	Up-regulated
3.34541e-08	0.398008	0.795	0.437	0.000641717	Diff.ing SPG	KIF18B	Up-regulated
3.67654e-08	0.448514	1	0.993	0.000705233	Diff.ing SPG	TUBB4B	Up-regulated
6.55453e-08	0.284707	0.658	0.304	0.00125729	Diff.ing SPG	DEFB119	Up-regulated
9.80491e-08	0.262006	0.808	0.459	0.00188078	Diff.ing SPG	SNAR-I	Up-regulated
1.22987e-07	0.255536	0.753	0.444	0.00235914	Diff.ing SPG	IZUMO4	Up-regulated
1.23308e-07	0.371489	1	0.963	0.00236529	Diff.ing SPG	EIF3J	Up-regulated
1.24969e-07	0.346352	1	0.993	0.00239716	Diff.ing SPG	RPS9	Up-regulated
1.471e-07	0.272583	0.986	0.778	0.00282166	Diff.ing SPG	CLU	Up-regulated
1.61643e-07	0.422859	1	0.889	0.00310064	Diff.ing SPG	KDM5B	Up-regulated
1.85016e-07	0.285767	0.932	0.63	0.00354898	Diff.ing SPG	ACIN1	Up-regulated
2.07927e-07	0.276222	0.849	0.6	0.00398845	Diff.ing SPG	POM121L8P	Up-regulated
2.20368e-07	0.352381	0.973	0.889	0.00422711	Diff.ing SPG	FUS	Up-regulated
2.24707e-07	0.351868	0.959	0.733	0.00431033	Diff.ing SPG	TERF2IP	Up-regulated
2.83489e-07	0.339175	1	0.948	0.0054379	Diff.ing SPG	ILF3	Up-regulated
3.78843e-07	0.326139	0.959	0.785	0.00726696	Diff.ing SPG	IFT74	Up-regulated
4.24237e-07	0.534523	0.74	0.363	0.00813771	Diff.ing SPG	HIST1H1C	Up-regulated
4.47096e-07	0.350121	1	0.904	0.0085762	Diff.ing SPG	AKAP9	Up-regulated
5.18933e-07	0.284858	0.877	0.496	0.00995418	Diff.ing SPG	C17orf85	Up-regulated
6.88673e-07	0.307028	0.959	0.807	0.0132101	Diff.ing SPG	SPATS2	Up-regulated
7.12934e-07	0.324212	1	0.993	0.0136755	Diff.ing SPG	RPL37	Up-regulated
7.60308e-07	0.333532	0.986	0.741	0.0145842	Diff.ing SPG	TRAF3IP1	Up-regulated
8.11419e-07	0.253854	0.986	0.948	0.0155646	Diff.ing SPG	RCN2	Up-regulated
8.16786e-07	0.399284	1	0.956	0.0156676	Diff.ing SPG	PSIP1	Up-regulated
9.12932e-07	0.270527	0.945	0.711	0.0175119	Diff.ing SPG	CBL	Up-regulated
9.74421e-07	0.322947	0.986	0.844	0.0186914	Diff.ing SPG	TMEM99	Up-regulated
1.05293e-06	0.331572	0.973	0.904	0.0201973	Diff.ing SPG	GIGYF2	Up-regulated
1.2548e-06	0.325341	1	0.978	0.0240697	Diff.ing SPG	PCM1	Up-regulated
1.44325e-06	0.3285	0.945	0.704	0.0276843	Diff.ing SPG	PTPN1	Up-regulated
1.70508e-06	0.305256	1	0.867	0.0327068	Diff.ing SPG	NAP1L1	Up-regulated
1.83913e-06	0.356905	1	0.83	0.0352783	Diff.ing SPG	SRRM2	Up-regulated
1.87535e-06	0.255026	0.973	0.756	0.035973	Diff.ing SPG	EHMT1	Up-regulated
2.08095e-06	0.338977	1	0.985	0.0399167	Diff.ing SPG	TUBA3D	Up-regulated
2.26798e-06	0.502056	0.726	0.437	0.0435044	Diff.ing SPG	ASB9	Up-regulated
2.35132e-06	0.252829	0.849	0.541	0.0451031	Diff.ing SPG	ARPC4	Up-regulated
2.88584e-06	0.251923	0.932	0.741	0.0553562	Diff.ing SPG	NRIP3	Up-regulated
3.33396e-06	0.339384	0.89	0.674	0.0639519	Diff.ing SPG	MAZ	Up-regulated
3.53852e-06	0.277033	1	0.97	0.0678758	Diff.ing SPG	CETN3	Up-regulated
4.38663e-06	0.321016	0.973	0.889	0.0841443	Diff.ing SPG	SNHG5	Up-regulated
5.23829e-06	0.279555	0.986	0.778	0.100481	Diff.ing SPG	AAMP	Up-regulated
5.68313e-06	0.317971	1	0.963	0.109014	Diff.ing SPG	CBX1	Up-regulated
5.74934e-06	0.44631	1	1	0.110284	Diff.ing SPG	RNF149	Up-regulated
6.0167e-06	0.33402	1	0.956	0.115412	Diff.ing SPG	HNRNPM	Up-regulated
6.06573e-06	0.279831	0.959	0.8	0.116353	Diff.ing SPG	FAAP20	Up-regulated
6.28189e-06	0.332363	0.753	0.481	0.120499	Diff.ing SPG	CCDC88C	Up-regulated
6.37033e-06	0.298615	1	0.963	0.122196	Diff.ing SPG	HDLBP	Up-regulated
6.89307e-06	0.264707	1	0.933	0.132223	Diff.ing SPG	THRAP3	Up-regulated
7.05669e-06	0.413759	1	0.97	0.135361	Diff.ing SPG	RPSA	Up-regulated
7.19812e-06	0.289978	0.959	0.852	0.138074	Diff.ing SPG	CCNI	Up-regulated
7.25391e-06	0.264622	0.849	0.6	0.139145	Diff.ing SPG	LOC643201	Up-regulated
7.81323e-06	0.362372	1	0.978	0.149873	Diff.ing SPG	UBE2S	Up-regulated
7.91069e-06	0.269723	0.877	0.711	0.151743	Diff.ing SPG	SLC2A14	Up-regulated
8.42541e-06	0.282255	0.808	0.526	0.161616	Diff.ing SPG	GBAS	Up-regulated
8.54961e-06	0.272486	1	0.97	0.163999	Diff.ing SPG	SUPT16H	Up-regulated
1.06778e-05	0.256005	0.973	0.933	0.204822	Diff.ing SPG	EIF5A	Up-regulated
1.12831e-05	0.282087	0.904	0.681	0.216432	Diff.ing SPG	CENPJ	Up-regulated
1.14031e-05	0.350812	0.986	0.911	0.218734	Diff.ing SPG	CYB5R3	Up-regulated
1.27972e-05	0.356797	0.863	0.733	0.245477	Diff.ing SPG	SRPR	Up-regulated
2.08509e-05	0.32388	0.986	0.874	0.399962	Diff.ing SPG	SMARCE1	Up-regulated
2.26755e-05	0.269024	0.986	0.859	0.434962	Diff.ing SPG	SRPK1	Up-regulated
2.36736e-05	0.284151	1	0.896	0.454107	Diff.ing SPG	WAPAL	Up-regulated
2.37244e-05	0.300402	0.959	0.889	0.455081	Diff.ing SPG	EZR	Up-regulated
3.38629e-05	0.286691	0.877	0.667	0.649559	Diff.ing SPG	CHD3	Up-regulated
3.62336e-05	0.253528	1	0.83	0.695033	Diff.ing SPG	SMARCA4	Up-regulated
4.0463e-05	0.276342	0.932	0.748	0.776162	Diff.ing SPG	CHD1	Up-regulated
4.77172e-05	0.349776	0.425	0.156	0.915312	Diff.ing SPG	DHRS2	Up-regulated
5.02431e-05	0.256411	0.685	0.444	0.963764	Diff.ing SPG	GZF1	Up-regulated
5.86661e-05	0.251922	0.945	0.756	1	Diff.ing SPG	CPSF3L	Up-regulated
6.09029e-05	0.254216	1	0.948	1	Diff.ing SPG	TAX1BP1	Up-regulated
6.09222e-05	0.277513	1	0.993	1	Diff.ing SPG	RPL12	Up-regulated
6.31975e-05	0.31719	0.89	0.726	1	Diff.ing SPG	JAK1	Up-regulated
6.38809e-05	0.260722	0.932	0.711	1	Diff.ing SPG	HSPA1A	Up-regulated
7.16146e-05	0.270846	0.973	0.844	1	Diff.ing SPG	ARF5	Up-regulated
8.4934e-05	0.277061	1	0.904	1	Diff.ing SPG	KDM5A	Up-regulated
9.02162e-05	0.263726	0.877	0.637	1	Diff.ing SPG	CCNT2	Up-regulated
9.40337e-05	0.266057	1	0.948	1	Diff.ing SPG	SET	Up-regulated
9.55192e-05	0.260479	0.904	0.696	1	Diff.ing SPG	DHX36	Up-regulated
0.000100673	0.283239	0.932	0.822	1	Diff.ing SPG	GSPT1	Up-regulated
0.000120493	0.271426	0.973	0.97	1	Diff.ing SPG	SRSF11	Up-regulated
0.000120984	0.251448	0.986	0.867	1	Diff.ing SPG	RNF10	Up-regulated
0.000131898	0.281676	0.685	0.415	1	Diff.ing SPG	POLA2	Up-regulated
0.000132938	0.389376	1	0.97	1	Diff.ing SPG	CST3	Up-regulated
0.000140127	0.265583	0.918	0.748	1	Diff.ing SPG	BAZ2A	Up-regulated
0.000142265	0.303082	0.945	0.859	1	Diff.ing SPG	ERP29	Up-regulated
0.000193714	0.275791	1	0.919	1	Diff.ing SPG	NONO	Up-regulated
0.000254463	0.269199	0.877	0.681	1	Diff.ing SPG	C12orf75	Up-regulated
0.000267876	0.274485	0.918	0.778	1	Diff.ing SPG	CCDC82	Up-regulated
0.00029499	0.255285	0.904	0.726	1	Diff.ing SPG	SMG6	Up-regulated
0.000384068	0.263669	0.973	0.941	1	Diff.ing SPG	TAF7	Up-regulated
0.000406849	0.260744	0.945	0.822	1	Diff.ing SPG	BBX	Up-regulated
0.000410066	0.321913	0.932	0.793	1	Diff.ing SPG	CREBBP	Up-regulated
0.000426404	0.293655	0.986	0.919	1	Diff.ing SPG	HTATSF1	Up-regulated
0.000438023	0.268954	0.932	0.815	1	Diff.ing SPG	CPEB1	Up-regulated
0.000467716	0.299085	0.945	0.77	1	Diff.ing SPG	EP300	Up-regulated
0.000477054	0.267341	0.74	0.548	1	Diff.ing SPG	UACA	Up-regulated
0.000565171	0.321476	0.356	0.148	1	Diff.ing SPG	HIST1H2AH	Up-regulated
0.000666264	0.288095	0.808	0.652	1	Diff.ing SPG	EPB41	Up-regulated
0.000752823	0.304351	1	0.97	1	Diff.ing SPG	PSAP	Up-regulated
0.0010451	0.274958	0.877	0.919	1	Diff.ing SPG	MTRNR2L2	Up-regulated
0.00105967	0.30184	0.945	0.83	1	Diff.ing SPG	PPFIA1	Up-regulated
0.00107596	0.254433	0.945	0.874	1	Diff.ing SPG	UBN1	Up-regulated
0.00109787	0.27371	0.767	0.622	1	Diff.ing SPG	MECP2	Up-regulated
0.00159313	0.293206	1	0.993	1	Diff.ing SPG	TUBA3C	Up-regulated
0.0040317	0.275962	0.959	0.778	1	Diff.ing SPG	TLE1	Up-regulated
0.00552004	0.271706	0.753	0.652	1	Diff.ing SPG	ICE1	Up-regulated
0.00635809	0.333876	0.603	0.407	1	Diff.ing SPG	LINC01511	Up-regulated
4.95282e-12	0.726077	0.926	0.507	9.50051e-08	Diff.ing SPG	GAGE2A	Down-regulated
1.88034e-09	0.456383	0.97	0.986	3.60686e-05	Diff.ing SPG	TMEM258	Down-regulated
4.04609e-08	0.384408	1	1	0.000776121	Diff.ing SPG	RPS14	Down-regulated
6.37432e-08	0.414477	0.993	0.986	0.00122272	Diff.ing SPG	SNRPD2	Down-regulated
1.13181e-07	0.437809	0.993	0.986	0.00217104	Diff.ing SPG	NDUFB1	Down-regulated
2.35263e-07	0.323405	0.963	0.986	0.00451282	Diff.ing SPG	RHOA	Down-regulated
2.90423e-07	0.582918	0.941	0.959	0.0055709	Diff.ing SPG	LOC650226	Down-regulated
4.8992e-07	0.35838	1	1	0.00939765	Diff.ing SPG	SERF2	Down-regulated
6.86841e-07	0.267005	1	1	0.013175	Diff.ing SPG	TMA7	Down-regulated
7.21842e-07	0.307975	1	1	0.0138464	Diff.ing SPG	DYNLL1	Down-regulated
1.01724e-06	1.64512	0.274	0	0.0195128	Diff.ing SPG	HBG2	Down-regulated
2.13117e-06	0.348875	1	1	0.0408801	Diff.ing SPG	ATP5J2	Down-regulated
2.70161e-06	2.0489	0.941	0.822	0.0518223	Diff.ing SPG	PRM1	Down-regulated
2.7336e-06	0.372629	0.985	1	0.0524359	Diff.ing SPG	CAMTA1	Down-regulated
3.45563e-06	0.297661	0.97	0.959	0.066286	Diff.ing SPG	NDUFC2	Down-regulated
5.1221e-06	0.400233	0.978	0.918	0.0982522	Diff.ing SPG	TXN	Down-regulated
7.46818e-06	0.351905	1	0.973	0.143255	Diff.ing SPG	RPL29	Down-regulated
7.46823e-06	0.290834	0.993	1	0.143256	Diff.ing SPG	RPS26	Down-regulated
8.36002e-06	0.314831	0.993	1	0.160362	Diff.ing SPG	CALM1	Down-regulated
8.66362e-06	2.18979	0.289	0.027	0.166186	Diff.ing SPG	HBE1	Down-regulated
8.86148e-06	0.568504	0.956	0.808	0.169981	Diff.ing SPG	VCX3B	Down-regulated
1.03269e-05	0.303435	0.941	0.959	0.198091	Diff.ing SPG	NME1	Down-regulated
1.44108e-05	0.314857	0.978	0.973	0.276428	Diff.ing SPG	NEDD8	Down-regulated
1.87272e-05	0.346838	0.985	1	0.359225	Diff.ing SPG	UQCRH	Down-regulated
2.22592e-05	0.259841	0.985	0.986	0.426975	Diff.ing SPG	SLIRP	Down-regulated
2.24681e-05	0.294989	0.889	0.795	0.430982	Diff.ing SPG	SAR1B	Down-regulated
2.80144e-05	0.313775	0.993	0.986	0.537372	Diff.ing SPG	PFN1	Down-regulated
3.40489e-05	0.336008	0.956	0.959	0.653127	Diff.ing SPG	SNRPB2	Down-regulated
4.8324e-05	2.28372	0.333	0.082	0.926951	Diff.ing SPG	HBZ	Down-regulated
4.9838e-05	0.260696	0.867	0.712	0.955993	Diff.ing SPG	TMA16	Down-regulated
5.03563e-05	0.333543	0.926	0.89	0.965935	Diff.ing SPG	CKLF	Down-regulated
5.58306e-05	0.291894	0.978	0.959	1	Diff.ing SPG	MYEOV2	Down-regulated
5.90808e-05	0.264296	0.985	1	1	Diff.ing SPG	SUB1	Down-regulated
7.24247e-05	0.289896	1	1	1	Diff.ing SPG	DAD1	Down-regulated
7.38565e-05	0.300958	0.948	0.973	1	Diff.ing SPG	WDR83OS	Down-regulated
8.01206e-05	0.291879	1	0.986	1	Diff.ing SPG	SPCS1	Down-regulated
0.000119334	0.266808	0.993	1	1	Diff.ing SPG	SEPW1	Down-regulated
0.000123035	0.374436	0.896	0.753	1	Diff.ing SPG	KNTC1	Down-regulated
0.000126157	0.813234	0.296	0.068	1	Diff.ing SPG	LYZ	Down-regulated
0.000129081	0.3071	0.978	0.973	1	Diff.ing SPG	FAM96B	Down-regulated
0.000140958	0.264505	0.97	0.986	1	Diff.ing SPG	MYL12A	Down-regulated
0.000140972	0.305441	1	1	1	Diff.ing SPG	NDUFC1	Down-regulated
0.000145801	0.389171	0.963	0.959	1	Diff.ing SPG	C12orf57	Down-regulated
0.000158413	0.250468	0.978	1	1	Diff.ing SPG	LAMTOR5	Down-regulated
0.000172811	0.284203	1	1	1	Diff.ing SPG	NDUFA13	Down-regulated
0.000183078	0.267963	0.978	1	1	Diff.ing SPG	SSBP1	Down-regulated
0.000213346	0.310251	1	1	1	Diff.ing SPG	MALAT1	Down-regulated
0.000285802	0.253465	1	0.986	1	Diff.ing SPG	CYCS	Down-regulated
0.000325574	0.428818	0.985	0.986	1	Diff.ing SPG	DPEP3	Down-regulated
0.000331486	0.378048	0.963	0.945	1	Diff.ing SPG	MYDGF	Down-regulated
0.000384353	0.320443	1	1	1	Diff.ing SPG	HMGN2	Down-regulated
0.000463751	0.282786	0.919	0.918	1	Diff.ing SPG	COX7B	Down-regulated
0.000473909	0.274641	0.985	1	1	Diff.ing SPG	SSR4	Down-regulated
0.000524019	0.384236	0.867	0.945	1	Diff.ing SPG	PAGE2	Down-regulated
0.000577467	0.266081	1	0.986	1	Diff.ing SPG	DYNLT1	Down-regulated
0.000642383	0.283592	0.97	0.973	1	Diff.ing SPG	VCX2	Down-regulated
0.000668828	0.309066	0.926	0.89	1	Diff.ing SPG	2021-09-15	Down-regulated
0.000676456	0.328165	0.956	0.904	1	Diff.ing SPG	GGH	Down-regulated
0.000736532	0.262936	0.993	0.986	1	Diff.ing SPG	SRP9	Down-regulated
0.00109155	0.255679	0.978	0.973	1	Diff.ing SPG	SF3B6	Down-regulated
0.00111849	1.92631	0.889	0.822	1	Diff.ing SPG	PRM2	Down-regulated
0.00128052	0.289005	0.97	0.877	1	Diff.ing SPG	DPM1	Down-regulated
0.0012931	0.268568	0.6	0.452	1	Diff.ing SPG	C9orf24	Down-regulated
0.00133153	0.255281	0.978	0.959	1	Diff.ing SPG	NDUFB2	Down-regulated
0.00139339	0.299583	0.933	0.973	1	Diff.ing SPG	PRSS21	Down-regulated
0.00154086	0.267433	0.963	0.973	1	Diff.ing SPG	ATP5H	Down-regulated
0.00154115	0.274045	0.985	0.986	1	Diff.ing SPG	TOMM6	Down-regulated
0.00157533	0.289116	0.919	0.918	1	Diff.ing SPG	SEC11A	Down-regulated
0.00160243	0.45244	0.911	0.945	1	Diff.ing SPG	PRSS50	Down-regulated
0.0019402	0.258738	0.993	0.973	1	Diff.ing SPG	NHP2	Down-regulated
0.0019551	0.311552	0.63	0.452	1	Diff.ing SPG	HBQ1	Down-regulated
0.0020724	0.305416	0.793	0.699	1	Diff.ing SPG	PGRMC1	Down-regulated
0.00247094	0.254643	0.963	0.973	1	Diff.ing SPG	TALDO1	Down-regulated
0.00271885	0.26441	0.985	1	1	Diff.ing SPG	PRDX4	Down-regulated
0.00284981	0.291179	0.889	0.932	1	Diff.ing SPG	CDC45	Down-regulated
0.00307162	0.301481	0.978	0.959	1	Diff.ing SPG	TMED10	Down-regulated
0.00308403	0.372054	0.993	1	1	Diff.ing SPG	FTL	Down-regulated
0.00323479	0.261578	0.919	0.904	1	Diff.ing SPG	MAD2L1	Down-regulated
0.00327051	0.292686	0.881	0.836	1	Diff.ing SPG	MRPS23	Down-regulated
0.00343787	0.334512	0.97	0.918	1	Diff.ing SPG	C19orf70	Down-regulated
0.00381752	0.292401	0.993	0.986	1	Diff.ing SPG	UQCRQ	Down-regulated
0.00451101	0.283081	0.63	0.562	1	Diff.ing SPG	TTC32	Down-regulated
0.0048666	0.271929	0.733	0.644	1	Diff.ing SPG	NUDT16L1	Down-regulated
0.00486832	0.274855	0.993	0.986	1	Diff.ing SPG	SIVA1	Down-regulated
0.00565046	0.273168	0.696	0.575	1	Diff.ing SPG	CCZ1	Down-regulated
0.00709867	0.29034	0.881	0.836	1	Diff.ing SPG	CYSTM1	Down-regulated
0.00735667	0.287575	0.674	0.562	1	Diff.ing SPG	CAPZA3	Down-regulated
0.00780293	0.28428	0.807	0.795	1	Diff.ing SPG	SIGIRR	Down-regulated
0.00868603	0.253353	0.452	0.301	1	Diff.ing SPG	C12orf54	Down-regulated
0.00903342	0.254048	0.881	0.918	1	Diff.ing SPG	TIMM23	Down-regulated
0.00962932	1.10942	0.852	0.795	1	Diff.ing SPG	TNP1	Down-regulated
0.00966401	0.260037	0.948	0.973	1	Diff.ing SPG	FABP5	Down-regulated
0.0099032	0.329595	0.911	0.877	1	Diff.ing SPG	B2M	Down-regulated
2.35346e-09	0.746434	0.952	0.644	3.98324e-05	Diff.ed SPG	OTUD6A	Up-regulated
8.64696e-09	1.25855	0.929	0.729	0.00014635	Diff.ed SPG	SYCP1	Up-regulated
8.30377e-08	0.557803	0.905	0.525	0.00140541	Diff.ed SPG	CCDC36	Up-regulated
9.37236e-08	1.5073	0.881	0.492	0.00158627	Diff.ed SPG	RAD51AP2	Up-regulated
1.65001e-07	0.50615	0.738	0.237	0.00279265	Diff.ed SPG	SPO11	Up-regulated
2.00799e-07	0.454894	0.833	0.593	0.00339852	Diff.ed SPG	TDRG1	Up-regulated
2.3157e-07	0.613123	0.952	0.729	0.00391932	Diff.ed SPG	LRIF1	Up-regulated
3.1197e-07	0.619644	1	1	0.00528009	Diff.ed SPG	C5orf58	Up-regulated
3.60893e-07	0.461587	1	0.983	0.00610812	Diff.ed SPG	DDX24	Up-regulated
3.7602e-07	0.637152	0.667	0.186	0.00636414	Diff.ed SPG	INSL3	Up-regulated
4.70315e-07	0.449341	0.786	0.288	0.00796008	Diff.ed SPG	FBXO47	Up-regulated
4.97678e-07	0.265056	0.643	0.169	0.0084232	Diff.ed SPG	LINC01521	Up-regulated
5.55817e-07	0.670989	1	0.932	0.00940721	Diff.ed SPG	INCA1	Up-regulated
5.87686e-07	0.436455	0.929	0.814	0.00994659	Diff.ed SPG	ZMYND10	Up-regulated
6.38892e-07	0.478469	1	0.881	0.0108133	Diff.ed SPG	LOC100506844	Up-regulated
1.1925e-06	0.564962	0.833	0.627	0.0201831	Diff.ed SPG	ASZ1	Up-regulated
1.40445e-06	0.624352	1	0.712	0.0237704	Diff.ed SPG	PSMA8	Up-regulated
1.95474e-06	0.533181	0.976	0.932	0.0330839	Diff.ed SPG	SPATA8	Up-regulated
2.07487e-06	0.532375	0.905	0.746	0.0351172	Diff.ed SPG	LYPD4	Up-regulated
2.17059e-06	0.381608	0.595	0.153	0.0367373	Diff.ed SPG	GSTA1	Up-regulated
2.32026e-06	0.787486	1	1	0.0392703	Diff.ed SPG	AK3	Up-regulated
2.32026e-06	0.413402	1	1	0.0392703	Diff.ed SPG	CBX1	Up-regulated
2.48278e-06	0.390701	1	0.983	0.042021	Diff.ed SPG	CETN3	Up-regulated
3.27998e-06	0.958658	0.929	0.831	0.0555136	Diff.ed SPG	SNAR-G1	Up-regulated
3.27998e-06	0.82661	0.905	0.847	0.0555136	Diff.ed SPG	MEIOB	Up-regulated
3.88471e-06	0.276308	0.786	0.475	0.0657488	Diff.ed SPG	LVCAT1	Up-regulated
5.33759e-06	0.628874	1	0.983	0.0903388	Diff.ed SPG	SPATA22	Up-regulated
6.0594e-06	0.451661	0.881	0.644	0.102555	Diff.ed SPG	ORC2	Up-regulated
6.08253e-06	0.554227	1	1	0.102947	Diff.ed SPG	RNF149	Up-regulated
6.28375e-06	0.424257	0.976	1	0.106352	Diff.ed SPG	HORMAD1	Up-regulated
6.49134e-06	0.393349	1	1	0.109866	Diff.ed SPG	HNRNPA2B1	Up-regulated
7.13954e-06	0.543256	0.952	0.78	0.120837	Diff.ed SPG	CLU	Up-regulated
8.13878e-06	0.880761	1	0.966	0.137749	Diff.ed SPG	FBXL20	Up-regulated
8.40459e-06	0.498431	1	0.966	0.142248	Diff.ed SPG	HSPA2	Up-regulated
8.40509e-06	0.480284	1	0.983	0.142256	Diff.ed SPG	VCX3A	Up-regulated
1.01822e-05	0.384565	1	0.966	0.172334	Diff.ed SPG	NAP1L1	Up-regulated
1.74934e-05	0.253353	0.571	0.169	0.296075	Diff.ed SPG	CRX	Up-regulated
1.8048e-05	0.378436	0.81	0.492	0.305462	Diff.ed SPG	CXXC1	Up-regulated
1.8059e-05	0.396829	0.738	0.441	0.305649	Diff.ed SPG	POM121L8P	Up-regulated
1.83448e-05	0.268953	0.786	0.441	0.310486	Diff.ed SPG	PKMYT1	Up-regulated
1.94402e-05	0.368358	0.786	0.424	0.329026	Diff.ed SPG	LOC102724601	Up-regulated
2.16027e-05	0.500102	0.762	0.475	0.365626	Diff.ed SPG	PRDM9	Up-regulated
2.22212e-05	0.803182	0.619	0.305	0.376094	Diff.ed SPG	C18orf63	Up-regulated
2.33767e-05	0.456235	0.976	0.831	0.395651	Diff.ed SPG	COPRS	Up-regulated
2.38085e-05	0.397241	0.667	0.322	0.402959	Diff.ed SPG	KIF18B	Up-regulated
2.51379e-05	0.401406	1	0.932	0.425459	Diff.ed SPG	GGNBP2	Up-regulated
2.66515e-05	0.466868	1	0.881	0.451076	Diff.ed SPG	SRRM2	Up-regulated
3.24873e-05	0.604445	0.976	0.915	0.549848	Diff.ed SPG	SYNGR4	Up-regulated
3.33504e-05	0.294119	0.833	0.39	0.564456	Diff.ed SPG	IQSEC3	Up-regulated
3.55545e-05	0.429573	0.976	0.915	0.60176	Diff.ed SPG	MAP4	Up-regulated
3.57435e-05	0.528809	0.952	0.847	0.604959	Diff.ed SPG	PRAP1	Up-regulated
3.61585e-05	0.313701	0.976	0.814	0.611982	Diff.ed SPG	CYB5R3	Up-regulated
3.70247e-05	0.503015	0.905	0.915	0.626643	Diff.ed SPG	MTRNR2L2	Up-regulated
3.83685e-05	0.530121	1	0.932	0.649387	Diff.ed SPG	ZPBP2	Up-regulated
4.15227e-05	0.375711	0.786	0.492	0.702771	Diff.ed SPG	PIGO	Up-regulated
4.40108e-05	0.331582	0.929	0.763	0.744882	Diff.ed SPG	GS1-259H13.2	Up-regulated
4.41002e-05	0.45268	0.905	0.593	0.746396	Diff.ed SPG	C15orf43	Up-regulated
4.50442e-05	0.465619	0.929	0.831	0.762374	Diff.ed SPG	FAAP20	Up-regulated
4.95885e-05	0.367265	0.929	0.864	0.839285	Diff.ed SPG	TMEM99	Up-regulated
6.07809e-05	0.333208	0.905	0.678	1	Diff.ed SPG	FLJ35934	Up-regulated
6.25586e-05	0.406217	0.881	0.458	1	Diff.ed SPG	ABALON	Up-regulated
6.68441e-05	0.284145	0.905	0.508	1	Diff.ed SPG	GLT8D1	Up-regulated
6.71236e-05	0.422731	0.667	0.322	1	Diff.ed SPG	TAF7L	Up-regulated
7.09963e-05	0.35717	1	0.881	1	Diff.ed SPG	CHTOP	Up-regulated
7.27143e-05	0.341328	0.738	0.373	1	Diff.ed SPG	CDCA3	Up-regulated
8.13305e-05	0.35032	0.881	0.695	1	Diff.ed SPG	SLC6A16	Up-regulated
8.45443e-05	0.379691	0.833	0.559	1	Diff.ed SPG	SGSM3	Up-regulated
8.46172e-05	0.415342	1	1	1	Diff.ed SPG	TEX101	Up-regulated
8.47847e-05	0.393018	0.976	0.763	1	Diff.ed SPG	SCAPER	Up-regulated
8.66509e-05	0.258717	0.81	0.508	1	Diff.ed SPG	PIWIL1	Up-regulated
8.71602e-05	0.430143	0.833	0.525	1	Diff.ed SPG	HOXD8	Up-regulated
9.14814e-05	0.403153	0.952	0.864	1	Diff.ed SPG	KRIT1	Up-regulated
9.25648e-05	0.954397	0.357	0.051	1	Diff.ed SPG	HIST1H3A	Up-regulated
0.000100414	0.629944	1	1	1	Diff.ed SPG	SNAR-C3	Up-regulated
0.000100414	0.375771	0.976	1	1	Diff.ed SPG	PHF7	Up-regulated
0.000102332	0.58409	0.857	0.712	1	Diff.ed SPG	KIAA0825	Up-regulated
0.000104772	0.425158	0.976	0.983	1	Diff.ed SPG	PCM1	Up-regulated
0.000112449	0.353742	1	1	1	Diff.ed SPG	CFDP1	Up-regulated
0.000113525	0.449239	0.905	0.576	1	Diff.ed SPG	SNX27	Up-regulated
0.000121995	0.359198	0.952	0.763	1	Diff.ed SPG	NUP88	Up-regulated
0.000129464	0.289601	0.857	0.458	1	Diff.ed SPG	ATP5E	Up-regulated
0.000136824	0.363091	1	0.949	1	Diff.ed SPG	HNRNPR	Up-regulated
0.000138074	0.310475	0.524	0.203	1	Diff.ed SPG	COL1A2	Up-regulated
0.000154922	0.465053	0.786	0.559	1	Diff.ed SPG	LOC729348	Up-regulated
0.000165137	0.321165	0.714	0.356	1	Diff.ed SPG	CDK16	Up-regulated
0.000171334	0.374843	0.952	0.78	1	Diff.ed SPG	GOPC	Up-regulated
0.000185488	0.417081	1	0.983	1	Diff.ed SPG	SYCE1	Up-regulated
0.00019505	0.313074	0.762	0.39	1	Diff.ed SPG	PARP10	Up-regulated
0.000208517	0.294752	0.952	0.797	1	Diff.ed SPG	CCDC155	Up-regulated
0.000208551	1.12768	0.548	0.203	1	Diff.ed SPG	HIST1H2AH	Up-regulated
0.000218445	0.344786	1	0.966	1	Diff.ed SPG	LOC81691	Up-regulated
0.000219624	0.259701	0.833	0.593	1	Diff.ed SPG	CCNK	Up-regulated
0.000235739	0.297446	0.952	0.881	1	Diff.ed SPG	RNFT1	Up-regulated
0.000236919	0.334986	1	0.966	1	Diff.ed SPG	YEATS4	Up-regulated
0.00023762	0.265132	0.69	0.373	1	Diff.ed SPG	TBC1D28	Up-regulated
0.000242715	0.388978	0.833	0.661	1	Diff.ed SPG	C9orf84	Up-regulated
0.000255627	0.34123	0.738	0.407	1	Diff.ed SPG	KIAA1107	Up-regulated
0.00025682	0.359485	1	0.949	1	Diff.ed SPG	KDM5B	Up-regulated
0.000265096	0.608676	0.738	0.458	1	Diff.ed SPG	ARHGEF10	Up-regulated
0.00027053	0.420786	0.857	0.644	1	Diff.ed SPG	CPEB1	Up-regulated
0.000274303	0.385258	0.929	0.712	1	Diff.ed SPG	CCDC144B	Up-regulated
0.000285893	0.429518	1	1	1	Diff.ed SPG	ZCWPW1	Up-regulated
0.00029754	0.330266	0.976	0.983	1	Diff.ed SPG	PSMD11	Up-regulated
0.000334664	0.357919	0.643	0.356	1	Diff.ed SPG	RBM12B	Up-regulated
0.000349569	0.51238	0.714	0.475	1	Diff.ed SPG	C14orf39	Up-regulated
0.000353732	0.364486	0.929	0.746	1	Diff.ed SPG	PSIP1	Up-regulated
0.000361199	0.261325	0.548	0.237	1	Diff.ed SPG	MSH4	Up-regulated
0.000363203	0.50335	0.833	0.661	1	Diff.ed SPG	ATP6AP1	Up-regulated
0.000370672	0.372876	0.929	0.814	1	Diff.ed SPG	IFT122	Up-regulated
0.000372461	0.35297	1	0.966	1	Diff.ed SPG	SMCHD1	Up-regulated
0.000387308	0.381579	0.857	0.627	1	Diff.ed SPG	BUB1B	Up-regulated
0.00040289	0.307317	1	1	1	Diff.ed SPG	TUBA3D	Up-regulated
0.000405529	0.309886	0.595	0.237	1	Diff.ed SPG	MAGEA8	Up-regulated
0.000413517	0.355025	1	0.966	1	Diff.ed SPG	RNF34	Up-regulated
0.0004221	0.339743	0.786	0.542	1	Diff.ed SPG	LY6K	Up-regulated
0.00044706	0.290536	1	0.983	1	Diff.ed SPG	LDHC	Up-regulated
0.000460018	0.331377	0.667	0.407	1	Diff.ed SPG	PDE3B	Up-regulated
0.000460295	0.30022	0.857	0.644	1	Diff.ed SPG	ACTR1A	Up-regulated
0.000476151	0.359699	0.714	0.492	1	Diff.ed SPG	CCDC58	Up-regulated
0.000491141	0.34205	0.881	0.559	1	Diff.ed SPG	H2AFX	Up-regulated
0.000491141	0.275543	0.881	0.559	1	Diff.ed SPG	DUS2	Up-regulated
0.000508552	0.325683	0.976	0.966	1	Diff.ed SPG	RNF32	Up-regulated
0.000521855	0.276936	1	1	1	Diff.ed SPG	NCL	Up-regulated
0.000525995	0.324561	0.738	0.525	1	Diff.ed SPG	SNAR-I	Up-regulated
0.000531288	0.453847	0.81	0.695	1	Diff.ed SPG	HIF1A	Up-regulated
0.000549774	0.30105	0.881	0.695	1	Diff.ed SPG	TPTE2P3	Up-regulated
0.000573682	0.382908	0.762	0.458	1	Diff.ed SPG	RNASE1	Up-regulated
0.000590307	0.406698	0.952	0.881	1	Diff.ed SPG	DMRTC2	Up-regulated
0.000607062	0.407316	0.881	0.712	1	Diff.ed SPG	SHCBP1L	Up-regulated
0.000617292	0.288988	0.952	0.831	1	Diff.ed SPG	ADAD1	Up-regulated
0.000627949	0.420914	0.976	0.847	1	Diff.ed SPG	KDM5A	Up-regulated
0.000629313	0.438296	0.69	0.424	1	Diff.ed SPG	SGK494	Up-regulated
0.000629313	0.282976	0.714	0.407	1	Diff.ed SPG	ZFYVE9	Up-regulated
0.000633717	0.275565	0.762	0.525	1	Diff.ed SPG	CAPNS1	Up-regulated
0.000645376	0.260193	0.952	0.797	1	Diff.ed SPG	MTG1	Up-regulated
0.000655692	0.326111	1	0.915	1	Diff.ed SPG	UPF3A	Up-regulated
0.00066053	0.357578	0.976	0.847	1	Diff.ed SPG	C1orf146	Up-regulated
0.000672833	0.664082	0.952	0.983	1	Diff.ed SPG	SNAR-E	Up-regulated
0.000681677	0.385121	0.81	0.559	1	Diff.ed SPG	NRXN2	Up-regulated
0.000689592	0.41918	1	0.915	1	Diff.ed SPG	ABCA5	Up-regulated
0.000721423	0.325886	0.81	0.525	1	Diff.ed SPG	CPT2	Up-regulated
0.000731234	0.499446	0.881	0.644	1	Diff.ed SPG	PDCD7	Up-regulated
0.000732579	0.385791	0.976	0.881	1	Diff.ed SPG	TMBIM4	Up-regulated
0.000732644	0.266149	0.881	0.525	1	Diff.ed SPG	OFD1	Up-regulated
0.000745554	0.539889	0.786	0.576	1	Diff.ed SPG	PARP12	Up-regulated
0.000749302	0.295331	0.857	0.678	1	Diff.ed SPG	GKAP1	Up-regulated
0.000762847	0.369493	1	0.966	1	Diff.ed SPG	VRK1	Up-regulated
0.000782124	0.3204	1	0.966	1	Diff.ed SPG	HNRNPH3	Up-regulated
0.000786145	0.297231	0.881	0.593	1	Diff.ed SPG	MAGEA10	Up-regulated
0.000801882	0.347692	1	0.983	1	Diff.ed SPG	RCN2	Up-regulated
0.000815736	0.382665	0.929	0.864	1	Diff.ed SPG	TRAFD1	Up-regulated
0.000822072	0.274726	1	1	1	Diff.ed SPG	CD82	Up-regulated
0.000823978	0.468472	0.643	0.322	1	Diff.ed SPG	ZNF541	Up-regulated
0.000834328	0.399875	1	0.797	1	Diff.ed SPG	CDCA8	Up-regulated
0.000860393	0.420001	0.786	0.559	1	Diff.ed SPG	SRBD1	Up-regulated
0.00088851	0.328648	0.881	0.78	1	Diff.ed SPG	CCT6B	Up-regulated
0.00104277	0.412041	0.952	0.729	1	Diff.ed SPG	C2orf68	Up-regulated
0.00106241	0.328323	0.905	0.746	1	Diff.ed SPG	TCTN3	Up-regulated
0.00111663	0.324338	0.881	0.627	1	Diff.ed SPG	ITSN1	Up-regulated
0.00117081	0.35321	0.857	0.678	1	Diff.ed SPG	TUSC3	Up-regulated
0.00118269	0.33274	0.857	0.695	1	Diff.ed SPG	RBM42	Up-regulated
0.00118657	0.326981	0.976	0.932	1	Diff.ed SPG	PEG10	Up-regulated
0.00118736	0.274854	1	1	1	Diff.ed SPG	SERBP1	Up-regulated
0.00119405	0.467354	0.952	0.78	1	Diff.ed SPG	RNF212B	Up-regulated
0.00120269	0.260313	0.524	0.237	1	Diff.ed SPG	RRP1	Up-regulated
0.00121333	0.700371	0.286	0.051	1	Diff.ed SPG	HIST1H4B	Up-regulated
0.00122609	0.374716	0.786	0.525	1	Diff.ed SPG	LARP1B	Up-regulated
0.00124607	0.263652	1	0.983	1	Diff.ed SPG	TTC3	Up-regulated
0.00128814	0.345806	0.762	0.542	1	Diff.ed SPG	TMED9	Up-regulated
0.00130746	0.325576	0.976	1	1	Diff.ed SPG	HSP90B1	Up-regulated
0.00133449	0.25721	0.381	0.136	1	Diff.ed SPG	DPP9	Up-regulated
0.00140478	0.293049	1	0.983	1	Diff.ed SPG	ANKRD7	Up-regulated
0.00145551	0.281493	0.881	0.661	1	Diff.ed SPG	LOC728554	Up-regulated
0.00147286	0.305028	1	0.932	1	Diff.ed SPG	PSPC1	Up-regulated
0.00148928	0.390511	0.976	0.915	1	Diff.ed SPG	CHGB	Up-regulated
0.00153908	0.5309	0.976	0.864	1	Diff.ed SPG	SNAR-F	Up-regulated
0.0015449	0.269519	1	0.966	1	Diff.ed SPG	OIP5	Up-regulated
0.00154495	0.353439	1	1	1	Diff.ed SPG	C5orf47	Up-regulated
0.00156609	0.399495	0.881	0.644	1	Diff.ed SPG	GDPD1	Up-regulated
0.00157964	0.340804	0.762	0.61	1	Diff.ed SPG	AP2A2	Up-regulated
0.00158637	0.345079	0.976	0.814	1	Diff.ed SPG	AAMP	Up-regulated
0.00159448	0.322482	0.833	0.593	1	Diff.ed SPG	TADA2A	Up-regulated
0.00166929	0.253856	0.548	0.271	1	Diff.ed SPG	ELL2	Up-regulated
0.00167368	0.273399	0.571	0.288	1	Diff.ed SPG	APOA1	Up-regulated
0.00168319	0.819175	0.833	0.661	1	Diff.ed SPG	HIST1H1C	Up-regulated
0.00172049	0.281318	0.31	0.085	1	Diff.ed SPG	TNFAIP8L3	Up-regulated
0.0017444	0.444876	0.929	0.678	1	Diff.ed SPG	TERF2IP	Up-regulated
0.00177796	0.360101	0.643	0.356	1	Diff.ed SPG	CHST12	Up-regulated
0.00181234	0.36435	0.69	0.559	1	Diff.ed SPG	PCBP3	Up-regulated
0.00182785	0.331545	0.833	0.508	1	Diff.ed SPG	NECAB1	Up-regulated
0.00186466	0.682669	1	1	1	Diff.ed SPG	DSG3	Up-regulated
0.0019074	0.298745	0.857	0.695	1	Diff.ed SPG	RHOT2	Up-regulated
0.00190778	1.3509	0.548	0.271	1	Diff.ed SPG	HIST3H3	Up-regulated
0.00191341	0.35973	0.905	0.797	1	Diff.ed SPG	AKAP12	Up-regulated
0.00195238	0.271597	0.976	0.932	1	Diff.ed SPG	ARPC5	Up-regulated
0.00198029	0.335781	0.881	0.576	1	Diff.ed SPG	LMNA	Up-regulated
0.00209242	0.266638	0.762	0.508	1	Diff.ed SPG	GANAB	Up-regulated
0.00216942	0.273061	0.929	0.831	1	Diff.ed SPG	KIAA1429	Up-regulated
0.00219306	0.279389	1	0.966	1	Diff.ed SPG	EIF5A	Up-regulated
0.0022162	0.340481	0.976	0.915	1	Diff.ed SPG	CRNDE	Up-regulated
0.00232436	0.267774	0.881	0.763	1	Diff.ed SPG	FNDC3A	Up-regulated
0.00241043	0.277763	0.762	0.525	1	Diff.ed SPG	PAGR1	Up-regulated
0.00242582	0.334131	0.857	0.712	1	Diff.ed SPG	CREB3	Up-regulated
0.00250498	0.38129	0.833	0.644	1	Diff.ed SPG	NCAPG	Up-regulated
0.00251601	0.274872	1	1	1	Diff.ed SPG	CENPH	Up-regulated
0.00251769	0.347755	0.881	0.729	1	Diff.ed SPG	ITFG3	Up-regulated
0.00254809	0.313969	0.881	0.678	1	Diff.ed SPG	CCDC144A	Up-regulated
0.00261629	0.300361	0.952	0.847	1	Diff.ed SPG	RAD9B	Up-regulated
0.0026502	0.270811	0.905	0.814	1	Diff.ed SPG	CEP63	Up-regulated
0.00269106	0.36585	0.881	0.797	1	Diff.ed SPG	HAUS5	Up-regulated
0.00284485	0.315584	0.952	0.797	1	Diff.ed SPG	EFCAB13	Up-regulated
0.00288177	0.320747	1	0.966	1	Diff.ed SPG	PRIM1	Up-regulated
0.0029064	0.280857	0.81	0.661	1	Diff.ed SPG	USP10	Up-regulated
0.00296701	0.274023	0.952	0.78	1	Diff.ed SPG	LPCAT2	Up-regulated
0.00301386	0.310857	1	0.949	1	Diff.ed SPG	SNW1	Up-regulated
0.00305186	0.370348	0.69	0.458	1	Diff.ed SPG	MEIKIN	Up-regulated
0.00315119	0.267569	0.952	0.966	1	Diff.ed SPG	CSPP1	Up-regulated
0.00320516	0.600039	0.81	0.712	1	Diff.ed SPG	RAB3B	Up-regulated
0.00322304	0.335539	1	0.966	1	Diff.ed SPG	TUBA3C	Up-regulated
0.0034448	0.393122	1	0.949	1	Diff.ed SPG	TEX19	Up-regulated
0.00345637	0.283671	0.976	0.814	1	Diff.ed SPG	PDAP1	Up-regulated
0.00347872	0.285935	0.952	0.797	1	Diff.ed SPG	CCDC79	Up-regulated
0.00348018	0.352203	0.976	0.915	1	Diff.ed SPG	IFT88	Up-regulated
0.00351888	0.303749	0.952	0.932	1	Diff.ed SPG	SENP1	Up-regulated
0.0035794	0.322598	0.952	0.847	1	Diff.ed SPG	ERP29	Up-regulated
0.00359685	0.297619	0.881	0.627	1	Diff.ed SPG	MORC1	Up-regulated
0.00361372	0.343618	0.905	0.661	1	Diff.ed SPG	KIF21A	Up-regulated
0.00362563	0.438162	0.881	0.831	1	Diff.ed SPG	CCP110	Up-regulated
0.00368966	0.303722	0.857	0.746	1	Diff.ed SPG	LRRC37BP1	Up-regulated
0.00373402	0.443902	0.857	0.898	1	Diff.ed SPG	MTRNR2L8	Up-regulated
0.00379969	0.415396	0.905	0.831	1	Diff.ed SPG	CDK12	Up-regulated
0.00409792	0.31428	1	0.864	1	Diff.ed SPG	ARIH2	Up-regulated
0.0041066	0.29329	1	0.949	1	Diff.ed SPG	DNAJC1	Up-regulated
0.00410704	0.252124	1	1	1	Diff.ed SPG	CENPU	Up-regulated
0.00411123	0.285123	0.833	0.627	1	Diff.ed SPG	NDC80	Up-regulated
0.00418151	0.262346	0.905	0.763	1	Diff.ed SPG	THOC1	Up-regulated
0.00425995	0.287818	0.738	0.458	1	Diff.ed SPG	PNMA5	Up-regulated
0.0043533	0.315098	0.929	0.78	1	Diff.ed SPG	ZNF770	Up-regulated
0.00466132	0.307837	0.714	0.475	1	Diff.ed SPG	AKAP8L	Up-regulated
0.00471141	0.331358	0.881	0.78	1	Diff.ed SPG	ARHGAP29	Up-regulated
0.00471736	0.266435	0.976	0.881	1	Diff.ed SPG	CLGN	Up-regulated
0.00499125	0.302033	0.905	0.78	1	Diff.ed SPG	SSX1	Up-regulated
0.00505181	0.26769	0.881	0.695	1	Diff.ed SPG	MTIF3	Up-regulated
0.00509523	0.270994	0.952	0.983	1	Diff.ed SPG	RPS9	Up-regulated
0.00509574	0.283742	1	1	1	Diff.ed SPG	FOXK1	Up-regulated
0.00510681	0.267784	0.667	0.407	1	Diff.ed SPG	MCMDC2	Up-regulated
0.00515339	0.277724	0.857	0.661	1	Diff.ed SPG	PPP2R4	Up-regulated
0.00520507	0.313376	0.976	0.966	1	Diff.ed SPG	CBX5	Up-regulated
0.00541551	0.304981	0.929	0.898	1	Diff.ed SPG	VPS53	Up-regulated
0.00564658	0.623923	0.69	0.542	1	Diff.ed SPG	RNU6-2	Up-regulated
0.00570851	0.255369	0.714	0.525	1	Diff.ed SPG	ZCCHC7	Up-regulated
0.00590265	0.281997	0.857	0.729	1	Diff.ed SPG	RBL2	Up-regulated
0.00591028	0.295762	1	0.949	1	Diff.ed SPG	SYCE2	Up-regulated
0.0059559	0.253007	0.571	0.339	1	Diff.ed SPG	HEXIM1	Up-regulated
0.00609864	0.324732	0.976	0.949	1	Diff.ed SPG	ABCA17P	Up-regulated
0.00611804	0.33317	0.786	0.559	1	Diff.ed SPG	CCDC172	Up-regulated
0.00629304	0.467243	0.786	0.729	1	Diff.ed SPG	LDLR	Up-regulated
0.0063357	0.253558	0.929	0.881	1	Diff.ed SPG	LAPTM4A	Up-regulated
0.00660571	0.270393	0.976	0.847	1	Diff.ed SPG	MUM1	Up-regulated
0.00670047	0.323529	1	0.949	1	Diff.ed SPG	SYCP2	Up-regulated
0.00699485	0.319499	0.905	0.78	1	Diff.ed SPG	ZWILCH	Up-regulated
0.0070517	0.325518	0.976	0.915	1	Diff.ed SPG	SIL1	Up-regulated
0.00706999	0.256084	0.929	0.831	1	Diff.ed SPG	C21orf58	Up-regulated
0.00712853	0.255958	0.833	0.78	1	Diff.ed SPG	NCAPH	Up-regulated
0.00727876	0.30884	0.976	0.966	1	Diff.ed SPG	NSRP1	Up-regulated
0.00738538	0.494035	0.857	0.712	1	Diff.ed SPG	PTGDS	Up-regulated
0.00739732	0.258229	0.762	0.475	1	Diff.ed SPG	ZNF34	Up-regulated
0.00743451	0.332875	0.786	0.576	1	Diff.ed SPG	CNTLN	Up-regulated
0.00743814	0.302479	0.857	0.678	1	Diff.ed SPG	RBM46	Up-regulated
0.00758508	0.313689	1	0.983	1	Diff.ed SPG	METTL21A	Up-regulated
0.00774217	0.254614	1	0.983	1	Diff.ed SPG	LMAN2	Up-regulated
0.00790283	0.308038	0.929	0.712	1	Diff.ed SPG	ANKRD31	Up-regulated
0.00813215	0.292553	0.976	0.881	1	Diff.ed SPG	FAM9C	Up-regulated
0.00830278	0.299884	0.786	0.627	1	Diff.ed SPG	KIF27	Up-regulated
0.00874728	0.353594	0.714	0.525	1	Diff.ed SPG	ANKRD26P1	Up-regulated
0.00899478	0.358185	0.952	0.78	1	Diff.ed SPG	UFL1	Up-regulated
0.00899478	0.302496	0.857	0.847	1	Diff.ed SPG	ETFA	Up-regulated
0.00924748	0.326642	0.952	0.847	1	Diff.ed SPG	EEA1	Up-regulated
0.00991876	0.281006	0.952	0.763	1	Diff.ed SPG	CRY1	Up-regulated
6.45633e-11	1.42141	1	0.738	1.09273e-06	Diff.ed SPG	VCX3B	Down-regulated
2.49926e-10	0.958113	1	0.476	4.23e-06	Diff.ed SPG	GAGE2A	Down-regulated
8.75431e-10	2.27276	0.983	0.738	1.48167e-05	Diff.ed SPG	PRM1	Down-regulated
3.01531e-09	0.899895	0.898	0.452	5.10342e-05	Diff.ed SPG	LELP1	Down-regulated
1.83663e-08	0.251803	0.644	0.071	0.000310849	Diff.ed SPG	TMEM210	Down-regulated
2.06533e-08	0.270538	0.729	0.167	0.000349557	Diff.ed SPG	MS4A5	Down-regulated
2.47343e-08	0.362183	0.831	0.31	0.000418628	Diff.ed SPG	CAPZA3	Down-regulated
7.06324e-08	2.1864	0.983	0.833	0.00119545	Diff.ed SPG	PRM2	Down-regulated
1.67803e-07	0.858258	0.932	0.69	0.00284007	Diff.ed SPG	NUPR1L	Down-regulated
1.93011e-07	0.683398	1	0.881	0.00326671	Diff.ed SPG	CALM1	Down-regulated
2.97546e-07	0.752494	0.78	0.333	0.00503596	Diff.ed SPG	LOC101928327	Down-regulated
4.32393e-07	0.656484	1	0.929	0.00731824	Diff.ed SPG	GAGE1	Down-regulated
1.04858e-06	0.80552	0.966	0.905	0.0177473	Diff.ed SPG	FTL	Down-regulated
1.12724e-06	0.474836	1	0.976	0.0190785	Diff.ed SPG	TMEM258	Down-regulated
1.33077e-06	0.784473	0.915	0.643	0.0225233	Diff.ed SPG	CRISP2	Down-regulated
1.43714e-06	0.574055	1	1	0.0243235	Diff.ed SPG	SERF2	Down-regulated
1.63106e-06	0.531337	0.627	0.143	0.0276057	Diff.ed SPG	GSTP1	Down-regulated
1.64397e-06	1.04088	0.881	0.643	0.0278241	Diff.ed SPG	TUBA3E	Down-regulated
1.64943e-06	0.462743	1	0.976	0.0279167	Diff.ed SPG	VCX2	Down-regulated
2.24747e-06	0.656681	0.932	0.667	0.0380384	Diff.ed SPG	SMCP	Down-regulated
2.26505e-06	0.441428	0.61	0.19	0.038336	Diff.ed SPG	SPATA3	Down-regulated
5.62623e-06	0.422107	0.78	0.429	0.095224	Diff.ed SPG	GTSF1L	Down-regulated
6.08253e-06	0.432396	1	1	0.102947	Diff.ed SPG	HSPA8	Down-regulated
8.9685e-06	0.317051	0.61	0.214	0.151792	Diff.ed SPG	C16orf82	Down-regulated
1.2711e-05	0.421917	1	0.976	0.215133	Diff.ed SPG	POLR2L	Down-regulated
1.35369e-05	0.482017	1	1	0.229111	Diff.ed SPG	TMA7	Down-regulated
2.2112e-05	0.267028	0.678	0.286	0.374246	Diff.ed SPG	ACTL7A	Down-regulated
3.0912e-05	1.127	0.915	0.69	0.523185	Diff.ed SPG	TNP1	Down-regulated
3.50893e-05	0.34943	1	1	0.593887	Diff.ed SPG	RPS27	Down-regulated
4.67553e-05	0.257222	0.576	0.214	0.791333	Diff.ed SPG	UBQLN3	Down-regulated
5.10397e-05	0.381529	0.932	0.69	0.863846	Diff.ed SPG	ALDOA	Down-regulated
5.23854e-05	0.270768	0.763	0.381	0.886622	Diff.ed SPG	TIMD4	Down-regulated
5.73336e-05	0.395319	0.915	0.524	0.970371	Diff.ed SPG	TXN	Down-regulated
6.33866e-05	0.334998	1	1	1	Diff.ed SPG	ROMO1	Down-regulated
6.7282e-05	0.407993	0.831	0.619	1	Diff.ed SPG	C11orf71	Down-regulated
7.9664e-05	1.9491	0.356	0.024	1	Diff.ed SPG	HBZ	Down-regulated
8.32429e-05	0.385051	0.78	0.452	1	Diff.ed SPG	TMCO2	Down-regulated
9.55625e-05	0.290965	0.678	0.31	1	Diff.ed SPG	IQCF4	Down-regulated
9.70048e-05	0.256813	0.542	0.167	1	Diff.ed SPG	C1orf234	Down-regulated
0.000100766	0.517366	0.898	0.69	1	Diff.ed SPG	UCHL1	Down-regulated
0.000106271	0.383473	1	0.976	1	Diff.ed SPG	NDUFB2	Down-regulated
0.000145192	0.388515	0.763	0.429	1	Diff.ed SPG	TPPP2	Down-regulated
0.000154323	0.364335	0.729	0.405	1	Diff.ed SPG	C10orf62	Down-regulated
0.000161649	0.285846	1	1	1	Diff.ed SPG	SKP1	Down-regulated
0.000163873	1.86651	0.288	0	1	Diff.ed SPG	HBE1	Down-regulated
0.000166378	0.423513	0.983	0.738	1	Diff.ed SPG	MYL6	Down-regulated
0.000166886	0.436041	0.831	0.571	1	Diff.ed SPG	GSG1	Down-regulated
0.000193611	0.435352	0.814	0.571	1	Diff.ed SPG	SPTY2D1-AS1	Down-regulated
0.000235534	0.266434	0.458	0.119	1	Diff.ed SPG	FERMT2	Down-regulated
0.000241853	0.253046	0.576	0.238	1	Diff.ed SPG	ACTRT2	Down-regulated
0.000242831	0.253483	0.695	0.357	1	Diff.ed SPG	SPACA3	Down-regulated
0.000243396	0.335875	1	0.952	1	Diff.ed SPG	CFL1	Down-regulated
0.000243406	0.337416	1	1	1	Diff.ed SPG	UQCRQ	Down-regulated
0.000250008	0.380642	1	0.929	1	Diff.ed SPG	SOD1	Down-regulated
0.000250049	0.453719	1	1	1	Diff.ed SPG	GAPDH	Down-regulated
0.00025666	0.297602	0.576	0.238	1	Diff.ed SPG	TSPAN16	Down-regulated
0.000275299	0.384328	0.746	0.429	1	Diff.ed SPG	UBL4B	Down-regulated
0.00027836	0.278539	1	1	1	Diff.ed SPG	UBL5	Down-regulated
0.000302694	0.444362	0.898	0.786	1	Diff.ed SPG	CENPW	Down-regulated
0.000309529	0.482905	1	0.905	1	Diff.ed SPG	NDUFA13	Down-regulated
0.000309654	0.362827	1	1	1	Diff.ed SPG	RPS26	Down-regulated
0.000321763	0.391365	0.949	0.929	1	Diff.ed SPG	C11orf31	Down-regulated
0.000339247	0.423845	0.932	0.786	1	Diff.ed SPG	2021-09-15	Down-regulated
0.000353407	0.288818	1	1	1	Diff.ed SPG	DYNLL1	Down-regulated
0.000359715	0.339328	0.915	0.619	1	Diff.ed SPG	FAM229A	Down-regulated
0.000472717	0.26765	0.576	0.238	1	Diff.ed SPG	C17orf105	Down-regulated
0.00048306	0.385742	0.898	0.762	1	Diff.ed SPG	FIBP	Down-regulated
0.000629815	0.390694	0.949	0.881	1	Diff.ed SPG	MYEOV2	Down-regulated
0.000705627	0.289078	0.627	0.238	1	Diff.ed SPG	DNPEP	Down-regulated
0.00071222	0.345443	0.746	0.5	1	Diff.ed SPG	SSX2IP	Down-regulated
0.000744038	0.294726	1	1	1	Diff.ed SPG	MAP1LC3B	Down-regulated
0.000759397	0.368766	0.593	0.262	1	Diff.ed SPG	GALNT12	Down-regulated
0.000762874	0.460203	1	1	1	Diff.ed SPG	ACTG1	Down-regulated
0.000782152	0.340557	1	1	1	Diff.ed SPG	SNRPD2	Down-regulated
0.000803696	0.442326	0.814	0.548	1	Diff.ed SPG	CRIP1	Down-regulated
0.000821956	0.379322	0.983	0.952	1	Diff.ed SPG	PAGE1	Down-regulated
0.000834792	0.742483	0.881	0.69	1	Diff.ed SPG	HMGB4	Down-regulated
0.000839011	0.273705	0.898	0.643	1	Diff.ed SPG	PTP4A1	Down-regulated
0.000870911	0.410697	0.864	0.595	1	Diff.ed SPG	POP5	Down-regulated
0.000930279	0.344454	0.475	0.167	1	Diff.ed SPG	TDG	Down-regulated
0.001009	1.27099	0.271	0.024	1	Diff.ed SPG	HBG2	Down-regulated
0.00101582	0.330735	0.746	0.5	1	Diff.ed SPG	GAPDHS	Down-regulated
0.00103759	0.40107	0.949	0.929	1	Diff.ed SPG	WDR83OS	Down-regulated
0.00105158	0.297883	1	1	1	Diff.ed SPG	RPS14	Down-regulated
0.0010768	0.437562	0.932	0.976	1	Diff.ed SPG	PAGE2	Down-regulated
0.0010768	0.408309	0.966	0.929	1	Diff.ed SPG	CAMTA1	Down-regulated
0.00108665	0.294616	0.695	0.405	1	Diff.ed SPG	BRD4	Down-regulated
0.00108926	0.759019	0.78	0.69	1	Diff.ed SPG	CSTB	Down-regulated
0.00113117	0.380869	1	0.952	1	Diff.ed SPG	SLIRP	Down-regulated
0.00113117	0.294056	1	0.952	1	Diff.ed SPG	BZW1	Down-regulated
0.00116004	1.27078	0.441	0.167	1	Diff.ed SPG	HBA2	Down-regulated
0.00117179	0.262091	0.542	0.238	1	Diff.ed SPG	CCNE1	Down-regulated
0.00119915	0.328627	0.797	0.595	1	Diff.ed SPG	TEX38	Down-regulated
0.00122922	0.349941	0.814	0.667	1	Diff.ed SPG	CLTC	Down-regulated
0.00130746	0.293329	1	1	1	Diff.ed SPG	RPA2	Down-regulated
0.00133914	0.351374	1	0.952	1	Diff.ed SPG	ATP5J2	Down-regulated
0.00143868	0.323885	1	0.976	1	Diff.ed SPG	RPL13	Down-regulated
0.00158195	0.335897	1	1	1	Diff.ed SPG	RPL26L1	Down-regulated
0.00161956	0.45633	1	0.929	1	Diff.ed SPG	OPHN1	Down-regulated
0.00162597	0.322431	0.712	0.5	1	Diff.ed SPG	APLP1	Down-regulated
0.00163892	0.475914	0.983	0.976	1	Diff.ed SPG	SEPW1	Down-regulated
0.00171743	0.3466	0.983	0.929	1	Diff.ed SPG	CD164	Down-regulated
0.00190864	0.334412	1	0.976	1	Diff.ed SPG	PFN1	Down-regulated
0.00195356	0.26603	1	1	1	Diff.ed SPG	UBC	Down-regulated
0.00204635	0.273298	0.983	1	1	Diff.ed SPG	NDUFC2	Down-regulated
0.00204757	0.655354	0.407	0.143	1	Diff.ed SPG	HBA1	Down-regulated
0.00223857	0.391625	0.966	0.857	1	Diff.ed SPG	GMNN	Down-regulated
0.00229543	0.419104	0.746	0.548	1	Diff.ed SPG	CCDC12	Down-regulated
0.00232977	0.369025	0.898	0.857	1	Diff.ed SPG	SARAF	Down-regulated
0.0023495	0.296942	1	1	1	Diff.ed SPG	RPL27A	Down-regulated
0.00263295	0.368916	1	1	1	Diff.ed SPG	MRPL51	Down-regulated
0.00281769	0.287551	1	1	1	Diff.ed SPG	HSP90AB1	Down-regulated
0.00288672	0.255809	0.661	0.381	1	Diff.ed SPG	RCN3	Down-regulated
0.00294735	0.305298	1	0.976	1	Diff.ed SPG	SAP18	Down-regulated
0.00317596	0.28908	0.831	0.762	1	Diff.ed SPG	RNF2	Down-regulated
0.00321813	0.327318	0.949	0.905	1	Diff.ed SPG	LSM7	Down-regulated
0.00334323	0.301058	0.932	0.81	1	Diff.ed SPG	TIMM23	Down-regulated
0.00340396	0.330929	0.983	0.881	1	Diff.ed SPG	SEC61B	Down-regulated
0.00359744	0.315203	0.966	0.905	1	Diff.ed SPG	ATOX1	Down-regulated
0.00363249	0.380759	0.949	0.881	1	Diff.ed SPG	C1orf194	Down-regulated
0.00368107	0.357873	1	0.976	1	Diff.ed SPG	SSR4	Down-regulated
0.00372617	0.302628	0.915	0.81	1	Diff.ed SPG	EIF1AY	Down-regulated
0.00373	0.311113	0.864	0.738	1	Diff.ed SPG	HSD17B10	Down-regulated
0.00384628	0.353784	1	0.952	1	Diff.ed SPG	UQCRH	Down-regulated
0.0039736	0.287264	0.492	0.238	1	Diff.ed SPG	ITM2C	Down-regulated
0.00410096	0.260333	0.966	0.881	1	Diff.ed SPG	TOMM5	Down-regulated
0.00410704	0.267268	1	1	1	Diff.ed SPG	RPS8	Down-regulated
0.00410785	0.307748	0.864	0.786	1	Diff.ed SPG	PPWD1	Down-regulated
0.00415733	0.332299	0.881	0.857	1	Diff.ed SPG	OTUB1	Down-regulated
0.00419974	0.304559	0.847	0.5	1	Diff.ed SPG	TPI1	Down-regulated
0.00447949	0.267715	1	1	1	Diff.ed SPG	RPS13	Down-regulated
0.00447949	0.251218	1	1	1	Diff.ed SPG	SUB1	Down-regulated
0.00462568	0.325415	0.983	0.929	1	Diff.ed SPG	RPL24	Down-regulated
0.00473419	0.307321	0.898	0.833	1	Diff.ed SPG	HSPB11	Down-regulated
0.00476983	0.340892	0.627	0.357	1	Diff.ed SPG	LTBP3	Down-regulated
0.00477863	0.290204	1	1	1	Diff.ed SPG	SRSF7	Down-regulated
0.0047901	0.277711	0.508	0.238	1	Diff.ed SPG	IGF1R	Down-regulated
0.00532625	0.318674	0.593	0.357	1	Diff.ed SPG	WDYHV1	Down-regulated
0.00566286	0.286337	0.847	0.881	1	Diff.ed SPG	TCL1A	Down-regulated
0.00573595	0.430044	0.915	0.81	1	Diff.ed SPG	SLC25A5	Down-regulated
0.00589694	0.277163	0.322	0.095	1	Diff.ed SPG	HLA-DRB1	Down-regulated
0.00599122	0.274291	0.831	0.69	1	Diff.ed SPG	BRI3	Down-regulated
0.00603585	0.326759	1	0.929	1	Diff.ed SPG	NEDD8	Down-regulated
0.00621877	0.258366	0.576	0.357	1	Diff.ed SPG	CDCA7	Down-regulated
0.00625289	0.289181	0.847	0.762	1	Diff.ed SPG	AZI2	Down-regulated
0.00628919	0.350411	0.559	0.381	1	Diff.ed SPG	CCZ1	Down-regulated
0.00629483	0.290279	1	0.976	1	Diff.ed SPG	COX7C	Down-regulated
0.0063357	0.380066	0.949	0.833	1	Diff.ed SPG	MED8	Down-regulated
0.00698091	0.252647	0.678	0.405	1	Diff.ed SPG	REC8	Down-regulated
0.00708525	0.307223	0.797	0.738	1	Diff.ed SPG	UBE2I	Down-regulated
0.00717413	0.279296	0.712	0.524	1	Diff.ed SPG	CARHSP1	Down-regulated
0.00720461	0.292167	0.983	0.976	1	Diff.ed SPG	FABP5	Down-regulated
0.00745786	0.476048	0.915	0.833	1	Diff.ed SPG	SELM	Down-regulated
0.00746312	0.278299	0.627	0.429	1	Diff.ed SPG	ZNF280D	Down-regulated
0.00753968	0.251231	0.831	0.69	1	Diff.ed SPG	NME1	Down-regulated
0.00758508	0.284671	1	0.976	1	Diff.ed SPG	DYNLT1	Down-regulated
0.00761486	0.275647	0.78	0.524	1	Diff.ed SPG	PDLIM7	Down-regulated
0.00780726	0.321321	0.847	0.786	1	Diff.ed SPG	UBE4A	Down-regulated
0.00818999	0.279961	0.915	0.857	1	Diff.ed SPG	WDR1	Down-regulated
0.00839934	0.312547	1	0.929	1	Diff.ed SPG	COX4I1	Down-regulated
0.00848533	0.293568	0.695	0.548	1	Diff.ed SPG	CORO1C	Down-regulated
0.00874667	0.297766	0.966	0.976	1	Diff.ed SPG	ATP6V0E1	Down-regulated
0.00883285	0.345415	0.576	0.333	1	Diff.ed SPG	FAM120B	Down-regulated
0.00910759	0.254163	1	1	1	Diff.ed SPG	RAN	Down-regulated
0.00919944	0.330333	0.898	0.81	1	Diff.ed SPG	DNAJC3	Down-regulated
0.00929746	0.446449	0.729	0.667	1	Diff.ed SPG	PTPN12	Down-regulated
0.00950211	0.253626	0.661	0.429	1	Diff.ed SPG	HSD17B14	Down-regulated
0.00951639	0.347154	0.915	0.833	1	Diff.ed SPG	IDI1	Down-regulated
0.00955453	0.344718	0.864	0.833	1	Diff.ed SPG	NOLC1	Down-regulated
0.00986848	0.310694	0.881	0.833	1	Diff.ed SPG	BOLA3	Down-regulated
8.68624e-62	1.02119	0.946	0.556	1.83245e-57	L	SNAR-I	Up-regulated
2.98345e-42	0.55642	0.991	0.824	6.29389e-38	L	COPRS	Up-regulated
4.16177e-41	0.656719	1	0.926	8.77967e-37	L	SPATA8	Up-regulated
1.07251e-40	1.08465	0.982	0.84	2.26256e-36	L	SNAR-H	Up-regulated
3.85245e-40	0.368349	0.87	0.417	8.12714e-36	L	LOC151174	Up-regulated
4.87791e-39	1.014	0.63	0.167	1.02904e-34	L	RNU6ATAC	Up-regulated
4.90032e-39	0.537512	0.994	0.957	1.03377e-34	L	EIF5A	Up-regulated
1.48414e-38	0.554539	1	0.994	3.13095e-34	L	PHF7	Up-regulated
2.01356e-38	0.56642	0.997	0.929	4.2478e-34	L	LAPTM4A	Up-regulated
6.70726e-38	1.88634	0.973	0.877	1.41496e-33	L	TMEM107	Up-regulated
2.12159e-37	0.487973	0.928	0.559	4.47572e-33	L	POM121L8P	Up-regulated
2.24766e-37	0.766559	1	1	4.74167e-33	L	SNAR-C3	Up-regulated
3.56021e-37	0.475505	0.991	0.809	7.51063e-33	L	ZMYND10	Up-regulated
5.39718e-37	0.454954	0.807	0.302	1.13859e-32	L	RNASE1	Up-regulated
6.75129e-37	0.829725	0.985	0.91	1.42425e-32	L	MTRNR2L2	Up-regulated
5.51014e-36	0.462103	1	0.997	1.16242e-31	L	RPS12	Up-regulated
3.31308e-35	0.453151	0.56	0.099	6.98927e-31	L	INSL3	Up-regulated
3.91315e-35	0.564076	0.961	0.664	8.25518e-31	L	PSIP1	Up-regulated
5.81873e-35	1.61529	0.916	0.657	1.22752e-30	L	RNU6-2	Up-regulated
6.74608e-35	0.496861	0.991	0.84	1.42315e-30	L	ASRGL1	Up-regulated
1.44688e-34	0.499159	0.994	0.92	3.05234e-30	L	RPS9	Up-regulated
1.85304e-33	0.311861	0.843	0.438	3.90916e-29	L	ATP5E	Up-regulated
2.0715e-33	0.450485	0.521	0.096	4.37005e-29	L	SCARNA17	Up-regulated
3.56465e-33	0.37996	0.5	0.077	7.51998e-29	L	RNU11	Up-regulated
7.79244e-33	0.472176	0.931	0.59	1.64389e-28	L	PDRG1	Up-regulated
1.16834e-32	0.439422	1	1	2.46474e-28	L	SPINT2	Up-regulated
2.54125e-32	0.845178	0.825	0.407	5.36102e-28	L	PTGDS	Up-regulated
2.87692e-32	1.4482	0.53	0.108	6.06916e-28	L	HIST1H3A	Up-regulated
4.78792e-32	0.50477	0.961	0.756	1.01006e-27	L	WDR60	Up-regulated
1.67963e-31	0.348033	0.843	0.485	3.54334e-27	L	IZUMO4	Up-regulated
4.71626e-31	0.469535	0.961	0.651	9.94942e-27	L	LDHAL6B	Up-regulated
8.13831e-30	0.350178	0.94	0.623	1.71686e-25	L	LRWD1	Up-regulated
9.36545e-30	0.554987	0.922	0.596	1.97574e-25	L	LINC01120	Up-regulated
1.0778e-29	0.273429	0.669	0.241	2.27373e-25	L	KRT18P55	Up-regulated
1.86754e-29	0.270773	0.892	0.519	3.93976e-25	L	SLC2A14	Up-regulated
2.42044e-29	0.261827	0.855	0.472	5.10617e-25	L	LINC00654	Up-regulated
4.50655e-28	0.49814	0.997	0.957	9.50701e-24	L	CRNDE	Up-regulated
1.09423e-27	0.828557	0.714	0.259	2.30839e-23	L	HIST1H1C	Up-regulated
1.20121e-27	0.729967	0.994	0.877	2.53408e-23	L	SNAR-F	Up-regulated
1.20212e-27	0.437074	0.596	0.182	2.53599e-23	L	RMRP	Up-regulated
1.89419e-27	0.514201	0.852	0.454	3.99599e-23	L	LINC01206	Up-regulated
2.41423e-27	0.433295	0.988	0.867	5.09306e-23	L	UBE2S	Up-regulated
2.67518e-27	0.310203	0.723	0.284	5.64357e-23	L	LGALS1	Up-regulated
4.379e-27	0.362938	0.75	0.324	9.23795e-23	L	TDRD1	Up-regulated
6.78178e-27	0.552577	0.503	0.136	1.43068e-22	L	PTCH2	Up-regulated
1.04811e-26	0.449015	0.994	0.932	2.21109e-22	L	TMEM99	Up-regulated
1.22808e-26	0.462086	0.976	0.787	2.59075e-22	L	CCDC144A	Up-regulated
4.65549e-26	0.37355	0.976	0.704	9.82122e-22	L	FUS	Up-regulated
5.72696e-26	0.367393	0.404	0.062	1.20816e-21	L	RNVU1-19	Up-regulated
7.40924e-26	0.907852	0.988	0.997	1.56305e-21	L	SNAR-E	Up-regulated
1.32756e-25	0.46024	0.985	0.821	2.80062e-21	L	AKAP12	Up-regulated
1.3464e-25	0.529402	1	1	2.84037e-21	L	HSP90B1	Up-regulated
1.64231e-25	0.313709	0.846	0.472	3.46461e-21	L	TK2	Up-regulated
2.05994e-25	0.414362	1	0.978	4.34565e-21	L	TUBB4B	Up-regulated
3.12262e-25	0.547922	0.964	0.901	6.58748e-21	L	MTRNR2L8	Up-regulated
3.67422e-25	0.400693	0.955	0.738	7.75113e-21	L	MLLT10	Up-regulated
4.10679e-25	0.441325	0.985	0.864	8.66368e-21	L	MUM1	Up-regulated
4.6561e-25	0.506837	0.985	0.861	9.82251e-21	L	TDRG1	Up-regulated
5.58804e-25	0.40065	0.97	0.781	1.17885e-20	L	WAPAL	Up-regulated
6.01079e-25	0.430783	0.985	0.914	1.26804e-20	L	ILF3	Up-regulated
7.26867e-25	0.260499	0.539	0.157	1.5334e-20	L	COL1A2	Up-regulated
8.45827e-25	1.41925	0.672	0.293	1.78436e-20	L	HIST3H3	Up-regulated
1.08428e-24	0.349389	0.949	0.623	2.2874e-20	L	WASF2	Up-regulated
1.10063e-24	0.460963	0.819	0.478	2.32189e-20	L	KIF18B	Up-regulated
1.17561e-24	0.254401	0.916	0.596	2.48006e-20	L	PIWIL1	Up-regulated
1.84697e-24	0.269081	0.825	0.475	3.89636e-20	L	COX6B2	Up-regulated
2.10262e-24	0.290528	0.834	0.528	4.43568e-20	L	FLJ25758	Up-regulated
2.67389e-24	0.346745	0.964	0.698	5.64084e-20	L	SRPK2	Up-regulated
3.8363e-24	0.265048	0.669	0.287	8.09307e-20	L	TDRD5	Up-regulated
1.12427e-23	0.400138	0.976	0.796	2.37177e-19	L	STIP1	Up-regulated
2.41654e-23	0.486309	0.837	0.435	5.09794e-19	L	SNORA12	Up-regulated
8.68436e-23	0.340018	0.973	0.846	1.83205e-18	L	GS1-259H13.2	Up-regulated
1.08339e-22	0.349866	0.985	0.824	2.28552e-18	L	DNAJB1	Up-regulated
1.19259e-22	0.347186	1	1	2.51589e-18	L	H3F3B	Up-regulated
1.2117e-22	0.40631	0.976	0.821	2.55619e-18	L	BRDT	Up-regulated
1.25801e-22	0.280019	0.678	0.287	2.6539e-18	L	STAG3L2	Up-regulated
1.29686e-22	0.430425	0.931	0.664	2.73586e-18	L	STRBP	Up-regulated
1.44537e-22	0.350138	0.979	0.809	3.04915e-18	L	CLU	Up-regulated
1.94418e-22	0.368172	0.997	0.941	4.10143e-18	L	RPL7A	Up-regulated
2.33074e-22	0.426686	0.994	0.966	4.91693e-18	L	ST13	Up-regulated
2.62678e-22	0.409723	0.922	0.775	5.54146e-18	L	VAMP2	Up-regulated
3.14499e-22	0.44911	0.895	0.651	6.63467e-18	L	LOC101930452	Up-regulated
3.93556e-22	0.263926	0.952	0.744	8.30246e-18	L	YPEL1	Up-regulated
4.2315e-22	0.380306	0.877	0.617	8.92677e-18	L	RFX4	Up-regulated
6.81704e-22	0.261265	0.858	0.534	1.43812e-17	L	RFX2	Up-regulated
8.29396e-22	0.384103	0.801	0.454	1.74969e-17	L	MLH3	Up-regulated
1.33009e-21	0.272289	0.533	0.16	2.80597e-17	L	GSTA1	Up-regulated
1.69204e-21	0.319914	0.925	0.719	3.56953e-17	L	NEK4	Up-regulated
2.22554e-21	0.374196	0.97	0.731	4.69501e-17	L	SRRM2	Up-regulated
4.07138e-21	0.279469	0.883	0.583	8.58898e-17	L	PHF1	Up-regulated
4.43075e-21	0.303945	0.889	0.642	9.34712e-17	L	ADAD2	Up-regulated
4.99985e-21	0.435014	0.97	0.738	1.05477e-16	L	RBM46	Up-regulated
5.89518e-21	0.38176	0.331	0.043	1.24365e-16	L	HIST1H4E	Up-regulated
7.96818e-21	0.307583	0.97	0.762	1.68097e-16	L	WDR54	Up-regulated
8.16846e-21	0.275755	0.834	0.426	1.72322e-16	L	ANKRD30A	Up-regulated
8.60319e-21	0.302734	0.846	0.562	1.81493e-16	L	LARP1B	Up-regulated
9.65099e-21	0.493054	0.988	0.855	2.03597e-16	L	FAAP20	Up-regulated
1.40724e-20	0.306588	0.973	0.846	2.96872e-16	L	TBL2	Up-regulated
1.52655e-20	0.321862	0.997	0.923	3.22041e-16	L	PTTG1	Up-regulated
1.65526e-20	0.354697	0.961	0.772	3.49194e-16	L	FKBP4	Up-regulated
1.83876e-20	0.328803	0.979	0.809	3.87904e-16	L	GKAP1	Up-regulated
3.31559e-20	0.332086	0.997	0.889	6.99457e-16	L	SHCBP1L	Up-regulated
4.27068e-20	0.769267	0.422	0.108	9.00943e-16	L	HIST1H4B	Up-regulated
5.14958e-20	0.37881	1	0.988	1.08636e-15	L	NDUFAF3	Up-regulated
5.82715e-20	0.268153	0.861	0.522	1.2293e-15	L	LOC643201	Up-regulated
6.44957e-20	0.282993	0.979	0.836	1.3606e-15	L	PFN4	Up-regulated
8.32339e-20	0.280693	0.892	0.642	1.7559e-15	L	HDDC2	Up-regulated
8.84179e-20	0.310766	1	0.985	1.86526e-15	L	CETN3	Up-regulated
9.11362e-20	0.312284	0.889	0.611	1.92261e-15	L	MAF1	Up-regulated
1.01663e-19	0.348627	0.997	0.951	2.14469e-15	L	YBX1	Up-regulated
1.07894e-19	0.271683	0.849	0.537	2.27614e-15	L	DPY19L2P2	Up-regulated
1.29632e-19	0.298523	0.889	0.608	2.73472e-15	L	MTL5	Up-regulated
1.38836e-19	0.301156	0.985	0.852	2.92888e-15	L	COMMD4	Up-regulated
1.5599e-19	0.269852	0.982	0.799	3.29077e-15	L	DYDC1	Up-regulated
1.70174e-19	0.329767	0.937	0.787	3.58998e-15	L	SET	Up-regulated
1.73195e-19	0.250316	0.88	0.559	3.65372e-15	L	CCDC112	Up-regulated
2.16088e-19	0.263526	0.895	0.623	4.55858e-15	L	LINC00657	Up-regulated
2.40788e-19	0.286904	0.916	0.698	5.07966e-15	L	KLHDC9	Up-regulated
2.4768e-19	0.264183	0.913	0.701	5.22506e-15	L	FAM134A	Up-regulated
2.70015e-19	0.273057	0.97	0.772	5.69625e-15	L	LOC100505984	Up-regulated
2.84081e-19	0.286069	0.873	0.586	5.99297e-15	L	BAZ2B	Up-regulated
3.09025e-19	0.297079	0.828	0.562	6.5192e-15	L	CCHCR1	Up-regulated
4.16211e-19	0.409485	0.322	0.046	8.78039e-15	L	HIST1H2AL	Up-regulated
4.40207e-19	0.377881	0.729	0.364	9.2866e-15	L	LOC100499489	Up-regulated
5.20742e-19	0.255007	0.834	0.528	1.09856e-14	L	SYNRG	Up-regulated
5.33874e-19	0.376568	1	0.954	1.12626e-14	L	KDM5B	Up-regulated
5.54338e-19	0.271952	1	1	1.16943e-14	L	RPL37A	Up-regulated
6.41267e-19	0.287811	0.931	0.676	1.35282e-14	L	HSPA1A	Up-regulated
7.13271e-19	0.297518	1	0.991	1.50472e-14	L	SPINK2	Up-regulated
7.26705e-19	0.281256	0.886	0.608	1.53306e-14	L	NMT1	Up-regulated
9.02916e-19	0.317388	0.907	0.633	1.90479e-14	L	LOC729348	Up-regulated
1.00925e-18	0.323282	1	0.972	2.12912e-14	L	RPL37	Up-regulated
1.03603e-18	0.25735	0.846	0.531	2.18562e-14	L	MRGBP	Up-regulated
1.53295e-18	0.282949	0.991	0.923	3.2339e-14	L	PSENEN	Up-regulated
1.79502e-18	0.289634	0.846	0.525	3.78677e-14	L	LINC00668	Up-regulated
1.87724e-18	0.339311	1	0.991	3.96022e-14	L	PABPC1	Up-regulated
2.21313e-18	0.586582	0.419	0.114	4.66881e-14	L	HIST1H1E	Up-regulated
2.24702e-18	0.914929	0.976	0.895	4.74032e-14	L	SNAR-G1	Up-regulated
2.49562e-18	0.762233	0.711	0.33	5.26475e-14	L	HIST1H2BK	Up-regulated
2.54929e-18	0.252412	0.889	0.596	5.37799e-14	L	CCDC74A	Up-regulated
2.64531e-18	0.259753	0.949	0.735	5.58054e-14	L	SERPINB6	Up-regulated
2.92203e-18	0.29949	0.961	0.812	6.16432e-14	L	AP2B1	Up-regulated
3.17596e-18	0.721625	0.34	0.068	6.7e-14	L	HIST1H4D	Up-regulated
3.67961e-18	0.264923	0.672	0.318	7.76251e-14	L	FBXO43	Up-regulated
4.80087e-18	0.316434	0.988	0.929	1.01279e-13	L	LYPD4	Up-regulated
5.97734e-18	0.25527	1	0.997	1.26098e-13	L	HNRNPA2B1	Up-regulated
7.56583e-18	0.326754	0.997	0.985	1.59609e-13	L	ATPIF1	Up-regulated
7.78751e-18	0.741263	0.413	0.12	1.64285e-13	L	HIST1H4K	Up-regulated
7.84581e-18	0.411261	0.967	0.846	1.65515e-13	L	CCDC144B	Up-regulated
8.09663e-18	0.276253	0.901	0.636	1.70807e-13	L	RNF6	Up-regulated
8.11084e-18	0.303294	0.976	0.769	1.71106e-13	L	KPNB1	Up-regulated
9.51989e-18	0.292914	0.892	0.528	2.00832e-13	L	PRPF38B	Up-regulated
1.56374e-17	0.288006	0.961	0.769	3.29886e-13	L	TARDBP	Up-regulated
1.62279e-17	0.705402	0.428	0.136	3.42343e-13	L	HIST1H2BJ	Up-regulated
1.73435e-17	0.273358	0.913	0.707	3.65879e-13	L	CTSF	Up-regulated
1.83534e-17	0.277782	0.88	0.679	3.87183e-13	L	XRRA1	Up-regulated
1.87549e-17	0.375332	0.467	0.173	3.95654e-13	L	RPPH1	Up-regulated
1.93856e-17	0.257174	0.783	0.444	4.08959e-13	L	PTPN1	Up-regulated
2.93304e-17	0.318077	1	0.988	6.18754e-13	L	ALKBH7	Up-regulated
2.99276e-17	0.304858	0.994	0.944	6.31353e-13	L	CBX5	Up-regulated
3.24997e-17	0.257864	0.907	0.66	6.85613e-13	L	NUP62	Up-regulated
3.88768e-17	0.287551	1	0.981	8.20146e-13	L	PCM1	Up-regulated
5.00064e-17	0.256705	0.75	0.46	1.05494e-12	L	SOCS7	Up-regulated
5.26176e-17	0.261946	0.895	0.654	1.11002e-12	L	DESI2	Up-regulated
6.13167e-17	0.355502	1	0.997	1.29354e-12	L	ANKRD7	Up-regulated
7.37069e-17	0.341438	0.952	0.79	1.55492e-12	L	SETX	Up-regulated
7.82341e-17	0.250696	0.922	0.704	1.65043e-12	L	RMND5B	Up-regulated
8.11977e-17	0.267144	0.997	0.877	1.71295e-12	L	TCP10L	Up-regulated
8.87817e-17	0.25607	0.925	0.731	1.87294e-12	L	TDRD6	Up-regulated
1.0276e-16	0.300813	0.925	0.731	2.16782e-12	L	C2orf68	Up-regulated
1.42706e-16	0.303245	0.973	0.83	3.01052e-12	L	CHD4	Up-regulated
1.46462e-16	0.341481	0.913	0.741	3.08975e-12	L	GRINA	Up-regulated
1.57644e-16	0.290135	0.852	0.528	3.32566e-12	L	RTF1	Up-regulated
1.9229e-16	0.560972	0.892	0.753	4.05655e-12	L	MTRNR2L9	Up-regulated
1.93026e-16	0.29153	0.822	0.599	4.07209e-12	L	DAZAP1	Up-regulated
1.98337e-16	0.334635	0.967	0.87	4.18412e-12	L	TERF2IP	Up-regulated
2.09346e-16	0.283885	0.88	0.682	4.41637e-12	L	GPCPD1	Up-regulated
2.48402e-16	0.315286	0.979	0.864	5.24029e-12	L	HNRNPM	Up-regulated
2.60295e-16	0.29091	0.937	0.719	5.49118e-12	L	CFAP97	Up-regulated
3.78624e-16	0.257544	0.771	0.491	7.98746e-12	L	EI24	Up-regulated
4.92364e-16	0.275543	1	0.994	1.03869e-11	L	LOC100506844	Up-regulated
5.46468e-16	0.574103	0.346	0.083	1.15283e-11	L	HIST1H4H	Up-regulated
1.05136e-15	0.29532	0.636	0.287	2.21796e-11	L	HOTAIR	Up-regulated
1.12334e-15	0.369808	0.428	0.151	2.3698e-11	L	HIST1H1T	Up-regulated
1.36877e-15	0.315415	0.988	0.907	2.88755e-11	L	SUGP2	Up-regulated
1.3888e-15	0.298371	1	0.994	2.92981e-11	L	RCN2	Up-regulated
1.49916e-15	0.285813	0.895	0.63	3.16263e-11	L	EPN2	Up-regulated
2.07663e-15	0.252371	0.774	0.472	4.38085e-11	L	MYCBP2	Up-regulated
2.26714e-15	0.370183	0.991	0.948	4.78277e-11	L	ARL6IP1	Up-regulated
2.99363e-15	0.35451	0.599	0.358	6.31536e-11	L	SPANXN4	Up-regulated
3.89891e-15	0.300121	0.97	0.809	8.22514e-11	L	PRKDC	Up-regulated
5.13682e-15	0.30167	0.895	0.627	1.08366e-10	L	GTSE1	Up-regulated
6.26209e-15	0.296161	0.97	0.818	1.32105e-10	L	TCF25	Up-regulated
6.84979e-15	1.31948	0.545	0.256	1.44503e-10	L	HIST1H4F	Up-regulated
8.61458e-15	0.269787	0.961	0.784	1.81733e-10	L	ARF5	Up-regulated
9.67941e-15	0.282384	0.979	0.846	2.04197e-10	L	BRD7	Up-regulated
1.11795e-14	0.285303	0.744	0.466	2.35844e-10	L	CENPF	Up-regulated
1.24495e-14	0.308083	0.904	0.691	2.62635e-10	L	POMT1	Up-regulated
1.24732e-14	0.308888	0.94	0.728	2.63135e-10	L	CDK12	Up-regulated
1.24916e-14	0.346176	0.831	0.546	2.63524e-10	L	MYEF2	Up-regulated
1.27868e-14	0.294844	0.913	0.694	2.6975e-10	L	RPS2	Up-regulated
1.66781e-14	0.482415	0.645	0.469	3.51842e-10	L	SPANXN3	Up-regulated
1.89155e-14	0.257822	0.979	0.877	3.99042e-10	L	RAB2A	Up-regulated
2.45712e-14	0.299914	0.985	0.873	5.18355e-10	L	SBNO1	Up-regulated
2.98955e-14	0.314834	0.873	0.673	6.30675e-10	L	SHOC2	Up-regulated
3.4508e-14	0.308929	0.892	0.639	7.27981e-10	L	CHORDC1	Up-regulated
4.98301e-14	0.25351	0.997	0.975	1.05122e-09	L	RPL3	Up-regulated
4.99039e-14	0.276521	0.81	0.583	1.05277e-09	L	AKAP11	Up-regulated
5.76795e-14	0.255108	0.97	0.799	1.21681e-09	L	AAMP	Up-regulated
6.33087e-14	0.267439	1	0.969	1.33556e-09	L	ZPBP	Up-regulated
9.55458e-14	0.257992	0.946	0.793	2.01563e-09	L	EZH2	Up-regulated
9.85764e-14	0.251818	0.861	0.636	2.07957e-09	L	STK33	Up-regulated
1.16337e-13	0.278706	0.988	0.935	2.45424e-09	L	PDXK	Up-regulated
1.21616e-13	0.263561	0.943	0.802	2.56561e-09	L	BUB1	Up-regulated
1.40428e-13	0.265188	0.834	0.586	2.96247e-09	L	SEC61A2	Up-regulated
3.27385e-13	0.275974	0.979	0.873	6.90651e-09	L	STK31	Up-regulated
3.549e-13	0.250609	0.889	0.707	7.48698e-09	L	SLC4A8	Up-regulated
4.24671e-13	0.271279	1	0.917	8.95885e-09	L	UPF3A	Up-regulated
4.93487e-13	0.266232	0.934	0.762	1.04106e-08	L	KHDRBS1	Up-regulated
6.00185e-13	0.29204	0.991	0.91	1.26615e-08	L	SGOL2	Up-regulated
7.68606e-13	0.389378	0.283	0.068	1.62145e-08	L	HIST1H3C	Up-regulated
7.81375e-13	0.278582	1	0.978	1.64839e-08	L	MORF4L1	Up-regulated
1.1649e-12	0.302087	0.985	0.926	2.45748e-08	L	DNAJA1	Up-regulated
1.52013e-12	0.283158	0.994	0.935	3.20686e-08	L	SOD1	Up-regulated
1.6397e-12	0.251322	0.961	0.802	3.45911e-08	L	KIF3A	Up-regulated
1.80953e-12	0.325736	0.946	0.772	3.81739e-08	L	SPAG9	Up-regulated
1.82928e-12	0.272993	0.967	0.79	3.85905e-08	L	ABCF1	Up-regulated
2.79614e-12	0.250978	1	0.978	5.89874e-08	L	HSP90AB1	Up-regulated
3.39625e-12	0.278366	0.91	0.769	7.16472e-08	L	SRPK1	Up-regulated
3.94611e-12	0.311315	0.949	0.762	8.32472e-08	L	C4orf48	Up-regulated
4.21012e-12	0.275081	0.994	0.904	8.88167e-08	L	SRSF11	Up-regulated
5.90664e-12	0.253713	0.925	0.716	1.24606e-07	L	LINC01016	Up-regulated
5.9238e-12	0.255301	0.91	0.731	1.24969e-07	L	ACADM	Up-regulated
7.23099e-12	0.252803	0.88	0.639	1.52545e-07	L	BRD1	Up-regulated
8.05985e-12	0.409786	0.274	0.074	1.70031e-07	L	HIST1H4L	Up-regulated
8.73658e-12	0.254569	0.991	0.96	1.84307e-07	L	GAPDH	Up-regulated
1.01003e-11	0.250337	0.991	0.981	2.13075e-07	L	DYNC1I2	Up-regulated
1.27486e-11	0.27519	0.946	0.806	2.68945e-07	L	UFL1	Up-regulated
5.16937e-11	0.638095	0.895	0.713	1.09053e-06	L	H2AFX	Up-regulated
5.63562e-11	0.256031	0.94	0.731	1.18889e-06	L	EZR	Up-regulated
6.29157e-11	0.310902	0.648	0.491	1.32727e-06	L	SPANXN5	Up-regulated
8.601e-11	0.258226	0.997	0.914	1.81447e-06	L	CIRBP	Up-regulated
8.68798e-11	0.250303	1	0.997	1.83282e-06	L	ACTG1	Up-regulated
1.27163e-10	0.448746	0.937	0.799	2.68262e-06	L	C12orf57	Up-regulated
4.41028e-10	0.25764	0.946	0.716	9.30393e-06	L	ANKRD62	Up-regulated
7.00893e-10	0.440362	0.654	0.448	1.4786e-05	L	PKIB	Up-regulated
3.08014e-09	0.258193	0.952	0.781	6.49786e-05	L	SLTM	Up-regulated
3.25585e-09	0.32884	0.946	0.849	6.86855e-05	L	KIAA0825	Up-regulated
4.50465e-09	0.276362	0.922	0.775	9.503e-05	L	IL13RA2	Up-regulated
6.74148e-09	0.286075	0.31	0.12	0.000142218	L	HIST1H3D	Up-regulated
8.08509e-09	0.257198	0.994	0.966	0.000170563	L	RPLP0	Up-regulated
1.30469e-08	0.309478	0.669	0.441	0.000275238	L	HIST1H2BA	Up-regulated
1.74147e-08	0.507966	0.31	0.123	0.000367381	L	HIST1H2BB	Up-regulated
1.7427e-07	0.34242	0.274	0.111	0.00367639	L	HIST1H2AH	Up-regulated
2.10316e-07	0.270859	0.846	0.719	0.00443683	L	LY6K	Up-regulated
3.14786e-07	0.995542	1	0.96	0.00664072	L	SNAR-C4	Up-regulated
1.38912e-06	0.282544	0.855	0.753	0.0293048	L	FAM229A	Up-regulated
1.00539e-05	0.629976	0.383	0.216	0.212096	L	ACOX1	Up-regulated
0.000374456	0.275586	0.84	0.716	1	L	BRIP1	Up-regulated
0.00403363	0.534148	0.536	0.444	1	L	HIST1H4J	Up-regulated
2.85835e-76	1.46357	0.978	0.491	6.02997e-72	L	VCX3B	Down-regulated
3.25007e-55	0.965739	0.926	0.467	6.85635e-51	L	GAGE2A	Down-regulated
8.52654e-52	0.891229	0.833	0.319	1.79876e-47	L	TUBA3E	Down-regulated
1.81055e-47	2.15099	0.932	0.75	3.81954e-43	L	PRM1	Down-regulated
8.08178e-42	0.621881	1	0.967	1.70493e-37	L	VCX2	Down-regulated
2.47882e-34	0.669379	0.988	0.973	5.22931e-30	L	PAGE1	Down-regulated
3.64041e-33	2.21399	0.91	0.877	7.67982e-29	L	PRM2	Down-regulated
2.19831e-28	0.530586	0.991	0.994	4.63754e-24	L	MYDGF	Down-regulated
1.27794e-25	0.79877	1	1	2.69594e-21	L	HIST1H4C	Down-regulated
2.24642e-25	0.436826	0.994	0.997	4.73904e-21	L	PRDX4	Down-regulated
2.57671e-24	0.509188	1	0.997	5.43583e-20	L	PRSS50	Down-regulated
2.94691e-24	1.01792	0.849	0.762	6.2168e-20	L	TNP1	Down-regulated
7.60393e-24	0.342165	1	1	1.60412e-19	L	TMEM59	Down-regulated
5.85291e-22	0.570557	0.957	0.94	1.23473e-17	L	PRAP1	Down-regulated
9.52077e-22	0.439761	0.997	0.982	2.0085e-17	L	SSR4	Down-regulated
1.6885e-21	0.371248	0.997	1	3.56205e-17	L	SNRPD2	Down-regulated
6.20414e-21	0.630923	0.87	0.864	1.30883e-16	L	PAGE2	Down-regulated
1.07747e-20	0.475136	0.988	0.997	2.27304e-16	L	IER3IP1	Down-regulated
2.07395e-20	0.401722	0.568	0.259	4.3752e-16	L	SPATA3	Down-regulated
2.85087e-20	0.62339	0.861	0.792	6.0142e-16	L	GAGE1	Down-regulated
7.68274e-20	0.425322	0.994	1	1.62075e-15	L	SYCE3	Down-regulated
2.30582e-19	0.339515	1	1	4.86435e-15	L	PRSS21	Down-regulated
4.87324e-19	0.257168	0.46	0.163	1.02806e-14	L	LINC00854	Down-regulated
9.08635e-19	0.264866	0.441	0.157	1.91686e-14	L	HLA-DRB1	Down-regulated
2.16477e-18	0.451425	1	1	4.5668e-14	L	SMC1B	Down-regulated
9.93801e-18	0.293787	0.617	0.361	2.09652e-13	L	LOC100505841	Down-regulated
3.14745e-17	0.539269	0.991	1	6.63987e-13	L	VCX	Down-regulated
5.77791e-17	0.372784	0.994	0.997	1.21891e-12	L	ZCWPW1	Down-regulated
1.08915e-16	0.775187	0.92	0.889	2.29766e-12	L	DPH7	Down-regulated
1.73582e-16	0.398576	0.985	0.994	3.66188e-12	L	POLR2F	Down-regulated
3.28713e-16	0.64532	0.833	0.895	6.93452e-12	L	CRISP2	Down-regulated
3.99507e-16	0.346856	0.991	0.991	8.42801e-12	L	PIGP	Down-regulated
4.04301e-16	0.340465	0.994	0.994	8.52913e-12	L	FMR1NB	Down-regulated
7.41367e-16	0.303818	0.997	1	1.56399e-11	L	BCAP31	Down-regulated
1.74817e-15	0.321663	0.994	0.997	3.68794e-11	L	TMEM258	Down-regulated
1.84169e-15	0.438256	0.944	0.952	3.88524e-11	L	UQCRH	Down-regulated
1.86849e-15	0.387486	0.994	1	3.94176e-11	L	DPEP3	Down-regulated
2.32538e-15	0.589904	0.682	0.563	4.90563e-11	L	LOC101928327	Down-regulated
2.68677e-15	0.412535	0.997	0.997	5.668e-11	L	HMGB1	Down-regulated
3.20439e-15	0.649416	0.969	0.979	6.75997e-11	L	CLSPN	Down-regulated
3.39387e-15	0.319768	0.583	0.358	7.15972e-11	L	TSPAN16	Down-regulated
4.75752e-15	0.317256	1	1	1.00365e-10	L	SMC3	Down-regulated
7.27565e-15	0.297117	0.988	0.994	1.53487e-10	L	NDUFB6	Down-regulated
8.72934e-15	0.307209	0.997	1	1.84154e-10	L	SYCP3	Down-regulated
1.16849e-14	0.410198	0.988	1	2.46505e-10	L	HLA-B	Down-regulated
2.45068e-14	0.38899	0.966	0.958	5.16995e-10	L	TMEM179B	Down-regulated
3.5627e-14	0.403542	0.985	0.994	7.51587e-10	L	SCML1	Down-regulated
4.86258e-14	0.387705	0.948	0.949	1.02581e-09	L	PAGE5	Down-regulated
1.35979e-13	0.435483	0.917	0.916	2.86861e-09	L	TTC32	Down-regulated
1.87263e-13	0.504448	0.846	0.825	3.9505e-09	L	CDC6	Down-regulated
2.91654e-13	0.290106	0.614	0.386	6.15273e-09	L	LOC101927196	Down-regulated
8.86477e-13	0.287359	0.994	0.994	1.87011e-08	L	VPS29	Down-regulated
1.40155e-12	0.457932	0.855	0.807	2.95671e-08	L	RPL23AP7	Down-regulated
2.01043e-12	0.36394	0.981	0.997	4.2412e-08	L	PSMD1	Down-regulated
2.42269e-12	0.310912	0.719	0.642	5.1109e-08	L	CAPZA3	Down-regulated
2.92905e-12	0.289048	0.633	0.449	6.17912e-08	L	IQCF4	Down-regulated
3.12257e-12	0.34841	0.954	0.976	6.58737e-08	L	CHID1	Down-regulated
3.48238e-12	0.341674	0.966	0.988	7.34643e-08	L	PIGT	Down-regulated
4.29604e-12	0.460286	0.935	0.949	9.06292e-08	L	DNAJC1	Down-regulated
5.75243e-12	0.312498	0.978	0.979	1.21353e-07	L	MRPL18	Down-regulated
6.00538e-12	0.726749	0.775	0.819	1.26689e-07	L	LELP1	Down-regulated
7.86659e-12	0.373197	0.975	0.976	1.65954e-07	L	HPRT1	Down-regulated
8.90028e-12	0.342085	0.938	0.958	1.8776e-07	L	CYP20A1	Down-regulated
9.24191e-12	0.345747	0.985	0.988	1.94967e-07	L	NDUFA4	Down-regulated
6.08756e-11	0.407112	0.917	0.901	1.28423e-06	L	RAD51C	Down-regulated
8.47854e-11	0.373842	0.929	0.946	1.78863e-06	L	GINS2	Down-regulated
1.62116e-10	0.448736	0.333	0.148	3.42e-06	L	LYZ	Down-regulated
1.82129e-10	0.294319	0.981	0.985	3.84219e-06	L	CSE1L	Down-regulated
1.82146e-10	0.260415	0.994	1	3.84256e-06	L	BSG	Down-regulated
2.19006e-10	0.402085	0.562	0.407	4.62016e-06	L	COCH	Down-regulated
4.51193e-10	0.318081	0.515	0.358	9.51836e-06	L	TSSK6	Down-regulated
4.84452e-10	0.422077	0.981	0.985	1.022e-05	L	TKTL1	Down-regulated
5.66329e-10	0.26927	0.997	0.997	1.19473e-05	L	EIF5B	Down-regulated
6.46837e-10	0.369871	0.938	0.973	1.36457e-05	L	CCDC73	Down-regulated
8.96781e-10	0.452431	0.753	0.729	1.89185e-05	L	OAZ3	Down-regulated
9.15398e-10	0.269422	0.988	0.994	1.93112e-05	L	COX17	Down-regulated
1.04044e-09	0.383413	0.747	0.735	2.1949e-05	L	SPTY2D1-AS1	Down-regulated
1.04971e-09	0.503206	0.997	1	2.21447e-05	L	CCL5	Down-regulated
1.13113e-09	0.25833	0.991	0.994	2.38623e-05	L	SPESP1	Down-regulated
1.57737e-09	0.358615	0.873	0.837	3.32761e-05	L	ATP1B3	Down-regulated
1.89113e-09	0.269224	0.975	1	3.98953e-05	L	SIVA1	Down-regulated
2.25979e-09	0.346856	0.858	0.849	4.76725e-05	L	FUCA1	Down-regulated
3.41569e-09	0.334754	0.954	0.928	7.20573e-05	L	HDAC6	Down-regulated
4.95234e-09	0.280919	0.944	0.943	0.000104475	L	DPM1	Down-regulated
6.3902e-09	0.278076	0.988	0.997	0.000134808	L	CMC2	Down-regulated
7.40891e-09	0.308674	0.907	0.946	0.000156298	L	TIMM8B	Down-regulated
8.59516e-09	0.252142	0.994	1	0.000181324	L	UQCRQ	Down-regulated
9.70732e-09	0.258157	0.975	0.988	0.000204786	L	PAGE2B	Down-regulated
1.07516e-08	0.366484	0.914	0.861	0.000226816	L	GGH	Down-regulated
1.78316e-08	0.348511	0.932	0.94	0.000376176	L	SYCE2	Down-regulated
1.83119e-08	0.302102	0.923	0.952	0.000386309	L	NEDD8	Down-regulated
1.85403e-08	0.517189	0.972	0.946	0.000391126	L	INMT	Down-regulated
2.08648e-08	0.343128	0.685	0.651	0.000440164	L	UBL4B	Down-regulated
2.41284e-08	0.401677	0.966	0.973	0.000509012	L	HELLS	Down-regulated
2.48465e-08	0.346244	0.478	0.322	0.000524161	L	LOC100422556	Down-regulated
2.89038e-08	0.31051	0.923	0.913	0.000609754	L	ITFG1	Down-regulated
3.18036e-08	0.251357	0.802	0.786	0.00067093	L	TRIM36	Down-regulated
3.21425e-08	0.315812	0.938	0.952	0.000678078	L	ORMDL1	Down-regulated
3.95548e-08	0.295154	0.914	0.889	0.000834447	L	CDC45	Down-regulated
3.97088e-08	0.272332	0.923	0.919	0.000837697	L	LAMTOR3	Down-regulated
4.10656e-08	0.313351	0.926	0.867	0.00086632	L	CYP51A1	Down-regulated
4.58569e-08	0.280705	0.997	0.988	0.000967397	L	APLP2	Down-regulated
4.88355e-08	0.285938	0.833	0.738	0.00103023	L	RNF212B	Down-regulated
6.33597e-08	0.292402	0.741	0.648	0.00133664	L	MAGEA3	Down-regulated
6.8055e-08	0.282172	0.91	0.943	0.00143569	L	DTD1	Down-regulated
6.83073e-08	0.353172	0.91	0.928	0.00144101	L	TALDO1	Down-regulated
7.22098e-08	0.385321	0.75	0.675	0.00152334	L	FAM9C	Down-regulated
7.92825e-08	0.344016	0.877	0.883	0.00167254	L	FAM9B	Down-regulated
1.05753e-07	0.309803	0.914	0.907	0.00223097	L	BEND2	Down-regulated
1.32147e-07	0.309708	0.898	0.913	0.00278778	L	TIMM23	Down-regulated
1.43594e-07	0.251868	0.926	0.97	0.00302926	L	ATP6V0E1	Down-regulated
2.11447e-07	0.29901	0.975	0.973	0.0044607	L	TAF12	Down-regulated
2.18063e-07	0.286035	0.963	0.976	0.00460026	L	IQCB1	Down-regulated
2.25479e-07	0.280014	0.969	0.994	0.00475672	L	PDE6D	Down-regulated
2.26124e-07	0.327887	0.735	0.651	0.0047703	L	ALG13	Down-regulated
2.78259e-07	0.266629	0.954	0.964	0.00587015	L	ERP44	Down-regulated
2.7965e-07	0.43215	0.799	0.786	0.00589949	L	TEX15	Down-regulated
2.89653e-07	0.384348	0.398	0.241	0.00611052	L	PXDN	Down-regulated
2.93388e-07	0.49581	0.83	0.87	0.00618932	L	NUPR1L	Down-regulated
3.33241e-07	0.335266	0.861	0.846	0.00703005	L	CENPN	Down-regulated
3.59499e-07	0.27433	0.969	0.988	0.00758399	L	PSMB1	Down-regulated
4.63489e-07	0.284876	0.914	0.919	0.00977776	L	WDR83OS	Down-regulated
4.71069e-07	0.2801	0.707	0.645	0.00993768	L	PPIL1	Down-regulated
5.18603e-07	0.287603	0.765	0.789	0.0109404	L	LINC00301	Down-regulated
7.37265e-07	0.313624	0.858	0.852	0.0155533	L	COX7B	Down-regulated
8.93813e-07	0.415616	0.981	0.991	0.0188559	L	HERC5	Down-regulated
9.3464e-07	0.35629	0.957	0.943	0.0197172	L	CYSTM1	Down-regulated
9.9273e-07	0.266179	0.852	0.834	0.0209426	L	NCSTN	Down-regulated
1.05909e-06	0.29428	0.96	0.994	0.0223426	L	DDX46	Down-regulated
1.338e-06	0.280907	0.83	0.84	0.0282264	L	GARS	Down-regulated
1.53918e-06	0.285321	0.926	0.967	0.0324706	L	RRM1	Down-regulated
1.74007e-06	0.38377	0.846	0.846	0.0367085	L	LUZP1	Down-regulated
2.20652e-06	0.378751	0.679	0.66	0.0465487	L	TPPP2	Down-regulated
2.30487e-06	0.298614	0.864	0.864	0.0486236	L	STRIP2	Down-regulated
2.64027e-06	0.256063	0.966	0.976	0.0556992	L	HMOX2	Down-regulated
2.88558e-06	0.277679	0.762	0.717	0.0608741	L	GRN	Down-regulated
3.16102e-06	0.263072	0.898	0.852	0.0666849	L	NDUFB2	Down-regulated
3.33999e-06	0.260899	0.985	0.994	0.0704605	L	TCTEX1D2	Down-regulated
3.63346e-06	0.293914	0.673	0.608	0.0766515	L	DNAJC4	Down-regulated
4.72499e-06	0.315634	0.426	0.304	0.0996784	L	TCHH	Down-regulated
5.4857e-06	0.391676	0.645	0.551	0.115726	L	KIF1A	Down-regulated
5.50851e-06	0.257831	0.775	0.75	0.116208	L	PPIC	Down-regulated
5.85321e-06	0.278385	0.932	0.961	0.123479	L	MPC1	Down-regulated
6.02262e-06	0.280486	0.883	0.934	0.127053	L	ANKRD32	Down-regulated
6.48324e-06	0.361796	0.67	0.633	0.13677	L	RRM2	Down-regulated
7.66028e-06	0.278532	0.812	0.819	0.161601	L	PLD3	Down-regulated
8.90151e-06	0.250332	0.522	0.41	0.187786	L	TMEM239	Down-regulated
9.5666e-06	0.301165	0.466	0.34	0.201817	L	XAGE3	Down-regulated
1.03343e-05	0.250275	0.901	0.937	0.218011	L	SPCS3	Down-regulated
1.038e-05	0.260811	0.895	0.892	0.218976	L	OSTC	Down-regulated
1.0886e-05	0.272599	0.91	0.895	0.229651	L	CMSS1	Down-regulated
1.33326e-05	0.316295	0.762	0.714	0.281264	L	SPAG4	Down-regulated
1.75705e-05	0.304603	0.688	0.648	0.370668	L	CHEK1	Down-regulated
2.01523e-05	0.324178	0.809	0.855	0.425133	L	DNAJC19	Down-regulated
2.64747e-05	0.279415	0.793	0.795	0.558511	L	PGRMC1	Down-regulated
2.87089e-05	0.265705	0.852	0.861	0.605642	L	C15orf40	Down-regulated
4.35077e-05	0.270461	0.88	0.904	0.917839	L	COA1	Down-regulated
4.8685e-05	0.260209	0.873	0.904	1	L	UFD1L	Down-regulated
6.82692e-05	0.306083	0.599	0.509	1	L	CRIP2	Down-regulated
7.3183e-05	0.294525	0.651	0.636	1	L	CT55	Down-regulated
7.86506e-05	0.27461	0.914	0.946	1	L	C12orf65	Down-regulated
9.42281e-05	0.303041	0.75	0.756	1	L	ZNF667-AS1	Down-regulated
0.000118451	0.301266	1	1	1	L	FOXK1	Down-regulated
0.000121057	0.278783	0.846	0.88	1	L	HSPB11	Down-regulated
0.000121082	0.254217	0.747	0.687	1	L	LPCAT2	Down-regulated
0.00014632	0.347045	0.673	0.705	1	L	C10orf62	Down-regulated
0.00014823	0.323859	0.645	0.684	1	L	GAPDHS	Down-regulated
0.000171368	0.274441	0.824	0.895	1	L	C11orf71	Down-regulated
0.000211138	0.263913	0.932	0.97	1	L	PRIM1	Down-regulated
0.000232453	0.251004	0.938	0.991	1	L	STAG3	Down-regulated
0.000249714	0.406855	0.941	0.979	1	L	KCNQ1OT1	Down-regulated
0.000277372	0.258605	0.756	0.804	1	L	HAUS5	Down-regulated
0.000296785	0.315164	0.735	0.798	1	L	GSG1	Down-regulated
0.000408341	0.258207	0.735	0.753	1	L	MDK	Down-regulated
0.000428583	0.267977	0.728	0.726	1	L	CCNB3	Down-regulated
0.000450231	0.258998	0.895	0.937	1	L	TOMM5	Down-regulated
0.000758671	0.294177	0.37	0.301	1	L	H2BFM	Down-regulated
0.000808748	0.254208	0.827	0.858	1	L	TMEM50A	Down-regulated
0.000825366	0.337146	0.608	0.575	1	L	EGFL7	Down-regulated
0.000871258	0.286222	0.793	0.816	1	L	TAOK3	Down-regulated
0.000949085	0.351485	0.769	0.837	1	L	DCUN1D1	Down-regulated
0.00101272	0.250876	0.698	0.672	1	L	GGCT	Down-regulated
0.00129837	0.250292	0.84	0.907	1	L	FANCI	Down-regulated
0.00151426	0.266023	0.765	0.777	1	L	FZD3	Down-regulated
0.00160784	0.308352	0.63	0.639	1	L	LOC100421746	Down-regulated
0.00472549	0.344434	0.784	0.877	1	L	SMCP	Down-regulated
0.00477816	0.252905	0.747	0.771	1	L	C19orf60	Down-regulated
0.00678727	0.31068	0.664	0.699	1	L	WEE1	Down-regulated
0.0081977	0.289621	0.556	0.569	1	L	CT47B1	Down-regulated
0.00842641	0.254414	0.704	0.774	1	L	FAM105A	Down-regulated
2.37e-44	0.689912	0.996	0.885	4.93e-40	Z	LRWD1	Up-regulated
1.83e-42	0.583382	1	0.996	3.8e-38	Z	TUBB4B	Up-regulated
3.72e-41	0.94841	0.996	0.897	7.74e-37	Z	SNAR-I	Up-regulated
1.47e-35	0.390311	0.94	0.66	3.05e-31	Z	ATP5E	Up-regulated
4.03e-32	0.847535	1	0.958	8.38e-28	Z	SNAR-F	Up-regulated
6.42e-32	0.444377	1	0.985	1.33e-27	Z	RPS9	Up-regulated
6.98e-32	0.328438	0.881	0.443	1.45e-27	Z	ACADS	Up-regulated
3.08e-31	0.458047	1	0.912	6.4e-27	Z	WASF2	Up-regulated
5.24e-30	0.442463	1	0.95	1.09e-25	Z	WDR60	Up-regulated
1.13e-29	0.44611	0.96	0.756	2.34e-25	Z	IZUMO4	Up-regulated
1.36e-29	0.415606	0.996	0.924	2.83e-25	Z	PDRG1	Up-regulated
1.58e-29	0.370838	1	1	3.3e-25	Z	PPM1G	Up-regulated
2.06e-29	0.486435	1	0.989	4.29e-25	Z	TUBA3D	Up-regulated
5.5e-29	0.527666	0.964	0.729	1.14e-24	Z	KRT18P55	Up-regulated
9.27e-28	0.432289	0.984	0.924	1.93e-23	Z	MEA1	Up-regulated
3.09e-26	0.362369	1	0.989	6.42e-22	Z	EIF5A	Up-regulated
7.25e-25	0.382428	1	0.977	1.51e-20	Z	ASRGL1	Up-regulated
1.75e-24	0.431213	1	0.985	3.63e-20	Z	SHCBP1L	Up-regulated
1.89e-24	0.294621	0.901	0.557	3.93e-20	Z	PEX11G	Up-regulated
2.29e-24	0.366557	1	0.977	4.75e-20	Z	TBL2	Up-regulated
3.71e-24	0.266144	0.849	0.523	7.72e-20	Z	ITFG1-AS1	Up-regulated
8.35e-24	0.506237	1	0.916	1.74e-19	Z	YPEL1	Up-regulated
8.9e-24	0.354059	0.988	0.847	1.85e-19	Z	CLU	Up-regulated
1.34e-23	0.522845	1	0.977	2.79e-19	Z	AKAP12	Up-regulated
1.89e-23	0.343296	0.996	0.931	3.94e-19	Z	VRK3	Up-regulated
3.44e-23	0.572402	0.599	0.179	7.15e-19	Z	RNU6ATAC	Up-regulated
1.92e-22	0.345134	0.964	0.794	3.99e-18	Z	EIF5AL1	Up-regulated
2.55e-22	0.34943	0.992	0.897	5.3e-18	Z	EIF3G	Up-regulated
8.15e-22	0.328027	1	0.992	1.69e-17	Z	ARPC2	Up-regulated
9.93e-22	0.446306	0.992	0.893	2.07e-17	Z	LOC151174	Up-regulated
1.1e-21	0.4019	0.992	0.859	2.28e-17	Z	MORC2-AS1	Up-regulated
1.12e-21	0.321173	0.996	0.977	2.34e-17	Z	PSIP1	Up-regulated
3.62e-21	0.363607	0.992	0.908	7.53e-17	Z	C2orf68	Up-regulated
4.03e-21	0.303216	0.956	0.695	8.38e-17	Z	GMCL1P1	Up-regulated
4.13e-21	0.345045	0.996	0.992	8.58e-17	Z	UBE2S	Up-regulated
5.66e-21	0.31211	1	0.962	1.18e-16	Z	KLHDC3	Up-regulated
7.16e-21	0.340025	0.984	0.855	1.49e-16	Z	NMT1	Up-regulated
8.45e-21	0.300363	1	0.981	1.76e-16	Z	SQLE	Up-regulated
1.21e-20	0.346588	1	0.992	2.52e-16	Z	HDLBP	Up-regulated
2.79e-20	0.291446	0.988	0.962	5.8e-16	Z	HIRIP3	Up-regulated
5.14e-20	0.361437	0.976	0.859	1.07e-15	Z	MAF1	Up-regulated
7.18e-20	0.323241	0.96	0.79	1.49e-15	Z	RALY	Up-regulated
7.94e-20	0.658322	0.456	0.088	1.65e-15	Z	HIST1H3A	Up-regulated
9.26e-20	0.337433	0.996	0.962	1.93e-15	Z	SRPK2	Up-regulated
9.26e-20	0.377409	1	0.985	1.93e-15	Z	ZMYND10	Up-regulated
1.27e-19	0.842834	0.996	0.981	2.65e-15	Z	SNAR-H	Up-regulated
2.05e-19	0.273888	0.956	0.737	4.26e-15	Z	RNF113B	Up-regulated
2.08e-19	0.306111	1	0.996	4.33e-15	Z	ILF3	Up-regulated
4.76e-19	0.347232	0.992	0.912	9.89e-15	Z	EEF2	Up-regulated
5.12e-19	0.273482	0.988	0.901	1.06e-14	Z	FUS	Up-regulated
6.45e-19	0.336021	0.877	0.511	1.34e-14	Z	CRYBG3	Up-regulated
8.05e-19	0.292185	0.988	0.828	1.67e-14	Z	DPP8	Up-regulated
9.44e-19	0.354995	0.984	0.897	1.96e-14	Z	SMARCA4	Up-regulated
1.18e-18	0.336459	1	0.943	2.45e-14	Z	SYNGR4	Up-regulated
1.43e-18	0.407025	0.992	0.973	2.98e-14	Z	PFN4	Up-regulated
2.17e-18	0.443298	1	0.977	4.52e-14	Z	TUBA3C	Up-regulated
2.56e-18	0.284867	1	0.996	5.32e-14	Z	DBF4	Up-regulated
2.57e-18	0.258237	0.853	0.508	5.34e-14	Z	AARD	Up-regulated
2.89e-18	0.253973	0.984	0.786	6.01e-14	Z	PCSK4	Up-regulated
3.25e-18	0.287058	1	0.992	6.77e-14	Z	CBX5	Up-regulated
3.9e-18	0.308455	0.984	0.863	8.11e-14	Z	ARPC5L	Up-regulated
4.14e-18	0.289333	0.996	0.866	8.61e-14	Z	WDR34	Up-regulated
4.51e-18	0.934598	0.897	0.702	9.38e-14	Z	RNU6-2	Up-regulated
6.23e-18	0.264211	0.94	0.714	1.3e-13	Z	TTC25	Up-regulated
6.65e-18	0.262451	1	0.985	1.38e-13	Z	HNRNPM	Up-regulated
6.86e-18	0.328639	0.778	0.393	1.43e-13	Z	MGAT4D	Up-regulated
7e-18	0.260209	0.984	0.908	1.45e-13	Z	AAMP	Up-regulated
9.31e-18	0.433503	0.996	0.977	1.94e-13	Z	BOD1L2	Up-regulated
1.65e-17	0.278191	0.972	0.802	3.43e-13	Z	ADD3-AS1	Up-regulated
1.96e-17	0.310035	1	0.962	4.08e-13	Z	AP2B1	Up-regulated
6.43e-17	0.25187	1	1	1.34e-12	Z	RPS12	Up-regulated
6.53e-17	0.258648	1	0.996	1.36e-12	Z	RPL37	Up-regulated
1.26e-16	0.414943	1	1	2.62e-12	Z	PDXK	Up-regulated
2.25e-16	0.266118	0.992	0.92	4.69e-12	Z	SLC6A16	Up-regulated
3.25e-16	0.313275	0.925	0.679	6.76e-12	Z	POM121L9P	Up-regulated
3.25e-16	0.264045	0.96	0.771	6.76e-12	Z	ZNF689	Up-regulated
3.95e-16	0.329507	0.996	0.92	8.2e-12	Z	PLEKHO1	Up-regulated
4.29e-16	0.279152	1	0.977	8.92e-12	Z	TMX4	Up-regulated
8.88e-16	0.259672	0.988	0.905	1.85e-11	Z	NCAPH	Up-regulated
1.07e-15	0.293207	0.988	0.924	2.23e-11	Z	KRT10	Up-regulated
1.09e-15	0.294618	0.984	0.844	2.27e-11	Z	EI24	Up-regulated
1.51e-15	0.316151	0.988	0.95	3.14e-11	Z	YBEY	Up-regulated
1.92e-15	0.27156	0.996	0.969	3.99e-11	Z	PKIG	Up-regulated
2.37e-15	0.388105	1	0.977	4.92e-11	Z	COPRS	Up-regulated
2.72e-15	0.297002	0.992	0.874	5.65e-11	Z	NRIP3	Up-regulated
3.12e-15	0.263853	0.877	0.527	6.48e-11	Z	USP18	Up-regulated
3.5e-15	0.264912	1	0.989	7.28e-11	Z	LAPTM4A	Up-regulated
3.55e-15	0.624457	0.964	0.901	7.38e-11	Z	MTRNR2L2	Up-regulated
3.55e-15	0.25488	0.996	0.908	7.39e-11	Z	PCYT2	Up-regulated
3.69e-15	0.286881	0.988	0.95	7.68e-11	Z	CAMLG	Up-regulated
3.9e-15	0.260566	0.996	0.977	8.11e-11	Z	RPSA	Up-regulated
4.47e-15	0.275487	0.996	0.954	9.31e-11	Z	NELFE	Up-regulated
7.27e-15	0.294973	0.96	0.798	1.51e-10	Z	TMPO-AS1	Up-regulated
9.67e-15	0.339513	0.992	0.935	2.01e-10	Z	UBN1	Up-regulated
1.25e-14	0.276468	0.984	0.905	2.6e-10	Z	TKTL2	Up-regulated
1.29e-14	0.253143	0.976	0.92	2.68e-10	Z	GLB1L	Up-regulated
1.51e-14	0.28127	0.952	0.805	3.14e-10	Z	DIXDC1	Up-regulated
1.53e-14	0.504458	1	0.962	3.18e-10	Z	CMTM2	Up-regulated
1.65e-14	0.337205	0.992	0.924	3.43e-10	Z	ACRBP	Up-regulated
2.71e-14	0.342014	0.988	0.855	5.63e-10	Z	FSIP2	Up-regulated
3.72e-14	0.269661	1	1	7.73e-10	Z	PHF7	Up-regulated
4.6e-14	0.485968	0.389	0.099	9.56e-10	Z	LOC729083	Up-regulated
5.15e-14	0.257368	0.976	0.859	1.07e-09	Z	LINC00654	Up-regulated
6.6e-14	0.278858	0.948	0.874	1.37e-09	Z	EXOSC9	Up-regulated
7e-14	0.252083	0.921	0.691	1.46e-09	Z	MSRB1	Up-regulated
8.95e-14	0.262314	1	0.924	1.86e-09	Z	SLC39A3	Up-regulated
9.65e-14	0.271398	0.996	0.866	2.01e-09	Z	OPTN	Up-regulated
1.02e-13	0.253545	0.988	0.939	2.11e-09	Z	PRDX6	Up-regulated
2.19e-13	0.260059	0.976	0.863	4.55e-09	Z	INO80C	Up-regulated
2.25e-13	0.254413	0.98	0.889	4.68e-09	Z	C12orf10	Up-regulated
2.27e-13	0.38939	1	0.981	4.73e-09	Z	CETN1	Up-regulated
2.53e-13	0.250081	0.988	0.966	5.27e-09	Z	BRD7	Up-regulated
2.79e-13	0.34101	0.988	0.885	5.8e-09	Z	PLK2	Up-regulated
3.48e-13	0.26161	0.833	0.561	7.23e-09	Z	CAPN11	Up-regulated
4.53e-13	0.274404	0.988	0.802	9.42e-09	Z	CCDC146	Up-regulated
4.69e-13	0.256607	0.98	0.84	9.75e-09	Z	MLH3	Up-regulated
5.9e-13	0.271029	1	0.989	1.23e-08	Z	CBX1	Up-regulated
6.36e-13	0.257671	0.952	0.771	1.32e-08	Z	FAM181A	Up-regulated
6.48e-13	0.275495	0.937	0.832	1.35e-08	Z	STARD10	Up-regulated
6.52e-13	1.16814	1	0.866	1.36e-08	Z	SNAR-C4	Up-regulated
1.07e-12	0.297014	0.988	0.859	2.23e-08	Z	RIBC2	Up-regulated
1.21e-12	0.287525	0.988	0.908	2.51e-08	Z	SFMBT1	Up-regulated
1.49e-12	0.301369	1	1	3.09e-08	Z	YBX1	Up-regulated
1.83e-12	0.294328	1	0.981	3.81e-08	Z	GS1-259H13.2	Up-regulated
2.42e-12	0.265593	0.94	0.691	5.03e-08	Z	TTN	Up-regulated
2.87e-12	0.260597	0.976	0.893	5.97e-08	Z	CYB5D2	Up-regulated
3.48e-12	0.324233	1	0.95	7.23e-08	Z	KPNB1	Up-regulated
4.23e-12	0.382168	1	0.92	8.81e-08	Z	POM121L8P	Up-regulated
8.2e-12	0.263491	0.98	0.805	1.71e-07	Z	MYO9A	Up-regulated
8.59e-12	0.261202	0.996	0.95	1.79e-07	Z	RNF181	Up-regulated
9.17e-12	0.303505	0.952	0.836	1.91e-07	Z	CCDC62	Up-regulated
9.67e-12	0.250368	1	0.962	2.01e-07	Z	SPATA17	Up-regulated
9.67e-12	0.263514	0.96	0.851	2.01e-07	Z	LOC100507334	Up-regulated
1.06e-11	0.261238	0.984	0.844	2.2e-07	Z	TMEM97	Up-regulated
1.64e-11	0.374108	0.996	0.966	3.41e-07	Z	PPP3R2	Up-regulated
1.99e-11	0.265551	0.996	0.939	4.14e-07	Z	LINC00657	Up-regulated
2.45e-11	0.272134	1	0.977	5.09e-07	Z	LOC101930452	Up-regulated
4e-11	0.324968	0.94	0.767	8.31e-07	Z	ADAM2	Up-regulated
5.09e-11	0.351159	0.944	0.893	1.06e-06	Z	MTRNR2L8	Up-regulated
6.28e-11	0.325444	0.996	0.905	1.31e-06	Z	CAPNS1	Up-regulated
1.11e-10	0.259261	0.988	0.931	2.3e-06	Z	LINC01016	Up-regulated
2.02e-10	0.256333	0.611	0.412	4.19e-06	Z	SPANXN3	Up-regulated
2.28e-10	0.256525	0.933	0.714	4.75e-06	Z	LINC00930	Up-regulated
3e-10	0.377526	0.889	0.836	6.25e-06	Z	MTRNR2L9	Up-regulated
3.08e-10	0.328776	0.972	0.84	6.4e-06	Z	2021-09-12	Up-regulated
3.14e-10	0.338678	0.853	0.584	6.53e-06	Z	PTGDS	Up-regulated
4.32e-10	0.331725	0.865	0.653	8.98e-06	Z	PFKP	Up-regulated
1.28e-09	0.277516	1	0.992	2.66e-05	Z	H2AFJ	Up-regulated
3.65e-09	0.308286	1	0.996	7.59e-05	Z	ROPN1L	Up-regulated
4.53e-09	0.27243	0.972	0.844	9.43e-05	Z	WDR87	Up-regulated
3.7e-08	0.536012	0.952	0.92	0.000770073	Z	SNAR-G1	Up-regulated
1.35e-07	0.30419	0.996	0.931	0.00281266	Z	YBX3	Up-regulated
9.87e-07	0.251927	1	0.977	0.0205246	Z	CLGN	Up-regulated
6.35e-06	0.258235	0.996	0.996	0.132102	Z	HIST1H2AA	Up-regulated
7.61e-06	0.292151	0.762	0.611	0.158221	Z	FAR2P2	Up-regulated
1.07e-05	0.363033	0.944	0.859	0.222947	Z	LY6K	Up-regulated
1.16e-05	0.642864	0.996	0.996	0.24142	Z	SNAR-E	Up-regulated
2.34e-05	0.318476	0.742	0.538	0.486866	Z	RAB3B	Up-regulated
0.000226813	0.64262	0.98	0.969	1	Z	TMEM107	Up-regulated
0.000979896	0.787195	0.575	0.42	1	Z	HIST3H3	Up-regulated
0.00100639	0.26032	0.877	0.702	1	Z	KIAA0825	Up-regulated
0.00370411	0.301208	1	1	1	Z	SNAR-C3	Up-regulated
3.76e-32	0.281724	1	1	7.81e-28	Z	UBB	Down-regulated
5.51e-32	0.319725	0.557	0.095	1.15e-27	Z	HLA-DRB1	Down-regulated
7.87e-27	0.596424	1	1	1.64e-22	Z	HIST1H4C	Down-regulated
1.29e-25	1.53581	0.985	0.77	2.68e-21	Z	PRM1	Down-regulated
4.14e-23	0.391234	0.996	1	8.62e-19	Z	COX17	Down-regulated
1.36e-22	0.290189	1	1	2.82e-18	Z	DYNLL1	Down-regulated
1.77e-21	0.276181	1	1	3.68e-17	Z	KRBOX1	Down-regulated
1.52e-20	0.341293	1	0.996	3.16e-16	Z	SNRPD2	Down-regulated
1.3e-19	0.253831	1	1	2.7e-15	Z	STMN1	Down-regulated
1.56e-19	0.282361	1	1	3.25e-15	Z	C5orf58	Down-regulated
1.9e-19	0.476804	1	0.996	3.95e-15	Z	FKBP2	Down-regulated
5.7e-19	0.39477	0.859	0.671	1.19e-14	Z	ESYT2	Down-regulated
8.11e-19	0.433094	0.931	0.921	1.69e-14	Z	TTC32	Down-regulated
7.15e-18	0.422193	0.989	0.984	1.49e-13	Z	WDR83OS	Down-regulated
8.7e-18	0.299432	0.996	1	1.81e-13	Z	UQCRQ	Down-regulated
2.54e-17	0.514466	0.977	0.964	5.29e-13	Z	LOC650226	Down-regulated
2.8e-17	0.263184	1	1	5.83e-13	Z	SRP14	Down-regulated
2.82e-17	0.28888	0.996	0.992	5.86e-13	Z	CKLF	Down-regulated
6.33e-17	0.345079	1	1	1.32e-12	Z	RBX1	Down-regulated
7.29e-17	0.254522	1	1	1.52e-12	Z	SERF2	Down-regulated
8.02e-17	0.333698	1	1	1.67e-12	Z	UBL5	Down-regulated
1.33e-16	0.277588	1	1	2.76e-12	Z	HSBP1	Down-regulated
1.71e-16	0.356423	1	1	3.56e-12	Z	SUB1	Down-regulated
2.1e-16	0.37555	0.996	0.984	4.37e-12	Z	TMEM258	Down-regulated
6.82e-16	0.335953	1	1	1.42e-11	Z	SPCS1	Down-regulated
1.47e-15	0.519262	0.989	0.968	3.06e-11	Z	PIGP	Down-regulated
3.7e-15	0.427296	0.771	0.5	7.69e-11	Z	VCX3B	Down-regulated
1.47e-14	0.285985	0.996	0.992	3.06e-10	Z	MINOS1	Down-regulated
1.71e-14	0.270669	0.996	1	3.55e-10	Z	SKP1	Down-regulated
4.42e-14	0.256341	1	1	9.2e-10	Z	ROMO1	Down-regulated
6.81e-14	0.326291	0.996	1	1.42e-09	Z	GABARAPL2	Down-regulated
7.09e-14	0.255469	1	1	1.48e-09	Z	PPIA	Down-regulated
8.79e-14	0.446883	0.92	0.889	1.83e-09	Z	VCX2	Down-regulated
1.3e-13	0.319333	0.962	0.972	2.69e-09	Z	NDUFB1	Down-regulated
1.33e-13	0.284645	0.989	0.988	2.76e-09	Z	DPM1	Down-regulated
1.59e-13	0.346342	1	1	3.31e-09	Z	EIF1B	Down-regulated
2.55e-13	0.283396	1	1	5.3e-09	Z	RBM8A	Down-regulated
3.12e-13	0.877686	0.989	0.996	6.48e-09	Z	CCL5	Down-regulated
4.81e-13	0.257201	1	0.992	9.99e-09	Z	NDUFB6	Down-regulated
8.62e-13	1.70152	0.943	0.905	1.79e-08	Z	PRM2	Down-regulated
8.83e-13	0.346458	0.973	0.968	1.84e-08	Z	ARF4	Down-regulated
1.12e-12	0.25185	0.996	1	2.33e-08	Z	COX8C	Down-regulated
3.98e-12	0.287411	0.989	0.992	8.28e-08	Z	SEC61B	Down-regulated
4.07e-12	0.317407	0.989	0.996	8.47e-08	Z	CCT8	Down-regulated
1.13e-11	0.39553	0.969	0.984	2.35e-07	Z	SSB	Down-regulated
1.33e-11	0.270396	0.989	0.98	2.77e-07	Z	PSMA2	Down-regulated
1.5e-11	0.274681	0.996	0.996	3.13e-07	Z	SNRPE	Down-regulated
2.89e-11	0.483092	0.973	0.976	6.01e-07	Z	PRDX4	Down-regulated
3.37e-11	0.265482	0.985	0.992	7e-07	Z	RNF138	Down-regulated
3.72e-11	0.329817	0.947	0.925	7.73e-07	Z	TMED2	Down-regulated
3.96e-11	0.255601	1	1	8.23e-07	Z	SYCE3	Down-regulated
4.11e-11	0.380852	0.954	0.976	8.55e-07	Z	SEC11A	Down-regulated
4.3e-11	0.317608	0.992	1	8.95e-07	Z	WBSCR22	Down-regulated
6.67e-11	0.381074	0.992	1	1.39e-06	Z	TEX101	Down-regulated
6.75e-11	0.277106	1	0.996	1.4e-06	Z	ZCRB1	Down-regulated
1.14e-10	0.254764	1	0.988	2.36e-06	Z	UQCRB	Down-regulated
1.38e-10	0.378978	1	1	2.87e-06	Z	HLA-B	Down-regulated
2.15e-10	0.29492	0.969	0.98	4.47e-06	Z	MAD2L1	Down-regulated
5.7e-10	0.34561	0.989	0.996	1.19e-05	Z	SPESP1	Down-regulated
5.79e-10	0.286693	0.969	0.948	1.2e-05	Z	MRPL53	Down-regulated
6.37e-10	0.526938	1	1	1.32e-05	Z	SYCP1	Down-regulated
6.58e-10	0.258933	0.996	0.988	1.37e-05	Z	ENY2	Down-regulated
7.8e-10	0.294169	0.996	1	1.62e-05	Z	SMC1B	Down-regulated
8.04e-10	0.372004	1	1	1.67e-05	Z	HSPA8	Down-regulated
1.15e-09	0.289498	0.989	1	2.4e-05	Z	EIF4G2	Down-regulated
1.32e-09	0.275821	0.992	0.988	2.74e-05	Z	ATP6V0B	Down-regulated
1.39e-09	0.320008	0.981	0.972	2.88e-05	Z	VPS29	Down-regulated
1.61e-09	0.281344	0.847	0.726	3.34e-05	Z	TUBA3E	Down-regulated
1.87e-09	0.292032	0.973	0.984	3.89e-05	Z	SELT	Down-regulated
2.43e-09	0.276221	0.977	1	5.06e-05	Z	NPC2	Down-regulated
2.44e-09	0.286624	0.989	0.98	5.07e-05	Z	RPS27L	Down-regulated
4.74e-09	0.373959	0.996	1	9.86e-05	Z	EIF5B	Down-regulated
6.15e-09	0.323937	0.989	0.984	0.000127873	Z	LAMTOR5	Down-regulated
8.02e-09	0.325922	0.977	0.98	0.0001667	Z	MYDGF	Down-regulated
9.17e-09	0.290449	0.866	0.817	0.000190613	Z	COMMD3	Down-regulated
9.64e-09	0.586689	0.939	0.96	0.000200432	Z	FMR1NB	Down-regulated
1.98e-08	0.472966	0.347	0.159	0.000411795	Z	LYZ	Down-regulated
2.12e-08	0.279486	0.725	0.583	0.000440462	Z	GGH	Down-regulated
2.78e-08	0.30709	0.943	0.921	0.000578938	Z	PRDX1	Down-regulated
2.88e-08	0.330667	0.92	0.893	0.000599305	Z	SRI	Down-regulated
2.9e-08	0.278284	0.996	1	0.00060401	Z	HMGN2	Down-regulated
3.19e-08	0.492477	0.989	0.996	0.000663054	Z	SMC3	Down-regulated
3.55e-08	0.277702	0.924	0.929	0.000737901	Z	EXOSC7	Down-regulated
4.85e-08	0.257343	0.924	0.889	0.00100904	Z	BRI3	Down-regulated
5.07e-08	0.263044	0.92	0.921	0.0010553	Z	OOEP	Down-regulated
5.29e-08	0.506359	1	1	0.00109962	Z	ZCWPW1	Down-regulated
6.6e-08	0.333242	0.859	0.837	0.0013721	Z	PIGK	Down-regulated
7.22e-08	0.324813	0.798	0.722	0.00150064	Z	CSTB	Down-regulated
8.54e-08	0.268416	0.985	0.988	0.00177704	Z	SEC62	Down-regulated
9.01e-08	0.419405	0.897	0.873	0.00187414	Z	EPCAM	Down-regulated
9.9e-08	0.588438	0.859	0.754	0.00205889	Z	TNP1	Down-regulated
2.64e-07	0.253537	1	0.996	0.00549583	Z	MAP1LC3B	Down-regulated
3.75e-07	0.338843	0.805	0.825	0.0077925	Z	UBE2Q1	Down-regulated
3.99e-07	0.332481	0.958	0.992	0.0082943	Z	MEIOB	Down-regulated
4.65e-07	0.314128	0.256	0.095	0.0096801	Z	HBA1	Down-regulated
6.82e-07	0.275984	0.943	0.877	0.0141847	Z	CYSTM1	Down-regulated
7.53e-07	0.361057	0.958	0.96	0.0156522	Z	LOC100507384	Down-regulated
9.17e-07	0.35047	0.84	0.889	0.0190625	Z	LSM5	Down-regulated
9.23e-07	0.259091	0.977	0.96	0.0191967	Z	IER3IP1	Down-regulated
1.02e-06	0.269678	0.966	0.992	0.0212795	Z	HDAC2	Down-regulated
1.2e-06	0.265523	0.943	0.984	0.0250189	Z	NSRP1	Down-regulated
1.33e-06	0.309595	0.939	0.909	0.0276509	Z	ITM2B	Down-regulated
1.75e-06	0.270302	0.981	0.98	0.0363689	Z	SEPW1	Down-regulated
2.41e-06	0.511383	0.469	0.317	0.0501551	Z	HOXB-AS3	Down-regulated
2.56e-06	0.35375	0.87	0.921	0.0532411	Z	CRISP2	Down-regulated
2.71e-06	0.318031	0.95	0.968	0.0563177	Z	PRSS50	Down-regulated
3.49e-06	0.286655	0.924	0.94	0.0726303	Z	ANP32B	Down-regulated
3.82e-06	0.788998	0.29	0.139	0.0794367	Z	HBA2	Down-regulated
4.03e-06	0.324805	0.95	0.948	0.0838758	Z	VCX	Down-regulated
4.13e-06	0.393119	0.813	0.762	0.0858031	Z	C1orf146	Down-regulated
4.52e-06	0.424355	0.958	0.96	0.0939363	Z	SSR4	Down-regulated
4.79e-06	0.290572	0.824	0.798	0.0995255	Z	FAM3B	Down-regulated
7.7e-06	0.265043	0.989	0.972	0.160146	Z	CALM1	Down-regulated
8.99e-06	0.251718	0.92	0.881	0.186955	Z	ERP44	Down-regulated
1.1e-05	0.272919	0.973	0.964	0.227888	Z	OPHN1	Down-regulated
1.19e-05	0.256947	0.958	0.956	0.247225	Z	TMEM179B	Down-regulated
1.86e-05	0.259847	0.992	0.996	0.386677	Z	RHEB	Down-regulated
1.98e-05	0.252056	0.935	0.952	0.412617	Z	ANAPC10	Down-regulated
2.5e-05	0.28119	0.832	0.833	0.519484	Z	DNAJA4	Down-regulated
2.82e-05	0.251966	0.962	0.996	0.587063	Z	EEA1	Down-regulated
4.19e-05	0.271532	0.863	0.845	0.871104	Z	SLC35F5	Down-regulated
4.64e-05	0.348788	0.878	0.869	0.96444	Z	INMT	Down-regulated
6.49e-05	0.300307	0.821	0.873	1	Z	CCDC73	Down-regulated
6.93e-05	0.951667	0.989	1	1	Z	FOXK1	Down-regulated
7.34e-05	0.307892	0.931	0.937	1	Z	SDF2L1	Down-regulated
8.03e-05	0.259336	0.905	0.948	1	Z	HELLS	Down-regulated
8.11e-05	0.29619	0.931	0.948	1	Z	CHORDC1	Down-regulated
8.22e-05	0.308684	0.676	0.611	1	Z	PRAP1	Down-regulated
0.000179026	0.408029	0.695	0.623	1	Z	TMSB4X	Down-regulated
0.000182209	0.410508	0.885	0.913	1	Z	LRRC58	Down-regulated
0.000234574	0.337063	0.618	0.579	1	Z	PAGE2	Down-regulated
0.000279239	0.27099	0.855	0.905	1	Z	NCKAP1	Down-regulated
0.000463357	0.385068	0.824	0.817	1	Z	LELP1	Down-regulated
0.000570489	0.29456	0.863	0.917	1	Z	ATP6AP2	Down-regulated
0.00085885	0.25635	0.901	0.952	1	Z	NFYB	Down-regulated
0.00159754	0.344934	0.847	0.933	1	Z	PAGE2B	Down-regulated
0.00186879	0.358998	0.302	0.222	1	Z	HOTAIR	Down-regulated
0.00206113	0.451527	0.889	0.921	1	Z	BCAP31	Down-regulated
0.00427787	0.261492	0.553	0.532	1	Z	FAM9A	Down-regulated
0.00453044	0.425677	0.767	0.786	1	Z	PAGE5	Down-regulated
0.00542831	0.324418	0.756	0.925	1	Z	TMSB10	Down-regulated
0.00629449	0.296015	0.687	0.734	1	Z	MSL3	Down-regulated
0.00717732	0.257313	0.969	0.964	1	Z	VAPA	Down-regulated
6.96215e-51	0.514633	1	0.997	1.46031e-46	P	WDR60	Up-regulated
3.51178e-45	0.501636	1	0.99	7.36596e-41	P	CBX1	Up-regulated
1.24798e-42	0.425158	0.984	0.831	2.61764e-38	P	DUSP15	Up-regulated
9.64274e-42	0.490088	0.989	0.919	2.02256e-37	P	LOC729348	Up-regulated
5.36483e-41	0.340042	1	1	1.12527e-36	P	SRPK2	Up-regulated
2.37896e-39	0.458234	1	1	4.98986e-35	P	RPS9	Up-regulated
3.12649e-39	0.676677	1	0.99	6.55781e-35	P	IZUMO4	Up-regulated
8.82721e-39	0.468778	1	1	1.85151e-34	P	TUBA3D	Up-regulated
7.25995e-37	0.264726	0.505	0.029	1.52277e-32	P	LOC100132077	Up-regulated
1.78587e-36	0.404489	1	0.971	3.74586e-32	P	FUS	Up-regulated
1.06573e-34	0.38927	1	0.99	2.23536e-30	P	HIRIP3	Up-regulated
1.29099e-34	0.594997	1	0.974	2.70784e-30	P	LRWD1	Up-regulated
8.59308e-34	0.336455	1	0.938	1.8024e-29	P	USP5	Up-regulated
4.66871e-33	0.353257	1	1	9.79262e-29	P	HSP90AA1	Up-regulated
8.65059e-33	0.265663	0.989	0.886	1.81446e-28	P	MYADM	Up-regulated
1.02509e-32	0.481688	1	0.993	2.15012e-28	P	RNF149	Up-regulated
1.70988e-32	0.41022	1	0.993	3.58648e-28	P	TUBB4B	Up-regulated
2.43383e-32	0.742226	0.973	0.886	5.10497e-28	P	SNAR-I	Up-regulated
7.65953e-32	0.430588	1	0.954	1.60659e-27	P	PCSK4	Up-regulated
1.36077e-31	0.366931	1	1	2.85422e-27	P	SHCBP1L	Up-regulated
1.20264e-30	0.35382	1	0.997	2.52253e-26	P	ILF3	Up-regulated
1.29921e-30	0.283327	0.989	0.886	2.72509e-26	P	DSG3	Up-regulated
1.58716e-30	0.407562	1	0.99	3.32907e-26	P	WASF2	Up-regulated
4.47305e-30	0.291063	0.952	0.779	9.38222e-26	P	C16orf90	Up-regulated
3.21021e-29	0.448535	1	0.99	6.73342e-25	P	HSP90AB1	Up-regulated
3.30561e-29	0.325872	1	0.99	6.93351e-25	P	PDRG1	Up-regulated
9.72276e-29	0.253867	1	1	2.03935e-24	P	COPRS	Up-regulated
1.53463e-28	0.430037	0.979	0.87	3.21889e-24	P	ACADS	Up-regulated
7.7018e-28	0.360713	0.995	0.984	1.61545e-23	P	RALY	Up-regulated
1.16864e-27	0.296477	0.995	0.987	2.45122e-23	P	NCAPH	Up-regulated
2.40948e-27	0.406097	1	0.987	5.05388e-23	P	LOC151174	Up-regulated
9.38006e-27	0.392111	0.989	0.935	1.96747e-22	P	ELOVL2-AS1	Up-regulated
1.06913e-26	0.300524	1	0.993	2.2425e-22	P	DDX24	Up-regulated
1.14273e-26	0.263831	0.989	0.945	2.39688e-22	P	AAMP	Up-regulated
2.20545e-26	0.286688	1	0.987	4.62593e-22	P	HNRNPM	Up-regulated
2.26683e-26	0.413656	0.989	0.977	4.75467e-22	P	KRT18P55	Up-regulated
2.70015e-26	0.290665	0.989	0.909	5.66356e-22	P	C2orf81	Up-regulated
3.65643e-26	0.277828	1	0.984	7.66936e-22	P	VRK3	Up-regulated
1.51453e-25	0.264002	1	0.967	3.17673e-21	P	THRAP3	Up-regulated
1.76861e-25	0.281228	0.984	0.954	3.70966e-21	P	ITFG1-AS1	Up-regulated
2.97176e-25	0.321105	1	1	6.23327e-21	P	KIF5B	Up-regulated
4.28381e-25	0.275522	0.989	0.86	8.98529e-21	P	NOP56	Up-regulated
6.37898e-25	0.259357	1	0.987	1.33799e-20	P	STIP1	Up-regulated
7.39747e-25	0.350589	1	1	1.55162e-20	P	PSIP1	Up-regulated
1.23237e-24	0.260808	0.941	0.795	2.58491e-20	P	PEX11G	Up-regulated
1.31716e-24	0.291572	1	0.98	2.76275e-20	P	POMT1	Up-regulated
1.32584e-24	0.358093	1	0.974	2.78094e-20	P	NCL	Up-regulated
3.3926e-24	0.264962	1	0.993	7.11599e-20	P	TBL2	Up-regulated
4.02934e-24	0.407158	1	0.971	8.45154e-20	P	GOLGB1	Up-regulated
1.70158e-23	0.311438	1	1	3.56907e-19	P	GGNBP2	Up-regulated
3.19985e-23	0.390214	1	1	6.71169e-19	P	AKAP12	Up-regulated
4.06725e-23	0.325312	1	0.99	8.53105e-19	P	AQP5	Up-regulated
4.79351e-23	0.308724	0.995	0.964	1.00544e-18	P	ABALON	Up-regulated
6.6781e-23	0.262162	0.963	0.801	1.40073e-18	P	ISOC2	Up-regulated
8.11222e-23	0.303321	1	0.98	1.70154e-18	P	PLEKHJ1	Up-regulated
3.41205e-22	0.339139	1	0.997	7.15678e-18	P	DNAJB1	Up-regulated
3.53169e-22	0.256403	0.995	0.971	7.40773e-18	P	BRD2	Up-regulated
9.16178e-22	0.276261	0.995	0.925	1.92168e-17	P	GIGYF2	Up-regulated
1.01027e-21	0.26688	0.995	0.951	2.11904e-17	P	PRPF38B	Up-regulated
1.04458e-21	0.256594	0.984	0.948	2.19102e-17	P	MPI	Up-regulated
2.10668e-21	0.369464	1	0.984	4.41875e-17	P	RNF113B	Up-regulated
2.78572e-21	0.269655	1	0.993	5.84306e-17	P	TMX4	Up-regulated
5.67195e-21	0.287409	0.995	0.945	1.18969e-16	P	SRRM2	Up-regulated
5.68408e-21	0.257641	0.995	0.997	1.19224e-16	P	GMCL1P1	Up-regulated
7.51644e-21	0.293635	1	0.993	1.57657e-16	P	NT5C3B	Up-regulated
7.84568e-21	0.275121	1	0.984	1.64563e-16	P	ELF2	Up-regulated
1.2371e-20	0.293014	0.979	0.886	2.59483e-16	P	MRPL12	Up-regulated
2.36294e-20	0.25751	1	0.984	4.95626e-16	P	CCDC36	Up-regulated
2.76431e-20	0.257813	0.984	0.818	5.79814e-16	P	TMEM259	Up-regulated
5.39768e-20	0.344012	0.995	0.922	1.13216e-15	P	TRAM2	Up-regulated
6.15484e-20	0.346283	1	0.987	1.29098e-15	P	TERF2IP	Up-regulated
7.32091e-20	0.270035	1	1	1.53556e-15	P	ASRGL1	Up-regulated
7.40553e-20	0.290828	0.995	0.967	1.55331e-15	P	SGTA	Up-regulated
[truncated: 4,867 more rows]

## Sheet: ClassII_DEGs_vs_NC
p_val	avg_logFC	pct.1	pct.2	p_val_adj	cluster	gene	group
5.46236e-28	1.61519	0.734	0.125	1.14715e-23	SSC	INSL3	Up-regulated
1.81644e-23	0.627726	1	0.844	3.8147e-19	SSC	TEX101	Up-regulated
2.09516e-23	0.327274	0.508	0.006	4.40004e-19	SSC	GH1	Up-regulated
1.7091e-20	1.00147	0.727	0.2	3.58929e-16	SSC	GSTA1	Up-regulated
4.77388e-19	1.52438	0.93	0.6	1.00256e-14	SSC	SNAR-C4	Up-regulated
7.82074e-19	0.685752	0.875	0.444	1.64243e-14	SSC	RNASE1	Up-regulated
9.86738e-19	0.499295	0.734	0.238	2.07225e-14	SSC	PEG10	Up-regulated
3.25029e-17	0.462732	0.672	0.238	6.82594e-13	SSC	SERPINA5	Up-regulated
2.30262e-16	0.95266	1	0.994	4.83573e-12	SSC	AK3	Up-regulated
1.00898e-15	0.438039	1	0.994	2.11896e-11	SSC	CNBP	Up-regulated
1.92859e-15	0.319887	0.93	0.562	4.05023e-11	SSC	TDRG1	Up-regulated
2.185e-15	0.488056	0.945	0.694	4.58873e-11	SSC	KIAA0825	Up-regulated
5.55749e-15	0.443658	1	0.981	1.16713e-10	SSC	EIF1B	Up-regulated
4.81568e-14	1.31383	0.914	0.669	1.01134e-09	SSC	PTGDS	Up-regulated
5.82551e-14	0.538799	0.742	0.344	1.22341e-09	SSC	APOA1	Up-regulated
8.83611e-14	0.302964	0.836	0.469	1.85567e-09	SSC	SELT	Up-regulated
9.44612e-14	0.409888	0.992	0.9	1.98378e-09	SSC	RCN2	Up-regulated
3.77415e-13	0.31544	0.891	0.506	7.9261e-09	SSC	SCML1	Up-regulated
5.60042e-13	0.740135	1	0.988	1.17614e-08	SSC	DSG3	Up-regulated
1.13508e-12	0.541205	1	0.994	2.38379e-08	SSC	RPL12	Up-regulated
1.33856e-12	0.316329	1	1	2.8111e-08	SSC	EIF1	Up-regulated
2.91057e-12	0.391305	0.977	0.888	6.11249e-08	SSC	DCUN1D5	Up-regulated
3.49322e-12	0.458456	0.992	0.906	7.33612e-08	SSC	VAMP2	Up-regulated
3.56153e-12	0.464717	1	1	7.47956e-08	SSC	RPS16	Up-regulated
5.45256e-12	0.471409	0.602	0.219	1.14509e-07	SSC	HMGN5	Up-regulated
7.29236e-12	0.31268	0.914	0.581	1.53147e-07	SSC	ERP44	Up-regulated
1.19108e-11	0.364636	1	0.975	2.50139e-07	SSC	SPINT2	Up-regulated
1.47929e-11	0.305604	0.625	0.275	3.10665e-07	SSC	ZNF16	Up-regulated
1.7411e-11	0.486518	0.938	0.694	3.65648e-07	SSC	RAB3B	Up-regulated
2.10289e-11	0.330862	1	1	4.41628e-07	SSC	NACA	Up-regulated
4.36321e-11	0.46007	0.844	0.575	9.16317e-07	SSC	CYB5A	Up-regulated
4.63831e-11	0.416174	0.82	0.456	9.74092e-07	SSC	LGALS1	Up-regulated
4.80107e-11	0.30668	0.773	0.419	1.00827e-06	SSC	WBP5	Up-regulated
6.28249e-11	0.522591	0.977	0.838	1.31938e-06	SSC	TMSB4X	Up-regulated
7.23805e-11	0.443207	0.938	0.844	1.52006e-06	SSC	TAF12	Up-regulated
8.29901e-11	0.369609	1	0.994	1.74288e-06	SSC	SUMO2	Up-regulated
1.0252e-10	0.334831	0.875	0.512	2.15303e-06	SSC	TEX12	Up-regulated
1.23961e-10	0.544353	0.984	0.912	2.60331e-06	SSC	TMSB10	Up-regulated
1.27957e-10	0.356491	1	0.994	2.68723e-06	SSC	RPL5	Up-regulated
1.40508e-10	0.346372	1	1	2.95082e-06	SSC	RPL11	Up-regulated
1.64517e-10	0.295431	0.719	0.362	3.45503e-06	SSC	MAGEB16	Up-regulated
2.00111e-10	0.383934	0.539	0.181	4.20254e-06	SSC	C10orf10	Up-regulated
2.06625e-10	0.419043	0.992	0.806	4.33933e-06	SSC	SNHG5	Up-regulated
2.47003e-10	0.415435	1	0.912	5.18731e-06	SSC	RPL10	Up-regulated
3.29237e-10	0.355619	1	0.981	6.91431e-06	SSC	BTF3	Up-regulated
4.18461e-10	0.305156	0.812	0.488	8.7881e-06	SSC	DUSP1	Up-regulated
4.29077e-10	0.345414	1	0.969	9.01105e-06	SSC	PRDX1	Up-regulated
4.4098e-10	0.324727	1	0.975	9.26102e-06	SSC	COPE	Up-regulated
4.41526e-10	0.470856	0.953	0.788	9.27248e-06	SSC	SERPINI1	Up-regulated
5.19646e-10	0.451938	0.898	0.644	1.09131e-05	SSC	NGFRAP1	Up-regulated
5.37089e-10	0.3428	0.625	0.244	1.12794e-05	SSC	FATE1	Up-regulated
6.13641e-10	0.329141	0.938	0.719	1.28871e-05	SSC	FBXO21	Up-regulated
6.68814e-10	0.309718	0.992	0.975	1.40458e-05	SSC	ILF2	Up-regulated
6.98122e-10	0.279031	0.969	0.769	1.46613e-05	SSC	ART3	Up-regulated
7.00708e-10	0.749211	0.969	0.894	1.47156e-05	SSC	CLU	Up-regulated
7.40325e-10	0.372772	0.984	0.888	1.55476e-05	SSC	CHIC2	Up-regulated
7.49839e-10	0.301498	0.469	0.144	1.57474e-05	SSC	C11orf96	Up-regulated
8.50805e-10	0.365208	0.992	0.881	1.78678e-05	SSC	HSP90B1	Up-regulated
9.15867e-10	0.268305	0.773	0.469	1.92341e-05	SSC	OAT	Up-regulated
1.12304e-09	0.253532	0.648	0.262	2.3585e-05	SSC	RBP1	Up-regulated
1.39858e-09	0.589415	0.852	0.544	2.93716e-05	SSC	FOS	Up-regulated
1.40544e-09	0.261559	0.734	0.375	2.95157e-05	SSC	SNAR-H	Up-regulated
1.4269e-09	0.37359	0.984	0.944	2.99663e-05	SSC	EIF5A	Up-regulated
1.49291e-09	0.275074	1	1	3.13525e-05	SSC	EIF5	Up-regulated
1.53257e-09	0.372263	1	0.956	3.21855e-05	SSC	C5orf58	Up-regulated
1.61178e-09	0.268016	0.375	0.094	3.3849e-05	SSC	TCEAL5	Up-regulated
2.06709e-09	0.290146	1	1	4.3411e-05	SSC	H3F3B	Up-regulated
2.0922e-09	0.37695	0.953	0.844	4.39382e-05	SSC	TCF25	Up-regulated
2.17029e-09	0.347838	0.719	0.375	4.55782e-05	SSC	DEFB119	Up-regulated
2.4997e-09	0.306801	0.625	0.294	5.24962e-05	SSC	VGLL4	Up-regulated
2.66031e-09	0.391174	0.945	0.794	5.58693e-05	SSC	EPC1	Up-regulated
2.6741e-09	0.287553	0.992	0.981	5.61588e-05	SSC	NUDC	Up-regulated
4.38008e-09	0.393853	0.977	0.881	9.19861e-05	SSC	NOC4L	Up-regulated
5.15598e-09	0.368568	0.961	0.856	0.000108281	SSC	PWP1	Up-regulated
5.98035e-09	0.398439	1	1	0.000125593	SSC	RPS12	Up-regulated
7.979e-09	0.399641	1	0.975	0.000167567	SSC	HMGN2	Up-regulated
9.31081e-09	0.263344	0.914	0.794	0.000195536	SSC	SNRNP40	Up-regulated
9.93092e-09	0.253655	0.68	0.388	0.000208559	SSC	MAGOH	Up-regulated
1.07116e-08	0.262187	1	1	0.000224955	SSC	RAN	Up-regulated
1.25557e-08	0.30691	1	1	0.000263682	SSC	CHCHD2	Up-regulated
1.5418e-08	0.270165	0.695	0.331	0.000323794	SSC	CITED1	Up-regulated
1.58044e-08	0.352482	0.961	0.856	0.000331909	SSC	BTF3L4	Up-regulated
1.7331e-08	0.304534	0.984	0.931	0.000363967	SSC	EIF4A3	Up-regulated
1.96409e-08	0.281272	0.922	0.725	0.000412479	SSC	NMT1	Up-regulated
2.2404e-08	0.282568	1	0.994	0.000470507	SSC	RPL30	Up-regulated
2.45113e-08	0.304608	1	0.956	0.000514761	SSC	ITM2B	Up-regulated
2.48243e-08	0.294826	0.984	0.9	0.000521334	SSC	TSPAN3	Up-regulated
2.63844e-08	0.30504	1	0.962	0.000554099	SSC	H2AFZ	Up-regulated
2.63881e-08	0.36336	1	1	0.000554176	SSC	RPS5	Up-regulated
2.74627e-08	0.338782	0.977	0.95	0.000576744	SSC	MRPS6	Up-regulated
2.77108e-08	0.350672	1	0.975	0.000581954	SSC	TUBB4B	Up-regulated
2.78763e-08	0.322737	0.844	0.612	0.000585429	SSC	HLA-A	Up-regulated
2.86568e-08	0.261275	0.703	0.406	0.000601822	SSC	SLC25A4	Up-regulated
2.89852e-08	0.273179	0.938	0.781	0.000608718	SSC	CTSL	Up-regulated
3.0308e-08	0.276054	0.984	1	0.000636497	SSC	RPL9	Up-regulated
3.06171e-08	0.330206	0.961	0.9	0.000642989	SSC	SPATS2	Up-regulated
3.21936e-08	0.294422	0.914	0.762	0.000676098	SSC	STARD3NL	Up-regulated
3.27376e-08	0.294506	0.992	0.981	0.000687522	SSC	PPIA	Up-regulated
3.28452e-08	0.293934	0.742	0.412	0.000689782	SSC	BEX1	Up-regulated
3.34092e-08	0.394836	1	0.988	0.000701628	SSC	RPL18	Up-regulated
4.09179e-08	0.326641	0.977	0.856	0.000859316	SSC	HIGD1A	Up-regulated
4.54022e-08	0.265337	0.625	0.306	0.000953491	SSC	CALD1	Up-regulated
4.71614e-08	0.392526	0.961	0.875	0.000990436	SSC	DLK1	Up-regulated
4.91899e-08	0.316461	1	1	0.00103304	SSC	TEX30	Up-regulated
5.0491e-08	0.365606	0.953	0.906	0.00106036	SSC	MIIP	Up-regulated
5.67586e-08	0.298477	0.883	0.731	0.00119199	SSC	PEF1	Up-regulated
6.60748e-08	0.28576	1	1	0.00138764	SSC	RPS7	Up-regulated
7.06057e-08	0.296847	0.977	0.831	0.00148279	SSC	HPRT1	Up-regulated
8.72575e-08	0.323538	0.977	0.919	0.00183249	SSC	TMEM14C	Up-regulated
9.06788e-08	0.361555	0.828	0.644	0.00190434	SSC	NKIRAS2	Up-regulated
9.13447e-08	0.294604	1	1	0.00191833	SSC	GAPDH	Up-regulated
1.04598e-07	0.37238	0.938	0.919	0.00219666	SSC	USMG5	Up-regulated
1.06707e-07	0.276238	1	0.919	0.00224095	SSC	VCX3A	Up-regulated
1.12348e-07	0.332468	0.992	0.944	0.00235941	SSC	CKS1B	Up-regulated
1.35094e-07	0.296816	0.969	0.844	0.00283712	SSC	ANXA5	Up-regulated
1.43584e-07	0.298816	0.992	0.962	0.00301542	SSC	SERINC3	Up-regulated
1.75201e-07	0.35569	0.922	0.706	0.00367939	SSC	SNAPC2	Up-regulated
1.82304e-07	0.331899	0.984	0.95	0.00382856	SSC	RPS9	Up-regulated
1.95455e-07	0.314768	1	1	0.00410474	SSC	RPS3A	Up-regulated
2.34788e-07	0.273769	0.852	0.644	0.00493079	SSC	HLA-B	Up-regulated
2.50378e-07	0.297166	0.539	0.238	0.00525819	SSC	S100A6	Up-regulated
2.6284e-07	0.325373	0.977	0.938	0.00551989	SSC	MED19	Up-regulated
2.90409e-07	0.269552	1	0.994	0.00609888	SSC	MYL12B	Up-regulated
2.92201e-07	0.283952	0.797	0.538	0.00613652	SSC	MRPL50	Up-regulated
3.02709e-07	0.35992	0.688	0.45	0.00635719	SSC	IFITM3	Up-regulated
3.17194e-07	0.337624	0.922	0.762	0.00666139	SSC	POLE4	Up-regulated
3.33162e-07	0.2539	0.938	0.819	0.00699673	SSC	FAAP20	Up-regulated
3.86489e-07	0.262507	1	0.956	0.00811665	SSC	SLC25A3	Up-regulated
3.90823e-07	0.39317	0.875	0.694	0.00820767	SSC	B2M	Up-regulated
4.22848e-07	0.299513	0.984	1	0.00888024	SSC	RPS24	Up-regulated
4.90659e-07	0.263908	0.992	0.962	0.0103043	SSC	RSL24D1	Up-regulated
5.24621e-07	0.258628	1	0.981	0.0110176	SSC	DSTN	Up-regulated
5.31341e-07	0.277662	0.977	0.881	0.0111587	SSC	TSG101	Up-regulated
5.94767e-07	0.263455	0.984	0.969	0.0124907	SSC	CPEB1	Up-regulated
6.64095e-07	0.270826	0.875	0.681	0.0139467	SSC	AAMP	Up-regulated
7.81798e-07	0.36556	0.828	0.619	0.0164185	SSC	VIM	Up-regulated
7.9551e-07	0.327329	0.922	0.838	0.0167065	SSC	HAT1	Up-regulated
8.03588e-07	0.812126	1	1	0.0168762	SSC	SNAR-C3	Up-regulated
8.67013e-07	0.267347	0.992	0.944	0.0182081	SSC	CCT8	Up-regulated
8.71704e-07	0.316135	0.859	0.681	0.0183067	SSC	TMEM97	Up-regulated
8.76189e-07	0.364767	1	0.925	0.0184008	SSC	LDHB	Up-regulated
1.00661e-06	0.27695	0.938	0.9	0.0211398	SSC	TALDO1	Up-regulated
1.00781e-06	0.275963	0.914	0.806	0.0211651	SSC	TM2D3	Up-regulated
1.0436e-06	0.314169	1	1	0.0219166	SSC	RPL37A	Up-regulated
1.06233e-06	0.274894	0.977	0.969	0.0223101	SSC	SUMO1	Up-regulated
1.07193e-06	0.530465	0.742	0.588	0.0225116	SSC	HES1	Up-regulated
1.20427e-06	0.254622	0.969	0.831	0.0252909	SSC	ATP6V1H	Up-regulated
1.30068e-06	0.309273	0.93	0.762	0.0273156	SSC	DPEP3	Up-regulated
1.41041e-06	0.307378	0.727	0.481	0.0296201	SSC	SESN2	Up-regulated
1.4416e-06	0.272408	1	0.975	0.0302751	SSC	SECISBP2	Up-regulated
1.4626e-06	0.266822	0.953	0.888	0.0307161	SSC	GPN3	Up-regulated
1.47711e-06	0.406649	0.633	0.406	0.0310208	SSC	TIMP1	Up-regulated
1.50473e-06	0.311634	0.867	0.656	0.0316009	SSC	MYOM2	Up-regulated
1.52168e-06	0.25567	0.836	0.569	0.0319568	SSC	MGST3	Up-regulated
1.56659e-06	0.267258	0.906	0.781	0.0329	SSC	KLHL35	Up-regulated
1.62099e-06	0.266896	0.938	0.844	0.0340425	SSC	MAP4	Up-regulated
1.62959e-06	0.282251	0.961	0.931	0.034223	SSC	RAD23A	Up-regulated
1.82043e-06	0.294307	0.891	0.844	0.0382309	SSC	ACTR10	Up-regulated
1.90974e-06	0.265842	0.938	0.769	0.0401064	SSC	ZFAS1	Up-regulated
2.06791e-06	0.306635	1	0.931	0.0434282	SSC	RBM3	Up-regulated
2.06882e-06	0.275348	0.961	0.856	0.0434472	SSC	SYCE1	Up-regulated
2.19338e-06	0.262221	0.562	0.306	0.0460631	SSC	ZFP36	Up-regulated
2.25829e-06	0.267687	0.984	0.888	0.0474263	SSC	PSMA5	Up-regulated
2.26709e-06	0.313624	1	1	0.0476111	SSC	RPL3	Up-regulated
2.36428e-06	0.493595	0.797	0.544	0.0496523	SSC	LOC729083	Up-regulated
2.45317e-06	0.283379	0.93	0.831	0.051519	SSC	VPS29	Up-regulated
2.58921e-06	0.261664	1	1	0.054376	SSC	RPL36	Up-regulated
2.61309e-06	0.265911	0.969	0.844	0.0548776	SSC	ARL6IP1	Up-regulated
2.62557e-06	0.256626	1	0.994	0.0551395	SSC	SNRPG	Up-regulated
2.66692e-06	0.262323	0.922	0.806	0.056008	SSC	MED28	Up-regulated
2.69581e-06	0.423748	0.914	0.856	0.0566147	SSC	SNAR-E	Up-regulated
2.71333e-06	0.313816	0.867	0.775	0.0569826	SSC	FAM103A1	Up-regulated
2.77595e-06	0.279067	1	0.994	0.0582978	SSC	RPS3	Up-regulated
2.98171e-06	0.274703	0.914	0.844	0.0626189	SSC	DDOST	Up-regulated
2.99537e-06	0.307008	0.93	0.862	0.0629058	SSC	HACD3	Up-regulated
3.09117e-06	0.260222	0.992	0.994	0.0649176	SSC	LSM4	Up-regulated
3.27403e-06	0.250714	0.938	0.825	0.0687579	SSC	MRPL37	Up-regulated
3.50452e-06	0.339909	0.891	0.725	0.0735983	SSC	CD63	Up-regulated
3.51245e-06	0.342454	1	0.994	0.0737649	SSC	CD82	Up-regulated
3.56031e-06	0.353228	1	0.95	0.0747701	SSC	FTL	Up-regulated
3.63476e-06	0.362765	0.945	0.85	0.0763337	SSC	SMARCB1	Up-regulated
3.73657e-06	0.293931	1	0.969	0.0784718	SSC	BCAP31	Up-regulated
4.02807e-06	0.259201	0.961	0.875	0.0845936	SSC	SLC25A36	Up-regulated
5.08488e-06	0.270095	0.945	0.825	0.106788	SSC	RHEB	Up-regulated
5.48951e-06	0.284298	0.977	0.956	0.115285	SSC	SF3B6	Up-regulated
5.61093e-06	0.601644	0.852	0.631	0.117835	SSC	ID1	Up-regulated
5.82203e-06	0.324084	0.922	0.844	0.122268	SSC	EPN2	Up-regulated
6.22334e-06	0.329328	0.914	0.669	0.130696	SSC	ERP29	Up-regulated
6.73051e-06	0.274156	0.961	0.844	0.141347	SSC	IP6K2	Up-regulated
7.02874e-06	0.286724	0.914	0.769	0.147611	SSC	UROS	Up-regulated
7.04022e-06	0.261111	0.992	0.944	0.147852	SSC	TAF7	Up-regulated
7.35585e-06	0.292995	1	0.981	0.15448	SSC	RPL14	Up-regulated
7.83511e-06	0.273527	0.992	0.956	0.164545	SSC	RPL39	Up-regulated
8.30179e-06	0.255409	0.93	0.719	0.174346	SSC	BAIAP2	Up-regulated
9.19441e-06	0.289257	0.891	0.719	0.193092	SSC	TUBA1A	Up-regulated
9.45741e-06	0.261154	0.922	0.75	0.198615	SSC	DNAJC1	Up-regulated
1.00068e-05	0.319485	0.984	0.831	0.210153	SSC	FMR1NB	Up-regulated
1.04491e-05	0.417383	0.695	0.475	0.219441	SSC	NEAT1	Up-regulated
1.05333e-05	0.256997	0.977	0.875	0.221209	SSC	PDCL3	Up-regulated
1.06182e-05	0.25551	0.992	0.944	0.222992	SSC	HENMT1	Up-regulated
1.11584e-05	0.358978	1	1	0.234337	SSC	RNF149	Up-regulated
1.16019e-05	0.254686	0.992	0.95	0.243651	SSC	VCX	Up-regulated
1.23267e-05	0.311835	0.852	0.694	0.258872	SSC	NDUFAF6	Up-regulated
1.25345e-05	0.303099	0.82	0.675	0.263237	SSC	COMMD9	Up-regulated
1.26333e-05	0.295397	1	0.994	0.265313	SSC	RPL7A	Up-regulated
1.33003e-05	0.264001	0.906	0.738	0.279321	SSC	VPS35	Up-regulated
1.57045e-05	0.279918	0.961	0.912	0.32981	SSC	C19orf24	Up-regulated
1.60991e-05	0.305286	0.5	0.275	0.338097	SSC	IFI27	Up-regulated
1.62357e-05	0.335105	0.586	0.331	0.340967	SSC	DCN	Up-regulated
1.79378e-05	0.283183	0.977	0.919	0.376711	SSC	PLEKHB2	Up-regulated
2.18729e-05	0.255509	0.992	0.919	0.459352	SSC	NAP1L1	Up-regulated
2.58902e-05	0.35409	1	0.969	0.54372	SSC	CST3	Up-regulated
2.77313e-05	0.286563	0.938	0.888	0.582385	SSC	PFDN1	Up-regulated
2.9196e-05	0.251291	0.93	0.819	0.613146	SSC	METTL5	Up-regulated
2.93557e-05	0.264389	1	1	0.616499	SSC	RPS18	Up-regulated
3.06691e-05	0.268836	1	0.994	0.644081	SSC	RPL26	Up-regulated
3.4935e-05	0.264007	0.984	0.944	0.733671	SSC	CLTA	Up-regulated
4.49956e-05	0.280438	0.852	0.725	0.944953	SSC	TMEM159	Up-regulated
5.97219e-05	0.251719	0.969	0.9	1	SSC	FBXL20	Up-regulated
7.20824e-05	0.298291	0.977	0.85	1	SSC	GRN	Up-regulated
7.3803e-05	0.712201	0.875	0.862	1	SSC	TMEM107	Up-regulated
8.47162e-05	0.28335	1	1	1	SSC	FOXK1	Up-regulated
8.56535e-05	0.310797	0.781	0.544	1	SSC	LINC01030	Up-regulated
8.75393e-05	0.284009	0.938	0.925	1	SSC	ATP6V0D1	Up-regulated
8.98766e-05	0.335144	1	1	1	SSC	RPL32	Up-regulated
0.000100791	0.25477	0.867	0.706	1	SSC	RPL22L1	Up-regulated
0.000126615	0.255036	0.93	0.938	1	SSC	TSC22D1	Up-regulated
0.000134705	0.26365	0.938	0.856	1	SSC	WASF2	Up-regulated
0.000164652	0.252882	0.953	0.894	1	SSC	PSMB2	Up-regulated
0.000187011	0.280422	0.945	0.894	1	SSC	MCRS1	Up-regulated
0.000206494	0.262482	0.344	0.169	1	SSC	IGFBP7	Up-regulated
0.000229526	0.253451	0.836	0.638	1	SSC	NFKBIA	Up-regulated
0.000234759	0.275043	0.773	0.7	1	SSC	SCAMP2	Up-regulated
0.000246433	0.271964	0.969	0.95	1	SSC	CCDC59	Up-regulated
0.000270938	0.31223	0.992	0.975	1	SSC	MAGEB2	Up-regulated
0.000287914	0.297866	1	0.994	1	SSC	RPL37	Up-regulated
0.000301175	0.25963	0.852	0.706	1	SSC	DCXR	Up-regulated
0.000303798	0.268225	0.898	0.881	1	SSC	PSMB3	Up-regulated
0.000397913	0.275441	0.867	0.762	1	SSC	ESD	Up-regulated
0.000433855	0.557217	0.781	0.6	1	SSC	SNORA12	Up-regulated
0.000436063	0.35372	0.625	0.456	1	SSC	RGS14	Up-regulated
0.000452638	0.250752	0.719	0.506	1	SSC	DDIT3	Up-regulated
0.00063742	0.269447	0.898	0.838	1	SSC	S100A11	Up-regulated
0.000745938	0.356888	0.547	0.406	1	SSC	LINC01251	Up-regulated
0.000995975	0.252872	0.984	0.906	1	SSC	PLD3	Up-regulated
0.00144821	0.343579	0.875	0.75	1	SSC	ID2	Up-regulated
0.00152615	0.268824	0.891	0.762	1	SSC	TCEAL4	Up-regulated
0.00152973	0.276382	0.984	0.938	1	SSC	RPS4X	Up-regulated
0.00157515	0.287008	0.961	0.95	1	SSC	LOC729348	Up-regulated
0.00163877	0.293214	0.328	0.188	1	SSC	ID3	Up-regulated
0.00212058	0.287594	0.641	0.55	1	SSC	KLF6	Up-regulated
0.00215394	0.292204	0.844	0.744	1	SSC	SNHG9	Up-regulated
0.0030879	0.251663	0.992	0.981	1	SSC	PAGE2B	Up-regulated
0.00340781	0.363576	0.984	0.938	1	SSC	SOX4	Up-regulated
1.40837e-51	3.2722	0.988	0	2.95772e-47	SSC	PRM1	Down-regulated
5.09889e-50	3.01153	0.975	0.023	1.07082e-45	SSC	PRM2	Down-regulated
3.99272e-49	1.36189	0.969	0.039	8.38512e-45	SSC	HMGB4	Down-regulated
1.42545e-47	1.68355	0.938	0	2.99358e-43	SSC	TNP1	Down-regulated
1.89535e-47	1.30511	0.988	0.164	3.98042e-43	SSC	CMTM2	Down-regulated
1.94152e-47	1.31793	0.988	0.156	4.07738e-43	SSC	TEX40	Down-regulated
7.6143e-45	0.995646	0.956	0.125	1.59908e-40	SSC	BOD1L2	Down-regulated
8.32785e-45	0.684755	0.931	0.016	1.74893e-40	SSC	TEX38	Down-regulated
1.84593e-44	0.550389	0.931	0.047	3.87664e-40	SSC	PGK2	Down-regulated
2.59836e-43	0.863033	0.881	0	5.45682e-39	SSC	LELP1	Down-regulated
3.59663e-43	0.530842	0.888	0.016	7.55328e-39	SSC	GTSF1L	Down-regulated
1.0036e-42	0.963083	0.969	0.32	2.10767e-38	SSC	C1orf194	Down-regulated
1.58024e-42	0.930668	0.944	0.062	3.31867e-38	SSC	SMCP	Down-regulated
1.75962e-42	0.634213	0.931	0.102	3.69537e-38	SSC	RGMB-AS1	Down-regulated
1.11312e-41	0.690297	0.938	0.125	2.33766e-37	SSC	ROPN1	Down-regulated
3.2375e-41	0.870676	0.95	0.203	6.79908e-37	SSC	ROPN1B	Down-regulated
3.50929e-41	0.394722	0.888	0.047	7.36987e-37	SSC	PGAM2	Down-regulated
1.12139e-40	0.496614	0.906	0.062	2.35503e-36	SSC	LINC00301	Down-regulated
1.50765e-40	0.632562	0.906	0.109	3.16622e-36	SSC	SPTY2D1-AS1	Down-regulated
1.52032e-40	0.959258	0.969	0.156	3.19283e-36	SSC	NUPR1L	Down-regulated
1.81475e-40	0.483283	0.85	0.016	3.81116e-36	SSC	TMCO2	Down-regulated
3.55519e-40	0.763727	0.988	0.352	7.46626e-36	SSC	CETN1	Down-regulated
3.60741e-40	0.497518	0.838	0	7.57593e-36	SSC	CAPZA3	Down-regulated
1.51102e-39	0.921748	0.969	0.203	3.17329e-35	SSC	CRISP2	Down-regulated
6.32585e-39	1.45345	1	0.789	1.32849e-34	SSC	TSACC	Down-regulated
8.5403e-39	0.36629	0.831	0.016	1.79355e-34	SSC	SPACA3	Down-regulated
3.72875e-38	0.476429	0.819	0.008	7.83076e-34	SSC	UBL4B	Down-regulated
4.80249e-38	0.364371	0.894	0.086	1.00857e-33	SSC	PCDHB19P	Down-regulated
5.23859e-38	0.631684	0.956	0.273	1.10016e-33	SSC	ACRBP	Down-regulated
6.75337e-38	0.370641	0.812	0.016	1.41827e-33	SSC	ACTL7B	Down-regulated
1.0063e-37	0.474525	0.812	0.008	2.11334e-33	SSC	RNF151	Down-regulated
1.36917e-37	0.295414	0.8	0	2.87539e-33	SSC	SLIT2-IT1	Down-regulated
1.56943e-37	0.721732	0.844	0.062	3.29596e-33	SSC	GSG1	Down-regulated
2.89992e-37	0.358513	0.819	0.016	6.09011e-33	SSC	MS4A6E	Down-regulated
3.60049e-37	0.746633	0.794	0	7.56138e-33	SSC	LOC101928327	Down-regulated
3.60049e-37	0.385195	0.794	0	7.56138e-33	SSC	IQCF4	Down-regulated
9.28986e-37	0.374954	0.794	0.008	1.95096e-32	SSC	CCDC54	Down-regulated
9.40726e-37	0.493777	0.788	0	1.97562e-32	SSC	TPPP2	Down-regulated
2.39264e-36	0.502658	0.925	0.164	5.02478e-32	SSC	PPP3R2	Down-regulated
3.96304e-36	1.05279	1	0.812	8.32277e-32	SSC	ANKRD7	Down-regulated
4.18213e-36	0.333219	0.788	0.008	8.78289e-32	SSC	SPACA4	Down-regulated
1.32173e-35	0.37796	0.819	0.031	2.77577e-31	SSC	TIMD4	Down-regulated
2.26091e-35	0.332286	0.831	0.078	4.74814e-31	SSC	LOC100507468	Down-regulated
5.85626e-35	0.406363	0.819	0.078	1.22987e-30	SSC	MCHR2-AS1	Down-regulated
1.97502e-34	0.382175	0.838	0.094	4.14773e-30	SSC	2021-09-12	Down-regulated
2.61928e-34	0.29561	0.75	0	5.50074e-30	SSC	ACTRT2	Down-regulated
3.47095e-34	0.258777	0.769	0.008	7.28935e-30	SSC	MS4A5	Down-regulated
4.95504e-34	0.533093	0.95	0.266	1.04061e-29	SSC	TCP10L	Down-regulated
5.09029e-34	0.859819	0.994	0.414	1.06901e-29	SSC	LINC01191	Down-regulated
1.62536e-33	0.377837	0.862	0.172	3.41342e-29	SSC	GK2	Down-regulated
2.19557e-33	0.268455	0.744	0.008	4.61091e-29	SSC	ZNRF4	Down-regulated
2.64652e-33	0.35273	0.788	0.039	5.55796e-29	SSC	ACRV1	Down-regulated
4.01875e-33	0.309068	0.731	0	8.43979e-29	SSC	CCDC70	Down-regulated
4.72955e-33	0.299229	0.781	0.023	9.93253e-29	SSC	SPACA7	Down-regulated
5.19718e-33	0.258763	0.769	0.039	1.09146e-28	SSC	LINC00643	Down-regulated
8.90951e-33	0.313221	0.744	0.008	1.87109e-28	SSC	BPIFA3	Down-regulated
9.87655e-33	0.32229	0.731	0.008	2.07417e-28	SSC	ACTL7A	Down-regulated
1.19678e-32	0.905552	0.994	0.609	2.51335e-28	SSC	H2AFJ	Down-regulated
2.40718e-32	0.274254	0.719	0	5.05532e-28	SSC	TEX35	Down-regulated
3.54717e-32	0.277612	0.731	0.008	7.44942e-28	SSC	FHL5	Down-regulated
3.7931e-32	0.421016	0.862	0.156	7.96589e-28	SSC	C10orf53	Down-regulated
5.57759e-32	0.315178	0.719	0.008	1.17135e-27	SSC	LOC100996249	Down-regulated
1.28915e-31	0.332089	0.806	0.094	2.70734e-27	SSC	PCDHB3	Down-regulated
2.24254e-31	0.280963	0.806	0.078	4.70956e-27	SSC	PDHA2	Down-regulated
3.05176e-31	0.357082	0.812	0.141	6.409e-27	SSC	TPD52L3	Down-regulated
3.05917e-31	0.332352	0.719	0.008	6.42457e-27	SSC	TMCO5A	Down-regulated
4.83744e-31	0.362923	0.719	0.016	1.01591e-26	SSC	C20orf144	Down-regulated
8.04067e-31	0.266013	0.694	0	1.68862e-26	SSC	UBQLN3	Down-regulated
8.91055e-31	0.269206	0.738	0.031	1.8713e-26	SSC	SPATA16	Down-regulated
1.80737e-30	0.284731	0.756	0.031	3.79566e-26	SSC	SPATA19	Down-regulated
1.85781e-30	0.388799	0.694	0.008	3.90158e-26	SSC	LINC00919	Down-regulated
1.87572e-30	0.471688	0.75	0.031	3.9392e-26	SSC	SH3RF2	Down-regulated
2.35459e-30	0.532175	0.938	0.406	4.94486e-26	SSC	MRVI1-AS1	Down-regulated
2.94897e-30	0.367401	0.844	0.172	6.19312e-26	SSC	LINC01016	Down-regulated
3.27013e-30	0.488269	0.875	0.195	6.8676e-26	SSC	FAM229A	Down-regulated
4.80376e-30	0.419112	0.875	0.227	1.00884e-25	SSC	PCYT2	Down-regulated
1.31759e-29	0.485757	0.706	0.023	2.76706e-25	SSC	GAPDHS	Down-regulated
2.16262e-29	0.273814	0.825	0.086	4.54171e-25	SSC	ACTRT3	Down-regulated
3.8563e-29	0.444138	0.938	0.43	8.09862e-25	SSC	C17orf64	Down-regulated
5.74584e-29	0.531815	0.938	0.359	1.20668e-24	SSC	DKKL1	Down-regulated
9.19208e-29	0.281536	0.675	0.016	1.93043e-24	SSC	TMEM210	Down-regulated
9.78874e-29	0.409409	0.669	0.008	2.05573e-24	SSC	C10orf62	Down-regulated
1.30412e-28	0.325666	0.656	0	2.73878e-24	SSC	C16orf82	Down-regulated
1.53354e-28	0.33534	0.888	0.227	3.22059e-24	SSC	C20orf85	Down-regulated
2.34055e-28	0.896902	0.988	0.883	4.91538e-24	SSC	FAM229B	Down-regulated
7.4799e-28	0.289429	0.762	0.086	1.57085e-23	SSC	ACSBG2	Down-regulated
1.07281e-27	0.374954	0.925	0.32	2.25302e-23	SSC	ZMYND10	Down-regulated
1.45532e-27	0.44944	0.906	0.273	3.05631e-23	SSC	ERICH2	Down-regulated
2.00258e-27	0.269943	0.738	0.055	4.20561e-23	SSC	FAM71F1	Down-regulated
2.35971e-27	0.267394	0.75	0.07	4.95563e-23	SSC	C20orf195	Down-regulated
2.40188e-27	0.753957	0.994	0.656	5.04418e-23	SSC	DYNLRB2	Down-regulated
3.05264e-27	0.721234	0.994	0.633	6.41085e-23	SSC	CDKN3	Down-regulated
6.88267e-27	0.283181	0.788	0.133	1.44543e-22	SSC	LOC101929897	Down-regulated
2.43769e-26	0.783808	0.988	0.867	5.1194e-22	SSC	PHF7	Down-regulated
3.15584e-26	0.359329	0.869	0.297	6.62758e-22	SSC	C16orf95	Down-regulated
3.36631e-26	0.336452	0.656	0.031	7.06959e-22	SSC	AKAP4	Down-regulated
3.74424e-26	0.325107	0.712	0.07	7.86327e-22	SSC	H1FNT	Down-regulated
2.03932e-25	0.295305	0.831	0.203	4.28279e-21	SSC	CCDC62	Down-regulated
2.76711e-25	0.540725	0.925	0.438	5.8112e-21	SSC	CABYR	Down-regulated
3.35702e-25	0.29548	0.662	0.039	7.05008e-21	SSC	C9orf24	Down-regulated
4.38174e-25	0.364455	0.869	0.344	9.20209e-21	SSC	C22orf23	Down-regulated
1.24088e-24	0.275496	0.594	0.008	2.60597e-20	SSC	ODF1	Down-regulated
2.14446e-24	0.444473	0.906	0.375	4.50359e-20	SSC	CCDC136	Down-regulated
2.45217e-24	0.260474	0.656	0.047	5.1498e-20	SSC	CYLC2	Down-regulated
3.55427e-24	0.401849	0.881	0.312	7.46433e-20	SSC	YPEL1	Down-regulated
8.11649e-24	0.258949	0.762	0.125	1.70454e-19	SSC	TMIGD3	Down-regulated
8.25464e-24	0.513597	0.95	0.43	1.73356e-19	SSC	C11orf71	Down-regulated
1.11083e-23	0.621279	0.988	0.727	2.33286e-19	SSC	APH1B	Down-regulated
2.37459e-23	0.366112	0.875	0.344	4.98688e-19	SSC	PFN4	Down-regulated
2.72137e-23	0.375438	0.812	0.242	5.71515e-19	SSC	ZC2HC1C	Down-regulated
3.0601e-23	0.44248	0.881	0.398	6.42652e-19	SSC	YBX2	Down-regulated
3.81295e-23	0.581021	0.956	0.523	8.00757e-19	SSC	SPATA4	Down-regulated
4.66463e-22	0.359365	0.812	0.234	9.79619e-18	SSC	FEM1B	Down-regulated
8.75039e-22	0.320534	0.9	0.297	1.83767e-17	SSC	TTC29	Down-regulated
9.13078e-22	0.326514	0.55	0.016	1.91756e-17	SSC	TSSK6	Down-regulated
2.91304e-21	0.323282	0.819	0.367	6.11767e-17	SSC	PSORS1C1	Down-regulated
4.12002e-21	0.473404	0.975	0.609	8.65245e-17	SSC	DBI	Down-regulated
5.22864e-21	0.567972	0.981	0.641	1.09807e-16	SSC	PDXK	Down-regulated
1.03905e-20	0.306196	0.862	0.305	2.18212e-16	SSC	SPATA17	Down-regulated
1.29664e-20	0.293687	0.506	0	2.72306e-16	SSC	SPATA3	Down-regulated
2.50715e-20	0.293614	0.769	0.195	5.26527e-16	SSC	FAM209B	Down-regulated
6.55276e-20	0.264582	0.831	0.273	1.37615e-15	SSC	NACA2	Down-regulated
1.95917e-19	0.434293	0.925	0.398	4.11446e-15	SSC	CCDC110	Down-regulated
4.64801e-19	0.252647	0.812	0.312	9.76128e-15	SSC	SHCBP1L	Down-regulated
5.03646e-19	0.647353	1	0.953	1.05771e-14	SSC	SPINK2	Down-regulated
5.62965e-19	0.287226	0.825	0.258	1.18228e-14	SSC	CAPN3	Down-regulated
1.124e-18	0.624255	0.988	0.922	2.36051e-14	SSC	LDHC	Down-regulated
3.95764e-18	0.316455	0.631	0.102	8.31144e-14	SSC	TSPAN16	Down-regulated
4.95506e-18	0.25878	0.719	0.188	1.04061e-13	SSC	ADAM32	Down-regulated
1.1923e-17	0.276552	0.756	0.25	2.50395e-13	SSC	HSF5	Down-regulated
3.65863e-17	0.425997	0.794	0.234	7.6835e-13	SSC	OAZ3	Down-regulated
3.79596e-17	0.327808	0.944	0.695	7.9719e-13	SSC	C7orf55	Down-regulated
4.79157e-17	0.5343	1	0.992	1.00628e-12	SSC	COX7A2	Down-regulated
6.45358e-17	0.379845	0.962	0.625	1.35532e-12	SSC	SPATA8	Down-regulated
9.42656e-17	0.380668	0.938	0.625	1.97967e-12	SSC	GS1-259H13.2	Down-regulated
1.20636e-16	0.50516	0.988	0.844	2.53348e-12	SSC	TRIM36	Down-regulated
1.28543e-16	0.5554	1	0.75	2.69954e-12	SSC	ROPN1L	Down-regulated
1.77678e-16	0.250524	0.75	0.227	3.73143e-12	SSC	HRASLS5	Down-regulated
2.61834e-16	0.252879	0.8	0.336	5.49877e-12	SSC	SPACA1	Down-regulated
1.24487e-15	0.387727	0.706	0.219	2.61435e-11	SSC	TUBA3E	Down-regulated
1.52564e-15	0.515736	0.988	0.844	3.20401e-11	SSC	NDUFAF3	Down-regulated
1.88973e-15	0.451976	0.969	0.688	3.96861e-11	SSC	TCP11	Down-regulated
2.21866e-15	0.385374	0.838	0.391	4.65941e-11	SSC	SOX30	Down-regulated
6.50743e-15	0.547926	1	0.953	1.36662e-10	SSC	YBX3	Down-regulated
9.83385e-15	0.327399	0.838	0.359	2.06521e-10	SSC	RAB11FIP5	Down-regulated
1.45156e-14	0.301672	0.706	0.25	3.04842e-10	SSC	PROCA1	Down-regulated
1.57037e-14	0.254488	0.9	0.492	3.29793e-10	SSC	C1orf56	Down-regulated
1.74191e-14	0.256702	0.756	0.344	3.65818e-10	SSC	SPTBN2	Down-regulated
1.96421e-14	0.302914	0.85	0.398	4.12503e-10	SSC	PIH1D2	Down-regulated
3.32976e-14	0.570203	0.944	0.828	6.99282e-10	SSC	CUL3	Down-regulated
3.4115e-14	0.523943	1	0.922	7.16449e-10	SSC	CALM3	Down-regulated
4.00116e-14	0.380634	0.912	0.695	8.40283e-10	SSC	ZPBP	Down-regulated
4.82314e-14	0.279395	0.881	0.43	1.01291e-09	SSC	CDIPT-AS1	Down-regulated
6.43445e-14	0.463817	1	0.984	1.3513e-09	SSC	ALKBH7	Down-regulated
7.20898e-14	0.446282	0.969	0.734	1.51396e-09	SSC	ODF2	Down-regulated
1.70658e-13	0.437466	1	0.875	3.58398e-09	SSC	SPA17	Down-regulated
2.09622e-13	0.319627	0.95	0.492	4.40227e-09	SSC	C9orf116	Down-regulated
2.29851e-13	0.322088	0.906	0.695	4.8271e-09	SSC	BBIP1	Down-regulated
4.97271e-13	0.50801	1	0.883	1.04432e-08	SSC	ATPIF1	Down-regulated
5.76069e-13	0.472596	0.944	0.75	1.2098e-08	SSC	MKRN1	Down-regulated
7.26192e-13	0.273755	0.694	0.273	1.52508e-08	SSC	FAM220A	Down-regulated
1.64864e-12	0.6707	0.95	0.914	3.46231e-08	SSC	ELAVL2	Down-regulated
2.49772e-12	0.261343	0.888	0.523	5.24545e-08	SSC	SPAG6	Down-regulated
2.96744e-12	0.287058	0.762	0.367	6.23191e-08	SSC	WFDC3	Down-regulated
5.16787e-12	0.385342	1	1	1.0853e-07	SSC	PABPC1	Down-regulated
1.11832e-11	0.50749	0.862	0.609	2.34857e-07	SSC	CSNK2A2	Down-regulated
1.49511e-11	0.393756	0.925	0.758	3.13989e-07	SSC	ZFP91	Down-regulated
1.60882e-11	0.470834	0.95	0.836	3.37868e-07	SSC	STT3B	Down-regulated
1.95856e-11	0.477778	0.856	0.719	4.11317e-07	SSC	PTPN12	Down-regulated
4.72586e-11	0.407864	0.925	0.766	9.92477e-07	SSC	PRRC2A	Down-regulated
5.68248e-11	0.518024	0.856	0.648	1.19338e-06	SSC	KCMF1	Down-regulated
7.09195e-11	0.341997	0.769	0.383	1.48938e-06	SSC	UBL3	Down-regulated
7.36586e-11	0.41409	0.994	0.93	1.5469e-06	SSC	IPO5	Down-regulated
7.96501e-11	0.326651	0.712	0.375	1.67273e-06	SSC	SDCCAG3	Down-regulated
1.11294e-10	0.35375	0.831	0.531	2.33729e-06	SSC	PPP1CC	Down-regulated
1.21502e-10	0.460253	0.912	0.789	2.55167e-06	SSC	CLPTM1L	Down-regulated
1.30973e-10	0.314392	0.95	0.727	2.75056e-06	SSC	TRAPPC5	Down-regulated
1.7731e-10	0.328645	0.738	0.367	3.72369e-06	SSC	STK39	Down-regulated
1.80578e-10	0.34434	0.781	0.422	3.79232e-06	SSC	MEX3C	Down-regulated
1.92282e-10	0.335401	0.725	0.359	4.03811e-06	SSC	BNC1	Down-regulated
3.19848e-10	0.75661	0.838	0.672	6.71712e-06	SSC	FGFR3	Down-regulated
4.43911e-10	0.358527	0.919	0.672	9.32258e-06	SSC	CRAT	Down-regulated
7.57428e-10	0.297666	0.906	0.664	1.59067e-05	SSC	TPP2	Down-regulated
7.71725e-10	0.315206	0.994	0.828	1.6207e-05	SSC	SPATA33	Down-regulated
8.53512e-10	0.428678	0.919	0.828	1.79246e-05	SSC	CAB39	Down-regulated
8.82409e-10	0.395791	0.875	0.523	1.85315e-05	SSC	SNAR-F	Down-regulated
9.497e-10	0.291481	0.956	0.82	1.99447e-05	SSC	ZPBP2	Down-regulated
1.50102e-09	0.380749	0.95	0.867	3.15229e-05	SSC	CCNY	Down-regulated
1.51864e-09	0.411604	0.894	0.797	3.1893e-05	SSC	CDV3	Down-regulated
1.77317e-09	0.34623	0.844	0.609	3.72384e-05	SSC	PSME4	Down-regulated
2.1324e-09	0.399664	0.756	0.523	4.47825e-05	SSC	RASSF3	Down-regulated
2.29563e-09	0.517161	0.944	0.93	4.82106e-05	SSC	TRIM28	Down-regulated
2.59049e-09	0.348912	0.869	0.562	5.44029e-05	SSC	GIT1	Down-regulated
2.7281e-09	0.444504	0.95	0.875	5.72929e-05	SSC	ARFGEF1	Down-regulated
2.76641e-09	0.292594	0.788	0.461	5.80974e-05	SSC	TEX2	Down-regulated
2.80727e-09	0.453224	0.938	0.859	5.89555e-05	SSC	RANBP9	Down-regulated
3.03966e-09	0.296759	0.75	0.391	6.38359e-05	SSC	GID4	Down-regulated
3.08286e-09	0.392663	0.638	0.266	6.47432e-05	SSC	HK1	Down-regulated
3.1952e-09	0.252156	0.9	0.555	6.71024e-05	SSC	CCDC7	Down-regulated
3.29745e-09	0.452351	0.95	0.938	6.92497e-05	SSC	RB1CC1	Down-regulated
3.36556e-09	0.42719	0.9	0.805	7.06801e-05	SSC	CNOT1	Down-regulated
3.89707e-09	0.350144	0.988	0.992	8.18424e-05	SSC	CAPRIN1	Down-regulated
5.27627e-09	0.354897	0.988	0.859	0.000110807	SSC	GKAP1	Down-regulated
5.35069e-09	0.250532	0.931	0.586	0.00011237	SSC	CCT6B	Down-regulated
6.591e-09	0.367272	0.838	0.57	0.000138418	SSC	KHDRBS3	Down-regulated
6.78291e-09	0.543272	0.981	0.922	0.000142448	SSC	GNAS	Down-regulated
7.22542e-09	0.345453	0.994	0.898	0.000151741	SSC	NDUFB4	Down-regulated
8.02511e-09	0.454206	0.944	0.875	0.000168535	SSC	CCDC88A	Down-regulated
8.52638e-09	0.446654	0.906	0.82	0.000179063	SSC	FAM134A	Down-regulated
8.82669e-09	0.356862	0.956	0.797	0.000185369	SSC	DCUN1D1	Down-regulated
1.11109e-08	0.346325	0.706	0.422	0.000233341	SSC	ACSL1	Down-regulated
1.55735e-08	0.294506	0.719	0.406	0.00032706	SSC	FAM8A1	Down-regulated
1.65964e-08	0.275588	0.806	0.453	0.00034854	SSC	DCAF5	Down-regulated
1.70508e-08	0.325258	0.769	0.469	0.000358085	SSC	ASAP2	Down-regulated
2.43053e-08	0.340747	0.962	0.977	0.000510435	SSC	UBA2	Down-regulated
2.50687e-08	0.380397	0.931	0.891	0.000526468	SSC	ZMYM2	Down-regulated
2.61787e-08	0.427093	0.944	0.93	0.000549779	SSC	TRIP12	Down-regulated
2.72656e-08	0.296013	0.962	0.82	0.000572606	SSC	ARL4A	Down-regulated
3.39412e-08	0.438266	0.888	0.695	0.000712799	SSC	DNAJC21	Down-regulated
4.22288e-08	0.325471	1	1	0.000886847	SSC	LINC00467	Down-regulated
4.58498e-08	0.278906	0.95	0.758	0.000962893	SSC	FAM104A	Down-regulated
5.67484e-08	0.329323	0.819	0.523	0.00119177	SSC	CHKA	Down-regulated
5.87931e-08	0.269485	0.781	0.523	0.00123471	SSC	SIRT1	Down-regulated
6.05912e-08	0.452073	0.944	0.867	0.00127248	SSC	CDC42BPA	Down-regulated
6.20557e-08	0.414467	0.944	0.867	0.00130323	SSC	UBR5	Down-regulated
6.57361e-08	0.382845	0.838	0.617	0.00138052	SSC	UPF1	Down-regulated
7.55249e-08	0.39695	0.888	0.734	0.0015861	SSC	BRI3	Down-regulated
8.02625e-08	0.310321	0.512	0.25	0.00168559	SSC	OTUD1	Down-regulated
8.0416e-08	0.461181	0.881	0.789	0.00168882	SSC	OTUD4	Down-regulated
8.53222e-08	0.392972	0.894	0.828	0.00179185	SSC	EXOC5	Down-regulated
1.17007e-07	0.384806	0.906	0.797	0.00245726	SSC	DYRK1A	Down-regulated
1.29908e-07	0.482789	0.888	0.852	0.0027282	SSC	PDS5B	Down-regulated
1.31328e-07	0.446486	0.95	0.914	0.00275801	SSC	AP3D1	Down-regulated
1.43467e-07	0.284761	0.662	0.484	0.00301296	SSC	ZNF585B	Down-regulated
1.6563e-07	0.392488	0.856	0.727	0.0034784	SSC	AGFG1	Down-regulated
1.66168e-07	0.531085	0.881	0.812	0.00348969	SSC	TSPYL5	Down-regulated
2.04114e-07	0.384646	0.925	0.891	0.0042866	SSC	MAPK1	Down-regulated
2.10727e-07	0.317218	0.931	0.867	0.00442549	SSC	EPS15	Down-regulated
2.3499e-07	0.437537	0.888	0.773	0.00493503	SSC	MGEA5	Down-regulated
2.67106e-07	0.373051	0.894	0.734	0.00560948	SSC	ZFAND3	Down-regulated
2.71196e-07	0.455798	0.912	0.875	0.00569538	SSC	MAP4K4	Down-regulated
3.13538e-07	0.379203	0.881	0.797	0.00658462	SSC	HNRNPUL1	Down-regulated
3.25757e-07	0.371012	0.862	0.492	0.00684123	SSC	GAGE2A	Down-regulated
3.5602e-07	0.377677	0.762	0.594	0.00747679	SSC	PITPNA	Down-regulated
3.65017e-07	0.268234	0.912	0.609	0.00766572	SSC	CYB5R2	Down-regulated
3.85955e-07	0.264373	0.688	0.422	0.00810543	SSC	TCFL5	Down-regulated
4.00377e-07	0.426875	0.925	0.891	0.00840833	SSC	DUSP22	Down-regulated
4.63548e-07	0.387273	0.744	0.57	0.00973498	SSC	FAT1	Down-regulated
4.91941e-07	0.358634	0.719	0.523	0.0103312	SSC	PDXP	Down-regulated
4.96042e-07	0.352223	0.931	0.789	0.0104174	SSC	SSX2IP	Down-regulated
5.09301e-07	0.25671	1	1	0.0106958	SSC	MORF4L1	Down-regulated
6.08925e-07	0.293749	0.831	0.617	0.012788	SSC	ATXN2L	Down-regulated
6.16712e-07	0.341292	0.581	0.375	0.0129516	SSC	HIATL1	Down-regulated
6.26204e-07	0.367815	0.819	0.641	0.0131509	SSC	CDK5RAP2	Down-regulated
7.02197e-07	0.279203	0.675	0.445	0.0147468	SSC	GLCCI1	Down-regulated
7.14608e-07	0.297046	0.981	0.953	0.0150075	SSC	TLE4	Down-regulated
7.46958e-07	0.341741	1	0.969	0.0156869	SSC	PCM1	Down-regulated
7.6823e-07	0.513944	0.95	0.82	0.0161336	SSC	STRN4	Down-regulated
8.37243e-07	0.388818	0.912	0.859	0.0175829	SSC	CDK2AP1	Down-regulated
8.81295e-07	0.261623	0.788	0.57	0.0185081	SSC	SPATA6	Down-regulated
9.39328e-07	0.363561	0.794	0.672	0.0197268	SSC	RAD23B	Down-regulated
9.82824e-07	0.389629	0.562	0.336	0.0206403	SSC	ZBTB33	Down-regulated
1.06376e-06	0.419699	0.844	0.695	0.02234	SSC	MAP2K2	Down-regulated
1.08576e-06	0.372374	0.788	0.648	0.022802	SSC	CDK6	Down-regulated
1.08613e-06	0.324463	0.869	0.773	0.0228098	SSC	PAQR3	Down-regulated
1.15805e-06	0.357219	0.9	0.867	0.0243202	SSC	XPO1	Down-regulated
1.15986e-06	0.330391	0.969	0.906	0.0243583	SSC	GMPS	Down-regulated
1.20328e-06	0.400273	0.831	0.648	0.0252702	SSC	MEX3B	Down-regulated
1.25806e-06	0.328145	0.844	0.68	0.0264204	SSC	KLHL11	Down-regulated
1.30785e-06	0.327693	0.819	0.625	0.0274662	SSC	2021-03-08	Down-regulated
1.31369e-06	0.293862	1	0.977	0.0275888	SSC	YBX1	Down-regulated
1.49506e-06	0.39126	0.762	0.617	0.0313977	SSC	GNA13	Down-regulated
1.69712e-06	0.282884	0.631	0.391	0.0356413	SSC	IGF2BP2	Down-regulated
1.91028e-06	0.262106	0.856	0.609	0.0401178	SSC	NUP155	Down-regulated
2.16717e-06	0.357048	0.725	0.508	0.0455127	SSC	GRB10	Down-regulated
2.20352e-06	0.314594	0.794	0.586	0.0462762	SSC	WDR26	Down-regulated
2.28625e-06	0.282953	0.725	0.516	0.0480136	SSC	ZDHHC20	Down-regulated
2.37473e-06	0.323597	0.819	0.695	0.0498716	SSC	NUP153	Down-regulated
2.45093e-06	0.347714	0.562	0.336	0.0514719	SSC	NACC2	Down-regulated
2.56687e-06	0.269731	0.681	0.438	0.0539067	SSC	ATG2B	Down-regulated
2.57158e-06	0.397826	0.806	0.648	0.0540057	SSC	SLC12A2	Down-regulated
2.60449e-06	0.40375	0.85	0.688	0.0546968	SSC	UBN2	Down-regulated
2.72833e-06	0.283958	0.869	0.734	0.0572977	SSC	URI1	Down-regulated
2.80976e-06	0.307734	0.838	0.711	0.0590078	SSC	IRF2BP2	Down-regulated
2.85692e-06	0.394481	0.888	0.797	0.0599981	SSC	ZBTB44	Down-regulated
2.96102e-06	0.315071	0.669	0.461	0.0621843	SSC	CSNK1G2	Down-regulated
2.98711e-06	0.338335	0.806	0.664	0.0627322	SSC	RASA1	Down-regulated
2.99599e-06	0.398489	0.988	0.969	0.0629187	SSC	PCBP2	Down-regulated
3.00298e-06	0.283395	0.612	0.328	0.0630656	SSC	KLF13	Down-regulated
3.16442e-06	0.386442	0.862	0.805	0.0664559	SSC	TNPO1	Down-regulated
3.19465e-06	0.269643	0.506	0.273	0.0670909	SSC	NATD1	Down-regulated
3.64176e-06	0.347179	0.762	0.656	0.0764805	SSC	SIK3	Down-regulated
3.71916e-06	0.35303	0.894	0.812	0.0781061	SSC	KDM1A	Down-regulated
4.4505e-06	0.404776	0.862	0.797	0.0934649	SSC	REST	Down-regulated
4.73612e-06	0.384851	0.762	0.68	0.0994633	SSC	FCHSD2	Down-regulated
4.79765e-06	0.252602	0.7	0.539	0.100755	SSC	RNF19B	Down-regulated
5.12296e-06	0.303449	0.981	0.898	0.107587	SSC	BAG5	Down-regulated
5.16385e-06	0.303435	0.75	0.594	0.108446	SSC	TSC22D2	Down-regulated
5.41387e-06	0.388277	0.925	0.93	0.113697	SSC	SUZ12	Down-regulated
5.79555e-06	0.334906	0.938	0.922	0.121712	SSC	REV3L	Down-regulated
5.84689e-06	0.284707	0.988	0.898	0.122791	SSC	MRPS15	Down-regulated
6.09861e-06	0.320124	0.831	0.641	0.128077	SSC	SAV1	Down-regulated
6.72603e-06	0.475467	0.962	0.906	0.141253	SSC	BAG6	Down-regulated
6.87797e-06	0.347673	0.7	0.539	0.144444	SSC	PAPD7	Down-regulated
7.27136e-06	0.377931	0.819	0.688	0.152706	SSC	NPLOC4	Down-regulated
7.99338e-06	0.256256	0.819	0.555	0.167869	SSC	MAST2	Down-regulated
8.37465e-06	0.345796	0.856	0.859	0.175876	SSC	ADAR	Down-regulated
8.64004e-06	0.300624	0.869	0.742	0.181449	SSC	TMEM248	Down-regulated
8.65574e-06	0.279863	0.488	0.266	0.181779	SSC	AMOT	Down-regulated
8.68298e-06	0.350527	0.675	0.508	0.182351	SSC	PTPN14	Down-regulated
8.98414e-06	0.255498	0.45	0.195	0.188676	SSC	ZDHHC23	Down-regulated
9.06047e-06	0.268257	0.656	0.438	0.190279	SSC	MAP2K1	Down-regulated
9.26626e-06	0.429728	0.781	0.68	0.194601	SSC	IL6ST	Down-regulated
9.81379e-06	0.391473	0.9	0.781	0.206099	SSC	FBXW7	Down-regulated
1.05e-05	0.352874	0.806	0.688	0.220511	SSC	BAZ1A	Down-regulated
1.05871e-05	0.344481	0.85	0.742	0.222339	SSC	TDRD9	Down-regulated
1.10908e-05	0.319841	0.762	0.633	0.232917	SSC	PPP3CB	Down-regulated
1.19959e-05	0.355762	0.856	0.734	0.251925	SSC	NAB1	Down-regulated
1.20291e-05	0.359791	0.962	0.891	0.252623	SSC	EIF4G3	Down-regulated
1.2263e-05	0.320573	0.969	0.961	0.257534	SSC	USP9X	Down-regulated
1.49081e-05	0.283309	0.912	0.812	0.313086	SSC	ZNF516	Down-regulated
1.55657e-05	0.313008	0.806	0.727	0.326895	SSC	PRDM2	Down-regulated
1.60785e-05	0.261803	0.644	0.453	0.337664	SSC	OSBP	Down-regulated
1.61013e-05	0.334355	0.831	0.781	0.338144	SSC	RNF187	Down-regulated
1.67377e-05	0.344004	0.912	0.883	0.351508	SSC	PHF13	Down-regulated
1.67938e-05	0.360403	0.981	0.969	0.352687	SSC	TCF3	Down-regulated
1.84874e-05	0.560988	0.962	0.977	0.388255	SSC	RPS2	Down-regulated
1.86732e-05	0.338088	0.856	0.75	0.392156	SSC	FMR1	Down-regulated
2.02627e-05	0.359222	0.888	0.906	0.425537	SSC	ADNP	Down-regulated
2.11444e-05	0.275254	1	1	0.444054	SSC	RPLP0	Down-regulated
2.11451e-05	0.385414	0.825	0.781	0.444069	SSC	KMT2B	Down-regulated
2.133e-05	0.33595	0.706	0.555	0.447952	SSC	ESYT2	Down-regulated
2.2238e-05	0.332208	0.706	0.547	0.46702	SSC	FOXK2	Down-regulated
2.26808e-05	0.394279	0.856	0.844	0.476319	SSC	TMEM245	Down-regulated
2.35267e-05	0.289249	0.669	0.422	0.494085	SSC	BTBD6	Down-regulated
2.53384e-05	0.318022	0.619	0.438	0.532132	SSC	NAA30	Down-regulated
2.59745e-05	0.348329	0.738	0.586	0.545491	SSC	PPP2CB	Down-regulated
2.62748e-05	0.297086	0.875	0.852	0.551796	SSC	EIF4EBP2	Down-regulated
2.68684e-05	0.302081	0.738	0.578	0.564262	SSC	FAM107B	Down-regulated
2.84492e-05	0.278536	0.975	0.992	0.597461	SSC	RAD21	Down-regulated
2.89151e-05	0.301753	0.925	0.828	0.607246	SSC	USP7	Down-regulated
2.91666e-05	0.325317	0.688	0.508	0.612528	SSC	IRF2BPL	Down-regulated
2.95321e-05	0.295594	0.675	0.492	0.620203	SSC	TRAF3	Down-regulated
3.24685e-05	0.26201	0.912	0.773	0.681872	SSC	GOLGA8A	Down-regulated
3.29025e-05	0.256065	0.781	0.609	0.690986	SSC	ATMIN	Down-regulated
3.37555e-05	0.294443	0.862	0.75	0.708899	SSC	ZCCHC14	Down-regulated
3.46322e-05	0.33471	0.894	0.906	0.72731	SSC	GDI1	Down-regulated
3.55859e-05	0.294852	0.856	0.789	0.74734	SSC	PAFAH1B1	Down-regulated
3.59665e-05	0.256632	0.906	0.805	0.755333	SSC	DCAF6	Down-regulated
3.63389e-05	0.286581	0.644	0.445	0.763152	SSC	FAM199X	Down-regulated
3.64042e-05	0.252727	0.8	0.617	0.764525	SSC	SORT1	Down-regulated
3.90911e-05	0.271509	0.631	0.422	0.820952	SSC	MKL2	Down-regulated
4.25925e-05	0.274624	0.794	0.68	0.894484	SSC	ATG9A	Down-regulated
4.44241e-05	0.303878	0.956	0.82	0.932951	SSC	COPRS	Down-regulated
4.78003e-05	0.319874	0.9	0.867	1	SSC	PDXDC1	Down-regulated
4.78009e-05	0.258229	0.781	0.617	1	SSC	RASAL2	Down-regulated
5.07979e-05	0.276656	0.938	0.867	1	SSC	CAPZB	Down-regulated
5.18388e-05	0.262494	0.931	0.82	1	SSC	CEP350	Down-regulated
5.51427e-05	0.267402	0.844	0.711	1	SSC	TEAD1	Down-regulated
5.84555e-05	0.286497	0.962	0.992	1	SSC	HNRNPU	Down-regulated
6.05543e-05	0.378606	0.781	0.719	1	SSC	NCKAP1	Down-regulated
6.12219e-05	0.32932	0.675	0.555	1	SSC	HECA	Down-regulated
6.62208e-05	0.330872	0.931	0.898	1	SSC	PKN1	Down-regulated
6.75272e-05	0.256389	0.819	0.766	1	SSC	RCOR3	Down-regulated
6.89928e-05	0.306173	0.888	0.836	1	SSC	CLTC	Down-regulated
6.96792e-05	0.32232	0.769	0.688	1	SSC	YLPM1	Down-regulated
7.33997e-05	0.339225	0.831	0.742	1	SSC	MTOR	Down-regulated
7.54115e-05	0.362134	0.769	0.609	1	SSC	AGAP1	Down-regulated
8.64062e-05	0.250551	0.856	0.781	1	SSC	BRD1	Down-regulated
8.78611e-05	0.256258	0.662	0.438	1	SSC	STXBP5	Down-regulated
9.01119e-05	0.26921	0.981	0.945	1	SSC	NR6A1	Down-regulated
9.26946e-05	0.288246	0.838	0.82	1	SSC	TUG1	Down-regulated
9.28937e-05	0.373325	0.662	0.609	1	SSC	FBXO18	Down-regulated
9.43701e-05	0.291973	0.688	0.492	1	SSC	TEX261	Down-regulated
9.86091e-05	0.278228	0.8	0.664	1	SSC	USP12	Down-regulated
0.000102368	0.301349	0.688	0.555	1	SSC	ADAM10	Down-regulated
0.000102515	0.277353	0.675	0.5	1	SSC	WRNIP1	Down-regulated
0.000110648	0.291234	0.788	0.781	1	SSC	ATP2A2	Down-regulated
0.000117183	0.250969	0.919	0.836	1	SSC	PRPF4B	Down-regulated
0.000117335	0.35989	0.819	0.781	1	SSC	CDC16	Down-regulated
0.000124515	0.256747	0.656	0.461	1	SSC	BAG3	Down-regulated
0.000131686	0.313255	0.512	0.32	1	SSC	KAT2A	Down-regulated
0.000132655	0.318385	0.625	0.5	1	SSC	UBE2E1	Down-regulated
0.000137196	0.303077	0.525	0.367	1	SSC	DAPK1	Down-regulated
0.000137589	0.339248	0.775	0.719	1	SSC	WASF3	Down-regulated
0.000138868	0.276128	0.812	0.789	1	SSC	UBE2Q1	Down-regulated
0.000142714	0.302184	0.788	0.664	1	SSC	ZYG11B	Down-regulated
0.00014802	0.35686	0.731	0.617	1	SSC	SRM	Down-regulated
0.000152316	0.39525	0.85	0.773	1	SSC	LRRIQ1	Down-regulated
0.000155135	0.286358	0.962	0.953	1	SSC	CCDC117	Down-regulated
0.000156127	0.250967	0.712	0.523	1	SSC	STK36	Down-regulated
0.000167866	0.253001	0.881	0.844	1	SSC	NUP50	Down-regulated
0.000185404	0.250686	0.781	0.648	1	SSC	PCNX	Down-regulated
0.000187283	0.30986	1	0.977	1	SSC	GPX4	Down-regulated
0.000198756	0.277093	0.95	0.828	1	SSC	CEP85L	Down-regulated
0.000200757	0.28227	0.944	0.852	1	SSC	PPFIA1	Down-regulated
0.000204196	0.282521	0.819	0.734	1	SSC	RAB1B	Down-regulated
0.000208458	0.302036	0.819	0.719	1	SSC	KPNA3	Down-regulated
0.000209646	0.252431	0.619	0.445	1	SSC	TOMM70A	Down-regulated
0.000212545	0.263976	0.825	0.664	1	SSC	KDM1B	Down-regulated
0.00021468	0.480037	0.825	0.75	1	SSC	DUSP5	Down-regulated
0.000238104	0.286103	0.962	0.914	1	SSC	ASAP1	Down-regulated
0.000243136	0.322841	0.712	0.578	1	SSC	ASXL1	Down-regulated
0.000257691	0.299962	0.838	0.742	1	SSC	TLK2	Down-regulated
0.000260748	0.364021	0.9	0.867	1	SSC	GLG1	Down-regulated
0.000261448	0.386448	0.906	0.82	1	SSC	UBXN6	Down-regulated
0.000261821	0.270956	0.819	0.703	1	SSC	NPEPPS	Down-regulated
0.000277152	0.296338	0.819	0.797	1	SSC	PCYOX1	Down-regulated
0.000279721	0.285923	0.775	0.578	1	SSC	ANKRD28	Down-regulated
0.00029447	0.26858	0.894	0.875	1	SSC	PHF8	Down-regulated
0.00032287	0.251763	0.662	0.508	1	SSC	MALT1	Down-regulated
0.000357839	0.260208	0.812	0.812	1	SSC	KDM3A	Down-regulated
0.000358157	0.312588	0.888	0.781	1	SSC	ZNF217	Down-regulated
0.000370025	0.301218	0.875	0.852	1	SSC	BAZ1B	Down-regulated
0.000373248	0.323807	0.769	0.648	1	SSC	MSL1	Down-regulated
0.000381727	0.340778	0.938	0.93	1	SSC	POLRMT	Down-regulated
0.000400971	0.297612	0.95	0.93	1	SSC	EPB41L5	Down-regulated
0.000403645	0.282004	0.9	0.914	1	SSC	JARID2	Down-regulated
0.000418631	0.341093	0.944	0.938	1	SSC	MPHOSPH8	Down-regulated
0.000423877	0.260035	0.825	0.703	1	SSC	KPNA4	Down-regulated
0.000426522	0.353609	0.812	0.758	1	SSC	PELI2	Down-regulated
0.000439346	0.29791	0.731	0.656	1	SSC	SEMA4D	Down-regulated
0.000439508	0.289809	0.906	0.867	1	SSC	ROCK1	Down-regulated
0.000439536	0.27692	0.769	0.719	1	SSC	MED13	Down-regulated
0.000445453	0.257758	0.481	0.32	1	SSC	CECR2	Down-regulated
0.000448984	0.403268	0.881	0.875	1	SSC	HELLS	Down-regulated
0.000451872	0.251023	0.669	0.5	1	SSC	MAP4K3	Down-regulated
0.000455655	0.262617	0.738	0.609	1	SSC	JMY	Down-regulated
0.000490812	0.269185	0.9	0.883	1	SSC	RYK	Down-regulated
0.000510953	0.379476	0.662	0.562	1	SSC	DSG2	Down-regulated
0.000542187	0.269405	0.788	0.727	1	SSC	IGFBP2	Down-regulated
0.000569651	0.272059	0.844	0.75	1	SSC	GNB2	Down-regulated
0.000592862	0.294732	0.694	0.648	1	SSC	VPS26B	Down-regulated
0.000667689	0.359603	0.7	0.617	1	SSC	SETD1A	Down-regulated
0.000674762	0.264341	0.962	0.961	1	SSC	TEX15	Down-regulated
0.000689936	0.26799	0.881	0.891	1	SSC	GNB1	Down-regulated
0.000734881	0.256945	0.888	0.891	1	SSC	CAPRIN2	Down-regulated
0.000738125	0.317956	0.938	0.883	1	SSC	FBXW5	Down-regulated
0.000745653	0.281962	0.881	0.867	1	SSC	SEC63	Down-regulated
0.000748592	0.344297	0.362	0.211	1	SSC	C11orf95	Down-regulated
0.000751935	0.285353	0.831	0.766	1	SSC	ULK2	Down-regulated
0.000767046	0.30629	0.562	0.43	1	SSC	WEE1	Down-regulated
0.000788325	0.274391	0.706	0.641	1	SSC	NT5DC2	Down-regulated
0.000790596	0.314751	0.875	0.914	1	SSC	CREBBP	Down-regulated
0.000791788	0.287403	0.831	0.773	1	SSC	CAMSAP1	Down-regulated
0.00080015	0.278185	0.95	0.953	1	SSC	POLR2A	Down-regulated
0.000826356	0.324958	0.912	0.906	1	SSC	CHD4	Down-regulated
0.000837998	0.284374	0.831	0.773	1	SSC	FAM53C	Down-regulated
0.000918117	0.270973	0.669	0.586	1	SSC	ANKIB1	Down-regulated
0.000930182	0.25968	0.675	0.547	1	SSC	ZBTB10	Down-regulated
0.000934071	0.251803	0.694	0.57	1	SSC	EPB41L3	Down-regulated
0.000938193	0.284927	0.956	1	1	SSC	PSMD2	Down-regulated
0.000943613	0.317111	0.862	0.867	1	SSC	UBE3A	Down-regulated
0.000983936	0.262222	0.694	0.57	1	SSC	KIAA0430	Down-regulated
0.000987036	0.287192	0.819	0.789	1	SSC	EIF3B	Down-regulated
0.00102351	0.259646	0.712	0.484	1	SSC	LPIN1	Down-regulated
0.00103158	0.260521	0.688	0.617	1	SSC	ZNF532	Down-regulated
0.00103525	0.250034	0.881	0.836	1	SSC	ARCN1	Down-regulated
0.00104606	0.283759	0.719	0.602	1	SSC	GALNT1	Down-regulated
0.00106144	0.258179	0.7	0.633	1	SSC	CLASP2	Down-regulated
0.00107869	0.29009	0.912	0.867	1	SSC	USP31	Down-regulated
0.00110716	0.275085	0.844	0.789	1	SSC	PCBP1	Down-regulated
0.00113554	0.299837	0.6	0.477	1	SSC	NBEA	Down-regulated
0.00113998	0.276908	0.8	0.727	1	SSC	EP400	Down-regulated
0.00132766	0.289384	0.738	0.617	1	SSC	GCN1L1	Down-regulated
0.00138694	0.309308	0.988	0.977	1	SSC	GOLGA4	Down-regulated
0.00147888	0.272389	0.806	0.727	1	SSC	TGOLN2	Down-regulated
0.00148693	0.278251	0.725	0.68	1	SSC	TMEM131	Down-regulated
0.0016522	0.252514	0.919	0.898	1	SSC	UBA1	Down-regulated
0.00165274	0.253651	0.794	0.57	1	SSC	FANK1	Down-regulated
0.00169188	0.309466	0.856	0.836	1	SSC	KAT6A	Down-regulated
0.00189906	0.284242	0.844	0.82	1	SSC	MTMR3	Down-regulated
0.00196911	0.291087	0.531	0.445	1	SSC	INPP5A	Down-regulated
0.00203053	0.254353	0.788	0.719	1	SSC	IL13RA1	Down-regulated
0.00205959	0.311662	0.856	0.758	1	SSC	DNAJA4	Down-regulated
0.00220613	0.263292	0.575	0.438	1	SSC	FGD6	Down-regulated
0.0023835	0.265401	0.725	0.633	1	SSC	EMC10	Down-regulated
0.00242287	0.254722	0.875	0.859	1	SSC	SLAIN2	Down-regulated
0.00298217	0.293934	0.806	0.789	1	SSC	CDC42SE2	Down-regulated
0.00305428	0.303454	0.712	0.68	1	SSC	SIPA1L2	Down-regulated
0.003068	0.274229	0.744	0.695	1	SSC	BOP1	Down-regulated
0.00307266	0.363074	0.55	0.453	1	SSC	UTF1	Down-regulated
0.00319737	0.286716	0.85	0.836	1	SSC	ACLY	Down-regulated
0.00333047	0.273083	0.85	0.805	1	SSC	DDX42	Down-regulated
0.00339302	0.281726	0.769	0.711	1	SSC	CDK13	Down-regulated
0.00342644	0.252657	0.856	0.789	1	SSC	KIAA1429	Down-regulated
0.00345312	0.263402	0.725	0.602	1	SSC	SMARCA2	Down-regulated
0.00347044	0.294417	0.962	0.945	1	SSC	PRPF8	Down-regulated
0.00349935	0.366616	0.619	0.555	1	SSC	MYBL2	Down-regulated
0.0035558	0.253036	0.819	0.758	1	SSC	REV1	Down-regulated
0.00357607	0.270502	0.819	0.82	1	SSC	STK24	Down-regulated
0.00388546	0.328608	0.881	0.906	1	SSC	BPTF	Down-regulated
0.00406119	0.287106	0.881	0.867	1	SSC	UBN1	Down-regulated
0.00406773	0.260701	0.85	0.828	1	SSC	SENP6	Down-regulated
0.00407723	0.307256	0.781	0.773	1	SSC	ZNF281	Down-regulated
0.00417001	0.311689	0.794	0.75	1	SSC	RAB22A	Down-regulated
0.00432722	0.27541	0.488	0.398	1	SSC	SLC9A3R2	Down-regulated
0.00442757	0.255837	0.719	0.648	1	SSC	ATP9A	Down-regulated
0.00454991	0.255143	0.738	0.688	1	SSC	LNX2	Down-regulated
0.00467752	0.266341	0.612	0.516	1	SSC	RCC2	Down-regulated
0.00511652	0.25627	0.669	0.617	1	SSC	DAB2IP	Down-regulated
0.00522281	0.306727	0.881	0.805	1	SSC	MAPK6	Down-regulated
0.00541548	0.286395	0.706	0.633	1	SSC	RNF157	Down-regulated
0.00550547	0.39083	0.919	0.875	1	SSC	SREK1	Down-regulated
0.00558568	0.257016	0.638	0.57	1	SSC	ZMYND19	Down-regulated
0.00609496	0.381158	0.725	0.625	1	SSC	CHD7	Down-regulated
0.00635244	0.259432	0.956	0.953	1	SSC	EEF2	Down-regulated
0.00653934	0.252499	0.7	0.664	1	SSC	TJP2	Down-regulated
0.00749853	0.251216	0.85	0.844	1	SSC	DCUN1D4	Down-regulated
0.00791244	0.344152	0.931	0.961	1	SSC	NIPBL	Down-regulated
0.00814568	0.317173	0.756	0.773	1	SSC	DMXL2	Down-regulated
0.00838203	0.256836	0.888	0.852	1	SSC	SSBP3	Down-regulated
0.00844477	0.344802	0.725	0.727	1	SSC	PACS2	Down-regulated
0.00875863	0.279078	0.525	0.438	1	SSC	AGAP3	Down-regulated
0.00916664	0.252129	0.662	0.586	1	SSC	SMAD4	Down-regulated
0.00933573	0.262358	0.869	0.922	1	SSC	KLF11	Down-regulated
0.00951655	0.323169	0.725	0.766	1	SSC	KCTD2	Down-regulated
0.00953212	0.295881	0.744	0.695	1	SSC	POU2F1	Down-regulated
0.0096605	0.283514	0.731	0.688	1	SSC	RFWD2	Down-regulated
3.78715e-25	1.07084	0.991	0.711	7.36753e-21	Diff.ing SPG	KIAA0825	Up-regulated
4.80872e-22	1.51453	0.759	0.133	9.35488e-18	Diff.ing SPG	INSL3	Up-regulated
1.08899e-20	0.589731	0.963	0.385	2.11852e-16	Diff.ing SPG	RNASE1	Up-regulated
1.6741e-20	0.720082	1	0.993	3.25678e-16	Diff.ing SPG	RPS12	Up-regulated
6.40914e-19	0.653727	0.741	0.17	1.24683e-14	Diff.ing SPG	GSTA1	Up-regulated
1.63589e-18	1.0969	1	0.978	3.18246e-14	Diff.ing SPG	AK3	Up-regulated
1.14119e-17	0.44156	0.444	0	2.22007e-13	Diff.ing SPG	GH1	Up-regulated
2.3018e-17	0.966309	0.954	0.681	4.47792e-13	Diff.ing SPG	RAB3B	Up-regulated
4.95227e-17	0.30383	0.741	0.267	9.63415e-13	Diff.ing SPG	CRX	Up-regulated
7.54228e-17	0.577413	0.991	0.993	1.46727e-12	Diff.ing SPG	RPL12	Up-regulated
1.74946e-16	0.953314	1	0.993	3.4034e-12	Diff.ing SPG	DSG3	Up-regulated
2.59593e-15	0.381095	0.713	0.207	5.05013e-11	Diff.ing SPG	SERPINA5	Up-regulated
2.06214e-14	0.437452	0.694	0.193	4.01168e-10	Diff.ing SPG	FATE1	Up-regulated
4.24476e-14	0.398132	0.796	0.304	8.25775e-10	Diff.ing SPG	DEFB119	Up-regulated
4.61525e-14	0.290424	0.917	0.593	8.97851e-10	Diff.ing SPG	SYCP1	Up-regulated
5.4329e-14	0.263573	0.556	0.119	1.05692e-09	Diff.ing SPG	DCN	Up-regulated
6.81809e-14	0.746324	1	0.896	1.32639e-09	Diff.ing SPG	FBXL20	Up-regulated
1.46723e-13	0.292736	0.556	0.111	2.85436e-09	Diff.ing SPG	SERPINF1	Up-regulated
1.83496e-13	0.497744	1	0.948	3.56974e-09	Diff.ing SPG	VCX3A	Up-regulated
4.00551e-13	0.442793	0.972	0.83	7.79232e-09	Diff.ing SPG	VAMP2	Up-regulated
6.05224e-13	0.386675	0.491	0.074	1.1774e-08	Diff.ing SPG	TCEAL5	Up-regulated
1.08203e-12	0.50927	0.991	0.97	2.10497e-08	Diff.ing SPG	CST3	Up-regulated
2.0777e-12	0.288865	0.454	0.074	4.04195e-08	Diff.ing SPG	C11orf96	Up-regulated
2.42466e-12	0.658583	1	1	4.71693e-08	Diff.ing SPG	CD82	Up-regulated
5.73373e-12	0.885193	0.917	0.696	1.11544e-07	Diff.ing SPG	PTGDS	Up-regulated
6.33069e-12	0.466921	0.981	0.8	1.23157e-07	Diff.ing SPG	FAAP20	Up-regulated
7.12393e-12	0.407145	1	0.993	1.38589e-07	Diff.ing SPG	RPL14	Up-regulated
2.21946e-11	0.489569	0.685	0.281	4.31773e-07	Diff.ing SPG	APOA1	Up-regulated
2.62068e-11	0.484846	0.843	0.481	5.09827e-07	Diff.ing SPG	ZNF543	Up-regulated
3.72681e-11	0.384709	1	0.993	7.25014e-07	Diff.ing SPG	RPL37	Up-regulated
4.83331e-11	0.387651	0.991	1	9.40271e-07	Diff.ing SPG	COPE	Up-regulated
5.71373e-11	0.269699	0.426	0.074	1.11155e-06	Diff.ing SPG	CLEC4C	Up-regulated
9.48667e-11	0.261468	0.454	0.096	1.84554e-06	Diff.ing SPG	SCRG1	Up-regulated
1.13621e-10	0.313567	0.657	0.274	2.21038e-06	Diff.ing SPG	WBP5	Up-regulated
1.88946e-10	0.268496	0.63	0.207	3.67575e-06	Diff.ing SPG	CITED1	Up-regulated
2.25725e-10	0.419666	1	0.993	4.39125e-06	Diff.ing SPG	RPL11	Up-regulated
3.74342e-10	0.402786	0.824	0.407	7.28245e-06	Diff.ing SPG	LGALS1	Up-regulated
4.69833e-10	0.350644	1	1	9.14013e-06	Diff.ing SPG	RPS18	Up-regulated
6.52201e-10	0.430053	0.694	0.326	1.26879e-05	Diff.ing SPG	IFITM3	Up-regulated
7.82536e-10	0.264331	0.806	0.437	1.52234e-05	Diff.ing SPG	KIF18B	Up-regulated
9.77027e-10	0.272778	0.611	0.23	1.90071e-05	Diff.ing SPG	SMARCA1	Up-regulated
9.9565e-10	0.251048	0.565	0.193	1.93694e-05	Diff.ing SPG	SYNE2	Up-regulated
1.0833e-09	0.618609	1	1	2.10745e-05	Diff.ing SPG	SNAR-C3	Up-regulated
1.44978e-09	0.280308	0.472	0.141	2.8204e-05	Diff.ing SPG	MYH11	Up-regulated
1.81023e-09	0.466861	1	1	3.52163e-05	Diff.ing SPG	RNF149	Up-regulated
1.9079e-09	0.251874	0.398	0.089	3.71163e-05	Diff.ing SPG	SPARCL1	Up-regulated
1.95498e-09	0.273967	0.713	0.289	3.80323e-05	Diff.ing SPG	BEX1	Up-regulated
2.12367e-09	0.425393	0.87	0.652	4.13139e-05	Diff.ing SPG	DDIT3	Up-regulated
5.00901e-09	0.512676	0.991	0.97	9.74453e-05	Diff.ing SPG	RPSA	Up-regulated
8.98351e-09	0.34364	0.509	0.178	0.000174765	Diff.ing SPG	ALDH1A1	Up-regulated
1.02903e-08	0.3737	0.972	0.889	0.000200187	Diff.ing SPG	SNHG5	Up-regulated
1.22853e-08	0.259733	0.704	0.348	0.000238998	Diff.ing SPG	PCSK1N	Up-regulated
1.29351e-08	0.613841	0.926	0.778	0.000251639	Diff.ing SPG	CLU	Up-regulated
1.55085e-08	0.370641	1	1	0.000301703	Diff.ing SPG	RPL18A	Up-regulated
2.59774e-08	0.360006	0.954	0.719	0.000505364	Diff.ing SPG	ATP5E	Up-regulated
3.00407e-08	0.312877	0.648	0.363	0.000584413	Diff.ing SPG	VIM	Up-regulated
4.51659e-08	0.406733	0.815	0.452	0.000878658	Diff.ing SPG	PEG10	Up-regulated
4.64509e-08	0.283062	0.435	0.141	0.000903657	Diff.ing SPG	WIPF3	Up-regulated
7.43416e-08	0.29027	0.991	1	0.00144624	Diff.ing SPG	RPL32	Up-regulated
7.61757e-08	0.332979	0.843	0.659	0.00148192	Diff.ing SPG	LOC729348	Up-regulated
8.98013e-08	0.266764	0.611	0.304	0.001747	Diff.ing SPG	TIMP2	Up-regulated
1.01848e-07	0.324723	0.778	0.43	0.00198134	Diff.ing SPG	PMM2	Up-regulated
1.13185e-07	0.331007	0.926	0.778	0.0022019	Diff.ing SPG	REEP6	Up-regulated
1.21811e-07	0.281228	0.981	0.919	0.0023697	Diff.ing SPG	EIF3G	Up-regulated
2.03155e-07	0.37625	0.731	0.452	0.00395218	Diff.ing SPG	SPARC	Up-regulated
2.12981e-07	0.356386	0.991	0.941	0.00414334	Diff.ing SPG	NOL7	Up-regulated
3.0116e-07	0.282766	0.546	0.237	0.00585876	Diff.ing SPG	RBP1	Up-regulated
3.01821e-07	0.262546	0.991	0.993	0.00587162	Diff.ing SPG	RPL7A	Up-regulated
3.64056e-07	0.256224	0.611	0.341	0.00708234	Diff.ing SPG	RALB	Up-regulated
4.76499e-07	0.403559	0.769	0.437	0.0092698	Diff.ing SPG	ASB9	Up-regulated
5.0089e-07	0.323954	1	0.941	0.00974432	Diff.ing SPG	RPL10	Up-regulated
5.54049e-07	0.397766	0.75	0.519	0.0107785	Diff.ing SPG	TCF3	Up-regulated
6.12244e-07	0.390561	1	0.993	0.0119106	Diff.ing SPG	TUBB4B	Up-regulated
8.32349e-07	0.314768	0.991	0.993	0.0161925	Diff.ing SPG	RPL18	Up-regulated
8.65179e-07	0.295718	0.963	0.911	0.0168312	Diff.ing SPG	CYB5R3	Up-regulated
9.53584e-07	0.267047	0.741	0.481	0.018551	Diff.ing SPG	MAGOH	Up-regulated
9.94421e-07	0.313861	0.991	0.978	0.0193455	Diff.ing SPG	SNAR-E	Up-regulated
1.17993e-06	0.361924	0.88	0.674	0.0229544	Diff.ing SPG	BCDIN3D	Up-regulated
1.98867e-06	0.411883	0.935	0.756	0.0386876	Diff.ing SPG	NMT1	Up-regulated
2.38955e-06	0.287259	1	0.985	0.0464864	Diff.ing SPG	RPS16	Up-regulated
2.39794e-06	0.42753	0.963	0.889	0.0466496	Diff.ing SPG	EGFL7	Up-regulated
3.03152e-06	0.293028	0.991	0.978	0.0589752	Diff.ing SPG	WDR45B	Up-regulated
3.37514e-06	0.272197	0.898	0.807	0.0656599	Diff.ing SPG	NOC4L	Up-regulated
4.78989e-06	0.391082	0.935	0.83	0.0931824	Diff.ing SPG	RHOXF1	Up-regulated
4.81085e-06	0.301334	0.843	0.652	0.0935904	Diff.ing SPG	DNAJC1	Up-regulated
5.28032e-06	0.291135	0.907	0.815	0.102723	Diff.ing SPG	MAP4	Up-regulated
5.40072e-06	0.359918	0.898	0.793	0.105066	Diff.ing SPG	ITGB1	Up-regulated
5.69336e-06	0.338418	0.417	0.17	0.110759	Diff.ing SPG	LINC01251	Up-regulated
6.37289e-06	0.318332	0.981	0.941	0.123978	Diff.ing SPG	PAGE2B	Up-regulated
7.25968e-06	0.330351	1	0.97	0.14123	Diff.ing SPG	C4orf48	Up-regulated
7.82872e-06	0.321758	0.926	0.733	0.1523	Diff.ing SPG	ZFAS1	Up-regulated
9.1235e-06	0.386912	0.935	0.844	0.177489	Diff.ing SPG	RRBP1	Up-regulated
1.0416e-05	0.268921	0.528	0.274	0.202632	Diff.ing SPG	PODXL2	Up-regulated
1.11498e-05	0.265157	0.602	0.319	0.216909	Diff.ing SPG	IDO1	Up-regulated
1.3255e-05	0.453462	0.991	0.911	0.257863	Diff.ing SPG	INMT	Up-regulated
1.61221e-05	0.350044	0.991	0.904	0.31364	Diff.ing SPG	KDM5A	Up-regulated
1.6218e-05	0.308428	0.991	0.97	0.315505	Diff.ing SPG	POLR2J	Up-regulated
1.65686e-05	0.299229	0.926	0.867	0.322325	Diff.ing SPG	NAP1L1	Up-regulated
2.14879e-05	0.292068	0.917	0.874	0.418025	Diff.ing SPG	SF3B5	Up-regulated
2.2127e-05	0.289599	0.88	0.644	0.430458	Diff.ing SPG	RTF1	Up-regulated
2.38803e-05	0.336929	1	0.97	0.464567	Diff.ing SPG	VCX	Up-regulated
2.48738e-05	0.261196	1	0.978	0.483895	Diff.ing SPG	ATP5I	Up-regulated
2.66432e-05	0.324696	0.954	0.896	0.518317	Diff.ing SPG	RBMX	Up-regulated
2.7459e-05	0.353947	0.972	0.904	0.534187	Diff.ing SPG	POLD2	Up-regulated
2.80373e-05	0.375563	0.861	0.778	0.545438	Diff.ing SPG	NDUFS4	Up-regulated
2.83681e-05	0.253503	0.75	0.511	0.551874	Diff.ing SPG	EPC1	Up-regulated
2.96086e-05	0.265659	0.815	0.548	0.576006	Diff.ing SPG	UROS	Up-regulated
3.1299e-05	0.325652	0.528	0.289	0.608891	Diff.ing SPG	IFI27	Up-regulated
3.14951e-05	0.311589	0.963	0.785	0.612705	Diff.ing SPG	EML4	Up-regulated
3.33172e-05	0.277992	0.981	0.852	0.648154	Diff.ing SPG	CCNI	Up-regulated
3.62756e-05	0.25099	0.722	0.519	0.705706	Diff.ing SPG	XAB2	Up-regulated
3.72175e-05	0.443099	1	1	0.724028	Diff.ing SPG	FOXK1	Up-regulated
4.44567e-05	0.290128	0.741	0.496	0.864861	Diff.ing SPG	C1orf35	Up-regulated
4.74738e-05	0.343345	0.694	0.437	0.923556	Diff.ing SPG	ZNF526	Up-regulated
5.33176e-05	0.739312	0.935	0.911	1	Diff.ing SPG	SNAR-C4	Up-regulated
6.1582e-05	0.266224	0.991	0.941	1	Diff.ing SPG	DYNC1LI1	Up-regulated
6.4047e-05	0.266295	1	1	1	Diff.ing SPG	RPS19	Up-regulated
6.54739e-05	0.298457	0.889	0.807	1	Diff.ing SPG	MRPS5	Up-regulated
6.62376e-05	0.264713	0.926	0.852	1	Diff.ing SPG	POLR2B	Up-regulated
7.50339e-05	0.251958	0.991	0.993	1	Diff.ing SPG	UBA52	Up-regulated
7.99682e-05	0.260871	0.824	0.667	1	Diff.ing SPG	STK31	Up-regulated
9.09278e-05	0.321003	0.833	0.726	1	Diff.ing SPG	JAK1	Up-regulated
9.2222e-05	0.259071	0.741	0.519	1	Diff.ing SPG	COTL1	Up-regulated
9.24505e-05	0.267482	0.944	0.941	1	Diff.ing SPG	TAF7	Up-regulated
9.91774e-05	0.29346	0.898	0.815	1	Diff.ing SPG	CPEB1	Up-regulated
0.000113721	0.290264	0.741	0.526	1	Diff.ing SPG	GBAS	Up-regulated
0.000114586	0.265262	0.954	0.919	1	Diff.ing SPG	USMG5	Up-regulated
0.000152342	0.327526	0.991	0.933	1	Diff.ing SPG	PRKDC	Up-regulated
0.000153362	0.306021	0.509	0.259	1	Diff.ing SPG	NFKBIA	Up-regulated
0.00018541	0.348812	0.852	0.711	1	Diff.ing SPG	CCDC137	Up-regulated
0.000197697	0.280647	0.935	0.793	1	Diff.ing SPG	SOX4	Up-regulated
0.000203312	0.30696	0.796	0.6	1	Diff.ing SPG	LOC643201	Up-regulated
0.000263701	0.253149	0.954	0.852	1	Diff.ing SPG	FBXO21	Up-regulated
0.000307	0.253931	0.435	0.222	1	Diff.ing SPG	ID2	Up-regulated
0.00034283	0.268355	0.907	0.889	1	Diff.ing SPG	FUS	Up-regulated
0.000356005	0.260078	0.759	0.607	1	Diff.ing SPG	NAA10	Up-regulated
0.000398229	0.261627	0.769	0.607	1	Diff.ing SPG	CHD2	Up-regulated
0.000408438	0.258518	0.991	0.97	1	Diff.ing SPG	UTP11L	Up-regulated
0.000414407	0.275264	0.861	0.756	1	Diff.ing SPG	TIMM44	Up-regulated
0.000441249	0.284039	0.87	0.726	1	Diff.ing SPG	FAM177A1	Up-regulated
0.000451821	0.299788	0.861	0.8	1	Diff.ing SPG	MIIP	Up-regulated
0.000471841	0.266014	0.991	0.911	1	Diff.ing SPG	PRRC2C	Up-regulated
0.000497721	0.257675	0.898	0.837	1	Diff.ing SPG	PPP2R1A	Up-regulated
0.000505612	0.274114	0.889	0.822	1	Diff.ing SPG	BBX	Up-regulated
0.00075045	0.264391	0.861	0.763	1	Diff.ing SPG	NUFIP1	Up-regulated
0.000800508	0.359158	0.343	0.156	1	Diff.ing SPG	DHRS2	Up-regulated
0.0010856	0.308199	0.907	0.859	1	Diff.ing SPG	ERP29	Up-regulated
0.00109051	0.306824	0.75	0.615	1	Diff.ing SPG	TDRD1	Up-regulated
0.00126742	0.280723	0.991	0.978	1	Diff.ing SPG	PABPC4	Up-regulated
0.00129242	0.272649	0.806	0.659	1	Diff.ing SPG	NENF	Up-regulated
0.00131774	0.260879	0.833	0.637	1	Diff.ing SPG	GON4L	Up-regulated
0.00139007	0.316041	0.861	0.726	1	Diff.ing SPG	BRD9	Up-regulated
0.00139495	0.306278	0.889	0.778	1	Diff.ing SPG	LPIN2	Up-regulated
0.00191463	0.262901	0.907	0.83	1	Diff.ing SPG	SRRM2	Up-regulated
0.00192153	0.250451	0.75	0.57	1	Diff.ing SPG	TSC2	Up-regulated
0.0019888	0.309625	0.861	0.681	1	Diff.ing SPG	CREBRF	Up-regulated
0.00353042	0.263249	0.741	0.681	1	Diff.ing SPG	C12orf75	Up-regulated
0.00376447	0.363895	1	1	1	Diff.ing SPG	CCL5	Up-regulated
0.00440589	0.267812	0.898	0.933	1	Diff.ing SPG	LDHB	Up-regulated
0.00444077	0.27013	0.481	0.348	1	Diff.ing SPG	TMEM160	Up-regulated
0.00452753	0.621922	0.602	0.467	1	Diff.ing SPG	RAB11B-AS1	Up-regulated
0.00466337	0.284132	0.815	0.711	1	Diff.ing SPG	SUDS3	Up-regulated
0.00547406	0.293297	0.972	0.874	1	Diff.ing SPG	MTDH	Up-regulated
0.0057755	0.253358	0.657	0.452	1	Diff.ing SPG	EMC3-AS1	Up-regulated
2.43002e-39	3.63785	0.941	0.028	4.72736e-35	Diff.ing SPG	PRM1	Down-regulated
1.66827e-36	3.35404	0.889	0.019	3.24545e-32	Diff.ing SPG	PRM2	Down-regulated
1.84711e-34	1.45087	0.881	0.056	3.59337e-30	Diff.ing SPG	HMGB4	Down-regulated
4.45237e-34	1.81952	0.852	0.019	8.66164e-30	Diff.ing SPG	TNP1	Down-regulated
5.35316e-32	0.816891	0.919	0.176	1.0414e-27	Diff.ing SPG	ROPN1B	Down-regulated
1.00231e-30	1.09156	0.785	0.009	1.94989e-26	Diff.ing SPG	LELP1	Down-regulated
2.99515e-30	1.14126	0.919	0.213	5.82677e-26	Diff.ing SPG	CMTM2	Down-regulated
3.094e-30	0.993952	0.8	0.028	6.01906e-26	Diff.ing SPG	SMCP	Down-regulated
3.28757e-30	1.08201	0.815	0.037	6.39563e-26	Diff.ing SPG	NUPR1L	Down-regulated
1.8441e-29	0.550143	0.859	0.102	3.5875e-25	Diff.ing SPG	ROPN1	Down-regulated
2.15609e-29	0.979805	0.822	0.065	4.19445e-25	Diff.ing SPG	CRISP2	Down-regulated
1.51229e-28	0.704028	0.778	0.037	2.94202e-24	Diff.ing SPG	TEX38	Down-regulated
5.28267e-28	1.06244	0.956	0.296	1.02769e-23	Diff.ing SPG	TEX40	Down-regulated
2.72844e-27	1.54841	1	0.741	5.3079e-23	Diff.ing SPG	TSACC	Down-regulated
5.72144e-27	0.655084	0.867	0.157	1.11305e-22	Diff.ing SPG	BOD1L2	Down-regulated
2.16272e-26	0.533694	0.719	0.028	4.20735e-22	Diff.ing SPG	GTSF1L	Down-regulated
2.39924e-26	0.524166	0.704	0.009	4.66749e-22	Diff.ing SPG	TPPP2	Down-regulated
1.22988e-25	0.443725	0.807	0.12	2.39261e-21	Diff.ing SPG	RGMB-AS1	Down-regulated
1.58596e-25	0.433551	0.689	0.009	3.08532e-21	Diff.ing SPG	TMCO2	Down-regulated
1.79052e-25	0.518647	0.748	0.046	3.48329e-21	Diff.ing SPG	PGK2	Down-regulated
1.66691e-24	0.843381	0.948	0.417	3.24281e-20	Diff.ing SPG	C1orf194	Down-regulated
3.79691e-24	0.343208	0.763	0.083	7.3865e-20	Diff.ing SPG	2021-09-12	Down-regulated
8.26907e-24	0.896553	0.644	0	1.60866e-19	Diff.ing SPG	LOC101928327	Down-regulated
1.6121e-23	0.507428	0.674	0.028	3.13618e-19	Diff.ing SPG	CAPZA3	Down-regulated
1.76415e-23	0.744911	0.674	0.037	3.43198e-19	Diff.ing SPG	GSG1	Down-regulated
1.90066e-23	0.436795	0.659	0.019	3.69754e-19	Diff.ing SPG	IQCF4	Down-regulated
2.64501e-23	0.994164	0.993	0.806	5.14559e-19	Diff.ing SPG	ANKRD7	Down-regulated
2.74864e-23	0.445004	0.711	0.056	5.3472e-19	Diff.ing SPG	LINC00301	Down-regulated
4.2181e-23	0.277166	0.63	0	8.20589e-19	Diff.ing SPG	ACTL7B	Down-regulated
6.06164e-23	0.649358	0.681	0.046	1.17923e-18	Diff.ing SPG	SH3RF2	Down-regulated
9.05103e-23	0.816076	0.948	0.435	1.76079e-18	Diff.ing SPG	LINC01191	Down-regulated
1.05878e-22	0.576416	0.926	0.343	2.05975e-18	Diff.ing SPG	SPATA4	Down-regulated
2.67723e-22	0.378688	0.622	0.009	5.20829e-18	Diff.ing SPG	ACTRT2	Down-regulated
2.71111e-22	0.517242	0.815	0.185	5.2742e-18	Diff.ing SPG	PPP3R2	Down-regulated
2.80652e-22	0.451143	0.644	0.019	5.45981e-18	Diff.ing SPG	RNF151	Down-regulated
3.31686e-22	0.646386	0.689	0.074	6.45262e-18	Diff.ing SPG	SPTY2D1-AS1	Down-regulated
3.47823e-22	0.476915	0.652	0.028	6.76655e-18	Diff.ing SPG	UBL4B	Down-regulated
3.78189e-22	0.345136	0.726	0.074	7.35728e-18	Diff.ing SPG	PGAM2	Down-regulated
5.80474e-22	0.597753	0.904	0.333	1.12925e-17	Diff.ing SPG	TCP10L	Down-regulated
9.90478e-22	0.375846	0.652	0.037	1.92688e-17	Diff.ing SPG	CCDC54	Down-regulated
1.09217e-21	0.34197	0.63	0.019	2.12472e-17	Diff.ing SPG	C20orf144	Down-regulated
2.45887e-21	0.611744	0.911	0.389	4.78348e-17	Diff.ing SPG	CETN1	Down-regulated
2.88519e-21	0.260356	0.659	0.046	5.61284e-17	Diff.ing SPG	MCHR2-AS1	Down-regulated
3.60281e-21	0.28233	0.63	0.019	7.00891e-17	Diff.ing SPG	SPACA4	Down-regulated
6.44931e-21	0.27578	0.681	0.056	1.25465e-16	Diff.ing SPG	LOC100507468	Down-regulated
7.37584e-21	0.50203	0.6	0.009	1.4349e-16	Diff.ing SPG	C10orf62	Down-regulated
1.24456e-20	0.36353	0.637	0.037	2.42117e-16	Diff.ing SPG	ACTL7A	Down-regulated
1.30889e-20	0.338476	0.585	0.009	2.54632e-16	Diff.ing SPG	TIMD4	Down-regulated
1.4179e-20	0.364689	0.726	0.111	2.75838e-16	Diff.ing SPG	PCDHB19P	Down-regulated
2.69222e-20	0.345877	0.585	0.009	5.23745e-16	Diff.ing SPG	C16orf82	Down-regulated
3.03472e-20	0.430773	0.785	0.157	5.90375e-16	Diff.ing SPG	FAM229A	Down-regulated
5.03431e-20	0.60253	0.659	0.065	9.79375e-16	Diff.ing SPG	GAPDHS	Down-regulated
5.12251e-20	0.786283	0.83	0.324	9.96533e-16	Diff.ing SPG	C11orf71	Down-regulated
7.5349e-20	0.325064	0.57	0.009	1.46584e-15	Diff.ing SPG	MS4A6E	Down-regulated
4.08172e-19	0.822355	0.948	0.574	7.94059e-15	Diff.ing SPG	DYNLRB2	Down-regulated
4.42601e-19	0.468606	0.859	0.296	8.61036e-15	Diff.ing SPG	ACRBP	Down-regulated
6.58859e-19	0.471454	0.867	0.37	1.28174e-14	Diff.ing SPG	C17orf64	Down-regulated
7.99732e-19	0.360931	0.719	0.148	1.5558e-14	Diff.ing SPG	TPD52L3	Down-regulated
1.88402e-18	0.336662	0.526	0	3.66517e-14	Diff.ing SPG	SPATA19	Down-regulated
2.52748e-18	0.278094	0.533	0.009	4.91696e-14	Diff.ing SPG	C1orf111	Down-regulated
2.73263e-18	0.344961	0.637	0.093	5.31606e-14	Diff.ing SPG	TMIGD3	Down-regulated
3.63553e-18	0.41172	0.8	0.278	7.07255e-14	Diff.ing SPG	PFN4	Down-regulated
3.87092e-18	0.335698	0.519	0	7.53048e-14	Diff.ing SPG	SPATA3	Down-regulated
4.09184e-18	0.32821	0.541	0.019	7.96027e-14	Diff.ing SPG	SPACA3	Down-regulated
7.61901e-18	0.855377	0.985	0.778	1.4822e-13	Diff.ing SPG	FAM229B	Down-regulated
7.80942e-18	0.250423	0.563	0.028	1.51924e-13	Diff.ing SPG	FAM71F1	Down-regulated
1.03681e-17	0.353517	0.6	0.056	2.017e-13	Diff.ing SPG	C9orf24	Down-regulated
1.19123e-17	0.368226	0.548	0.028	2.31742e-13	Diff.ing SPG	LINC00919	Down-regulated
3.22138e-17	0.257309	0.519	0.009	6.26687e-13	Diff.ing SPG	WBSCR28	Down-regulated
3.28625e-17	0.88244	0.941	0.565	6.39307e-13	Diff.ing SPG	H2AFJ	Down-regulated
3.53055e-17	0.32713	0.511	0.009	6.86833e-13	Diff.ing SPG	IQCF1	Down-regulated
3.71481e-17	0.664786	0.644	0.111	7.22679e-13	Diff.ing SPG	OAZ3	Down-regulated
5.36829e-17	0.46223	0.57	0.065	1.04435e-12	Diff.ing SPG	H1FNT	Down-regulated
5.51301e-17	0.516869	0.874	0.37	1.0725e-12	Diff.ing SPG	DKKL1	Down-regulated
5.75729e-17	0.255511	0.511	0.009	1.12002e-12	Diff.ing SPG	LOC100996249	Down-regulated
1.09378e-16	0.359502	0.496	0.009	2.12785e-12	Diff.ing SPG	TEX35	Down-regulated
1.30244e-16	0.298714	0.481	0	2.53376e-12	Diff.ing SPG	IQCF3	Down-regulated
1.44173e-16	0.2774	0.556	0.046	2.80474e-12	Diff.ing SPG	FHL5	Down-regulated
1.45313e-16	0.254487	0.548	0.046	2.82692e-12	Diff.ing SPG	SPACA7	Down-regulated
1.57555e-16	0.352367	0.504	0.019	3.06508e-12	Diff.ing SPG	CCDC70	Down-regulated
1.5772e-16	0.725648	0.993	0.824	3.06828e-12	Diff.ing SPG	LDHC	Down-regulated
1.66465e-16	0.313618	0.637	0.139	3.23841e-12	Diff.ing SPG	SPACA1	Down-regulated
2.1807e-16	0.361061	0.719	0.167	4.24233e-12	Diff.ing SPG	LINC01016	Down-regulated
2.25101e-16	0.540648	0.881	0.463	4.37911e-12	Diff.ing SPG	MRVI1-AS1	Down-regulated
2.28576e-16	0.367894	0.726	0.241	4.44672e-12	Diff.ing SPG	ERICH2	Down-regulated
2.4773e-16	0.263937	0.526	0.028	4.81934e-12	Diff.ing SPG	C10orf82	Down-regulated
4.945e-16	0.270251	0.57	0.074	9.62001e-12	Diff.ing SPG	ACSBG2	Down-regulated
5.86335e-16	0.263859	0.504	0.019	1.14066e-11	Diff.ing SPG	FAM81B	Down-regulated
7.06567e-16	0.410854	0.481	0.009	1.37456e-11	Diff.ing SPG	TSPAN16	Down-regulated
1.00533e-15	0.35842	0.459	0	1.95577e-11	Diff.ing SPG	LOC100505841	Down-regulated
1.11706e-15	0.300997	0.689	0.194	2.17312e-11	Diff.ing SPG	C20orf85	Down-regulated
1.89584e-15	0.360205	0.815	0.343	3.68817e-11	Diff.ing SPG	CCDC136	Down-regulated
1.96568e-15	0.328942	0.452	0	3.82404e-11	Diff.ing SPG	C12orf54	Down-regulated
2.87382e-15	0.264039	0.644	0.148	5.59073e-11	Diff.ing SPG	PCDHB3	Down-regulated
4.19453e-15	0.28347	0.474	0.019	8.16004e-11	Diff.ing SPG	AKAP4	Down-regulated
5.01365e-15	0.269351	0.63	0.139	9.75356e-11	Diff.ing SPG	LOC101929897	Down-regulated
5.75728e-15	0.656282	0.956	0.63	1.12002e-10	Diff.ing SPG	PDXK	Down-regulated
7.39739e-15	0.312231	0.437	0	1.43909e-10	Diff.ing SPG	C17orf105	Down-regulated
2.42767e-14	0.276079	0.637	0.157	4.7228e-10	Diff.ing SPG	GK2	Down-regulated
2.44454e-14	0.277328	0.689	0.176	4.75561e-10	Diff.ing SPG	MORN5	Down-regulated
3.5135e-14	0.342536	0.444	0.019	6.83517e-10	Diff.ing SPG	IRGC	Down-regulated
3.94624e-14	0.351044	0.822	0.37	7.67701e-10	Diff.ing SPG	C22orf23	Down-regulated
5.06552e-14	0.461204	0.793	0.398	9.85447e-10	Diff.ing SPG	CABYR	Down-regulated
9.75082e-14	0.269666	0.437	0.019	1.89692e-09	Diff.ing SPG	CABS1	Down-regulated
1.5933e-13	0.278415	0.578	0.102	3.0996e-09	Diff.ing SPG	C2orf88	Down-regulated
3.11936e-13	0.756729	0.993	0.889	6.0684e-09	Diff.ing SPG	PHF7	Down-regulated
3.48716e-13	0.299332	0.393	0	6.78393e-09	Diff.ing SPG	SPEM1	Down-regulated
6.47291e-13	0.310645	0.6	0.139	1.25924e-08	Diff.ing SPG	FAM209B	Down-regulated
6.87911e-13	0.263931	0.77	0.343	1.33826e-08	Diff.ing SPG	C16orf95	Down-regulated
8.60292e-13	0.26054	0.415	0.019	1.67361e-08	Diff.ing SPG	TMEM239	Down-regulated
8.66933e-13	0.40574	0.933	0.602	1.68653e-08	Diff.ing SPG	SPATA8	Down-regulated
8.97229e-13	0.271969	0.481	0.056	1.74547e-08	Diff.ing SPG	TMEM31	Down-regulated
9.00348e-13	0.549358	0.963	0.648	1.75154e-08	Diff.ing SPG	APH1B	Down-regulated
3.44361e-12	0.732656	0.985	0.917	6.69921e-08	Diff.ing SPG	ATPIF1	Down-regulated
4.04028e-12	0.254081	0.378	0.009	7.85996e-08	Diff.ing SPG	PRR30	Down-regulated
4.6663e-12	0.264311	0.696	0.213	9.07783e-08	Diff.ing SPG	PRPH	Down-regulated
5.82146e-12	0.612604	0.985	0.63	1.13251e-07	Diff.ing SPG	ROPN1L	Down-regulated
1.00855e-11	0.327156	0.548	0.13	1.96204e-07	Diff.ing SPG	C10orf53	Down-regulated
1.37553e-11	0.478394	0.815	0.426	2.67596e-07	Diff.ing SPG	PSORS1C1	Down-regulated
1.83423e-11	0.55508	0.904	0.593	3.56832e-07	Diff.ing SPG	TCP11	Down-regulated
4.87331e-11	0.2844	0.415	0.046	9.48055e-07	Diff.ing SPG	LEMD1	Down-regulated
7.47428e-11	0.279489	0.77	0.398	1.45405e-06	Diff.ing SPG	YBX2	Down-regulated
1.11138e-10	0.355358	0.867	0.491	2.16208e-06	Diff.ing SPG	ZMYND10	Down-regulated
1.33193e-10	0.409542	0.711	0.306	2.59114e-06	Diff.ing SPG	PCYT2	Down-regulated
1.58446e-10	0.262823	0.378	0.028	3.08241e-06	Diff.ing SPG	CCDC37-AS1	Down-regulated
2.05453e-10	0.255887	0.741	0.315	3.99689e-06	Diff.ing SPG	YPEL1	Down-regulated
2.49783e-10	0.934095	0.719	0.472	4.85928e-06	Diff.ing SPG	TUBA3E	Down-regulated
2.51004e-10	0.279848	0.867	0.5	4.88303e-06	Diff.ing SPG	CCT6B	Down-regulated
3.7568e-10	0.313693	0.741	0.38	7.30848e-06	Diff.ing SPG	SPAG6	Down-regulated
8.02449e-10	0.380045	0.778	0.426	1.56108e-05	Diff.ing SPG	CDIPT-AS1	Down-regulated
1.2884e-09	0.289706	0.726	0.343	2.50646e-05	Diff.ing SPG	PIH1D2	Down-regulated
1.62543e-09	0.280378	0.659	0.259	3.16212e-05	Diff.ing SPG	C7orf31	Down-regulated
2.77888e-09	0.257401	0.504	0.13	5.40604e-05	Diff.ing SPG	IZUMO2	Down-regulated
2.96204e-09	0.260208	0.659	0.278	5.76235e-05	Diff.ing SPG	CCDC110	Down-regulated
3.75492e-09	0.458386	0.97	0.981	7.30483e-05	Diff.ing SPG	SMC1B	Down-regulated
7.96071e-09	2.19282	0.289	0.009	0.000154868	Diff.ing SPG	HBE1	Down-regulated
1.27861e-08	0.555516	1	1	0.00024874	Diff.ing SPG	COX7A2	Down-regulated
1.93396e-08	0.288056	0.83	0.602	0.000376233	Diff.ing SPG	APITD1	Down-regulated
2.95868e-08	0.277324	0.77	0.398	0.000575581	Diff.ing SPG	SPATA17	Down-regulated
9.0491e-08	0.252193	0.719	0.407	0.00176041	Diff.ing SPG	MEX3C	Down-regulated
1.13529e-07	0.368999	0.948	0.852	0.00220859	Diff.ing SPG	ODC1	Down-regulated
1.3495e-07	0.450295	1	0.972	0.00262532	Diff.ing SPG	SPINK2	Down-regulated
1.36622e-07	2.28928	0.333	0.056	0.00265785	Diff.ing SPG	HBZ	Down-regulated
1.50987e-07	0.386079	0.904	0.824	0.0029373	Diff.ing SPG	PAFAH1B1	Down-regulated
1.89283e-07	0.344806	0.993	0.963	0.00368231	Diff.ing SPG	SEPW1	Down-regulated
1.97849e-07	0.302095	0.844	0.537	0.00384895	Diff.ing SPG	IAH1	Down-regulated
2.76751e-07	0.289953	0.763	0.519	0.00538392	Diff.ing SPG	CRAT	Down-regulated
3.00896e-07	0.498261	0.926	0.491	0.00585363	Diff.ing SPG	GAGE2A	Down-regulated
3.94281e-07	0.438522	0.867	0.648	0.00767034	Diff.ing SPG	DCUN1D1	Down-regulated
6.73478e-07	0.338235	0.844	0.657	0.0131018	Diff.ing SPG	BBIP1	Down-regulated
6.9529e-07	0.460747	0.963	0.75	0.0135262	Diff.ing SPG	CDKN3	Down-regulated
7.6918e-07	0.453547	0.933	0.639	0.0149636	Diff.ing SPG	TRAPPC5	Down-regulated
1.73845e-06	0.375685	0.985	0.954	0.0338198	Diff.ing SPG	CENPU	Down-regulated
1.80486e-06	0.279144	0.77	0.528	0.0351117	Diff.ing SPG	CCDC176	Down-regulated
2.2401e-06	0.287658	0.756	0.63	0.0435789	Diff.ing SPG	NOMO1	Down-regulated
2.36939e-06	0.266645	0.719	0.472	0.0460942	Diff.ing SPG	FLJ35934	Down-regulated
3.72692e-06	0.309581	0.874	0.63	0.0725034	Diff.ing SPG	TRIM36	Down-regulated
3.95722e-06	0.400357	0.83	0.481	0.0769837	Diff.ing SPG	FAM71E1	Down-regulated
4.03362e-06	0.320588	0.919	0.806	0.07847	Diff.ing SPG	C15orf48	Down-regulated
4.70001e-06	0.336015	1	0.981	0.0914339	Diff.ing SPG	CALM3	Down-regulated
5.45356e-06	0.379863	1	0.963	0.106094	Diff.ing SPG	GABARAP	Down-regulated
8.22194e-06	0.5465	0.993	0.954	0.15995	Diff.ing SPG	ALKBH7	Down-regulated
8.45665e-06	0.319393	0.956	0.926	0.164516	Diff.ing SPG	SNRPB2	Down-regulated
1.02109e-05	0.331428	1	0.898	0.198643	Diff.ing SPG	MPC2	Down-regulated
1.08804e-05	0.316167	0.904	0.713	0.211666	Diff.ing SPG	CFAP36	Down-regulated
1.32495e-05	0.272874	0.926	0.815	0.257756	Diff.ing SPG	ZPBP	Down-regulated
1.49948e-05	0.278837	0.778	0.509	0.291709	Diff.ing SPG	CARHSP1	Down-regulated
2.05371e-05	0.257909	0.896	0.731	0.399528	Diff.ing SPG	DDX25	Down-regulated
2.10605e-05	0.309485	0.874	0.731	0.409712	Diff.ing SPG	TFDP1	Down-regulated
2.13603e-05	0.284479	0.926	0.796	0.415544	Diff.ing SPG	AMZ2	Down-regulated
2.40376e-05	0.335288	0.785	0.583	0.467627	Diff.ing SPG	TBL2	Down-regulated
3.2755e-05	0.415764	0.941	0.861	0.637216	Diff.ing SPG	SPA17	Down-regulated
3.58424e-05	0.376516	0.963	0.917	0.697278	Diff.ing SPG	SYCE3	Down-regulated
3.74846e-05	0.308207	1	0.898	0.729226	Diff.ing SPG	NDUFB4	Down-regulated
4.2854e-05	0.385085	0.978	0.889	0.833682	Diff.ing SPG	GSTM3	Down-regulated
4.75625e-05	0.365016	0.941	0.852	0.925281	Diff.ing SPG	CREM	Down-regulated
4.79486e-05	0.378275	1	0.926	0.932792	Diff.ing SPG	MORN2	Down-regulated
6.28605e-05	0.342917	0.837	0.759	1	Diff.ing SPG	FAM208A	Down-regulated
6.36041e-05	0.264021	0.889	0.713	1	Diff.ing SPG	MRPL47	Down-regulated
6.68268e-05	0.280514	0.978	0.972	1	Diff.ing SPG	SNRPC	Down-regulated
7.48361e-05	0.814137	0.296	0.102	1	Diff.ing SPG	LYZ	Down-regulated
7.70588e-05	0.302193	0.926	0.87	1	Diff.ing SPG	2021-09-15	Down-regulated
7.99393e-05	0.31115	0.985	0.88	1	Diff.ing SPG	SPATA33	Down-regulated
8.24799e-05	0.270765	0.926	0.861	1	Diff.ing SPG	CUL3	Down-regulated
8.8291e-05	0.312377	0.978	0.889	1	Diff.ing SPG	SCCPDH	Down-regulated
8.97671e-05	0.29289	0.941	0.981	1	Diff.ing SPG	UBA2	Down-regulated
9.12183e-05	0.305785	0.644	0.454	1	Diff.ing SPG	ACSL1	Down-regulated
9.3293e-05	0.271502	1	0.954	1	Diff.ing SPG	DYNLT1	Down-regulated
9.47272e-05	0.272611	1	0.981	1	Diff.ing SPG	NDUFC1	Down-regulated
0.000110147	0.327884	0.963	0.963	1	Diff.ing SPG	HNRNPD	Down-regulated
0.000173476	0.292172	0.926	0.815	1	Diff.ing SPG	PBK	Down-regulated
0.000175706	0.278077	0.719	0.602	1	Diff.ing SPG	MBTD1	Down-regulated
0.00018162	0.284158	0.933	0.889	1	Diff.ing SPG	LOC100506844	Down-regulated
0.000242069	0.264358	0.978	0.963	1	Diff.ing SPG	YWHAZ	Down-regulated
0.000252412	0.261802	0.778	0.602	1	Diff.ing SPG	SPATA6	Down-regulated
0.000252664	0.321257	0.889	0.954	1	Diff.ing SPG	PCBP2	Down-regulated
0.00026834	0.336821	0.926	0.898	1	Diff.ing SPG	ESCO1	Down-regulated
0.00028548	0.259199	0.926	0.87	1	Diff.ing SPG	CKLF	Down-regulated
0.000313314	0.276577	0.933	0.87	1	Diff.ing SPG	MRPL18	Down-regulated
0.000355324	0.260894	0.815	0.685	1	Diff.ing SPG	MAT2B	Down-regulated
0.000358899	0.275468	0.978	0.954	1	Diff.ing SPG	TXN	Down-regulated
0.000364229	0.278683	0.881	0.843	1	Diff.ing SPG	TIMM23	Down-regulated
0.000409842	0.276347	0.993	0.954	1	Diff.ing SPG	TUBG1	Down-regulated
0.000410354	0.26804	0.881	0.75	1	Diff.ing SPG	ZFP91	Down-regulated
0.000419866	0.269883	0.985	0.944	1	Diff.ing SPG	NDUFAF3	Down-regulated
0.000615894	0.364858	0.97	0.935	1	Diff.ing SPG	COX8C	Down-regulated
0.000679442	0.282444	0.889	0.806	1	Diff.ing SPG	ZWILCH	Down-regulated
0.000806062	0.275406	0.77	0.611	1	Diff.ing SPG	DNAJA4	Down-regulated
0.000813419	0.313959	0.8	0.648	1	Diff.ing SPG	DESI1	Down-regulated
0.000826691	0.266198	0.563	0.426	1	Diff.ing SPG	EML1	Down-regulated
0.000965447	0.281619	0.852	0.75	1	Diff.ing SPG	ASRGL1	Down-regulated
0.0010456	0.33212	0.867	0.787	1	Diff.ing SPG	LYAR	Down-regulated
0.00106362	0.305945	0.956	0.852	1	Diff.ing SPG	DBI	Down-regulated
0.00114288	0.280619	0.911	0.917	1	Diff.ing SPG	HNRNPUL1	Down-regulated
0.00117448	0.260691	0.778	0.722	1	Diff.ing SPG	RSBN1	Down-regulated
0.00118571	0.268189	0.852	0.852	1	Diff.ing SPG	FAM96A	Down-regulated
0.00121496	0.264165	0.726	0.648	1	Diff.ing SPG	PSMA3-AS1	Down-regulated
0.00121614	0.253523	0.807	0.639	1	Diff.ing SPG	FBXW5	Down-regulated
0.00131698	0.261369	0.993	0.954	1	Diff.ing SPG	NDUFB1	Down-regulated
0.00132263	0.276732	0.867	0.833	1	Diff.ing SPG	ZBTB44	Down-regulated
0.00141556	0.290372	0.948	0.815	1	Diff.ing SPG	LOC81691	Down-regulated
0.00160887	0.364378	0.822	0.75	1	Diff.ing SPG	DHFR	Down-regulated
0.00199933	0.250664	0.956	0.935	1	Diff.ing SPG	RUVBL2	Down-regulated
0.00225395	0.287404	0.807	0.815	1	Diff.ing SPG	MAP3K2	Down-regulated
0.00226569	0.252085	0.896	0.907	1	Diff.ing SPG	PRPF4B	Down-regulated
0.00279166	0.257701	0.681	0.565	1	Diff.ing SPG	RNF11	Down-regulated
0.00279811	0.489906	1	0.963	1	Diff.ing SPG	GPX4	Down-regulated
0.00284144	0.266691	0.778	0.769	1	Diff.ing SPG	BRCA1	Down-regulated
0.00284205	0.303881	0.681	0.62	1	Diff.ing SPG	KIAA0101	Down-regulated
0.00300458	0.270373	0.97	0.917	1	Diff.ing SPG	YBX1	Down-regulated
0.00371999	0.282241	0.63	0.537	1	Diff.ing SPG	TGFBR1	Down-regulated
0.00392831	0.265196	0.793	0.722	1	Diff.ing SPG	ANKIB1	Down-regulated
0.0040768	0.250653	0.852	0.787	1	Diff.ing SPG	FBXW2	Down-regulated
0.00414289	0.250693	0.326	0.185	1	Diff.ing SPG	GCHFR	Down-regulated
0.00447627	0.254549	0.896	0.87	1	Diff.ing SPG	BAG5	Down-regulated
0.00494016	0.286614	0.815	0.898	1	Diff.ing SPG	SLK	Down-regulated
0.00499638	0.257576	0.8	0.769	1	Diff.ing SPG	CLIC4	Down-regulated
0.00551111	0.295728	0.896	0.907	1	Diff.ing SPG	ARHGAP5	Down-regulated
0.00552774	0.285105	0.704	0.63	1	Diff.ing SPG	WEE1	Down-regulated
0.00602545	0.260455	0.852	0.833	1	Diff.ing SPG	CTCFL	Down-regulated
0.00745193	0.265166	0.859	0.796	1	Diff.ing SPG	ZDHHC4	Down-regulated
0.00838178	1.42568	0.274	0.157	1	Diff.ing SPG	HBG2	Down-regulated
0.00930655	0.317553	0.881	0.861	1	Diff.ing SPG	GINS2	Down-regulated
0.00936027	0.257552	0.97	0.852	1	Diff.ing SPG	OBSL1	Down-regulated
8.6934e-10	0.610027	0.778	0.153	1.47223e-05	Diff.ed SPG	GSTA1	Up-regulated
1.20067e-08	0.821953	1	0.661	0.000203334	Diff.ed SPG	APRT	Up-regulated
3.39749e-08	0.616059	1	1	0.000575365	Diff.ed SPG	RNF149	Up-regulated
3.86364e-08	0.973645	1	0.712	0.000654307	Diff.ed SPG	PTGDS	Up-regulated
4.60484e-08	0.544364	1	0.966	0.000779829	Diff.ed SPG	RPSA	Up-regulated
1.42582e-07	0.25194	0.639	0.119	0.00241463	Diff.ed SPG	NUPR1	Up-regulated
1.71629e-07	0.6122	1	0.712	0.00290653	Diff.ed SPG	KIAA0825	Up-regulated
2.35983e-07	0.353344	0.667	0.153	0.00399637	Diff.ed SPG	DCN	Up-regulated
2.6694e-07	0.788932	0.722	0.186	0.00452064	Diff.ed SPG	INSL3	Up-regulated
2.92265e-07	0.514947	1	0.983	0.00494951	Diff.ed SPG	LMAN2	Up-regulated
3.02677e-07	0.501305	0.667	0.169	0.00512584	Diff.ed SPG	SERPINA5	Up-regulated
4.20744e-07	0.449749	1	1	0.0071253	Diff.ed SPG	DAZL	Up-regulated
8.94341e-07	0.614535	1	1	0.0151457	Diff.ed SPG	PRAME	Up-regulated
1.12997e-06	0.42691	1	1	0.019136	Diff.ed SPG	HMGN2	Up-regulated
1.18674e-06	0.543484	0.806	0.305	0.0200975	Diff.ed SPG	DEFB119	Up-regulated
2.2964e-06	0.465995	0.972	0.831	0.0388896	Diff.ed SPG	FAAP20	Up-regulated
2.71747e-06	0.625675	1	1	0.0460204	Diff.ed SPG	RPL12	Up-regulated
2.77075e-06	0.449636	0.861	0.373	0.0469226	Diff.ed SPG	SIGIRR	Up-regulated
4.24448e-06	0.763713	1	1	0.0718802	Diff.ed SPG	AK3	Up-regulated
4.73898e-06	0.395353	1	1	0.0802547	Diff.ed SPG	RPL3	Up-regulated
4.88434e-06	0.497802	1	0.864	0.0827164	Diff.ed SPG	LDHB	Up-regulated
5.09882e-06	0.401419	1	1	0.0863485	Diff.ed SPG	FTH1	Up-regulated
5.43798e-06	0.456171	0.917	0.475	0.0920921	Diff.ed SPG	EFTUD2	Up-regulated
5.53491e-06	0.631219	0.861	0.458	0.0937337	Diff.ed SPG	RNASE1	Up-regulated
7.59499e-06	0.471395	1	1	0.128621	Diff.ed SPG	VCX	Up-regulated
1.01017e-05	0.454069	0.972	0.966	0.171073	Diff.ed SPG	COPE	Up-regulated
1.01046e-05	0.457918	1	0.983	0.171122	Diff.ed SPG	ENO1	Up-regulated
1.24813e-05	0.473011	0.861	0.441	0.21137	Diff.ed SPG	LAPTM4B	Up-regulated
1.3395e-05	0.473377	1	1	0.226844	Diff.ed SPG	CD82	Up-regulated
1.35666e-05	0.288883	0.889	0.458	0.22975	Diff.ed SPG	ATP5E	Up-regulated
1.43451e-05	0.525661	1	0.915	0.242934	Diff.ed SPG	B2M	Up-regulated
1.43649e-05	0.421722	1	1	0.24327	Diff.ed SPG	RPS28	Up-regulated
1.83144e-05	0.748254	1	1	0.310155	Diff.ed SPG	DSG3	Up-regulated
1.83144e-05	0.426653	1	1	0.310155	Diff.ed SPG	RPS12	Up-regulated
2.32839e-05	0.373584	1	0.966	0.394312	Diff.ed SPG	CCT6A	Up-regulated
2.70562e-05	0.291065	0.917	0.441	0.458196	Diff.ed SPG	DCAF4L2	Up-regulated
2.73124e-05	0.260364	0.972	0.559	0.462536	Diff.ed SPG	LOC729348	Up-regulated
2.97269e-05	0.691741	0.917	0.78	0.503426	Diff.ed SPG	CLU	Up-regulated
3.37712e-05	0.371404	1	0.983	0.571915	Diff.ed SPG	RPS6	Up-regulated
3.74774e-05	0.463972	0.75	0.407	0.634679	Diff.ed SPG	ZIM2	Up-regulated
4.20129e-05	0.318707	0.722	0.322	0.711489	Diff.ed SPG	SLC25A11	Up-regulated
4.25419e-05	0.473635	1	0.898	0.720447	Diff.ed SPG	C4orf48	Up-regulated
4.36655e-05	0.282435	0.306	0.017	0.739476	Diff.ed SPG	SMIM10	Up-regulated
4.40674e-05	0.383378	1	0.983	0.746281	Diff.ed SPG	RPS16	Up-regulated
4.98221e-05	0.44199	0.944	0.627	0.843737	Diff.ed SPG	POLE4	Up-regulated
5.4134e-05	0.336922	0.778	0.373	0.91676	Diff.ed SPG	ATIC	Up-regulated
5.43749e-05	0.390611	0.806	0.475	0.920839	Diff.ed SPG	CNOT2	Up-regulated
5.4942e-05	0.35084	0.917	0.746	0.930443	Diff.ed SPG	MCM4	Up-regulated
5.55457e-05	0.342426	0.972	0.678	0.940666	Diff.ed SPG	PPP2R1A	Up-regulated
5.94356e-05	0.310045	0.556	0.169	1	Diff.ed SPG	COA7	Up-regulated
6.52293e-05	0.582935	0.972	0.966	1	Diff.ed SPG	FBXL20	Up-regulated
7.30961e-05	0.527183	1	0.712	1	Diff.ed SPG	RAB3B	Up-regulated
7.42291e-05	0.305018	1	0.983	1	Diff.ed SPG	HNRNPDL	Up-regulated
7.49195e-05	0.286032	0.75	0.322	1	Diff.ed SPG	SOHLH1	Up-regulated
7.56802e-05	0.506551	1	0.814	1	Diff.ed SPG	CYB5R3	Up-regulated
7.91486e-05	0.405774	1	0.983	1	Diff.ed SPG	MYL6	Up-regulated
7.91486e-05	0.360514	1	1	1	Diff.ed SPG	RPL30	Up-regulated
8.70997e-05	0.382589	1	0.746	1	Diff.ed SPG	AGA	Up-regulated
8.71091e-05	0.359932	1	1	1	Diff.ed SPG	EEF1A1	Up-regulated
8.90465e-05	0.335807	0.806	0.492	1	Diff.ed SPG	MPLKIP	Up-regulated
8.93151e-05	0.379459	1	0.847	1	Diff.ed SPG	DNAJC9	Up-regulated
9.58219e-05	0.619191	1	1	1	Diff.ed SPG	SNAR-C3	Up-regulated
9.88824e-05	0.382458	1	0.949	1	Diff.ed SPG	GGH	Up-regulated
0.000102843	0.42731	0.806	0.424	1	Diff.ed SPG	SMIM20	Up-regulated
0.000104341	0.379353	0.972	0.78	1	Diff.ed SPG	RPL39	Up-regulated
0.000112557	0.409494	0.806	0.39	1	Diff.ed SPG	RHOXF1	Up-regulated
0.000112892	0.35711	0.889	0.61	1	Diff.ed SPG	UBE2E2	Up-regulated
0.000115322	0.375549	0.889	0.695	1	Diff.ed SPG	SMS	Up-regulated
0.000115774	0.38314	1	1	1	Diff.ed SPG	TPT1	Up-regulated
0.000119458	0.302005	1	1	1	Diff.ed SPG	RPL15	Up-regulated
0.000131069	0.449267	0.889	0.661	1	Diff.ed SPG	MRPL32	Up-regulated
0.000143963	0.346045	0.944	0.983	1	Diff.ed SPG	SPCS3	Up-regulated
0.000148518	0.318666	1	1	1	Diff.ed SPG	ATP5B	Up-regulated
0.00014854	0.78438	0.972	0.814	1	Diff.ed SPG	SNAR-H	Up-regulated
0.000149273	0.268743	0.694	0.322	1	Diff.ed SPG	SERPINI1	Up-regulated
0.0001504	0.312631	0.639	0.254	1	Diff.ed SPG	SLC39A4	Up-regulated
0.000157804	0.558243	0.972	0.932	1	Diff.ed SPG	PEG10	Up-regulated
0.000157804	0.329259	0.972	0.932	1	Diff.ed SPG	TIMM13	Up-regulated
0.000167989	0.435561	1	1	1	Diff.ed SPG	HSP90B1	Up-regulated
0.000170662	0.256205	0.722	0.305	1	Diff.ed SPG	NME6	Up-regulated
0.000170697	0.470995	0.944	0.61	1	Diff.ed SPG	PTS	Up-regulated
0.000178971	0.371584	0.639	0.288	1	Diff.ed SPG	APOA1	Up-regulated
0.000183919	0.401469	0.806	0.441	1	Diff.ed SPG	SAP25	Up-regulated
0.000186284	0.505477	0.917	0.831	1	Diff.ed SPG	ABHD14A	Up-regulated
0.000188318	0.34909	0.889	0.593	1	Diff.ed SPG	NOC4L	Up-regulated
0.000189843	0.274235	1	1	1	Diff.ed SPG	RAN	Up-regulated
0.000201746	0.376089	1	0.983	1	Diff.ed SPG	VCX3A	Up-regulated
0.000206515	0.334803	0.306	0.034	1	Diff.ed SPG	TCEAL5	Up-regulated
0.000213378	0.561571	0.944	0.763	1	Diff.ed SPG	SNHG5	Up-regulated
0.000215007	0.402501	0.944	0.627	1	Diff.ed SPG	DLK1	Up-regulated
0.000220878	0.428353	1	0.949	1	Diff.ed SPG	RNH1	Up-regulated
0.000220923	0.300151	1	1	1	Diff.ed SPG	RPL23A	Up-regulated
0.000226305	0.361328	0.972	0.864	1	Diff.ed SPG	YWHAB	Up-regulated
0.000231933	0.422786	0.889	0.644	1	Diff.ed SPG	CPEB1	Up-regulated
0.000233576	0.30745	0.861	0.525	1	Diff.ed SPG	AKIP1	Up-regulated
0.000234526	0.38174	1	0.932	1	Diff.ed SPG	RPL10A	Up-regulated
0.000253756	0.522592	0.917	0.661	1	Diff.ed SPG	C8orf33	Up-regulated
0.000258332	0.30748	0.667	0.322	1	Diff.ed SPG	ERCC1	Up-regulated
0.000272729	0.348377	0.972	0.814	1	Diff.ed SPG	G3BP1	Up-regulated
0.000301283	0.380994	0.972	0.746	1	Diff.ed SPG	TCTN3	Up-regulated
0.000313774	0.4244	0.972	0.78	1	Diff.ed SPG	PLEKHJ1	Up-regulated
0.000334945	0.301431	0.972	0.932	1	Diff.ed SPG	CNOT7	Up-regulated
0.000336088	0.340891	0.944	0.78	1	Diff.ed SPG	ATP5G1	Up-regulated
0.000356458	0.268662	0.444	0.153	1	Diff.ed SPG	BCL2L12	Up-regulated
0.000364304	0.380375	0.944	0.695	1	Diff.ed SPG	PGK1	Up-regulated
0.000374587	0.322922	0.639	0.339	1	Diff.ed SPG	C20orf27	Up-regulated
0.000376928	0.286908	1	0.966	1	Diff.ed SPG	CLTA	Up-regulated
0.000376946	0.377225	1	1	1	Diff.ed SPG	CST3	Up-regulated
0.000379089	0.341658	0.833	0.542	1	Diff.ed SPG	TSR2	Up-regulated
0.000388097	0.330727	1	1	1	Diff.ed SPG	RPS21	Up-regulated
0.000392992	0.465533	0.944	0.729	1	Diff.ed SPG	PAFAH1B3	Up-regulated
0.000394956	0.277225	0.778	0.424	1	Diff.ed SPG	WDR77	Up-regulated
0.000407555	0.508079	0.917	0.763	1	Diff.ed SPG	GPX1	Up-regulated
0.000423429	0.39349	0.972	1	1	Diff.ed SPG	RPS18	Up-regulated
0.000423429	0.320583	1	1	1	Diff.ed SPG	ITM2B	Up-regulated
0.000425829	0.317673	0.75	0.424	1	Diff.ed SPG	DNPH1	Up-regulated
0.000437127	0.498502	0.833	0.627	1	Diff.ed SPG	CACUL1	Up-regulated
0.00046624	0.380006	0.722	0.39	1	Diff.ed SPG	NDFIP1	Up-regulated
0.000475134	0.317262	0.972	0.966	1	Diff.ed SPG	CACYBP	Up-regulated
0.000480931	0.36548	0.917	0.78	1	Diff.ed SPG	ECH1	Up-regulated
0.000503188	0.4803	1	0.949	1	Diff.ed SPG	TMSB10	Up-regulated
0.000515007	0.352566	0.694	0.356	1	Diff.ed SPG	SRD5A3	Up-regulated
0.000532876	0.266298	1	1	1	Diff.ed SPG	RBM8A	Up-regulated
0.000548275	0.312732	1	1	1	Diff.ed SPG	RPS23	Up-regulated
0.000548275	0.276035	1	1	1	Diff.ed SPG	RPL41	Up-regulated
0.000552031	0.351997	0.972	0.847	1	Diff.ed SPG	OARD1	Up-regulated
0.000580324	0.304221	1	0.983	1	Diff.ed SPG	NDUFB7	Up-regulated
0.000594182	0.265121	0.722	0.39	1	Diff.ed SPG	YY2	Up-regulated
0.000596995	0.283613	1	1	1	Diff.ed SPG	SUMO2	Up-regulated
0.000613568	0.35378	1	0.915	1	Diff.ed SPG	RBM3	Up-regulated
0.000627613	0.37293	0.694	0.373	1	Diff.ed SPG	XPA	Up-regulated
0.000639189	0.296784	0.778	0.593	1	Diff.ed SPG	TDRG1	Up-regulated
0.000639266	0.351299	0.972	0.678	1	Diff.ed SPG	TUBA1C	Up-regulated
0.000668236	0.272327	1	1	1	Diff.ed SPG	OAZ1	Up-regulated
0.000695877	0.370609	0.972	0.915	1	Diff.ed SPG	TCP1	Up-regulated
0.000721506	0.392006	0.944	0.746	1	Diff.ed SPG	BRIX1	Up-regulated
0.000728645	0.307152	0.75	0.424	1	Diff.ed SPG	ELAC2	Up-regulated
0.000747317	0.331488	1	1	1	Diff.ed SPG	CNBP	Up-regulated
0.000783964	0.301179	0.528	0.237	1	Diff.ed SPG	SDHAF1	Up-regulated
0.00078816	0.397098	0.944	0.915	1	Diff.ed SPG	PEBP1	Up-regulated
0.000797637	0.268425	0.861	0.559	1	Diff.ed SPG	LRRC40	Up-regulated
0.000804705	0.498107	0.972	0.831	1	Diff.ed SPG	NME1	Up-regulated
0.000858242	0.347277	0.972	0.966	1	Diff.ed SPG	TUBA1B	Up-regulated
0.000862818	0.395541	0.722	0.475	1	Diff.ed SPG	ALDH3A2	Up-regulated
0.000892631	0.437853	0.75	0.508	1	Diff.ed SPG	MRPL15	Up-regulated
0.000923698	0.371438	0.889	0.712	1	Diff.ed SPG	ZNF24	Up-regulated
0.000952084	0.261972	0.694	0.373	1	Diff.ed SPG	ZNF681	Up-regulated
0.000957666	0.384688	1	0.932	1	Diff.ed SPG	EDF1	Up-regulated
0.000979762	0.305637	1	0.847	1	Diff.ed SPG	MYL12A	Up-regulated
0.00098317	0.260563	0.917	0.661	1	Diff.ed SPG	TMEM208	Up-regulated
0.000994823	0.407381	0.667	0.39	1	Diff.ed SPG	SPARC	Up-regulated
0.00105269	0.337877	0.917	0.831	1	Diff.ed SPG	AP3S1	Up-regulated
0.00106837	0.283564	1	1	1	Diff.ed SPG	RPL19	Up-regulated
0.00108682	0.334751	0.75	0.576	1	Diff.ed SPG	TTC5	Up-regulated
0.00109844	0.413085	0.806	0.644	1	Diff.ed SPG	POLD2	Up-regulated
0.0011213	0.327174	0.972	0.729	1	Diff.ed SPG	LDLR	Up-regulated
0.00115868	0.255108	1	1	1	Diff.ed SPG	H3F3B	Up-regulated
0.00120626	0.299376	0.917	0.78	1	Diff.ed SPG	STEAP1	Up-regulated
0.0012188	0.284469	0.389	0.102	1	Diff.ed SPG	ECE1	Up-regulated
0.00123525	0.385786	0.778	0.508	1	Diff.ed SPG	SURF6	Up-regulated
0.00125601	0.29581	1	1	1	Diff.ed SPG	RPS29	Up-regulated
0.00128086	0.28519	0.972	0.661	1	Diff.ed SPG	METTL5	Up-regulated
0.00131882	0.280674	0.972	0.864	1	Diff.ed SPG	TM2D3	Up-regulated
0.00132502	0.338949	1	1	1	Diff.ed SPG	SOD1	Up-regulated
0.00137377	0.268639	0.639	0.288	1	Diff.ed SPG	PLIN2	Up-regulated
0.00139782	0.326381	0.944	0.763	1	Diff.ed SPG	NUP88	Up-regulated
0.00141616	0.370173	0.972	0.983	1	Diff.ed SPG	PRDX1	Up-regulated
0.00147367	0.283146	1	0.983	1	Diff.ed SPG	PSMD11	Up-regulated
0.00150682	0.384087	0.861	0.847	1	Diff.ed SPG	CREG1	Up-regulated
0.00156499	0.289279	0.694	0.339	1	Diff.ed SPG	COX19	Up-regulated
0.00161876	0.312418	0.694	0.441	1	Diff.ed SPG	DMRT1	Up-regulated
0.00163922	0.267132	0.639	0.288	1	Diff.ed SPG	TYW5	Up-regulated
0.00165659	0.363271	0.694	0.339	1	Diff.ed SPG	ALKBH2	Up-regulated
0.00168734	0.258494	0.889	0.576	1	Diff.ed SPG	UROS	Up-regulated
0.00169351	0.318133	0.833	0.644	1	Diff.ed SPG	SAAL1	Up-regulated
0.00173465	0.255502	0.972	0.763	1	Diff.ed SPG	CT45A10	Up-regulated
0.00193941	0.355192	0.944	0.661	1	Diff.ed SPG	RWDD4	Up-regulated
0.00196526	0.401365	1	1	1	Diff.ed SPG	FOXK1	Up-regulated
0.00200348	0.299348	0.889	0.661	1	Diff.ed SPG	USP10	Up-regulated
0.00201213	0.345571	0.722	0.525	1	Diff.ed SPG	ZNF511	Up-regulated
0.00201671	0.512021	1	0.983	1	Diff.ed SPG	SNAR-E	Up-regulated
0.00206789	0.382042	1	0.915	1	Diff.ed SPG	SIL1	Up-regulated
0.00206939	0.282711	1	1	1	Diff.ed SPG	RPL32	Up-regulated
0.00212332	0.264716	1	1	1	Diff.ed SPG	UBA52	Up-regulated
0.00222552	0.282831	0.972	0.864	1	Diff.ed SPG	PTCD3	Up-regulated
0.00222698	0.320577	0.611	0.356	1	Diff.ed SPG	AGTRAP	Up-regulated
0.0022432	0.385563	0.944	0.695	1	Diff.ed SPG	SPATS2L	Up-regulated
0.00225126	0.313913	0.917	0.644	1	Diff.ed SPG	CELF1	Up-regulated
0.00228941	0.274157	0.806	0.525	1	Diff.ed SPG	NUDT16L1	Up-regulated
0.00241286	0.299864	1	0.983	1	Diff.ed SPG	GNB2L1	Up-regulated
0.00242243	0.350161	0.889	0.729	1	Diff.ed SPG	PIGH	Up-regulated
0.00243652	0.273498	0.972	0.881	1	Diff.ed SPG	LAPTM4A	Up-regulated
0.00246455	0.365005	0.944	0.881	1	Diff.ed SPG	ATP6V1H	Up-regulated
0.00266994	0.318019	1	0.966	1	Diff.ed SPG	FTL	Up-regulated
0.00273483	0.407226	0.944	0.932	1	Diff.ed SPG	PSAP	Up-regulated
0.00279302	0.267231	0.722	0.458	1	Diff.ed SPG	NOP10	Up-regulated
0.00279733	0.256133	0.889	0.661	1	Diff.ed SPG	MCM5	Up-regulated
0.00282451	0.316706	0.972	0.763	1	Diff.ed SPG	RBMX	Up-regulated
0.00295204	0.290678	1	1	1	Diff.ed SPG	NACA	Up-regulated
0.00298903	0.328874	0.972	0.983	1	Diff.ed SPG	SEC61G	Up-regulated
0.00302666	0.250396	1	1	1	Diff.ed SPG	KPNA2	Up-regulated
0.00309051	0.299475	0.944	0.881	1	Diff.ed SPG	PRKRA	Up-regulated
0.00309051	0.295904	1	0.847	1	Diff.ed SPG	RPS27L	Up-regulated
0.00322165	0.348587	0.944	0.814	1	Diff.ed SPG	CCNI	Up-regulated
0.00327036	0.334548	0.778	0.559	1	Diff.ed SPG	ASAH1	Up-regulated
0.00337484	0.284003	0.972	0.881	1	Diff.ed SPG	NHP2	Up-regulated
0.00347023	0.259407	0.917	0.627	1	Diff.ed SPG	MRPL44	Up-regulated
0.00347265	0.284041	0.556	0.254	1	Diff.ed SPG	RBP1	Up-regulated
0.00351157	0.269054	1	0.966	1	Diff.ed SPG	NAP1L1	Up-regulated
0.00354592	0.292975	0.944	0.797	1	Diff.ed SPG	LAMTOR1	Up-regulated
0.00363518	0.292547	0.778	0.542	1	Diff.ed SPG	COMMD9	Up-regulated
0.0038314	0.342028	0.861	0.661	1	Diff.ed SPG	TIMM17B	Up-regulated
0.00394895	0.319541	0.861	0.508	1	Diff.ed SPG	GMEB1	Up-regulated
0.00396626	0.255836	1	0.915	1	Diff.ed SPG	POLR2E	Up-regulated
0.00409475	0.340082	0.861	0.542	1	Diff.ed SPG	WRN	Up-regulated
0.00414177	0.311689	0.917	0.712	1	Diff.ed SPG	NOL12	Up-regulated
0.00421796	0.312234	0.917	0.729	1	Diff.ed SPG	ITFG3	Up-regulated
0.00423126	0.272173	0.556	0.254	1	Diff.ed SPG	SMARCA1	Up-regulated
0.00423568	0.280354	0.944	0.661	1	Diff.ed SPG	HIGD2A	Up-regulated
0.00424097	0.256079	0.889	0.763	1	Diff.ed SPG	SNHG16	Up-regulated
0.00444639	0.271337	0.833	0.61	1	Diff.ed SPG	AP2A2	Up-regulated
0.00447441	0.314994	0.944	0.932	1	Diff.ed SPG	TMCO1	Up-regulated
0.00452556	0.33485	0.75	0.475	1	Diff.ed SPG	RNF24	Up-regulated
0.00452855	0.30288	0.972	0.915	1	Diff.ed SPG	GNAI3	Up-regulated
0.00458827	0.266976	1	0.983	1	Diff.ed SPG	RPL14	Up-regulated
0.00466688	0.359078	0.694	0.441	1	Diff.ed SPG	BARD1	Up-regulated
0.00469819	0.297321	1	0.932	1	Diff.ed SPG	HMGN1	Up-regulated
0.00470214	0.370686	0.889	0.661	1	Diff.ed SPG	POLR2G	Up-regulated
0.00480758	0.318698	0.917	0.763	1	Diff.ed SPG	SMARCE1	Up-regulated
0.00481345	0.252291	1	1	1	Diff.ed SPG	RPS3A	Up-regulated
0.00488073	0.295535	0.667	0.475	1	Diff.ed SPG	IMP3	Up-regulated
0.00489871	0.31515	0.528	0.254	1	Diff.ed SPG	PBDC1	Up-regulated
0.00504859	0.3042	1	1	1	Diff.ed SPG	PSMA2	Up-regulated
0.00520106	0.329015	0.889	0.627	1	Diff.ed SPG	GTF3A	Up-regulated
0.00527495	0.285452	1	0.847	1	Diff.ed SPG	SF3B1	Up-regulated
0.00529407	0.335631	1	0.983	1	Diff.ed SPG	PFDN2	Up-regulated
0.0056102	0.263024	0.972	0.915	1	Diff.ed SPG	SCFD1	Up-regulated
0.00566231	0.253004	0.944	0.881	1	Diff.ed SPG	CHTOP	Up-regulated
0.00567308	0.271733	0.972	0.898	1	Diff.ed SPG	TMX1	Up-regulated
0.00567838	0.288814	0.917	0.763	1	Diff.ed SPG	USMG5	Up-regulated
0.00572598	0.272795	0.75	0.492	1	Diff.ed SPG	PPP1R14A	Up-regulated
0.00576007	0.264844	0.75	0.542	1	Diff.ed SPG	MED11	Up-regulated
0.00579336	0.288659	0.917	0.712	1	Diff.ed SPG	UNG	Up-regulated
0.00581589	0.314774	1	0.932	1	Diff.ed SPG	ALDOA	Up-regulated
0.00583677	0.321896	0.917	0.847	1	Diff.ed SPG	CYC1	Up-regulated
0.00609027	0.264306	1	0.898	1	Diff.ed SPG	SELT	Up-regulated
0.00611678	0.311301	0.972	0.814	1	Diff.ed SPG	HTATSF1	Up-regulated
0.00617384	0.265101	0.611	0.339	1	Diff.ed SPG	POP7	Up-regulated
0.00624042	0.371864	1	0.983	1	Diff.ed SPG	HACD3	Up-regulated
0.00633592	0.382503	0.917	0.78	1	Diff.ed SPG	COPZ1	Up-regulated
0.00634681	0.279838	0.917	0.864	1	Diff.ed SPG	C4orf3	Up-regulated
0.00638369	0.25264	0.972	0.932	1	Diff.ed SPG	DCUN1D5	Up-regulated
0.00638665	0.405208	0.972	0.966	1	Diff.ed SPG	PAGE2B	Up-regulated
0.00645262	0.295542	0.75	0.458	1	Diff.ed SPG	ISYNA1	Up-regulated
0.00663603	0.271748	0.944	0.831	1	Diff.ed SPG	CD63	Up-regulated
0.00666928	0.267361	0.917	0.61	1	Diff.ed SPG	TARS	Up-regulated
0.0067523	0.3227	0.917	0.915	1	Diff.ed SPG	DGCR6L	Up-regulated
0.00682692	0.28902	0.528	0.271	1	Diff.ed SPG	KCNV2	Up-regulated
0.00683541	0.274731	0.639	0.39	1	Diff.ed SPG	SWSAP1	Up-regulated
0.00684637	0.316892	1	0.949	1	Diff.ed SPG	C11orf31	Up-regulated
0.00699489	0.355316	0.806	0.61	1	Diff.ed SPG	C22orf39	Up-regulated
0.0070061	0.259343	0.972	0.966	1	Diff.ed SPG	OCIAD1	Up-regulated
0.00716795	0.250713	1	0.932	1	Diff.ed SPG	MRPL20	Up-regulated
0.00736627	0.305176	0.889	0.661	1	Diff.ed SPG	LRPPRC	Up-regulated
0.00767861	0.270004	0.833	0.644	1	Diff.ed SPG	RBFA	Up-regulated
0.00773248	0.281687	0.917	0.881	1	Diff.ed SPG	SDAD1	Up-regulated
0.00785852	0.273309	0.917	0.763	1	Diff.ed SPG	WDR34	Up-regulated
0.00804055	0.256386	0.833	0.644	1	Diff.ed SPG	NAA25	Up-regulated
0.00835995	0.266416	0.917	0.864	1	Diff.ed SPG	MICU2	Up-regulated
0.00883513	0.321738	0.944	0.763	1	Diff.ed SPG	MED28	Up-regulated
0.00940976	0.331326	1	0.966	1	Diff.ed SPG	POLR2K	Up-regulated
0.00954739	0.292905	0.944	0.712	1	Diff.ed SPG	NMT2	Up-regulated
0.0097771	0.368345	0.528	0.305	1	Diff.ed SPG	CCDC113	Up-regulated
1.55123e-16	3.32484	0.983	0	2.627e-12	Diff.ed SPG	PRM2	Down-regulated
2.45924e-16	3.53088	0.983	0.056	4.16472e-12	Diff.ed SPG	PRM1	Down-regulated
5.27836e-15	1.20476	0.932	0.028	8.9389e-11	Diff.ed SPG	NUPR1L	Down-regulated
7.75211e-15	1.74901	0.915	0	1.31282e-10	Diff.ed SPG	TNP1	Down-regulated
1.40837e-14	1.11195	0.915	0.028	2.38508e-10	Diff.ed SPG	CRISP2	Down-regulated
1.96821e-14	1.0786	0.898	0	3.33316e-10	Diff.ed SPG	LELP1	Down-regulated
6.07116e-14	1.16376	0.966	0.25	1.02815e-09	Diff.ed SPG	CMTM2	Down-regulated
2.25414e-13	0.973624	0.932	0.111	3.81738e-09	Diff.ed SPG	SMCP	Down-regulated
3.77188e-13	1.32217	0.881	0.111	6.38768e-09	Diff.ed SPG	HMGB4	Down-regulated
4.7103e-13	1.05773	0.966	0.5	7.9769e-09	Diff.ed SPG	H2AFJ	Down-regulated
6.85986e-13	0.665065	0.831	0	1.16172e-08	Diff.ed SPG	GSG1	Down-regulated
6.85986e-13	0.460421	0.831	0	1.16172e-08	Diff.ed SPG	CAPZA3	Down-regulated
3.11478e-12	1.40649	1	0.75	5.27488e-08	Diff.ed SPG	TSACC	Down-regulated
6.82897e-12	0.594865	0.797	0.028	1.15649e-07	Diff.ed SPG	TEX38	Down-regulated
8.24868e-12	0.864122	0.78	0	1.39691e-07	Diff.ed SPG	LOC101928327	Down-regulated
8.24868e-12	0.554587	0.78	0	1.39691e-07	Diff.ed SPG	TMCO2	Down-regulated
8.24868e-12	0.537166	0.78	0	1.39691e-07	Diff.ed SPG	GTSF1L	Down-regulated
1.63241e-11	0.884431	0.983	0.5	2.76449e-07	Diff.ed SPG	DYNLRB2	Down-regulated
1.83017e-11	0.520082	0.763	0	3.09939e-07	Diff.ed SPG	TPPP2	Down-regulated
1.83017e-11	0.400254	0.763	0	3.09939e-07	Diff.ed SPG	TIMD4	Down-regulated
3.8665e-11	0.828796	0.966	0.5	6.54792e-07	Diff.ed SPG	LINC01191	Down-regulated
3.99807e-11	0.527803	0.746	0	6.77073e-07	Diff.ed SPG	UBL4B	Down-regulated
4.33845e-11	0.618926	0.814	0.111	7.34717e-07	Diff.ed SPG	SPTY2D1-AS1	Down-regulated
8.60175e-11	0.483167	0.729	0	1.45671e-06	Diff.ed SPG	C10orf62	Down-regulated
1.16829e-10	0.900008	0.949	0.528	1.97851e-06	Diff.ed SPG	C1orf194	Down-regulated
1.59037e-10	0.428088	0.746	0.056	2.6933e-06	Diff.ed SPG	PGAM2	Down-regulated
1.82317e-10	0.312838	0.712	0	3.08753e-06	Diff.ed SPG	C20orf144	Down-regulated
2.0377e-10	0.55375	0.814	0.111	3.45084e-06	Diff.ed SPG	ROPN1	Down-regulated
2.9689e-10	0.454388	0.763	0.056	5.02783e-06	Diff.ed SPG	LINC00301	Down-regulated
3.48138e-10	0.676131	0.864	0.222	5.89572e-06	Diff.ed SPG	BOD1L2	Down-regulated
3.80797e-10	0.509096	0.695	0	6.44879e-06	Diff.ed SPG	SH3RF2	Down-regulated
3.80797e-10	0.440982	0.695	0	6.44879e-06	Diff.ed SPG	RNF151	Down-regulated
3.80797e-10	0.345883	0.695	0	6.44879e-06	Diff.ed SPG	SPACA3	Down-regulated
4.0859e-10	0.83016	0.949	0.528	6.91946e-06	Diff.ed SPG	ROPN1L	Down-regulated
4.96102e-10	0.303016	0.729	0.028	8.40149e-06	Diff.ed SPG	MS4A5	Down-regulated
5.31852e-10	0.658378	0.915	0.361	9.00691e-06	Diff.ed SPG	DKKL1	Down-regulated
5.71008e-10	0.515516	0.746	0.056	9.67002e-06	Diff.ed SPG	GAPDHS	Down-regulated
7.8399e-10	0.327114	0.678	0	1.32769e-05	Diff.ed SPG	ACTL7A	Down-regulated
7.8399e-10	0.320261	0.678	0	1.32769e-05	Diff.ed SPG	CCDC54	Down-regulated
1.51049e-09	0.838062	0.983	0.444	2.55801e-05	Diff.ed SPG	TEX40	Down-regulated
1.59148e-09	0.336783	0.661	0	2.69517e-05	Diff.ed SPG	LOC100996249	Down-regulated
1.63125e-09	0.710937	0.881	0.278	2.76252e-05	Diff.ed SPG	ROPN1B	Down-regulated
1.97292e-09	0.461977	0.729	0.083	3.34114e-05	Diff.ed SPG	PGK2	Down-regulated
2.54068e-09	0.424993	0.831	0.222	4.30264e-05	Diff.ed SPG	PPP3R2	Down-regulated
3.18629e-09	0.342518	0.644	0	5.39598e-05	Diff.ed SPG	LOC100505841	Down-regulated
3.18629e-09	0.341724	0.644	0	5.39598e-05	Diff.ed SPG	SPACA4	Down-regulated
3.18629e-09	0.268454	0.644	0	5.39598e-05	Diff.ed SPG	TMEM210	Down-regulated
3.18629e-09	0.254209	0.644	0	5.39598e-05	Diff.ed SPG	FHL5	Down-regulated
3.38831e-09	0.603284	0.831	0.25	5.7381e-05	Diff.ed SPG	C11orf71	Down-regulated
4.23622e-09	0.308489	0.661	0.028	7.17404e-05	Diff.ed SPG	TMCO5A	Down-regulated
4.6733e-09	0.358991	0.678	0.028	7.91423e-05	Diff.ed SPG	IQCF4	Down-regulated
6.26312e-09	0.425835	0.797	0.222	0.000106066	Diff.ed SPG	RGMB-AS1	Down-regulated
6.29342e-09	0.25299	0.627	0	0.000106579	Diff.ed SPG	MS4A6E	Down-regulated
6.63834e-09	0.597733	0.932	0.556	0.00011242	Diff.ed SPG	CETN1	Down-regulated
7.62193e-09	0.382727	0.814	0.222	0.000129077	Diff.ed SPG	ERICH2	Down-regulated
9.0509e-09	0.492046	0.898	0.361	0.000153277	Diff.ed SPG	TCP10L	Down-regulated
1.22666e-08	0.47368	0.61	0	0.000207735	Diff.ed SPG	SPATA3	Down-regulated
1.22666e-08	0.363872	0.61	0	0.000207735	Diff.ed SPG	C16orf82	Down-regulated
1.22666e-08	0.313477	0.61	0	0.000207735	Diff.ed SPG	TEX35	Down-regulated
1.22666e-08	0.286909	0.61	0	0.000207735	Diff.ed SPG	BPIFA3	Down-regulated
1.56895e-08	0.436152	0.898	0.417	0.000265702	Diff.ed SPG	PFN4	Down-regulated
2.61531e-08	0.394304	0.661	0.083	0.000442903	Diff.ed SPG	H1FNT	Down-regulated
2.99995e-08	0.318012	0.644	0.056	0.000508041	Diff.ed SPG	ACTL7B	Down-regulated
4.48024e-08	0.563212	0.949	0.694	0.000758729	Diff.ed SPG	MRVI1-AS1	Down-regulated
4.48315e-08	0.33335	0.576	0	0.000759221	Diff.ed SPG	C17orf105	Down-regulated
4.48315e-08	0.312743	0.576	0	0.000759221	Diff.ed SPG	ACTRT2	Down-regulated
4.48315e-08	0.289678	0.576	0	0.000759221	Diff.ed SPG	UBQLN3	Down-regulated
4.83306e-08	0.304015	0.695	0.111	0.000818478	Diff.ed SPG	C10orf53	Down-regulated
6.24555e-08	0.254801	0.61	0.028	0.00105768	Diff.ed SPG	C20orf195	Down-regulated
6.47353e-08	0.818586	1	0.833	0.00109629	Diff.ed SPG	FAM229B	Down-regulated
8.04709e-08	0.423905	0.915	0.25	0.00136278	Diff.ed SPG	FAM229A	Down-regulated
8.41088e-08	0.290076	0.559	0	0.00142438	Diff.ed SPG	SPATA19	Down-regulated
8.41088e-08	0.287203	0.559	0	0.00142438	Diff.ed SPG	IQCF3	Down-regulated
8.41088e-08	0.255692	0.559	0	0.00142438	Diff.ed SPG	LOC101928476	Down-regulated
1.06927e-07	0.317691	0.695	0.139	0.00181081	Diff.ed SPG	LOC100507468	Down-regulated
1.08211e-07	0.5642	0.847	0.5	0.00183255	Diff.ed SPG	SPATA4	Down-regulated
1.12173e-07	0.319895	0.695	0.167	0.00189965	Diff.ed SPG	SPACA1	Down-regulated
1.22377e-07	0.266198	0.661	0.111	0.00207246	Diff.ed SPG	TMIGD3	Down-regulated
1.27415e-07	0.258933	0.593	0.028	0.00215777	Diff.ed SPG	LINC00238	Down-regulated
1.39084e-07	0.575542	1	1	0.00235539	Diff.ed SPG	SMC1B	Down-regulated
1.55697e-07	0.565232	0.678	0.139	0.00263673	Diff.ed SPG	OAZ3	Down-regulated
1.55886e-07	0.346959	0.542	0	0.00263994	Diff.ed SPG	LINC00919	Down-regulated
1.55886e-07	0.298066	0.542	0	0.00263994	Diff.ed SPG	C1orf234	Down-regulated
1.55886e-07	0.252505	0.542	0	0.00263994	Diff.ed SPG	HSPB9	Down-regulated
1.66043e-07	0.344206	0.627	0.083	0.00281193	Diff.ed SPG	MCHR2-AS1	Down-regulated
1.79402e-07	0.317751	0.712	0.139	0.00303818	Diff.ed SPG	C2orf88	Down-regulated
2.32107e-07	0.286316	0.593	0.056	0.00393073	Diff.ed SPG	LARP6	Down-regulated
2.44327e-07	0.312114	0.576	0.028	0.00413767	Diff.ed SPG	FAM209B	Down-regulated
2.52727e-07	0.256242	0.661	0.111	0.00427994	Diff.ed SPG	RGPD4-AS1	Down-regulated
2.85496e-07	0.260138	0.525	0	0.00483488	Diff.ed SPG	FAM81B	Down-regulated
3.39992e-07	0.300118	0.695	0.139	0.00575776	Diff.ed SPG	PCDHB19P	Down-regulated
3.59967e-07	0.251034	0.576	0.056	0.00609604	Diff.ed SPG	EPHA6	Down-regulated
3.87425e-07	0.256638	0.678	0.167	0.00656104	Diff.ed SPG	PCDHB3	Down-regulated
4.72532e-07	0.451949	0.763	0.306	0.00800233	Diff.ed SPG	ACRBP	Down-regulated
4.97132e-07	0.3406	0.576	0.056	0.00841893	Diff.ed SPG	TSPAN16	Down-regulated
5.16812e-07	0.264562	0.508	0	0.00875222	Diff.ed SPG	AKAP4	Down-regulated
5.16812e-07	0.251458	0.508	0	0.00875222	Diff.ed SPG	SPACA7	Down-regulated
5.67492e-07	0.730004	0.983	0.917	0.00961049	Diff.ed SPG	ANKRD7	Down-regulated
7.64364e-07	0.498012	1	1	0.0129445	Diff.ed SPG	COX7A2	Down-regulated
8.26897e-07	0.593612	1	0.972	0.0140035	Diff.ed SPG	PHF7	Down-regulated
9.24956e-07	0.342762	0.492	0	0.0156641	Diff.ed SPG	C20orf141	Down-regulated
1.1438e-06	0.657007	0.983	0.806	0.0193702	Diff.ed SPG	LDHC	Down-regulated
1.32143e-06	0.29106	0.797	0.361	0.0223785	Diff.ed SPG	LINC01016	Down-regulated
1.4318e-06	0.270875	0.559	0.056	0.0242475	Diff.ed SPG	FAM71F1	Down-regulated
2.1056e-06	1.13027	0.881	0.722	0.0356584	Diff.ed SPG	TUBA3E	Down-regulated
2.15956e-06	0.337099	0.695	0.222	0.0365722	Diff.ed SPG	2021-09-12	Down-regulated
2.86631e-06	0.251682	0.458	0	0.048541	Diff.ed SPG	FAM24A	Down-regulated
3.16156e-06	0.271633	0.644	0.167	0.0535411	Diff.ed SPG	MORN5	Down-regulated
3.48046e-06	0.260304	0.508	0.028	0.0589415	Diff.ed SPG	C10orf82	Down-regulated
3.90249e-06	0.619111	0.864	0.583	0.0660886	Diff.ed SPG	DGAT2	Down-regulated
4.01125e-06	0.312043	0.712	0.278	0.0679305	Diff.ed SPG	C20orf85	Down-regulated
4.33391e-06	0.359303	0.729	0.25	0.0733948	Diff.ed SPG	PCYT2	Down-regulated
4.9401e-06	0.552446	0.814	0.556	0.0836606	Diff.ed SPG	APH1B	Down-regulated
4.94987e-06	0.55877	0.864	0.556	0.0838261	Diff.ed SPG	PDXK	Down-regulated
5.67947e-06	0.657206	0.966	0.917	0.0961819	Diff.ed SPG	ALKBH7	Down-regulated
8.45685e-06	0.832275	1	1	0.143217	Diff.ed SPG	HIST1H4C	Down-regulated
8.51381e-06	0.270503	0.424	0	0.144181	Diff.ed SPG	TMEM239	Down-regulated
9.59207e-06	0.314147	0.61	0.167	0.162442	Diff.ed SPG	CCDC62	Down-regulated
9.82687e-06	0.263177	0.559	0.111	0.166418	Diff.ed SPG	LOC100507334	Down-regulated
1.26522e-05	0.542663	0.915	0.667	0.214264	Diff.ed SPG	TCP11	Down-regulated
1.33419e-05	0.261459	0.61	0.194	0.225945	Diff.ed SPG	TPD52L3	Down-regulated
1.41032e-05	0.412421	0.831	0.528	0.238838	Diff.ed SPG	YBX3	Down-regulated
1.43639e-05	0.605324	1	0.944	0.243253	Diff.ed SPG	GPX4	Down-regulated
1.58135e-05	0.257567	0.797	0.361	0.267801	Diff.ed SPG	SPAG6	Down-regulated
1.885e-05	0.830197	0.966	0.833	0.319225	Diff.ed SPG	HIST1H2AA	Down-regulated
2.31344e-05	0.305062	0.712	0.278	0.391782	Diff.ed SPG	FAM71E1	Down-regulated
2.39599e-05	0.290204	0.424	0.028	0.40576	Diff.ed SPG	TSSK6	Down-regulated
3.5298e-05	0.268298	0.61	0.194	0.597771	Diff.ed SPG	LOC101929897	Down-regulated
3.72841e-05	0.479016	0.983	0.889	0.631407	Diff.ed SPG	PSORS1C1	Down-regulated
3.91559e-05	0.364588	0.78	0.389	0.663105	Diff.ed SPG	CDIPT-AS1	Down-regulated
4.47983e-05	0.403973	0.983	0.972	0.758659	Diff.ed SPG	CALM3	Down-regulated
5.7134e-05	0.286381	0.475	0.056	0.967565	Diff.ed SPG	TMEM31	Down-regulated
6.64365e-05	0.250914	0.814	0.5	1	Diff.ed SPG	ZMYND10	Down-regulated
8.15276e-05	0.36579	0.712	0.389	1	Diff.ed SPG	C22orf23	Down-regulated
9.65615e-05	0.260344	0.661	0.306	1	Diff.ed SPG	SPATA17	Down-regulated
0.000102081	0.412773	1	0.972	1	Diff.ed SPG	EIF2S2	Down-regulated
0.000102102	0.480493	0.949	0.667	1	Diff.ed SPG	TRAPPC5	Down-regulated
0.000109359	0.350135	0.831	0.528	1	Diff.ed SPG	APITD1	Down-regulated
0.00011639	0.486212	0.746	0.361	1	Diff.ed SPG	DCUN1D1	Down-regulated
0.000152492	0.375604	1	0.778	1	Diff.ed SPG	CDKN3	Down-regulated
0.000158069	0.410432	0.831	0.611	1	Diff.ed SPG	BRI3	Down-regulated
0.000160436	0.612065	0.864	0.583	1	Diff.ed SPG	RRM2	Down-regulated
0.000173279	0.282996	0.559	0.167	1	Diff.ed SPG	ACSBG2	Down-regulated
0.000187252	0.257975	0.831	0.583	1	Diff.ed SPG	COPRS	Down-regulated
0.000227686	0.334529	1	1	1	Diff.ed SPG	SPINK2	Down-regulated
0.000303003	0.264971	0.847	0.5	1	Diff.ed SPG	ASCC2	Down-regulated
0.000336392	0.336027	0.729	0.444	1	Diff.ed SPG	RPL10L	Down-regulated
0.000353228	0.274335	0.661	0.278	1	Diff.ed SPG	TES	Down-regulated
0.000356444	0.630948	0.831	0.861	1	Diff.ed SPG	WNK1	Down-regulated
0.000381401	0.262239	0.661	0.333	1	Diff.ed SPG	CCDC110	Down-regulated
0.00038707	0.262545	0.712	0.361	1	Diff.ed SPG	BBS5	Down-regulated
0.0003989	0.482264	0.966	0.889	1	Diff.ed SPG	C17orf104	Down-regulated
0.000412981	0.412185	0.864	0.611	1	Diff.ed SPG	ZNF667-AS1	Down-regulated
0.000436705	0.337679	0.678	0.417	1	Diff.ed SPG	DYDC1	Down-regulated
0.000452843	1.8664	0.288	0	1	Diff.ed SPG	HBE1	Down-regulated
0.000455122	0.340647	0.983	0.972	1	Diff.ed SPG	HELLS	Down-regulated
0.000510508	0.493965	0.983	0.972	1	Diff.ed SPG	SPATA22	Down-regulated
0.000545105	0.267383	0.881	0.556	1	Diff.ed SPG	CABYR	Down-regulated
0.000554965	0.345437	0.932	0.75	1	Diff.ed SPG	SPATA8	Down-regulated
0.000588915	0.539286	0.746	0.5	1	Diff.ed SPG	KIF1A	Down-regulated
0.000645331	0.268592	0.678	0.389	1	Diff.ed SPG	DZIP1	Down-regulated
0.000649151	0.35698	0.966	0.917	1	Diff.ed SPG	DHX40	Down-regulated
0.000768402	0.379247	1	1	1	Diff.ed SPG	TOP2A	Down-regulated
0.000827752	1.94463	0.356	0.056	1	Diff.ed SPG	HBZ	Down-regulated
0.000832571	0.468315	0.78	0.583	1	Diff.ed SPG	FBXO5	Down-regulated
0.000854075	0.402405	0.915	0.889	1	Diff.ed SPG	DMC1	Down-regulated
0.00086519	0.280683	0.627	0.361	1	Diff.ed SPG	SMPD4	Down-regulated
0.000886009	0.368701	0.915	0.722	1	Diff.ed SPG	ODF2	Down-regulated
0.000898687	0.453966	0.898	0.861	1	Diff.ed SPG	TOP2B	Down-regulated
0.000930025	0.352609	1	0.806	1	Diff.ed SPG	IFT57	Down-regulated
0.000932818	0.305983	0.831	0.528	1	Diff.ed SPG	FAM92A1	Down-regulated
0.000980011	0.456966	0.847	0.639	1	Diff.ed SPG	RAD9B	Down-regulated
0.00113774	0.427017	0.898	0.778	1	Diff.ed SPG	CENPW	Down-regulated
0.00123061	0.419571	0.729	0.5	1	Diff.ed SPG	DHX34	Down-regulated
0.00125601	0.322884	1	1	1	Diff.ed SPG	PABPC1	Down-regulated
0.00128958	0.421603	0.966	0.944	1	Diff.ed SPG	DHX29	Down-regulated
0.00136767	0.36583	0.814	0.556	1	Diff.ed SPG	EXOSC4	Down-regulated
0.00139753	0.284309	1	1	1	Diff.ed SPG	EIF5B	Down-regulated
0.00140168	0.318063	0.644	0.417	1	Diff.ed SPG	TRIM33	Down-regulated
0.00141008	0.353678	0.864	0.694	1	Diff.ed SPG	EYA3	Down-regulated
0.00143603	0.278204	0.525	0.222	1	Diff.ed SPG	BNC1	Down-regulated
0.0016642	0.269277	0.627	0.361	1	Diff.ed SPG	CCDC173	Down-regulated
0.00190065	0.371708	0.61	0.333	1	Diff.ed SPG	NUB1	Down-regulated
0.00191503	0.475563	1	0.972	1	Diff.ed SPG	LINC00467	Down-regulated
0.00203724	0.284202	0.898	0.639	1	Diff.ed SPG	PTP4A1	Down-regulated
0.00204294	0.362048	0.864	0.611	1	Diff.ed SPG	TRIM36	Down-regulated
0.00208743	0.32926	0.78	0.583	1	Diff.ed SPG	NEK2	Down-regulated
0.00209544	0.453358	0.949	0.972	1	Diff.ed SPG	SEC62	Down-regulated
0.00212864	0.403039	0.61	0.417	1	Diff.ed SPG	SPDYA	Down-regulated
0.00232374	0.285952	0.627	0.278	1	Diff.ed SPG	LPIN1	Down-regulated
0.00235188	0.311944	0.966	0.972	1	Diff.ed SPG	MORN2	Down-regulated
0.00249476	0.397834	0.814	0.639	1	Diff.ed SPG	PDS5A	Down-regulated
0.0025886	0.312143	0.763	0.556	1	Diff.ed SPG	AGFG1	Down-regulated
0.0028791	0.327102	1	0.972	1	Diff.ed SPG	UBE2J2	Down-regulated
0.00295204	0.963687	1	0.972	1	Diff.ed SPG	VCX3B	Down-regulated
0.00295425	0.283044	0.78	0.472	1	Diff.ed SPG	C11orf65	Down-regulated
0.00297987	0.324588	0.695	0.417	1	Diff.ed SPG	BAZ1A	Down-regulated
0.00302094	0.422652	0.932	0.917	1	Diff.ed SPG	PCBP2	Down-regulated
0.00302666	0.294372	0.983	1	1	Diff.ed SPG	CLSPN	Down-regulated
0.00304367	0.304885	0.712	0.5	1	Diff.ed SPG	ABHD2	Down-regulated
0.00306358	0.307903	0.949	0.972	1	Diff.ed SPG	GPN3	Down-regulated
0.00324797	0.347161	0.966	0.806	1	Diff.ed SPG	CREM	Down-regulated
0.00326624	0.519029	0.729	0.667	1	Diff.ed SPG	PTPN12	Down-regulated
0.00342623	0.372567	1	0.972	1	Diff.ed SPG	TUBA3D	Down-regulated
0.00343262	0.362358	0.797	0.611	1	Diff.ed SPG	ACVR2A	Down-regulated
0.0034768	0.324146	0.695	0.417	1	Diff.ed SPG	FEM1B	Down-regulated
0.00348643	0.376695	0.949	0.778	1	Diff.ed SPG	FAM104A	Down-regulated
0.0034979	0.525045	0.932	0.861	1	Diff.ed SPG	CCDC88A	Down-regulated
0.00353127	0.281449	0.864	0.667	1	Diff.ed SPG	ANKHD1	Down-regulated
0.00365222	0.304787	0.881	0.75	1	Diff.ed SPG	C17orf64	Down-regulated
0.00368845	0.343047	1	1	1	Diff.ed SPG	GABARAP	Down-regulated
0.00399295	0.375366	0.864	0.667	1	Diff.ed SPG	SPA17	Down-regulated
0.00415032	0.340391	0.712	0.528	1	Diff.ed SPG	KHDRBS3	Down-regulated
0.00436454	0.293212	0.712	0.389	1	Diff.ed SPG	CARHSP1	Down-regulated
0.00437267	0.310825	0.983	1	1	Diff.ed SPG	BRD8	Down-regulated
0.00449418	0.289419	0.508	0.278	1	Diff.ed SPG	MED14	Down-regulated
0.00474394	0.285867	0.949	0.861	1	Diff.ed SPG	ZPBP	Down-regulated
0.00481345	0.273681	1	0.972	1	Diff.ed SPG	ZCCHC17	Down-regulated
0.00485858	0.344881	0.831	0.639	1	Diff.ed SPG	DNAJC21	Down-regulated
0.00492782	0.302877	0.61	0.389	1	Diff.ed SPG	CEP170	Down-regulated
0.00499391	0.344947	0.814	0.639	1	Diff.ed SPG	BIRC5	Down-regulated
0.00506968	0.376042	0.593	0.361	1	Diff.ed SPG	GALNT12	Down-regulated
0.00539114	0.305231	0.864	0.722	1	Diff.ed SPG	PPWD1	Down-regulated
0.00560835	0.289684	0.61	0.333	1	Diff.ed SPG	PDE6B	Down-regulated
0.00561588	0.327854	0.983	0.972	1	Diff.ed SPG	FBXO25	Down-regulated
0.00607892	0.310829	0.797	0.583	1	Diff.ed SPG	GINS1	Down-regulated
0.00616791	0.26931	0.983	0.972	1	Diff.ed SPG	CNTRL	Down-regulated
0.00623679	0.480649	0.966	0.917	1	Diff.ed SPG	TUBA3C	Down-regulated
0.00635387	0.311748	0.61	0.306	1	Diff.ed SPG	GLCCI1	Down-regulated
0.0064819	0.315972	0.847	0.583	1	Diff.ed SPG	PPHLN1	Down-regulated
0.00651407	0.405486	0.814	0.75	1	Diff.ed SPG	NKAP	Down-regulated
0.00667651	0.332058	0.593	0.361	1	Diff.ed SPG	SPATA5	Down-regulated
0.00668901	0.380066	0.864	0.75	1	Diff.ed SPG	ARFGEF1	Down-regulated
0.00673795	0.328977	0.847	0.639	1	Diff.ed SPG	TRAPPC6B	Down-regulated
0.00687131	0.256209	0.831	0.611	1	Diff.ed SPG	POLR3C	Down-regulated
0.00697418	0.319443	0.932	0.833	1	Diff.ed SPG	DBI	Down-regulated
0.00725482	0.37752	0.814	0.667	1	Diff.ed SPG	RIMKLB	Down-regulated
0.00730725	0.639741	0.797	0.722	1	Diff.ed SPG	HIST1H1A	Down-regulated
0.00745398	0.379283	0.627	0.472	1	Diff.ed SPG	RFWD2	Down-regulated
0.00767984	0.26745	1	1	1	Diff.ed SPG	CMC2	Down-regulated
0.00793911	0.269906	0.949	0.917	1	Diff.ed SPG	ALKBH5	Down-regulated
0.00812707	0.536102	0.949	0.972	1	Diff.ed SPG	TRIM28	Down-regulated
0.00814043	0.261038	0.898	0.806	1	Diff.ed SPG	GDI1	Down-regulated
0.00816227	0.387456	0.847	0.806	1	Diff.ed SPG	BEND2	Down-regulated
0.00823523	0.324186	0.712	0.667	1	Diff.ed SPG	ATAD5	Down-regulated
0.00831535	0.257585	0.983	0.972	1	Diff.ed SPG	HP1BP3	Down-regulated
0.00841768	0.251851	0.814	0.556	1	Diff.ed SPG	KIAA1715	Down-regulated
0.00850003	0.398471	0.763	0.667	1	Diff.ed SPG	WEE1	Down-regulated
0.00850543	0.292372	0.983	0.972	1	Diff.ed SPG	GSTM3	Down-regulated
0.00855109	0.447015	0.915	0.833	1	Diff.ed SPG	MEI1	Down-regulated
0.00877386	0.300454	0.847	0.556	1	Diff.ed SPG	SPATA6	Down-regulated
0.00888245	0.330153	0.729	0.556	1	Diff.ed SPG	NDRG3	Down-regulated
0.00920194	0.267378	0.983	1	1	Diff.ed SPG	ATPIF1	Down-regulated
0.0093363	0.271796	0.712	0.528	1	Diff.ed SPG	SRR	Down-regulated
0.00941001	0.384733	1	1	1	Diff.ed SPG	PRPF8	Down-regulated
0.00976577	0.332912	0.797	0.556	1	Diff.ed SPG	KIF2C	Down-regulated
0.00987635	0.308387	0.746	0.639	1	Diff.ed SPG	ANKRD54	Down-regulated
5.52758e-97	1.74222	0.974	0.407	1.21325e-92	L	PTGDS	Up-regulated
7.96222e-89	1.21833	0.943	0.302	1.74763e-84	L	RNASE1	Up-regulated
1.59346e-81	0.90357	0.847	0.185	3.49749e-77	L	SPARC	Up-regulated
2.42472e-80	0.953826	0.84	0.16	5.32202e-76	L	APOA1	Up-regulated
4.67283e-77	2.02467	0.756	0.099	1.02564e-72	L	INSL3	Up-regulated
1.54204e-76	0.802769	0.822	0.176	3.38463e-72	L	SERPINA5	Up-regulated
1.69787e-74	1.1815	0.82	0.16	3.72665e-70	L	GSTA1	Up-regulated
5.19725e-69	0.852533	0.887	0.256	1.14075e-64	L	DEFB119	Up-regulated
4.42384e-67	0.625768	1	0.997	9.70989e-63	L	RPS12	Up-regulated
7.49443e-67	1.07201	0.943	0.556	1.64495e-62	L	SNAR-I	Up-regulated
2.78171e-65	0.862094	0.866	0.284	6.10558e-61	L	LGALS1	Up-regulated
1.86337e-64	1.35876	0.974	0.809	4.08991e-60	L	CLU	Up-regulated
1.17792e-59	0.648745	0.798	0.213	2.58542e-55	L	IFITM3	Up-regulated
9.67982e-59	0.5254	0.666	0.086	2.12462e-54	L	SERPINF1	Up-regulated
3.19919e-58	0.472003	0.71	0.133	7.02191e-54	L	MYL9	Up-regulated
3.70473e-57	0.770578	0.736	0.167	8.13152e-53	L	FATE1	Up-regulated
4.84246e-57	0.871268	0.986	0.849	1.06287e-52	L	KIAA0825	Up-regulated
9.83327e-57	1.13064	0.99	0.793	2.1583e-52	L	FTL	Up-regulated
1.29767e-56	0.695982	0.784	0.201	2.84825e-52	L	HMGN5	Up-regulated
7.41902e-55	0.558797	0.669	0.117	1.6284e-50	L	CALD1	Up-regulated
7.45327e-55	0.578826	0.702	0.157	1.63592e-50	L	COL1A2	Up-regulated
1.23708e-54	0.717486	0.77	0.207	2.71527e-50	L	TIMP1	Up-regulated
3.41152e-54	0.619854	0.751	0.182	7.48795e-50	L	CITED1	Up-regulated
1.2674e-53	0.96111	1	1	2.78181e-49	L	SNAR-C3	Up-regulated
3.72703e-53	0.422201	0.659	0.108	8.18047e-49	L	DCN	Up-regulated
6.88953e-53	0.498195	0.616	0.08	1.51218e-48	L	CLDN11	Up-regulated
7.05101e-53	0.978239	0.997	0.753	1.54763e-48	L	TMSB10	Up-regulated
2.07113e-52	0.423235	0.573	0.04	4.54592e-48	L	PRND	Up-regulated
3.59008e-51	0.362781	0.564	0.04	7.87986e-47	L	CST9L	Up-regulated
6.28327e-51	0.62021	0.883	0.407	1.37912e-46	L	WBP5	Up-regulated
7.32049e-51	0.680102	0.595	0.077	1.60677e-46	L	C11orf96	Up-regulated
2.62686e-50	0.611145	0.998	0.991	5.7657e-46	L	TPT1	Up-regulated
5.6703e-50	0.555004	1	1	1.24457e-45	L	EEF1A1	Up-regulated
3.90177e-49	0.660509	0.909	0.475	8.56399e-45	L	RPL39	Up-regulated
1.20866e-48	0.467175	0.654	0.127	2.65288e-44	L	SCRG1	Up-regulated
1.41275e-48	0.51429	0.642	0.13	3.10085e-44	L	ALDH1A1	Up-regulated
2.85282e-48	0.674496	0.581	0.093	6.26164e-44	L	MYH11	Up-regulated
7.24949e-48	0.62315	0.866	0.37	1.59119e-43	L	BEX1	Up-regulated
2.70791e-47	0.410375	0.595	0.093	5.9436e-43	L	PRPS2	Up-regulated
1.05238e-46	0.615911	1	0.954	2.30986e-42	L	RPS18	Up-regulated
1.33422e-45	0.416185	0.621	0.12	2.92848e-41	L	RBP1	Up-regulated
2.88546e-45	0.463478	1	1	6.3333e-41	L	RPL37A	Up-regulated
2.3351e-44	0.307705	0.53	0.052	5.12532e-40	L	INHA	Up-regulated
3.17835e-44	0.576352	0.995	0.855	6.97617e-40	L	FAAP20	Up-regulated
3.49441e-44	0.406542	0.798	0.327	7.66988e-40	L	HSPB1	Up-regulated
4.67212e-44	0.481441	0.734	0.231	1.02548e-39	L	SMARCA1	Up-regulated
5.77161e-44	0.461198	0.551	0.074	1.26681e-39	L	TCEAL5	Up-regulated
1.7159e-43	0.401668	0.535	0.065	3.76623e-39	L	STAR	Up-regulated
2.55478e-43	0.726558	0.986	0.864	5.60749e-39	L	CALM1	Up-regulated
4.78922e-43	0.660676	0.895	0.537	1.05119e-38	L	RPS4X	Up-regulated
7.95127e-43	0.609388	0.974	0.762	1.74522e-38	L	RPL10	Up-regulated
8.58687e-43	0.391237	0.731	0.228	1.88473e-38	L	CHGA	Up-regulated
8.69606e-43	0.519092	0.669	0.188	1.9087e-38	L	PPP1R14A	Up-regulated
1.43047e-42	0.576475	0.652	0.191	3.13973e-38	L	MAP1B	Up-regulated
2.16025e-42	0.428887	0.489	0.043	4.74152e-38	L	MFSD2A	Up-regulated
3.86823e-42	0.429342	0.576	0.096	8.49038e-38	L	DEFB123	Up-regulated
4.25782e-42	0.388125	0.511	0.059	9.34548e-38	L	SPARCL1	Up-regulated
4.86086e-42	0.770323	0.931	0.614	1.06691e-37	L	SNHG5	Up-regulated
6.34533e-41	0.475025	0.448	0.019	1.39274e-36	L	LINC01447	Up-regulated
4.65692e-40	0.401682	0.58	0.114	1.02215e-35	L	NUPR1	Up-regulated
5.22531e-40	0.610973	0.669	0.204	1.1469e-35	L	SYNE2	Up-regulated
1.49845e-39	0.544123	0.995	0.972	3.28894e-35	L	RPL37	Up-regulated
1.99769e-39	0.650193	0.95	0.694	4.38473e-35	L	RPS2	Up-regulated
3.15068e-39	0.361662	0.482	0.056	6.91543e-35	L	IGFBP7	Up-regulated
3.40671e-39	0.347557	0.515	0.074	7.4774e-35	L	WIPF3	Up-regulated
6.7555e-39	0.491337	0.746	0.34	1.48276e-34	L	VIM	Up-regulated
3.54169e-38	0.294672	0.623	0.17	7.77366e-34	L	SERPINE2	Up-regulated
4.13259e-38	0.553551	0.823	0.429	9.07063e-34	L	HMGN3	Up-regulated
8.41816e-38	0.299425	0.834	0.438	1.8477e-33	L	ATP5E	Up-regulated
1.1382e-37	0.451126	0.998	0.975	2.49825e-33	L	RPL3	Up-regulated
1.8552e-37	0.45472	0.628	0.188	4.07199e-33	L	MT2A	Up-regulated
2.31241e-37	0.252043	0.458	0.043	5.0755e-33	L	TCN2	Up-regulated
3.57806e-37	0.358582	0.873	0.478	7.85349e-33	L	KIF18B	Up-regulated
1.68099e-36	0.563498	0.885	0.519	3.6896e-32	L	NGFRAP1	Up-regulated
3.34751e-36	0.305728	0.568	0.123	7.34746e-32	L	GAS6	Up-regulated
3.53058e-36	0.343013	0.489	0.074	7.74927e-32	L	RAB31	Up-regulated
1.07178e-35	0.430507	1	1	2.35245e-31	L	FTH1	Up-regulated
5.3712e-35	0.361533	0.822	0.395	1.17892e-30	L	ANXA5	Up-regulated
7.70989e-35	0.293147	0.568	0.145	1.69224e-30	L	PVRL2	Up-regulated
1.24342e-34	0.499091	0.858	0.559	2.72919e-30	L	MORF4L2	Up-regulated
1.36034e-34	0.363565	0.751	0.306	2.98581e-30	L	ITGB1	Up-regulated
1.43011e-34	0.454332	0.952	0.775	3.13895e-30	L	VAMP2	Up-regulated
1.43653e-34	0.609851	0.986	0.889	3.15304e-30	L	RPL12	Up-regulated
1.67892e-34	0.29217	0.496	0.083	3.68505e-30	L	EPPIN	Up-regulated
2.02108e-34	0.451171	0.799	0.401	4.43606e-30	L	S100A10	Up-regulated
4.0206e-34	0.379483	0.515	0.102	8.82482e-30	L	HES1	Up-regulated
1.03896e-33	0.31943	0.492	0.086	2.28041e-29	L	2021-09-06	Up-regulated
3.54039e-33	0.577698	0.844	0.485	7.7708e-29	L	DDIT3	Up-regulated
3.57329e-33	0.333514	0.597	0.176	7.84301e-29	L	JUNB	Up-regulated
5.98099e-33	0.308387	0.463	0.068	1.31277e-28	L	REEP1	Up-regulated
9.01882e-33	0.330323	0.527	0.13	1.97954e-28	L	PTN	Up-regulated
1.39195e-32	0.403625	0.746	0.414	3.05519e-28	L	CRX	Up-regulated
1.57657e-32	0.48026	0.997	0.91	3.46041e-28	L	RPL18A	Up-regulated
2.10702e-32	0.257125	0.681	0.244	4.62469e-28	L	MTCH1	Up-regulated
2.39617e-32	0.266341	0.542	0.139	5.25936e-28	L	GAMT	Up-regulated
2.65916e-32	0.44783	0.846	0.448	5.83659e-28	L	CD81	Up-regulated
5.61988e-32	0.305603	0.696	0.302	1.23351e-27	L	LAMP2	Up-regulated
7.81244e-32	0.934655	0.966	0.84	1.71475e-27	L	SNAR-H	Up-regulated
9.56162e-32	0.583253	0.993	0.935	2.09868e-27	L	SOD1	Up-regulated
9.59081e-32	0.376506	0.511	0.108	2.10509e-27	L	GADD45B	Up-regulated
9.67996e-32	0.420243	0.892	0.525	2.12465e-27	L	CSTB	Up-regulated
1.11813e-31	0.432188	0.828	0.398	2.45417e-27	L	NEAT1	Up-regulated
1.1781e-31	0.315732	0.578	0.17	2.5858e-27	L	NFKBIA	Up-regulated
1.64023e-31	0.470799	0.983	0.898	3.60015e-27	L	CYB5R3	Up-regulated
5.57121e-31	0.2798	0.482	0.096	1.22283e-26	L	TIMP3	Up-regulated
1.25205e-30	0.441187	0.993	0.948	2.74812e-26	L	RPS16	Up-regulated
1.78631e-30	0.461492	1	0.941	3.92076e-26	L	RPL7A	Up-regulated
1.83144e-30	0.323016	0.638	0.219	4.01982e-26	L	TXNIP	Up-regulated
2.39161e-30	0.334249	0.631	0.228	5.24935e-26	L	SOX4	Up-regulated
2.43417e-30	0.289165	0.554	0.142	5.34277e-26	L	HOPX	Up-regulated
2.70703e-30	0.279943	0.431	0.068	5.94165e-26	L	ENG	Up-regulated
6.27898e-30	0.528778	0.993	0.96	1.37817e-25	L	GAPDH	Up-regulated
8.01635e-30	0.284526	0.479	0.108	1.75951e-25	L	MGP	Up-regulated
1.29244e-29	0.360476	0.722	0.315	2.83678e-25	L	SAT1	Up-regulated
1.47174e-29	0.344188	0.372	0.031	3.23032e-25	L	CLEC4C	Up-regulated
1.78246e-29	0.471568	0.774	0.463	3.91231e-25	L	SCARNA22	Up-regulated
1.96994e-29	0.807299	0.997	0.985	4.32383e-25	L	H2AFZ	Up-regulated
2.5418e-29	0.586014	0.864	0.503	5.579e-25	L	ATP6V1H	Up-regulated
2.89907e-29	0.662991	0.947	0.806	6.36317e-25	L	MYL6	Up-regulated
3.225e-29	0.294556	0.473	0.102	7.07854e-25	L	LOC93622	Up-regulated
3.51451e-29	0.481871	0.691	0.302	7.714e-25	L	IFI27	Up-regulated
4.06588e-29	0.421837	0.997	0.994	8.9242e-25	L	RPL32	Up-regulated
1.00462e-28	0.270067	0.535	0.157	2.20503e-24	L	DHCR24	Up-regulated
1.00535e-28	0.330605	0.453	0.096	2.20663e-24	L	APOE	Up-regulated
1.08219e-28	0.308706	0.46	0.09	2.3753e-24	L	KIAA1210	Up-regulated
1.73124e-28	0.410849	1	0.978	3.7999e-24	L	HSP90AB1	Up-regulated
1.82029e-28	0.265769	0.535	0.164	3.99536e-24	L	MARCKSL1	Up-regulated
1.87376e-28	0.46947	0.919	0.657	4.11272e-24	L	CD63	Up-regulated
2.10084e-28	0.259258	0.487	0.108	4.61113e-24	L	SUSD3	Up-regulated
2.11895e-28	0.319869	0.396	0.052	4.65089e-24	L	LOC729083	Up-regulated
2.12234e-28	0.264895	0.461	0.093	4.65832e-24	L	MBNL3	Up-regulated
2.97386e-28	0.482155	0.966	0.738	6.52732e-24	L	TMSB4X	Up-regulated
3.54474e-28	0.640955	0.983	0.948	7.78035e-24	L	ARL6IP1	Up-regulated
1.11266e-27	0.279605	0.353	0.034	2.44217e-23	L	CYP17A1	Up-regulated
1.64525e-27	0.358459	0.811	0.438	3.61116e-23	L	NDUFB11	Up-regulated
1.69258e-27	0.254033	0.563	0.167	3.71503e-23	L	CHPF	Up-regulated
2.76905e-27	0.317599	0.688	0.333	6.0778e-23	L	FAM213A	Up-regulated
2.81279e-27	0.467519	0.971	0.873	6.17379e-23	L	PSAP	Up-regulated
4.92485e-27	0.267961	0.532	0.142	1.08096e-22	L	SMIM1	Up-regulated
5.0449e-27	0.276808	0.472	0.12	1.1073e-22	L	TPM2	Up-regulated
7.59905e-27	0.302457	0.636	0.281	1.66792e-22	L	PHF13	Up-regulated
8.30645e-27	0.421556	0.945	0.676	1.82318e-22	L	CCNI	Up-regulated
1.09011e-26	0.29906	0.52	0.173	2.39268e-22	L	SCD	Up-regulated
1.37187e-26	0.382542	0.997	0.969	3.01112e-22	L	RPS8	Up-regulated
1.9489e-26	0.286306	0.744	0.364	4.27765e-22	L	RHOC	Up-regulated
2.21371e-26	0.405743	0.75	0.46	4.85887e-22	L	REEP6	Up-regulated
2.66746e-26	0.470928	0.768	0.485	5.85481e-22	L	INSIG1	Up-regulated
7.157e-26	0.253703	0.549	0.201	1.57089e-21	L	MXRA7	Up-regulated
7.52178e-26	0.454854	1	1	1.65096e-21	L	EIF1	Up-regulated
9.20235e-26	0.507281	0.997	0.966	2.01982e-21	L	RPLP0	Up-regulated
2.35652e-25	0.507104	0.302	0.012	5.17233e-21	L	GH1	Up-regulated
2.74021e-25	0.541172	0.981	0.929	6.01449e-21	L	LAPTM4A	Up-regulated
2.77439e-25	0.380593	0.633	0.33	6.08951e-21	L	TIMP2	Up-regulated
3.11015e-25	0.269724	0.674	0.302	6.82647e-21	L	PAFAH1B3	Up-regulated
4.1412e-25	0.29256	0.412	0.086	9.08952e-21	L	PHACTR2	Up-regulated
8.58146e-25	0.439357	0.985	0.96	1.88354e-20	L	OAZ1	Up-regulated
9.03057e-25	0.369427	0.93	0.713	1.98212e-20	L	YWHAB	Up-regulated
9.94098e-25	0.267325	0.87	0.559	2.18194e-20	L	FBXO21	Up-regulated
2.01799e-24	0.445959	1	1	4.42929e-20	L	H3F3B	Up-regulated
2.29844e-24	0.450223	0.647	0.299	5.04485e-20	L	ACRC	Up-regulated
2.52242e-24	0.432502	0.671	0.355	5.53646e-20	L	IER3	Up-regulated
5.0237e-24	0.407629	0.966	0.812	1.10265e-19	L	ATP5I	Up-regulated
5.56009e-24	0.387086	0.686	0.364	1.22038e-19	L	GAS5	Up-regulated
6.73402e-24	0.26925	0.69	0.333	1.47805e-19	L	MKNK2	Up-regulated
7.63435e-24	0.486802	0.959	0.762	1.67566e-19	L	C4orf48	Up-regulated
7.82383e-24	0.252442	0.63	0.287	1.71725e-19	L	WFS1	Up-regulated
1.03245e-23	0.342062	0.575	0.241	2.26613e-19	L	MYLK	Up-regulated
1.0612e-23	0.661241	0.904	0.775	2.32924e-19	L	IL13RA2	Up-regulated
1.71983e-23	0.282717	0.448	0.114	3.77485e-19	L	CFD	Up-regulated
1.8088e-23	0.482907	0.727	0.404	3.97012e-19	L	FTHL17	Up-regulated
2.78602e-23	0.369376	0.81	0.466	6.11504e-19	L	TCEAL4	Up-regulated
3.1182e-23	0.308939	0.611	0.238	6.84414e-19	L	S100A6	Up-regulated
3.39711e-23	0.578002	0.986	0.981	7.45632e-19	L	TPTE	Up-regulated
3.57042e-23	0.261034	0.369	0.068	7.83672e-19	L	LINC00624	Up-regulated
3.58263e-23	0.615058	1	1	7.86351e-19	L	AK3	Up-regulated
4.1421e-23	0.394807	0.95	0.802	9.0915e-19	L	NDUFA1	Up-regulated
4.82068e-23	0.653518	0.914	0.772	1.05809e-18	L	BCDIN3D	Up-regulated
4.99069e-23	0.321777	0.967	0.784	1.09541e-18	L	HMGA1	Up-regulated
5.63631e-23	0.357209	0.995	0.972	1.23711e-18	L	RPL23A	Up-regulated
6.64734e-23	0.314804	0.654	0.299	1.45902e-18	L	BEX2	Up-regulated
7.45054e-23	0.290967	0.684	0.352	1.63532e-18	L	NUCKS1	Up-regulated
1.46176e-22	0.259276	0.844	0.552	3.20842e-18	L	CELF1	Up-regulated
1.56166e-22	0.347588	0.467	0.151	3.42769e-18	L	SYNE1	Up-regulated
1.56658e-22	0.377457	0.698	0.321	3.43849e-18	L	RPA4	Up-regulated
1.84804e-22	0.332987	0.998	0.978	4.05626e-18	L	RPL18	Up-regulated
2.55377e-22	0.298873	0.988	0.963	5.60526e-18	L	WDR45B	Up-regulated
4.42807e-22	0.498518	0.885	0.694	9.71916e-18	L	UBE2A	Up-regulated
5.34699e-22	0.464321	0.955	0.741	1.17361e-17	L	PEG10	Up-regulated
5.46236e-22	0.390189	0.979	0.88	1.19893e-17	L	RPSA	Up-regulated
5.57433e-22	0.495381	0.755	0.472	1.22351e-17	L	HERPUD1	Up-regulated
7.09518e-22	0.369088	0.986	0.935	1.55732e-17	L	COPE	Up-regulated
8.38691e-22	0.279893	0.666	0.324	1.84084e-17	L	TDRD1	Up-regulated
1.45089e-21	0.331695	0.997	0.951	3.18456e-17	L	RPS28	Up-regulated
1.52534e-21	0.281406	0.611	0.262	3.34797e-17	L	LGALS3	Up-regulated
1.55203e-21	0.357644	0.863	0.611	3.40656e-17	L	MAGEB2	Up-regulated
1.7435e-21	0.519599	0.991	0.929	3.8268e-17	L	CST3	Up-regulated
1.88283e-21	0.344056	0.796	0.531	4.13262e-17	L	BAD	Up-regulated
1.88863e-21	0.352776	0.995	0.96	4.14536e-17	L	ACTB	Up-regulated
2.0483e-21	0.380253	0.93	0.753	4.49581e-17	L	PRDX6	Up-regulated
2.1422e-21	0.351192	0.925	0.75	4.70192e-17	L	USMG5	Up-regulated
2.14639e-21	0.366785	0.993	0.944	4.7111e-17	L	RPL35	Up-regulated
2.97691e-21	0.343389	0.983	0.815	6.53403e-17	L	RAB3B	Up-regulated
3.04682e-21	0.250695	0.523	0.204	6.68748e-17	L	SMIM4	Up-regulated
3.06433e-21	0.359917	0.957	0.809	6.72589e-17	L	PRKDC	Up-regulated
3.39262e-21	0.36076	0.979	0.914	7.44646e-17	L	TUBA1B	Up-regulated
4.91546e-21	0.479899	0.998	0.985	1.07889e-16	L	VCX3A	Up-regulated
5.59048e-21	0.319451	0.928	0.728	1.22705e-16	L	MTDH	Up-regulated
6.6286e-21	0.340868	0.998	0.985	1.45491e-16	L	RPS5	Up-regulated
1.27195e-20	0.346196	0.695	0.41	2.7918e-16	L	ISYNA1	Up-regulated
1.52246e-20	0.360142	0.998	0.991	3.34166e-16	L	RPL19	Up-regulated
1.88978e-20	0.265873	0.849	0.556	4.14788e-16	L	ZFAS1	Up-regulated
1.96493e-20	0.33364	0.961	0.858	4.31282e-16	L	HMGN1	Up-regulated
2.54787e-20	0.336817	0.715	0.383	5.59232e-16	L	FOS	Up-regulated
2.59371e-20	0.448173	0.72	0.466	5.69293e-16	L	CENPF	Up-regulated
2.62109e-20	0.380519	0.818	0.519	5.75302e-16	L	SLC25A4	Up-regulated
2.69502e-20	0.30316	1	1	5.9153e-16	L	RPL38	Up-regulated
3.00022e-20	0.376633	0.859	0.673	6.58519e-16	L	TSC22D1	Up-regulated
3.21888e-20	0.358237	1	1	7.06513e-16	L	RPL41	Up-regulated
4.15303e-20	0.265773	0.696	0.355	9.11548e-16	L	DCXR	Up-regulated
4.27801e-20	0.2551	0.791	0.454	9.38981e-16	L	LPIN2	Up-regulated
6.25788e-20	0.322099	0.539	0.269	1.37354e-15	L	TPM4	Up-regulated
6.31481e-20	0.398766	0.995	0.978	1.38604e-15	L	SERF2	Up-regulated
7.7094e-20	0.251618	0.844	0.537	1.69214e-15	L	KIAA0355	Up-regulated
1.22023e-19	0.312975	0.823	0.608	2.67829e-15	L	NMT1	Up-regulated
1.2248e-19	0.273367	0.602	0.293	2.68832e-15	L	CPE	Up-regulated
1.98523e-19	0.535925	0.997	0.978	4.35737e-15	L	CALR	Up-regulated
2.68479e-19	0.309083	0.971	0.858	5.89285e-15	L	PABPC4	Up-regulated
3.32993e-19	0.28276	1	0.981	7.30887e-15	L	RPS23	Up-regulated
3.48929e-19	0.535983	0.75	0.435	7.65863e-15	L	SNORA12	Up-regulated
3.74537e-19	0.313783	0.753	0.475	8.22071e-15	L	SCAF11	Up-regulated
5.95884e-19	0.343689	0.746	0.54	1.30791e-14	L	C12orf75	Up-regulated
6.26229e-19	0.265509	0.751	0.472	1.37451e-14	L	MYCBP2	Up-regulated
1.69205e-18	0.30775	0.674	0.42	3.71389e-14	L	MIIP	Up-regulated
2.34329e-18	0.400665	0.928	0.833	5.14328e-14	L	CETN2	Up-regulated
3.17787e-18	0.303676	0.806	0.528	6.97511e-14	L	RTF1	Up-regulated
3.92223e-18	0.275958	0.736	0.491	8.6089e-14	L	CBL	Up-regulated
4.12464e-18	0.250939	0.71	0.404	9.05317e-14	L	SAT2	Up-regulated
5.48955e-18	0.273461	1	0.985	1.2049e-13	L	RPS3A	Up-regulated
7.56919e-18	0.268534	0.997	0.988	1.66136e-13	L	RPL27A	Up-regulated
1.00071e-17	0.40983	0.943	0.806	2.19646e-13	L	B2M	Up-regulated
1.12949e-17	0.278307	1	0.994	2.47911e-13	L	RPS29	Up-regulated
1.14499e-17	0.486968	0.99	0.975	2.51313e-13	L	PAGE2B	Up-regulated
1.23132e-17	0.255787	0.81	0.568	2.70262e-13	L	BIRC2	Up-regulated
1.52046e-17	0.263132	0.643	0.355	3.33727e-13	L	AKAP13	Up-regulated
1.54748e-17	0.273075	0.341	0.09	3.39657e-13	L	AGMO	Up-regulated
2.49519e-17	0.261768	0.882	0.664	5.4767e-13	L	ZNF24	Up-regulated
3.2422e-17	0.327848	0.775	0.506	7.1163e-13	L	BTG1	Up-regulated
4.3846e-17	0.279024	0.852	0.586	9.62375e-13	L	MANF	Up-regulated
6.78641e-17	0.307768	0.995	0.988	1.48955e-12	L	RPL34	Up-regulated
7.06483e-17	0.290696	0.839	0.608	1.55066e-12	L	DRAP1	Up-regulated
7.70112e-17	0.409145	0.998	0.991	1.69032e-12	L	VCX	Up-regulated
9.63096e-17	0.296059	0.864	0.633	2.1139e-12	L	DDX43	Up-regulated
1.11782e-16	0.30518	0.846	0.58	2.4535e-12	L	UBR4	Up-regulated
1.39558e-16	0.394967	0.966	0.892	3.06315e-12	L	SQLE	Up-regulated
1.57364e-16	0.301522	0.981	0.898	3.45399e-12	L	RPL10A	Up-regulated
2.05076e-16	0.253787	0.873	0.639	4.5012e-12	L	LRRC75A-AS1	Up-regulated
2.13828e-16	0.450994	0.521	0.216	4.69332e-12	L	ACOX1	Up-regulated
2.57081e-16	0.251538	0.863	0.568	5.64267e-12	L	LDHB	Up-regulated
2.8302e-16	0.258195	0.991	0.988	6.21201e-12	L	RPL5	Up-regulated
3.39226e-16	0.258033	0.595	0.343	7.44567e-12	L	TMEM165	Up-regulated
3.40688e-16	0.273623	0.981	0.907	7.47776e-12	L	RPL14	Up-regulated
3.66386e-16	0.359554	0.986	0.96	8.04181e-12	L	TBCA	Up-regulated
5.86004e-16	0.277121	0.815	0.593	1.28622e-11	L	RAD21	Up-regulated
1.41166e-15	0.341905	0.852	0.63	3.09845e-11	L	LOC100421746	Up-regulated
1.59394e-15	0.365232	0.792	0.586	3.49854e-11	L	SEC61A2	Up-regulated
2.27963e-15	0.264495	0.997	0.975	5.00355e-11	L	RPL28	Up-regulated
2.61786e-15	0.261024	0.815	0.5	5.74593e-11	L	BEX4	Up-regulated
3.3876e-15	0.308673	0.926	0.738	7.43545e-11	L	RBM46	Up-regulated
3.44907e-15	0.259506	0.902	0.728	7.57037e-11	L	TCEA1	Up-regulated
5.0185e-15	0.267213	0.993	0.969	1.10151e-10	L	RPS15A	Up-regulated
5.13622e-15	0.464774	0.993	0.978	1.12735e-10	L	TUBB4B	Up-regulated
5.54007e-15	0.411456	1	0.997	1.21599e-10	L	SNAR-E	Up-regulated
7.68198e-15	0.31903	0.937	0.818	1.68612e-10	L	TMEM9	Up-regulated
1.13778e-14	0.266285	0.99	0.941	2.49732e-10	L	RPL6	Up-regulated
1.68411e-14	0.264368	0.837	0.59	3.69645e-10	L	SLC3A2	Up-regulated
1.97691e-14	0.392193	1	1	4.33911e-10	L	HSP90B1	Up-regulated
2.28041e-14	0.3088	0.878	0.664	5.00527e-10	L	PSIP1	Up-regulated
2.57145e-14	0.260605	0.852	0.657	5.64407e-10	L	SMARCA4	Up-regulated
3.04089e-14	0.29094	0.974	0.932	6.67444e-10	L	NDUFA2	Up-regulated
3.13867e-14	0.295273	0.961	0.781	6.88907e-10	L	RRBP1	Up-regulated
3.46599e-14	0.272497	0.604	0.38	7.60751e-10	L	ZBTB20	Up-regulated
3.8205e-14	0.251469	0.993	0.969	8.38562e-10	L	SEC61G	Up-regulated
3.97342e-14	0.258042	0.985	0.954	8.72126e-10	L	RPL27	Up-regulated
4.10428e-14	0.255314	0.288	0.077	9.00849e-10	L	SNORA80E	Up-regulated
4.36871e-14	0.257403	0.741	0.531	9.58888e-10	L	C2orf49	Up-regulated
5.83125e-14	0.325951	0.384	0.17	1.2799e-09	L	FTH1P18	Up-regulated
6.41668e-14	0.344203	0.751	0.503	1.4084e-09	L	IFRD1	Up-regulated
7.10762e-14	0.277679	0.954	0.873	1.56005e-09	L	GNB2L1	Up-regulated
[truncated: 3,720 more rows]

## Sheet: ClassIII_DEGs_vs_NC
p_val	avg_logFC	pct.1	pct.2	p_val_adj	cluster	gene	group
7.22854e-16	0.764348	1	0.612	1.4473e-11	SSC	POM121L8P	Up-regulated
3.35175e-15	0.436727	0.862	0.262	6.71086e-11	SSC	LINC01120	Up-regulated
2.51183e-13	0.450429	0.862	0.312	5.02918e-09	SSC	LOC151174	Up-regulated
8.38603e-13	0.494375	0.966	0.575	1.67905e-08	SSC	RFX4	Up-regulated
4.9767e-11	0.267315	0.621	0.112	9.96436e-07	SSC	NEURL4	Up-regulated
1.34943e-10	0.791068	1	0.875	2.70183e-06	SSC	SMARCC1	Up-regulated
4.08447e-10	0.829529	1	0.825	8.17793e-06	SSC	BRD4	Up-regulated
6.08641e-10	0.58011	1	0.7	1.21862e-05	SSC	NBPF1	Up-regulated
7.36661e-10	0.290444	0.793	0.281	1.47494e-05	SSC	MYADM	Up-regulated
7.65074e-10	0.688313	1	0.875	1.53183e-05	SSC	CREBBP	Up-regulated
8.72863e-10	0.664685	1	0.756	1.74765e-05	SSC	BAZ2A	Up-regulated
1.77622e-09	0.726731	1	0.906	3.55636e-05	SSC	KDM5A	Up-regulated
2.4098e-09	0.563249	0.966	0.688	4.82491e-05	SSC	BRD3	Up-regulated
2.51566e-09	0.604798	1	0.95	5.03686e-05	SSC	SRSF11	Up-regulated
2.64625e-09	0.603222	1	0.881	5.29832e-05	SSC	UBN1	Up-regulated
5.4356e-09	0.347074	0.897	0.375	0.000108832	SSC	ZNF446	Up-regulated
6.71544e-09	0.602912	1	0.981	0.000134456	SSC	NR6A1	Up-regulated
7.64739e-09	0.631218	1	0.944	0.000153116	SSC	CCDC88A	Up-regulated
7.66128e-09	0.614912	1	0.988	0.000153394	SSC	GOLGA4	Up-regulated
8.53442e-09	0.663079	1	0.869	0.000170876	SSC	SFPQ	Up-regulated
9.96013e-09	0.295249	0.828	0.362	0.000199422	SSC	LINC01206	Up-regulated
1.15363e-08	0.49884	0.897	0.562	0.00023098	SSC	TDRG1	Up-regulated
1.29767e-08	0.328121	0.724	0.212	0.00025982	SSC	C22orf29	Up-regulated
1.37606e-08	0.620619	1	0.95	0.000275514	SSC	AP3D1	Up-regulated
1.55515e-08	0.259526	0.69	0.244	0.000311372	SSC	POLR2J3	Up-regulated
2.43642e-08	0.651947	1	0.806	0.000487819	SSC	KIAA2026	Up-regulated
2.50827e-08	0.734699	1	0.838	0.000502205	SSC	PARD3	Up-regulated
2.65502e-08	0.958045	0.897	0.694	0.000531587	SSC	KIAA0825	Up-regulated
4.01417e-08	0.431406	0.862	0.412	0.000803717	SSC	PAGR1	Up-regulated
4.11278e-08	0.666239	1	0.9	0.00082346	SSC	KPNB1	Up-regulated
4.37978e-08	0.376182	0.966	0.594	0.000876919	SSC	ZNRF2	Up-regulated
4.6046e-08	0.3711	0.931	0.544	0.000921933	SSC	PPP1R12C	Up-regulated
4.76291e-08	0.591472	0.966	0.675	0.00095363	SSC	ANKRD17	Up-regulated
5.26854e-08	0.442245	1	0.769	0.00105487	SSC	NISCH	Up-regulated
5.3359e-08	0.423513	0.931	0.55	0.00106835	SSC	OGDH	Up-regulated
6.06318e-08	0.650437	1	0.881	0.00121397	SSC	BPTF	Up-regulated
6.09526e-08	0.325349	0.931	0.694	0.00122039	SSC	TTC21A	Up-regulated
6.96197e-08	0.373294	0.966	0.6	0.00139392	SSC	SOS2	Up-regulated
7.02671e-08	0.256968	0.828	0.35	0.00140689	SSC	MEIOB	Up-regulated
8.56137e-08	0.54132	0.862	0.544	0.00171416	SSC	PPP1R13B	Up-regulated
8.79162e-08	0.557699	1	0.888	0.00176026	SSC	SMARCA4	Up-regulated
9.40028e-08	0.347836	0.931	0.45	0.00188212	SSC	TDRD5	Up-regulated
9.77864e-08	0.374076	0.655	0.212	0.00195788	SSC	IGLON5	Up-regulated
1.14602e-07	0.571064	1	0.781	0.00229455	SSC	EP300	Up-regulated
1.2241e-07	0.613803	0.931	0.631	0.00245088	SSC	INTS1	Up-regulated
1.31956e-07	0.280008	0.931	0.55	0.00264203	SSC	ANKRD26P1	Up-regulated
1.33396e-07	0.582255	1	0.956	0.00267086	SSC	EEF2	Up-regulated
1.48207e-07	0.737805	0.931	0.806	0.0029674	SSC	DAZAP1	Up-regulated
1.51102e-07	0.544109	0.931	0.75	0.00302536	SSC	DMRTB1	Up-regulated
1.56692e-07	0.51009	1	0.969	0.00313728	SSC	PRRC2C	Up-regulated
1.59165e-07	0.591646	1	0.919	0.00318679	SSC	UBE2S	Up-regulated
1.68038e-07	0.400451	1	0.588	0.00336446	SSC	PLEKHG4	Up-regulated
2.11059e-07	0.516955	1	0.95	0.00422582	SSC	RB1CC1	Up-regulated
2.28542e-07	0.506828	0.966	0.706	0.00457587	SSC	PDCD7	Up-regulated
2.31938e-07	0.555379	1	0.912	0.00464386	SSC	BRD7	Up-regulated
2.44095e-07	0.479956	1	0.738	0.00488726	SSC	STAG3	Up-regulated
2.618e-07	0.471445	0.759	0.306	0.00524176	SSC	CLN6	Up-regulated
2.63825e-07	0.303313	0.759	0.275	0.0052823	SSC	TSPAN4	Up-regulated
2.72874e-07	0.552777	1	0.831	0.00546348	SSC	RNF187	Up-regulated
2.78375e-07	0.316784	0.448	0.094	0.00557363	SSC	LFNG	Up-regulated
3.0145e-07	0.553135	1	0.869	0.00603562	SSC	ABI2	Up-regulated
3.1111e-07	0.398434	0.897	0.544	0.00622905	SSC	CRY1	Up-regulated
3.12059e-07	0.741991	0.931	0.612	0.00624804	SSC	RABL6	Up-regulated
3.1675e-07	0.548577	1	0.9	0.00634196	SSC	CELF1	Up-regulated
3.35338e-07	0.482159	0.966	0.825	0.00671413	SSC	HSPA2	Up-regulated
3.50036e-07	0.529747	0.966	0.844	0.00700843	SSC	GIGYF2	Up-regulated
3.66023e-07	0.467934	1	0.988	0.00732851	SSC	HDLBP	Up-regulated
3.86541e-07	0.336181	0.724	0.294	0.00773932	SSC	POTEF	Up-regulated
3.92188e-07	0.404874	0.862	0.55	0.00785239	SSC	CCDC155	Up-regulated
3.98031e-07	0.551161	0.897	0.625	0.00796939	SSC	CDC42BPB	Up-regulated
4.44179e-07	0.533891	1	0.969	0.00889336	SSC	CPEB1	Up-regulated
4.52943e-07	0.372036	1	1	0.00906883	SSC	MORF4L1	Up-regulated
4.67023e-07	0.569011	1	0.9	0.00935072	SSC	RIF1	Up-regulated
4.74076e-07	0.446547	0.966	0.8	0.00949195	SSC	AMFR	Up-regulated
5.70422e-07	0.478191	1	1	0.011421	SSC	PSIP1	Up-regulated
5.83767e-07	0.308895	0.828	0.35	0.0116882	SSC	NDOR1	Up-regulated
5.91716e-07	0.688003	0.931	0.781	0.0118473	SSC	MDN1	Up-regulated
6.64987e-07	0.506854	1	0.831	0.0133144	SSC	FAM53C	Up-regulated
7.56386e-07	0.662445	0.966	0.819	0.0151444	SSC	ANKRD11	Up-regulated
8.00221e-07	0.531184	0.966	0.862	0.016022	SSC	AKAP13	Up-regulated
8.62791e-07	0.49413	1	0.919	0.0172748	SSC	PLEKHB2	Up-regulated
8.66598e-07	0.692861	0.862	0.569	0.017351	SSC	NFATC2IP	Up-regulated
8.79973e-07	0.47672	1	0.925	0.0176188	SSC	AKAP12	Up-regulated
1.14894e-06	0.426255	0.828	0.488	0.023004	SSC	LINC01000	Up-regulated
1.15291e-06	0.447052	0.897	0.706	0.0230835	SSC	HCFC1	Up-regulated
1.2613e-06	0.327327	0.655	0.238	0.0252537	SSC	KLHL3	Up-regulated
1.50391e-06	0.577836	0.828	0.512	0.0301112	SSC	HIC2	Up-regulated
1.52642e-06	0.460735	0.931	0.525	0.0305619	SSC	SUPT6H	Up-regulated
1.64411e-06	0.499016	0.966	0.944	0.0329183	SSC	DDB1	Up-regulated
1.75573e-06	0.481624	1	0.962	0.0351532	SSC	ILF3	Up-regulated
1.76242e-06	0.322161	0.862	0.55	0.0352871	SSC	ANKRD36	Up-regulated
1.78106e-06	0.266206	0.517	0.162	0.0356604	SSC	CRX	Up-regulated
1.78474e-06	0.393973	1	0.931	0.0357341	SSC	NIPBL	Up-regulated
1.86323e-06	0.403286	0.897	0.562	0.0373057	SSC	PKD1P6	Up-regulated
1.90034e-06	0.358136	0.897	0.531	0.0380486	SSC	MARK2	Up-regulated
1.99626e-06	0.450284	1	0.975	0.039969	SSC	HNRNPL	Up-regulated
2.00095e-06	0.434562	1	0.831	0.0400631	SSC	SAV1	Up-regulated
2.01572e-06	0.324673	0.586	0.206	0.0403588	SSC	TMEM120B	Up-regulated
2.10777e-06	0.426966	0.897	0.625	0.0422018	SSC	ALYREF	Up-regulated
2.49125e-06	0.468422	0.931	0.669	0.0498799	SSC	PACS1	Up-regulated
2.52845e-06	0.462389	1	0.988	0.0506247	SSC	TTC3	Up-regulated
2.56059e-06	0.475481	0.966	0.825	0.0512682	SSC	RBBP6	Up-regulated
2.56228e-06	0.474595	0.931	0.556	0.0513019	SSC	TCOF1	Up-regulated
2.63562e-06	0.255385	0.724	0.312	0.0527703	SSC	POTEM	Up-regulated
2.65906e-06	0.333008	0.862	0.444	0.0532397	SSC	FXR2	Up-regulated
2.8916e-06	0.436648	0.966	0.831	0.0578956	SSC	KHSRP	Up-regulated
3.10025e-06	0.519538	0.931	0.8	0.0620732	SSC	EP400	Up-regulated
3.17579e-06	0.485989	0.759	0.412	0.0635856	SSC	RRP12	Up-regulated
3.18145e-06	0.586679	0.966	0.694	0.0636991	SSC	SPEN	Up-regulated
3.24999e-06	0.457797	1	0.825	0.0650714	SSC	PDCD11	Up-regulated
3.59166e-06	0.592083	1	0.894	0.0719122	SSC	SSRP1	Up-regulated
3.62058e-06	0.522442	1	0.975	0.0724913	SSC	HSPH1	Up-regulated
3.8855e-06	0.504623	1	0.8	0.0777955	SSC	TERF2IP	Up-regulated
4.04518e-06	0.403018	0.966	0.706	0.0809925	SSC	CCP110	Up-regulated
4.17071e-06	0.4986	1	0.95	0.0835061	SSC	POLR2A	Up-regulated
4.31497e-06	0.660391	0.862	0.662	0.0863943	SSC	GLTSCR2	Up-regulated
4.32537e-06	0.475027	0.966	0.819	0.0866026	SSC	WIPI2	Up-regulated
4.93867e-06	0.475703	1	0.812	0.098882	SSC	HSPA9	Up-regulated
5.02918e-06	0.466791	0.931	0.769	0.100694	SSC	MADD	Up-regulated
5.04242e-06	0.525196	1	0.794	0.100959	SSC	DGKD	Up-regulated
5.08846e-06	0.393198	0.966	0.781	0.101881	SSC	CEP85	Up-regulated
5.10353e-06	0.383603	1	0.838	0.102183	SSC	GIGYF1	Up-regulated
5.11785e-06	0.44614	1	0.894	0.10247	SSC	EIF3A	Up-regulated
5.13572e-06	0.424629	1	0.912	0.102827	SSC	GOLGA8A	Up-regulated
5.47296e-06	0.568656	1	0.881	0.10958	SSC	SEC63	Up-regulated
5.52677e-06	0.42402	1	0.944	0.110657	SSC	TRIM28	Up-regulated
5.68908e-06	0.411966	0.966	0.762	0.113907	SSC	PELP1	Up-regulated
5.6996e-06	0.442343	1	0.906	0.114117	SSC	CTSD	Up-regulated
5.77178e-06	0.435837	0.897	0.669	0.115563	SSC	PSMD3	Up-regulated
5.89656e-06	0.534119	0.897	0.631	0.118061	SSC	MAP2K7	Up-regulated
5.98053e-06	0.425667	0.793	0.444	0.119742	SSC	MYO9B	Up-regulated
6.01579e-06	0.462354	0.966	0.825	0.120448	SSC	MYCBP2	Up-regulated
6.02202e-06	0.443702	1	0.925	0.120573	SSC	TJP1	Up-regulated
6.17649e-06	0.326387	1	0.806	0.123666	SSC	MLLT10	Up-regulated
6.77715e-06	0.487586	0.966	0.762	0.135692	SSC	MACF1	Up-regulated
7.18458e-06	0.40051	1	0.994	0.14385	SSC	DDX24	Up-regulated
7.6763e-06	0.438499	0.966	0.731	0.153695	SSC	TDRD10	Up-regulated
7.69293e-06	0.341965	0.862	0.469	0.154028	SSC	2021-09-09	Up-regulated
7.70654e-06	0.298927	1	0.8	0.1543	SSC	TOP2A	Up-regulated
7.74482e-06	0.433423	0.793	0.425	0.155067	SSC	ZNF462	Up-regulated
7.93854e-06	0.397954	0.828	0.481	0.158946	SSC	FAR2P1	Up-regulated
8.3519e-06	0.30979	0.69	0.331	0.167222	SSC	EIF2B5	Up-regulated
8.41669e-06	0.385951	1	0.869	0.168519	SSC	FUS	Up-regulated
9.06292e-06	0.250047	0.759	0.369	0.181458	SSC	CLCN7	Up-regulated
9.08203e-06	0.477002	0.862	0.65	0.18184	SSC	MAZ	Up-regulated
9.17169e-06	0.400746	1	0.781	0.183636	SSC	TRA2A	Up-regulated
9.50608e-06	0.376778	0.759	0.388	0.190331	SSC	GIPC1	Up-regulated
9.61785e-06	0.443869	1	0.95	0.192569	SSC	NKTR	Up-regulated
9.81402e-06	0.498617	0.862	0.506	0.196496	SSC	ABCA3	Up-regulated
9.86356e-06	0.521655	0.828	0.481	0.197488	SSC	TCN2	Up-regulated
1.01182e-05	0.393106	0.759	0.412	0.202586	SSC	EPB41	Up-regulated
1.04789e-05	0.490583	1	0.962	0.209809	SSC	BCLAF1	Up-regulated
1.05529e-05	0.354739	0.966	0.888	0.211291	SSC	PDS5B	Up-regulated
1.09282e-05	0.463883	1	0.838	0.218805	SSC	MYO6	Up-regulated
1.10972e-05	0.411455	0.862	0.588	0.222188	SSC	YKT6	Up-regulated
1.12409e-05	0.38071	1	0.8	0.225065	SSC	MLLT4	Up-regulated
1.14117e-05	0.458816	1	0.988	0.228486	SSC	PCBP2	Up-regulated
1.14456e-05	0.265324	0.552	0.2	0.229165	SSC	KIF26A	Up-regulated
1.16033e-05	0.434925	1	0.962	0.232322	SSC	ALKBH5	Up-regulated
1.17463e-05	0.570973	0.966	0.912	0.235185	SSC	MAP4K4	Up-regulated
1.19778e-05	0.396315	1	0.819	0.23982	SSC	CCAR1	Up-regulated
1.20797e-05	0.425692	0.828	0.569	0.24186	SSC	CHD3	Up-regulated
1.22722e-05	0.328479	0.724	0.438	0.245715	SSC	GSK3A	Up-regulated
1.2285e-05	0.26223	0.931	0.556	0.24597	SSC	ZFHX3	Up-regulated
1.23696e-05	0.429529	1	0.912	0.247665	SSC	HDGFRP3	Up-regulated
1.26422e-05	0.393611	0.897	0.581	0.253122	SSC	TRIM44	Up-regulated
1.27812e-05	0.461603	0.897	0.612	0.255905	SSC	TBL1X	Up-regulated
1.29618e-05	0.293211	0.931	0.662	0.25952	SSC	NBPF3	Up-regulated
1.30426e-05	0.501343	0.862	0.594	0.261139	SSC	TIAM1	Up-regulated
1.30551e-05	0.41592	1	0.95	0.261389	SSC	ELAVL2	Up-regulated
1.3191e-05	0.4098	0.966	0.869	0.264109	SSC	AGBL5	Up-regulated
1.43825e-05	0.558237	0.793	0.475	0.287966	SSC	SH3RF3	Up-regulated
1.5266e-05	0.42123	0.862	0.475	0.305657	SSC	ARHGAP17	Up-regulated
1.56834e-05	0.463526	0.931	0.806	0.314012	SSC	DCAF7	Up-regulated
1.58242e-05	0.51039	0.966	0.812	0.316833	SSC	SCAPER	Up-regulated
1.68083e-05	0.339739	0.931	0.756	0.336535	SSC	FAM216A	Up-regulated
1.77737e-05	0.342537	0.759	0.431	0.355865	SSC	PKD1	Up-regulated
1.79483e-05	0.406292	0.931	0.788	0.359361	SSC	RYBP	Up-regulated
1.88143e-05	0.316541	0.586	0.219	0.376699	SSC	ZNF514	Up-regulated
1.88505e-05	0.288449	0.759	0.356	0.377425	SSC	ABHD17A	Up-regulated
1.89333e-05	0.280116	0.828	0.562	0.379083	SSC	SYNGR4	Up-regulated
1.92517e-05	0.482797	0.966	0.875	0.385458	SSC	BAZ1B	Up-regulated
1.97592e-05	0.474465	0.828	0.531	0.395618	SSC	MAP1A	Up-regulated
2.01335e-05	0.522985	0.966	0.762	0.403113	SSC	PTPRF	Up-regulated
2.05095e-05	0.306013	0.69	0.3	0.410642	SSC	GABRD	Up-regulated
2.05624e-05	0.486251	0.966	0.819	0.4117	SSC	KMT2C	Up-regulated
2.05645e-05	0.29733	0.828	0.544	0.411742	SSC	CFAP44	Up-regulated
2.21419e-05	0.486104	0.931	0.725	0.443326	SSC	SOCS7	Up-regulated
2.24319e-05	0.30875	0.931	0.612	0.449132	SSC	CMTR1	Up-regulated
2.25592e-05	0.319424	0.966	0.881	0.451681	SSC	HSP90B1	Up-regulated
2.27892e-05	0.340718	0.828	0.575	0.456285	SSC	MTA1	Up-regulated
2.29929e-05	0.308449	0.517	0.175	0.460363	SSC	ABCD1	Up-regulated
2.345e-05	0.531306	0.897	0.6	0.469517	SSC	ANKRD26	Up-regulated
2.35077e-05	0.462161	0.966	0.838	0.470671	SSC	KIF1B	Up-regulated
2.46011e-05	0.281249	0.724	0.35	0.492563	SSC	GEMIN5	Up-regulated
2.49649e-05	0.334584	0.793	0.412	0.499848	SSC	PIK3R2	Up-regulated
2.69119e-05	0.253205	0.759	0.375	0.538829	SSC	WDR87	Up-regulated
2.73476e-05	0.483168	0.862	0.512	0.547553	SSC	SMARCD3	Up-regulated
2.75296e-05	0.532402	1	0.994	0.551198	SSC	RPSA	Up-regulated
2.78253e-05	0.456033	1	0.9	0.557118	SSC	HP1BP3	Up-regulated
2.87446e-05	0.457361	1	0.9	0.575525	SSC	PNISR	Up-regulated
2.96918e-05	0.391535	0.862	0.656	0.594489	SSC	SMAD1	Up-regulated
2.98004e-05	0.314929	0.759	0.506	0.596664	SSC	ZSWIM8	Up-regulated
2.99933e-05	0.32733	0.966	0.744	0.600526	SSC	WHSC1	Up-regulated
3.00651e-05	0.337194	0.966	0.888	0.601964	SSC	ZBTB44	Up-regulated
3.05197e-05	0.369637	1	0.831	0.611065	SSC	COL4A3BP	Up-regulated
3.11367e-05	0.44624	1	0.894	0.623418	SSC	SRRM2	Up-regulated
3.30873e-05	0.252945	0.724	0.369	0.662474	SSC	PLCG1	Up-regulated
3.39166e-05	0.505804	1	0.931	0.679077	SSC	CASC3	Up-regulated
3.6397e-05	0.348911	0.862	0.569	0.728742	SSC	ATP1A1	Up-regulated
3.68792e-05	0.549268	0.897	0.706	0.738395	SSC	RNF157	Up-regulated
3.73382e-05	0.284705	1	0.631	0.747586	SSC	JRK	Up-regulated
3.78284e-05	0.310442	0.862	0.6	0.7574	SSC	KIF1C	Up-regulated
3.87673e-05	0.334796	0.828	0.488	0.776199	SSC	HES6	Up-regulated
3.9246e-05	0.371386	1	0.819	0.785784	SSC	SMG1	Up-regulated
3.92647e-05	0.343218	0.931	0.6	0.786158	SSC	UBTF	Up-regulated
3.95082e-05	0.489531	0.931	0.719	0.791033	SSC	PDXP	Up-regulated
4.11683e-05	0.442158	1	0.962	0.824271	SSC	EIF4G3	Up-regulated
4.11732e-05	0.357718	1	0.969	0.824369	SSC	METAP2	Up-regulated
4.20013e-05	0.26217	0.69	0.35	0.840951	SSC	NCOR2	Up-regulated
4.27247e-05	0.278631	0.793	0.431	0.855434	SSC	ZFP90	Up-regulated
4.31521e-05	0.426339	0.586	0.262	0.863991	SSC	NBPF10	Up-regulated
4.33945e-05	0.292069	0.552	0.238	0.868845	SSC	ANKRD18A	Up-regulated
4.35442e-05	0.379442	0.966	0.669	0.871842	SSC	CSNK1G2	Up-regulated
4.42244e-05	0.31888	0.931	0.794	0.885462	SSC	USP47	Up-regulated
4.53041e-05	0.321948	0.966	0.769	0.907079	SSC	YLPM1	Up-regulated
4.56056e-05	0.27802	0.897	0.506	0.913116	SSC	FGFR2	Up-regulated
4.60452e-05	0.397126	0.966	0.894	0.921917	SSC	GPS1	Up-regulated
4.62411e-05	0.387728	0.966	0.819	0.92584	SSC	FBL	Up-regulated
4.67775e-05	0.405339	0.931	0.725	0.936579	SSC	LARP1	Up-regulated
4.75448e-05	0.362123	0.724	0.394	0.951942	SSC	CBFA2T3	Up-regulated
4.80482e-05	0.381314	0.724	0.369	0.962021	SSC	TRIM71	Up-regulated
4.87241e-05	0.257444	0.655	0.306	0.975554	SSC	PFKFB3	Up-regulated
4.92652e-05	0.518427	0.966	0.794	0.986387	SSC	CCDC144B	Up-regulated
4.93057e-05	0.313606	0.69	0.419	0.987199	SSC	NUCB1	Up-regulated
4.96594e-05	0.324045	0.759	0.419	0.99428	SSC	PPP4R2	Up-regulated
5.20245e-05	0.42057	0.793	0.562	1	SSC	NAA40	Up-regulated
5.20302e-05	0.491144	0.828	0.581	1	SSC	TGIF2	Up-regulated
5.252e-05	0.354178	1	0.875	1	SSC	HNRNPD	Up-regulated
5.3854e-05	0.258702	0.828	0.619	1	SSC	SLC4A8	Up-regulated
5.41491e-05	0.410516	0.828	0.538	1	SSC	GCNT2	Up-regulated
5.49139e-05	0.273893	0.897	0.556	1	SSC	EDC4	Up-regulated
5.52752e-05	0.369496	0.966	0.9	1	SSC	JARID2	Up-regulated
5.53908e-05	0.543426	0.931	0.856	1	SSC	BRD1	Up-regulated
5.70276e-05	0.47158	0.931	0.819	1	SSC	GOLGB1	Up-regulated
5.79289e-05	0.2512	0.552	0.256	1	SSC	SYMPK	Up-regulated
5.89679e-05	0.373671	0.931	0.919	1	SSC	SREK1	Up-regulated
6.02805e-05	0.39673	0.931	0.725	1	SSC	PACS2	Up-regulated
6.03544e-05	0.260988	0.931	0.556	1	SSC	MECP2	Up-regulated
6.27683e-05	0.319691	0.897	0.625	1	SSC	DNAJC27	Up-regulated
6.30365e-05	0.396474	1	1	1	SSC	HSP90AA1	Up-regulated
6.31473e-05	0.442464	1	0.794	1	SSC	SLK	Up-regulated
6.60512e-05	0.364913	1	0.988	1	SSC	RPL28	Up-regulated
6.61001e-05	0.395517	0.966	0.825	1	SSC	SUGP2	Up-regulated
6.71284e-05	0.295854	0.793	0.481	1	SSC	HNRNPA0	Up-regulated
6.80154e-05	0.259148	0.552	0.225	1	SSC	PHACTR2	Up-regulated
6.88556e-05	0.395247	0.966	0.731	1	SSC	RNF214	Up-regulated
7.00015e-05	0.317646	0.621	0.344	1	SSC	LINC00668	Up-regulated
7.25022e-05	0.416852	0.828	0.55	1	SSC	FAM193B	Up-regulated
7.3983e-05	0.279436	0.655	0.375	1	SSC	PRNP	Up-regulated
7.47734e-05	0.441332	1	1	1	SSC	EEF1A1	Up-regulated
7.48446e-05	0.446119	1	0.819	1	SSC	PCNT	Up-regulated
7.62496e-05	0.389155	1	0.869	1	SSC	ARGLU1	Up-regulated
7.84813e-05	0.291853	0.966	0.675	1	SSC	PTPN14	Up-regulated
8.37624e-05	0.259796	0.414	0.125	1	SSC	BSPRY	Up-regulated
8.45741e-05	0.323939	1	0.981	1	SSC	SF3B2	Up-regulated
8.52997e-05	0.274583	0.724	0.381	1	SSC	RAPGEF1	Up-regulated
8.59686e-05	0.32887	0.724	0.406	1	SSC	PTPDC1	Up-regulated
8.60779e-05	0.304399	0.931	0.75	1	SSC	MEPCE	Up-regulated
8.65752e-05	0.254195	0.31	0.075	1	SSC	NBPF15	Up-regulated
8.7442e-05	0.378011	0.897	0.781	1	SSC	ATMIN	Up-regulated
9.25226e-05	0.381096	1	0.925	1	SSC	SUZ12	Up-regulated
9.27275e-05	0.265253	0.759	0.5	1	SSC	NPTN	Up-regulated
9.47999e-05	0.5379	0.966	0.838	1	SSC	TLK2	Up-regulated
9.61772e-05	0.366016	0.931	0.656	1	SSC	RAB11FIP2	Up-regulated
9.71264e-05	0.350055	1	0.856	1	SSC	ADAR	Up-regulated
0.000100259	0.34697	0.897	0.681	1	SSC	BNC2	Up-regulated
0.000102091	0.489569	0.897	0.688	1	SSC	TACC1	Up-regulated
0.000103052	0.493456	1	0.944	1	SSC	PPFIA1	Up-regulated
0.000103052	0.347934	1	0.944	1	SSC	RBPJ	Up-regulated
0.000103055	0.387243	0.828	0.456	1	SSC	FLOT2	Up-regulated
0.000104465	0.32074	0.828	0.531	1	SSC	RAB5C	Up-regulated
0.000104988	0.317404	0.966	0.669	1	SSC	ANKIB1	Up-regulated
0.000108223	0.306394	1	0.862	1	SSC	PPP1R12A	Up-regulated
0.000109118	0.358667	0.724	0.431	1	SSC	POMT2	Up-regulated
0.000111565	0.344363	0.69	0.356	1	SSC	FAM120C	Up-regulated
0.000111896	0.350155	1	0.875	1	SSC	CIRBP	Up-regulated
0.000112427	0.303811	0.759	0.381	1	SSC	PDZRN3	Up-regulated
0.000114296	0.322668	0.517	0.219	1	SSC	ZFAT	Up-regulated
0.000116408	0.361871	1	0.994	1	SSC	CCDC34	Up-regulated
0.000118892	0.378171	1	0.725	1	SSC	KCTD2	Up-regulated
0.000119198	0.369989	0.897	0.612	1	SSC	RCC2	Up-regulated
0.000120922	0.346895	0.862	0.631	1	SSC	TRAF3IP1	Up-regulated
0.000123806	0.264718	0.759	0.4	1	SSC	TEF	Up-regulated
0.000123856	0.326899	1	0.819	1	SSC	KIAA0368	Up-regulated
0.000125449	0.336881	0.655	0.319	1	SSC	RNPEPL1	Up-regulated
0.000126328	0.406323	0.966	0.856	1	SSC	DICER1	Up-regulated
0.000127638	0.400559	1	0.819	1	SSC	PHF14	Up-regulated
0.000131911	0.276965	0.793	0.456	1	SSC	USP36	Up-regulated
0.000132095	0.406355	0.931	0.788	1	SSC	UBE2G2	Up-regulated
0.000133269	0.25767	0.828	0.506	1	SSC	KMT2A	Up-regulated
0.000133889	0.283134	0.586	0.275	1	SSC	ZMIZ2	Up-regulated
0.000135021	0.349685	0.966	0.694	1	SSC	UBR4	Up-regulated
0.000135257	0.368918	0.966	0.725	1	SSC	TMEM131	Up-regulated
0.000137541	0.296964	1	0.769	1	SSC	AGAP1	Up-regulated
0.000138451	0.271107	0.897	0.588	1	SSC	CTBP1	Up-regulated
0.000138777	0.514495	0.966	0.788	1	SSC	IGFBP2	Up-regulated
0.000138795	0.267973	0.586	0.275	1	SSC	SLC30A3	Up-regulated
0.000140525	0.373626	0.793	0.531	1	SSC	DNAJB2	Up-regulated
0.000140585	0.519362	0.828	0.6	1	SSC	ZNF428	Up-regulated
0.00014626	0.43725	0.931	0.669	1	SSC	WDR82	Up-regulated
0.000149978	0.262097	0.793	0.462	1	SSC	ZBTB5	Up-regulated
0.000152097	0.397164	0.862	0.625	1	SSC	CASP8AP2	Up-regulated
0.000153401	0.493177	0.966	0.856	1	SSC	PPP6R1	Up-regulated
0.000158489	0.290519	0.931	0.681	1	SSC	CTDNEP1	Up-regulated
0.000160745	0.299099	0.483	0.181	1	SSC	SALL4	Up-regulated
0.000160945	0.372421	1	0.9	1	SSC	PDXDC1	Up-regulated
0.000160993	0.252222	0.379	0.125	1	SSC	NBPF8	Up-regulated
0.000162489	0.426711	0.897	0.65	1	SSC	ANKRD20A8P	Up-regulated
0.000167885	0.379992	1	0.725	1	SSC	DIAPH1	Up-regulated
0.000169259	0.259967	0.966	0.725	1	SSC	EMC10	Up-regulated
0.000172335	0.323954	0.724	0.4	1	SSC	SERINC1	Up-regulated
0.000172335	0.293781	0.724	0.4	1	SSC	NELFB	Up-regulated
0.0001783	0.263048	0.759	0.475	1	SSC	ENOSF1	Up-regulated
0.000180866	0.325337	0.897	0.619	1	SSC	CIC	Up-regulated
0.000183925	0.258938	1	0.906	1	SSC	UBXN6	Up-regulated
0.000184832	0.348162	0.69	0.381	1	SSC	ZC3H7A	Up-regulated
0.000184946	0.392163	0.862	0.6	1	SSC	SNAR-C4	Up-regulated
0.000184995	0.351072	0.793	0.556	1	SSC	TLE3	Up-regulated
0.000185428	0.265782	1	0.794	1	SSC	RAD23B	Up-regulated
0.000185773	0.341998	1	0.738	1	SSC	KRIT1	Up-regulated
0.000187731	0.422967	0.931	0.706	1	SSC	ZNRF1	Up-regulated
0.000188844	0.364809	0.897	0.775	1	SSC	MRGBP	Up-regulated
0.000188844	0.339452	0.966	0.762	1	SSC	MKNK2	Up-regulated
0.000190005	0.440964	1	0.85	1	SSC	ARHGAP21	Up-regulated
0.00019003	0.334246	0.862	0.588	1	SSC	QSER1	Up-regulated
0.000190616	0.262724	0.862	0.562	1	SSC	NACC2	Up-regulated
0.000191051	0.276911	0.586	0.262	1	SSC	DDB2	Up-regulated
0.000193162	0.381868	0.966	0.862	1	SSC	SMCHD1	Up-regulated
0.000196507	0.321588	0.862	0.619	1	SSC	CHTF8	Up-regulated
0.000197568	0.263949	0.517	0.206	1	SSC	ZFPM1	Up-regulated
0.000201828	0.364502	1	0.856	1	SSC	FAM208B	Up-regulated
0.000206601	0.434405	1	0.9	1	SSC	DZIP3	Up-regulated
0.000207714	0.396117	0.793	0.481	1	SSC	VWF	Up-regulated
0.000207878	0.539437	0.828	0.675	1	SSC	HDAC5	Up-regulated
0.00020815	0.441858	0.931	0.875	1	SSC	PIWIL2	Up-regulated
0.000209108	0.385236	0.931	0.788	1	SSC	CDK6	Up-regulated
0.000209274	0.25538	0.897	0.775	1	SSC	RTF1	Up-regulated
0.000213145	0.380859	1	0.919	1	SSC	AKAP11	Up-regulated
0.00021336	0.705382	0.897	0.894	1	SSC	MAN1A2	Up-regulated
0.000219639	0.377331	0.828	0.606	1	SSC	PTDSS2	Up-regulated
0.000220663	0.378829	0.931	0.731	1	SSC	GLYR1	Up-regulated
0.00022083	0.364952	0.862	0.731	1	SSC	CDCA2	Up-regulated
0.000225763	0.283193	0.931	0.925	1	SSC	USP7	Up-regulated
0.000227949	0.303012	0.966	0.956	1	SSC	HNRNPH1	Up-regulated
0.000230871	0.374606	0.931	0.806	1	SSC	IQCE	Up-regulated
0.000235924	0.389867	0.966	0.925	1	SSC	PHF3	Up-regulated
0.000236293	0.326487	1	0.944	1	SSC	TRIP12	Up-regulated
0.000245133	0.392735	0.966	0.656	1	SSC	LOC643201	Up-regulated
0.000253065	0.448858	1	0.9	1	SSC	BRWD1	Up-regulated
0.000255234	0.55388	0.931	0.762	1	SSC	MPRIP	Up-regulated
0.000259063	0.338173	0.862	0.669	1	SSC	VARS	Up-regulated
0.000262166	0.321827	0.828	0.462	1	SSC	SAMD4B	Up-regulated
0.000262176	0.36519	0.931	0.744	1	SSC	BOP1	Up-regulated
0.000264813	0.439468	1	0.844	1	SSC	MAP2K2	Up-regulated
0.00026535	0.312943	1	0.981	1	SSC	SET	Up-regulated
0.000267405	0.360242	0.931	0.619	1	SSC	MYBL2	Up-regulated
0.000269119	0.335981	0.931	0.775	1	SSC	GOLGA3	Up-regulated
0.000270026	0.321966	0.966	0.844	1	SSC	BAZ2B	Up-regulated
0.000271683	0.292149	0.793	0.494	1	SSC	ASAP3	Up-regulated
0.000276601	0.250607	0.793	0.538	1	SSC	INTS3	Up-regulated
0.000279576	0.372157	1	0.894	1	SSC	MAP7D2	Up-regulated
0.000288833	0.338672	0.931	0.712	1	SSC	ARPC4	Up-regulated
0.000289557	0.408467	0.897	0.756	1	SSC	DHX36	Up-regulated
0.000292792	0.277497	0.862	0.612	1	SSC	USP32P1	Up-regulated
0.000297154	0.341502	0.862	0.606	1	SSC	STK4	Up-regulated
0.000299662	0.383514	1	0.881	1	SSC	OTUD4	Up-regulated
0.000300514	0.286032	0.828	0.656	1	SSC	ODF2L	Up-regulated
0.000302413	0.303534	0.966	0.675	1	SSC	TRAF3	Up-regulated
0.000305698	0.328103	1	0.931	1	SSC	RBM3	Up-regulated
0.000306112	0.313547	1	0.988	1	SSC	BBX	Up-regulated
0.000307955	0.356557	0.862	0.644	1	SSC	STX16	Up-regulated
0.000309261	0.27344	0.483	0.175	1	SSC	ADAT3	Up-regulated
0.000310497	0.482554	1	1	1	SSC	PABPC4	Up-regulated
0.000318113	0.346722	0.897	0.775	1	SSC	USP42	Up-regulated
0.00033023	0.324268	0.897	0.744	1	SSC	C17orf85	Up-regulated
0.000333433	0.273515	0.931	0.756	1	SSC	GAK	Up-regulated
0.000334848	0.425955	0.793	0.662	1	SSC	PIP5K1C	Up-regulated
0.000340012	0.324937	0.586	0.306	1	SSC	G6PD	Up-regulated
0.000340491	0.414313	0.931	0.719	1	SSC	PRPF38B	Up-regulated
0.000342339	0.297951	0.966	0.756	1	SSC	YME1L1	Up-regulated
0.000346556	0.404681	1	0.906	1	SSC	ROCK1	Up-regulated
0.00034753	0.295963	0.828	0.569	1	SSC	CACFD1	Up-regulated
0.000347953	0.312045	0.828	0.512	1	SSC	UTP20	Up-regulated
0.000349902	0.292236	0.724	0.462	1	SSC	CUX1	Up-regulated
0.000352677	0.316304	1	1	1	SSC	RPL3	Up-regulated
0.00036494	0.256669	1	0.794	1	SSC	ADAD2	Up-regulated
0.000367866	0.332209	1	0.975	1	SSC	HNRNPK	Up-regulated
0.000373489	0.29421	0.931	0.775	1	SSC	SNHG16	Up-regulated
0.000374094	0.279379	0.759	0.469	1	SSC	TECPR2	Up-regulated
0.000374546	0.314316	0.828	0.525	1	SSC	IQCA1	Up-regulated
0.000383712	0.324857	1	1	1	SSC	HSP90AB1	Up-regulated
0.000386797	0.373403	0.793	0.5	1	SSC	INO80	Up-regulated
0.000391547	0.413135	0.897	0.694	1	SSC	ERC1	Up-regulated
0.000397954	0.256815	0.897	0.712	1	SSC	STK36	Up-regulated
0.000398925	0.341225	0.931	0.769	1	SSC	NBAS	Up-regulated
0.000403557	0.402225	0.931	0.844	1	SSC	NFRKB	Up-regulated
0.000408734	0.359607	0.862	0.744	1	SSC	ALMS1	Up-regulated
0.000413431	0.296729	0.828	0.569	1	SSC	STK17A	Up-regulated
0.00042176	0.336426	0.897	0.619	1	SSC	ICE1	Up-regulated
0.000426098	0.293065	0.862	0.6	1	SSC	C20orf194	Up-regulated
0.000427875	0.394217	0.897	0.775	1	SSC	PI4KA	Up-regulated
0.000431342	0.253844	0.897	0.65	1	SSC	KIAA0226	Up-regulated
0.000442061	0.34406	0.897	0.644	1	SSC	ZNF518B	Up-regulated
0.000443063	0.2593	0.724	0.444	1	SSC	SOX12	Up-regulated
0.000444163	0.28907	0.69	0.419	1	SSC	TFCP2	Up-regulated
0.000446587	0.311578	1	0.925	1	SSC	DUSP22	Up-regulated
0.000452964	0.379918	0.966	0.85	1	SSC	SBF1	Up-regulated
0.000455375	0.350653	0.931	0.831	1	SSC	HUWE1	Up-regulated
0.000459689	0.436306	1	0.95	1	SSC	LPIN2	Up-regulated
0.000462151	0.322646	0.966	0.875	1	SSC	DDX27	Up-regulated
0.000462938	0.361136	0.931	0.806	1	SSC	TACC3	Up-regulated
0.000462938	0.297231	0.931	0.806	1	SSC	SLC12A2	Up-regulated
0.000463663	0.328016	0.828	0.569	1	SSC	STK11IP	Up-regulated
0.000469334	0.314685	0.966	0.956	1	SSC	COPRS	Up-regulated
0.000472513	0.288721	0.448	0.181	1	SSC	PHF21B	Up-regulated
0.000486782	0.409065	0.862	0.7	1	SSC	ATXN2	Up-regulated
0.00049883	0.251214	1	0.925	1	SSC	SF1	Up-regulated
0.000499643	0.3048	1	0.981	1	SSC	CCNI	Up-regulated
0.000505489	0.336153	0.793	0.562	1	SSC	SNIP1	Up-regulated
0.00051074	0.446596	1	0.888	1	SSC	GAA	Up-regulated
0.000513538	0.276527	0.966	0.975	1	SSC	KIF5B	Up-regulated
0.000518269	0.315264	0.966	0.9	1	SSC	ADD3	Up-regulated
0.000523259	0.323899	0.966	0.875	1	SSC	CACUL1	Up-regulated
0.000529229	0.32276	0.828	0.562	1	SSC	SNF8	Up-regulated
0.000533115	0.308047	0.931	0.912	1	SSC	STRBP	Up-regulated
0.000546977	0.290699	0.655	0.338	1	SSC	SAC3D1	Up-regulated
0.000547027	0.452362	1	0.888	1	SSC	ARID4B	Up-regulated
0.000550054	0.316171	0.724	0.488	1	SSC	SNX27	Up-regulated
0.000550237	0.263072	1	0.781	1	SSC	ARIH2	Up-regulated
0.000552116	0.426076	0.931	0.8	1	SSC	TRIM33	Up-regulated
0.00055884	0.400505	0.897	0.875	1	SSC	PDCD6IP	Up-regulated
0.000564007	0.259121	0.586	0.306	1	SSC	ZNF736	Up-regulated
0.000565184	0.303524	0.862	0.594	1	SSC	CHD8	Up-regulated
0.000572231	0.269992	0.931	0.769	1	SSC	LRRCC1	Up-regulated
0.00058359	0.351652	0.931	0.7	1	SSC	VHL	Up-regulated
0.000586458	0.349165	0.897	0.738	1	SSC	C6orf89	Up-regulated
0.000592655	0.431408	0.759	0.631	1	SSC	VPS51	Up-regulated
0.000593752	0.258201	0.31	0.094	1	SSC	TCEAL5	Up-regulated
0.000595765	0.394607	1	0.919	1	SSC	USO1	Up-regulated
0.000596791	0.449124	0.793	0.625	1	SSC	MLXIP	Up-regulated
0.000605043	0.400196	1	0.962	1	SSC	UPF3A	Up-regulated
0.000614383	0.563179	0.793	0.7	1	SSC	TMEM181	Up-regulated
0.000615132	0.286447	0.759	0.488	1	SSC	NAIP	Up-regulated
0.000616943	0.611628	0.69	0.506	1	SSC	FAM63B	Up-regulated
0.000642955	0.360199	0.966	0.956	1	SSC	RNF216	Up-regulated
0.000659579	0.28439	0.931	0.631	1	SSC	CSNK1G1	Up-regulated
0.000661358	0.420424	0.897	0.75	1	SSC	FMN1	Up-regulated
0.000664031	0.337336	1	0.919	1	SSC	NAP1L1	Up-regulated
0.000668385	0.346128	1	0.819	1	SSC	KDM2A	Up-regulated
0.000669129	0.269407	0.69	0.45	1	SSC	CFAP57	Up-regulated
0.000671324	0.285701	0.828	0.581	1	SSC	TCF20	Up-regulated
0.00068884	0.3674	0.931	0.744	1	SSC	POU2F1	Up-regulated
0.00068884	0.285392	0.931	0.744	1	SSC	SRGAP1	Up-regulated
0.0006891	0.34768	0.897	0.675	1	SSC	SPECC1L	Up-regulated
0.000696358	0.269416	0.724	0.475	1	SSC	CRK	Up-regulated
0.000697844	0.270327	1	0.881	1	SSC	GNB1	Up-regulated
0.000697959	0.254676	0.724	0.438	1	SSC	TSR1	Up-regulated
0.000698234	0.299288	0.897	0.75	1	SSC	RBM5	Up-regulated
0.000698234	0.277817	0.931	0.744	1	SSC	MED25	Up-regulated
0.000701978	0.457701	0.931	0.819	1	SSC	CDK5RAP2	Up-regulated
0.000717947	0.272354	0.931	0.762	1	SSC	DNMT1	Up-regulated
0.000724056	0.251827	0.759	0.506	1	SSC	TCAF1	Up-regulated
0.000730832	0.433834	0.931	0.769	1	SSC	ENTPD4	Up-regulated
0.000730914	0.250633	1	0.806	1	SSC	ZWILCH	Up-regulated
0.000738702	0.298364	0.828	0.544	1	SSC	WNK3	Up-regulated
0.000756182	0.307532	0.931	0.838	1	SSC	AHCTF1	Up-regulated
0.000759885	0.256389	0.724	0.431	1	SSC	ZHX1	Up-regulated
0.00076086	0.322678	1	0.956	1	SSC	PRPF40A	Up-regulated
0.000761075	0.356771	1	0.981	1	SSC	PSAP	Up-regulated
0.000778253	0.266265	0.759	0.475	1	SSC	RGS12	Up-regulated
0.000780695	0.3378	0.793	0.562	1	SSC	FAM53B	Up-regulated
0.000781666	0.259883	1	0.975	1	SSC	CRNDE	Up-regulated
0.000785317	0.359424	0.966	0.75	1	SSC	TBCD	Up-regulated
0.000796475	0.366361	0.759	0.494	1	SSC	GATAD1	Up-regulated
0.000798359	0.333826	0.931	0.806	1	SSC	TRIP11	Up-regulated
0.000800412	0.252573	0.759	0.456	1	SSC	MBOAT7	Up-regulated
0.000811347	0.302185	0.931	0.65	1	SSC	TLN2	Up-regulated
0.000822035	0.313293	0.966	0.912	1	SSC	CBL	Up-regulated
0.00082398	0.285753	0.966	0.85	1	SSC	P4HB	Up-regulated
0.00082572	0.298165	0.862	0.656	1	SSC	FAM21C	Up-regulated
0.000831328	0.283962	0.862	0.519	1	SSC	USP40	Up-regulated
0.000833666	0.4189	0.724	0.519	1	SSC	SMARCD2	Up-regulated
0.00083529	0.320631	1	0.956	1	SSC	EIF3L	Up-regulated
0.000842341	0.320988	0.931	0.9	1	SSC	FBXL20	Up-regulated
0.00084303	0.316521	0.966	0.9	1	SSC	RYK	Up-regulated
0.000845263	0.364645	0.931	0.788	1	SSC	DST	Up-regulated
0.0008532	0.294869	0.828	0.575	1	SSC	FAM217B	Up-regulated
0.000854338	0.265271	0.759	0.494	1	SSC	TRIOBP	Up-regulated
0.00085681	0.326499	0.828	0.512	1	SSC	L3MBTL3	Up-regulated
0.0008583	0.414062	0.897	0.775	1	SSC	ZNF318	Up-regulated
0.00086223	0.334016	0.931	0.831	1	SSC	CHD1	Up-regulated
0.00086304	0.310265	0.862	0.65	1	SSC	DYNC2H1	Up-regulated
0.000866792	0.400983	0.828	0.6	1	SSC	KIF13A	Up-regulated
0.000870996	0.371585	0.897	0.8	1	SSC	XAB2	Up-regulated
0.000889385	0.251009	0.897	0.6	1	SSC	BLMH	Up-regulated
0.000899322	0.386467	0.897	0.756	1	SSC	MGA	Up-regulated
0.000904657	0.269814	0.724	0.444	1	SSC	PKP4	Up-regulated
0.000905392	0.284681	0.897	0.725	1	SSC	ABL2	Up-regulated
0.00091752	0.287534	0.862	0.731	1	SSC	RBM26	Up-regulated
0.000918455	0.321115	0.931	0.794	1	SSC	CDK12	Up-regulated
0.000923313	0.355407	0.897	0.9	1	SSC	RCN2	Up-regulated
0.000927433	0.271593	0.793	0.55	1	SSC	KLF6	Up-regulated
0.000931589	0.363791	0.793	0.506	1	SSC	ASUN	Up-regulated
0.000937168	0.352668	0.966	0.9	1	SSC	CNTRL	Up-regulated
0.000965859	0.267247	0.966	0.85	1	SSC	KIF20B	Up-regulated
0.000966292	0.262705	1	1	1	SSC	YWHAE	Up-regulated
0.000967752	0.370815	0.966	0.894	1	SSC	CALR	Up-regulated
0.000994541	0.369929	0.862	0.719	1	SSC	RBBP5	Up-regulated
0.00100396	0.272171	1	0.931	1	SSC	LAMP1	Up-regulated
0.00103336	0.335964	0.966	0.894	1	SSC	SYNCRIP	Up-regulated
0.00103979	0.386297	0.966	0.856	1	SSC	KIAA1429	Up-regulated
0.00104158	0.307822	0.966	0.819	1	SSC	EIF3B	Up-regulated
0.0010417	0.377581	1	0.9	1	SSC	NOP58	Up-regulated
0.00104177	0.270729	0.931	0.7	1	SSC	PBRM1	Up-regulated
0.0010548	0.260119	0.483	0.219	1	SSC	DAPK3	Up-regulated
0.00106139	0.262227	0.897	0.688	1	SSC	CLIP1	Up-regulated
0.00106897	0.301097	0.759	0.512	1	SSC	TNRC6C	Up-regulated
0.00108076	0.456871	0.931	0.894	1	SSC	GDI1	Up-regulated
0.00108797	0.315418	0.966	0.831	1	SSC	SIPA1L1	Up-regulated
0.00108976	0.472407	0.862	0.694	1	SSC	COLGALT1	Up-regulated
0.00113006	0.381897	1	0.956	1	SSC	PSMD2	Up-regulated
0.00113328	0.260173	0.724	0.438	1	SSC	POTEE	Up-regulated
0.00114386	0.371368	0.966	0.769	1	SSC	UHMK1	Up-regulated
0.00115215	0.351449	0.862	0.675	1	SSC	C6orf106	Up-regulated
0.00116489	0.300828	0.897	0.706	1	SSC	CCDC25	Up-regulated
0.00117236	0.295069	0.759	0.488	1	SSC	ARHGAP39	Up-regulated
0.00118401	0.42421	0.793	0.644	1	SSC	NAA35	Up-regulated
0.00120181	0.329834	0.897	0.656	1	SSC	LTBP1	Up-regulated
0.00120266	0.311372	0.966	0.912	1	SSC	WDR60	Up-regulated
0.00120849	0.405096	0.828	0.744	1	SSC	STARD10	Up-regulated
0.00120935	0.345739	1	0.856	1	SSC	WASF2	Up-regulated
0.00122224	0.274022	0.724	0.575	1	SSC	SAMD8	Up-regulated
0.00122406	0.382122	0.793	0.656	1	SSC	ERBB2IP	Up-regulated
0.00122516	0.317083	0.966	0.788	1	SSC	ATP2A2	Up-regulated
0.0012309	0.305067	0.897	0.65	1	SSC	GUCD1	Up-regulated
0.00124617	0.254739	0.414	0.162	1	SSC	NAT8L	Up-regulated
0.00124843	0.323739	0.862	0.738	1	SSC	GNL1	Up-regulated
0.00125199	0.274462	0.828	0.606	1	SSC	FNBP1	Up-regulated
0.00127781	0.269756	0.793	0.581	1	SSC	RRN3	Up-regulated
0.00130028	0.382275	0.931	0.712	1	SSC	UBE2Z	Up-regulated
0.00132414	0.305815	0.828	0.65	1	SSC	EPHB4	Up-regulated
0.00135698	0.564006	0.793	0.631	1	SSC	CAMSAP2	Up-regulated
0.0013843	0.2928	0.759	0.444	1	SSC	POLD1	Up-regulated
0.00139727	0.260055	0.483	0.244	1	SSC	ARHGAP4	Up-regulated
0.00141163	0.345766	0.828	0.581	1	SSC	CCM2	Up-regulated
0.00141234	0.360533	0.586	0.331	1	SSC	CYB561	Up-regulated
0.00141554	0.343315	0.586	0.344	1	SSC	LIMK1	Up-regulated
0.00141636	0.292058	0.621	0.406	1	SSC	AGAP6	Up-regulated
0.00142529	0.250507	1	1	1	SSC	RPS18	Up-regulated
0.00142934	0.394304	0.931	0.869	1	SSC	CHD2	Up-regulated
0.00143365	0.382503	0.897	0.694	1	SSC	KIAA0430	Up-regulated
0.00143664	0.279141	0.759	0.456	1	SSC	NDC80	Up-regulated
0.00143899	0.258837	0.862	0.569	1	SSC	CLSTN1	Up-regulated
0.00144352	0.346122	1	0.975	1	SSC	RAD21	Up-regulated
0.00145601	0.29688	0.862	0.6	1	SSC	MRE11A	Up-regulated
0.00146096	0.408441	0.759	0.631	1	SSC	PRR5	Up-regulated
0.00147484	0.275968	0.793	0.538	1	SSC	AP5S1	Up-regulated
0.00150768	0.314162	0.966	0.806	1	SSC	AES	Up-regulated
0.00152098	0.286717	0.966	0.812	1	SSC	UBE2Q1	Up-regulated
0.00153167	0.265318	0.793	0.469	1	SSC	OTUD5	Up-regulated
0.00153894	0.406225	0.724	0.519	1	SSC	DIXDC1	Up-regulated
0.00154211	0.279235	0.931	0.731	1	SSC	MPHOSPH10	Up-regulated
0.00156546	0.32484	0.828	0.688	1	SSC	IRF2BPL	Up-regulated
0.00156923	0.286336	0.966	0.888	1	SSC	TSNAX	Up-regulated
0.0015866	0.461704	0.828	0.781	1	SSC	PPP6R2	Up-regulated
0.00159125	0.272238	0.586	0.294	1	SSC	VGLL4	Up-regulated
0.00162376	0.270939	0.828	0.556	1	SSC	PRMT7	Up-regulated
0.00165213	0.415335	0.931	0.756	1	SSC	NUCKS1	Up-regulated
0.00168075	0.560711	1	0.994	1	SSC	AK3	Up-regulated
0.00168251	0.300833	0.793	0.538	1	SSC	PRKX	Up-regulated
0.0017313	0.373006	0.862	0.625	1	SSC	ETV5	Up-regulated
0.00173546	0.310407	0.69	0.425	1	SSC	WTIP	Up-regulated
0.00174129	0.268377	0.897	0.788	1	SSC	UBE3C	Up-regulated
0.00175936	0.284367	0.931	0.9	1	SSC	EEF1D	Up-regulated
0.00176606	0.258565	1	0.938	1	SSC	FBXW5	Up-regulated
0.00182955	0.252274	0.586	0.319	1	SSC	PHRF1	Up-regulated
0.00187417	0.268515	0.828	0.625	1	SSC	MBTD1	Up-regulated
0.00188491	0.324477	0.931	0.819	1	SSC	MDM4	Up-regulated
0.00189112	0.290581	0.966	0.844	1	SSC	TCERG1	Up-regulated
0.00189125	0.298274	0.897	0.731	1	SSC	ATP11C	Up-regulated
0.00189341	0.297875	0.897	0.769	1	SSC	CDK13	Up-regulated
0.00189511	0.369592	0.931	0.775	1	SSC	RALBP1	Up-regulated
0.00189797	0.276935	0.931	0.756	1	SSC	AREL1	Up-regulated
0.00189949	0.356568	0.966	0.8	1	SSC	IFT81	Up-regulated
0.00194746	0.357226	0.759	0.55	1	SSC	ERCC6L2	Up-regulated
0.00194756	0.257433	0.931	0.806	1	SSC	HADHA	Up-regulated
0.00197406	0.333342	0.897	0.788	1	SSC	UBAC1	Up-regulated
0.0019744	0.272169	1	0.919	1	SSC	DDX3Y	Up-regulated
0.00198974	0.271902	0.966	0.969	1	SSC	HNRNPM	Up-regulated
0.00199812	0.318796	0.897	0.831	1	SSC	FBRS	Up-regulated
0.00201351	0.293774	0.897	0.662	1	SSC	ROCK2	Up-regulated
0.00203827	0.343563	0.966	0.875	1	SSC	RBM46	Up-regulated
0.00207225	0.291659	0.862	0.706	1	SSC	SGOL2	Up-regulated
0.00207329	0.254495	0.69	0.406	1	SSC	CCNJL	Up-regulated
0.00208375	0.260223	0.862	0.606	1	SSC	EI24	Up-regulated
0.00212014	0.288934	0.586	0.331	1	SSC	PPM1F	Up-regulated
0.0021247	0.290012	0.897	0.7	1	SSC	NFAT5	Up-regulated
0.00222267	0.30346	0.897	0.656	1	SSC	CCDC88C	Up-regulated
0.0022313	0.4006	0.897	0.712	1	SSC	TMEM57	Up-regulated
0.00224148	0.30381	0.759	0.569	1	SSC	APBA2	Up-regulated
0.00225502	0.270104	0.69	0.506	1	SSC	NAT10	Up-regulated
0.00226973	0.309198	0.931	0.788	1	SSC	RBMXL1	Up-regulated
0.00227886	0.317792	0.828	0.669	1	SSC	HYDIN	Up-regulated
0.00228458	0.254651	0.793	0.662	1	SSC	TBC1D10B	Up-regulated
0.0022877	0.269332	0.828	0.644	1	SSC	FOXP4	Up-regulated
0.00231069	0.304973	1	0.788	1	SSC	ZNF292	Up-regulated
0.00233885	0.282174	0.966	0.888	1	SSC	MGEA5	Up-regulated
0.00237327	0.263934	0.793	0.562	1	SSC	ADRBK1	Up-regulated
0.00239207	0.378189	0.724	0.469	1	SSC	BCAR1	Up-regulated
0.00239328	0.301262	0.655	0.419	1	SSC	PDPR	Up-regulated
0.00246899	0.270838	0.931	0.812	1	SSC	BIRC6	Up-regulated
0.00247649	0.359248	0.931	0.712	1	SSC	SIPA1L2	Up-regulated
0.00252784	0.260207	1	0.938	1	SSC	VCP	Up-regulated
0.00253492	0.386102	0.862	0.756	1	SSC	GTF3C5	Up-regulated
0.00255968	0.295113	0.552	0.319	1	SSC	ILVBL	Up-regulated
0.00258849	0.290436	0.828	0.6	1	SSC	NBEA	Up-regulated
0.00259183	0.322338	0.862	0.625	1	SSC	HDGF	Up-regulated
0.00260203	0.304645	0.862	0.675	1	SSC	REPS1	Up-regulated
0.00262673	0.296407	0.828	0.588	1	SSC	ACVR1B	Up-regulated
0.00263677	0.383335	0.862	0.806	1	SSC	CENPE	Up-regulated
0.00264971	0.364763	0.966	0.838	1	SSC	TUG1	Up-regulated
0.00265474	0.265411	1	0.95	1	SSC	RPS9	Up-regulated
0.002688	0.255462	1	0.975	1	SSC	2020-03-06	Up-regulated
0.00270435	0.298077	0.862	0.744	1	SSC	SFMBT1	Up-regulated
0.00272832	0.251359	0.69	0.481	1	SSC	DGCR2	Up-regulated
0.00274852	0.470935	1	0.912	1	SSC	AKAP9	Up-regulated
0.00274962	0.271447	0.966	0.925	1	SSC	PRRC2A	Up-regulated
0.00286345	0.365612	0.931	0.744	1	SSC	TAF2	Up-regulated
0.00291811	0.279253	1	0.906	1	SSC	RANBP2	Up-regulated
0.00293287	0.29812	0.897	0.781	1	SSC	ARHGAP35	Up-regulated
0.00294303	0.317598	0.931	0.7	1	SSC	GNPTAB	Up-regulated
0.00296214	0.269906	0.931	0.812	1	SSC	GAPVD1	Up-regulated
0.00296849	0.272691	0.966	0.812	1	SSC	PTBP1	Up-regulated
0.0029985	0.283183	0.897	0.7	1	SSC	AK9	Up-regulated
0.00301235	0.315755	0.931	0.794	1	SSC	ANAPC5	Up-regulated
0.0030168	0.296435	0.759	0.512	1	SSC	ADAM23	Up-regulated
0.00303092	0.809998	0.966	0.95	1	SSC	LOC729348	Up-regulated
0.0030794	0.271676	0.724	0.531	1	SSC	HN1L	Up-regulated
0.00311388	0.275821	0.655	0.412	1	SSC	PHLPP2	Up-regulated
0.00316438	0.311985	0.724	0.5	1	SSC	PLEKHM3	Up-regulated
0.00316512	0.304537	0.793	0.588	1	SSC	CDC25A	Up-regulated
0.00327134	0.253255	0.793	0.544	1	SSC	ATAD3A	Up-regulated
0.00329697	0.290516	1	0.994	1	SSC	RPL4	Up-regulated
0.00329748	0.28991	0.793	0.531	1	SSC	INPP5A	Up-regulated
0.00330597	0.386117	0.69	0.45	1	SSC	RIMS1	Up-regulated
0.00332643	0.364928	0.897	0.794	1	SSC	USP22	Up-regulated
0.00336267	0.370604	0.759	0.562	1	SSC	PTPN13	Up-regulated
0.00337696	0.319	0.828	0.8	1	SSC	HYOU1	Up-regulated
0.00339235	0.309991	0.966	0.931	1	SSC	PKN1	Up-regulated
0.00342012	0.255418	0.759	0.606	1	SSC	TBRG1	Up-regulated
0.00343003	0.259009	0.69	0.512	1	SSC	PICALM	Up-regulated
0.00343042	0.357145	0.966	0.919	1	SSC	ATE1	Up-regulated
0.00345073	0.310706	0.586	0.338	1	SSC	KIAA1549	Up-regulated
0.00346052	0.277715	0.931	0.812	1	SSC	PTPRA	Up-regulated
0.0034635	0.29679	0.759	0.556	1	SSC	DVL2	Up-regulated
0.00347069	0.284176	0.828	0.762	1	SSC	HELZ	Up-regulated
0.00347769	0.28191	0.793	0.606	1	SSC	CDYL	Up-regulated
0.00348484	0.29467	0.793	0.55	1	SSC	C5orf42	Up-regulated
0.00351447	0.269246	0.69	0.475	1	SSC	MLLT6	Up-regulated
0.00352017	0.250922	0.966	0.762	1	SSC	BMS1	Up-regulated
0.00359529	0.396528	0.724	0.544	1	SSC	ZKSCAN1	Up-regulated
0.00360393	0.306301	0.897	0.744	1	SSC	CRAMP1L	Up-regulated
0.00362487	0.253773	1	0.994	1	SSC	RPL12	Up-regulated
0.0036546	0.280852	0.759	0.55	1	SSC	POLR3A	Up-regulated
0.00376711	0.300576	0.828	0.688	1	SSC	FANCD2	Up-regulated
0.0038042	0.292487	0.828	0.562	1	SSC	TOMM40	Up-regulated
0.0038135	0.317812	0.828	0.7	1	SSC	EIF4ENIF1	Up-regulated
0.00381352	0.32832	0.897	0.781	1	SSC	DKC1	Up-regulated
0.0039355	0.390102	1	0.969	1	SSC	BRD2	Up-regulated
0.00397935	0.254349	0.621	0.412	1	SSC	PCED1A	Up-regulated
0.00403192	0.39648	0.759	0.6	1	SSC	KRT17P5	Up-regulated
0.00407273	0.252439	0.966	0.938	1	SSC	PTOV1	Up-regulated
0.00408684	0.308015	0.897	0.756	1	SSC	FAM193A	Up-regulated
0.00409577	0.257607	0.897	0.75	1	SSC	NAA15	Up-regulated
0.00411145	0.320526	0.931	0.8	1	SSC	MTR	Up-regulated
0.00412403	0.31049	1	0.975	1	SSC	SMARCA5	Up-regulated
0.00414002	0.402129	0.759	0.694	1	SSC	RAB3B	Up-regulated
0.0045578	0.268414	1	0.819	1	SSC	BDP1	Up-regulated
0.00462134	0.380677	0.379	0.188	1	SSC	ID3	Up-regulated
0.00475066	0.28276	0.759	0.569	1	SSC	SLC5A3	Up-regulated
0.00476522	0.258496	0.966	0.956	1	SSC	TRA2B	Up-regulated
0.00495216	0.337829	0.724	0.581	1	SSC	RAP2A	Up-regulated
0.00504541	0.256058	0.586	0.362	1	SSC	CLPTM1	Up-regulated
0.00505825	0.276918	0.931	0.9	1	SSC	FBXW7	Up-regulated
0.00509737	0.311186	0.966	0.919	1	SSC	ABCF1	Up-regulated
0.00514346	0.411356	0.862	0.625	1	SSC	APEH	Up-regulated
0.005181	0.350269	1	0.9	1	SSC	SRP72	Up-regulated
0.00521452	0.25364	0.828	0.769	1	SSC	FANCI	Up-regulated
0.00529005	0.262006	0.931	0.794	1	SSC	PARN	Up-regulated
0.00531412	0.257747	0.759	0.531	1	SSC	BRWD3	Up-regulated
0.00533788	0.287756	0.862	0.8	1	SSC	SENP1	Up-regulated
0.0054196	0.271486	0.828	0.631	1	SSC	RABGAP1	Up-regulated
0.00559729	0.3504	0.862	0.756	1	SSC	AP2A2	Up-regulated
0.00563638	0.346736	0.931	0.781	1	SSC	SETD2	Up-regulated
0.00568837	0.317859	1	0.969	1	SSC	DCAF4L1	Up-regulated
0.00573398	0.275732	0.828	0.681	1	SSC	PIKFYVE	Up-regulated
0.00575226	0.375508	1	0.956	1	SSC	DYNC1H1	Up-regulated
0.00578035	0.265953	0.862	0.8	1	SSC	DHX40	Up-regulated
0.00579991	0.292793	0.828	0.7	1	SSC	TIMP2	Up-regulated
0.00585539	0.253867	0.897	0.706	1	SSC	NPAT	Up-regulated
0.00599204	0.322122	0.828	0.762	1	SSC	MLEC	Up-regulated
0.00617554	0.334104	0.69	0.494	1	SSC	CCDC144CP	Up-regulated
0.00619889	0.290119	0.966	0.888	1	SSC	UACA	Up-regulated
0.00627865	0.250473	0.655	0.462	1	SSC	ORMDL3	Up-regulated
0.00628211	0.263684	0.897	0.681	1	SSC	DOCK7	Up-regulated
0.00631788	0.288363	0.759	0.656	1	SSC	RBMS1	Up-regulated
0.00635755	0.309924	1	0.919	1	SSC	ZNF638	Up-regulated
0.00638179	0.335628	0.655	0.456	1	SSC	S100A13	Up-regulated
0.00638847	0.383647	0.69	0.55	1	SSC	DMWD	Up-regulated
0.00646328	0.254536	0.724	0.544	1	SSC	COL4A2	Up-regulated
0.00656335	0.282778	0.966	0.9	1	SSC	RALY	Up-regulated
0.00658159	0.28078	1	0.956	1	SSC	USP11	Up-regulated
0.00662974	0.2573	0.828	0.656	1	SSC	MPP5	Up-regulated
0.00703193	0.312462	0.828	0.681	1	SSC	RGMA	Up-regulated
0.0071789	0.28167	0.862	0.706	1	SSC	PRR14L	Up-regulated
0.00722921	0.468246	0.517	0.325	1	SSC	BCORL1	Up-regulated
0.00734359	0.293365	0.759	0.631	1	SSC	CPSF1	Up-regulated
0.00735511	0.398774	0.793	0.55	1	SSC	FBXO45	Up-regulated
0.00753969	0.255282	0.586	0.375	1	SSC	WBP1L	Up-regulated
0.00756585	0.258632	1	0.875	1	SSC	PPP2R4	Up-regulated
0.00758243	0.330942	0.897	0.706	1	SSC	CEP135	Up-regulated
0.00773533	0.301036	0.69	0.556	1	SSC	KANSL3	Up-regulated
0.0078244	0.297153	0.897	0.9	1	SSC	RBMX	Up-regulated
0.00792332	0.337737	1	0.9	1	SSC	PTP4A2	Up-regulated
0.00828341	0.282946	1	0.912	1	SSC	RSF1	Up-regulated
0.00832214	0.27553	0.966	0.906	1	SSC	FAM134A	Up-regulated
0.00837108	0.522616	0.517	0.306	1	SSC	FOSB	Up-regulated
0.00877	0.404248	0.724	0.681	1	SSC	PTBP3	Up-regulated
0.00877773	0.259395	0.379	0.2	1	SSC	RAB35	Up-regulated
0.0087796	0.32233	0.828	0.619	1	SSC	ZEB1	Up-regulated
0.00884834	0.284734	0.724	0.494	1	SSC	ITPK1	Up-regulated
0.0088496	0.413059	0.483	0.275	1	SSC	ZNF16	Up-regulated
0.00892361	0.258441	0.931	0.831	1	SSC	SESTD1	Up-regulated
0.00902534	0.347637	0.793	0.625	1	SSC	ARFGAP2	Up-regulated
0.00930783	0.27916	0.897	0.781	1	SSC	TIAL1	Up-regulated
0.00948674	0.297123	0.862	0.769	1	SSC	TRAP1	Up-regulated
0.00962286	0.339238	0.931	0.831	1	SSC	WNK1	Up-regulated
0.00965042	0.267293	1	0.988	1	SSC	UGDH-AS1	Up-regulated
0.00974249	0.27243	0.966	0.925	1	SSC	USP34	Up-regulated
0.00979224	0.255833	0.552	0.338	1	SSC	FEZ2	Up-regulated
0.00985377	0.269462	1	0.938	1	SSC	ZBTB43	Up-regulated
0.00988927	0.338006	0.759	0.675	1	SSC	WIPF2	Up-regulated
0.00992072	0.278364	0.931	0.788	1	SSC	GPATCH11	Up-regulated
0.00992161	0.274311	0.966	0.844	1	SSC	PSMD7	Up-regulated
2.46998e-17	3.27254	0.988	0	4.9454e-13	SSC	PRM1	Down-regulated
5.96901e-17	3.01509	0.975	0	1.19512e-12	SSC	PRM2	Down-regulated
9.23101e-17	1.06228	0.969	0	1.84823e-12	SSC	NUPR1L	Down-regulated
3.60309e-16	1.33427	0.969	0.069	7.21411e-12	SSC	HMGB4	Down-regulated
7.75277e-16	1.68383	0.938	0	1.55226e-11	SSC	TNP1	Down-regulated
1.43439e-15	0.971968	0.944	0.034	2.87193e-11	SSC	SMCP	Down-regulated
2.09224e-15	0.564864	0.931	0.034	4.18909e-11	SSC	PGK2	Down-regulated
2.38973e-15	0.965456	0.969	0.207	4.78471e-11	SSC	CRISP2	Down-regulated
4.0468e-15	0.690887	0.931	0.069	8.1025e-11	SSC	TEX38	Down-regulated
8.85113e-15	0.649854	0.906	0.034	1.77217e-10	SSC	SPTY2D1-AS1	Down-regulated
1.84883e-14	0.936857	0.994	0.552	3.70173e-10	SSC	LINC01191	Down-regulated
1.95328e-14	0.532889	0.888	0	3.91085e-10	SSC	GTSF1L	Down-regulated
2.87945e-14	0.86326	0.881	0	5.76524e-10	SSC	LELP1	Down-regulated
4.27809e-14	0.720985	0.95	0.207	8.56559e-10	SSC	C11orf71	Down-regulated
4.90466e-14	0.842667	0.95	0.276	9.82011e-10	SSC	ROPN1B	Down-regulated
6.94658e-14	0.385185	0.894	0.069	1.39084e-09	SSC	PCDHB19P	Down-regulated
1.21505e-13	0.612106	0.931	0.241	2.43277e-09	SSC	RGMB-AS1	Down-regulated
1.907e-13	0.484778	0.85	0	3.8182e-09	SSC	TMCO2	Down-regulated
3.96974e-13	0.497666	0.838	0	7.94822e-09	SSC	CAPZA3	Down-regulated
4.57198e-13	1.0427	0.988	0.69	9.15401e-09	SSC	TEX40	Down-regulated
5.69969e-13	0.369334	0.831	0	1.14119e-08	SSC	SPACA3	Down-regulated
1.16367e-12	0.394431	0.819	0	2.3299e-08	SSC	TIMD4	Down-regulated
1.16367e-12	0.366815	0.819	0	2.3299e-08	SSC	MS4A6E	Down-regulated
1.31372e-12	0.844467	1	0.966	2.63032e-08	SSC	SAP18	Down-regulated
1.65476e-12	0.477424	0.812	0	3.31316e-08	SSC	RNF151	Down-regulated
1.8834e-12	0.572682	0.938	0.345	3.77095e-08	SSC	DKKL1	Down-regulated
2.61487e-12	0.711158	0.844	0.034	5.23549e-08	SSC	GSG1	Down-regulated
2.82028e-12	0.474728	0.819	0.034	5.64677e-08	SSC	UBL4B	Down-regulated
4.46891e-12	0.317001	0.825	0.034	8.94765e-08	SSC	ACTRT3	Down-regulated
4.48832e-12	0.630308	0.938	0.345	8.98651e-08	SSC	ROPN1	Down-regulated
4.6688e-12	0.385311	0.794	0	9.34788e-08	SSC	IQCF4	Down-regulated
4.6688e-12	0.376332	0.794	0	9.34788e-08	SSC	CCDC54	Down-regulated
6.50707e-12	0.460502	0.906	0.207	1.30285e-07	SSC	LINC00301	Down-regulated
6.51198e-12	0.9769	0.988	0.828	1.30383e-07	SSC	FAM229B	Down-regulated
6.55603e-12	0.493922	0.788	0	1.31265e-07	SSC	TPPP2	Down-regulated
6.55603e-12	0.335204	0.788	0	1.31265e-07	SSC	SPACA4	Down-regulated
7.61202e-12	0.672268	1	1	1.52408e-07	SSC	UBB	Down-regulated
8.39478e-12	0.373367	0.862	0.069	1.6808e-07	SSC	GK2	Down-regulated
1.08226e-11	0.658329	0.988	0.621	2.1669e-07	SSC	CETN1	Down-regulated
1.26229e-11	0.43972	0.862	0.172	2.52736e-07	SSC	C10orf53	Down-regulated
1.60007e-11	0.740461	0.794	0.034	3.20367e-07	SSC	LOC101928327	Down-regulated
1.6167e-11	0.512572	0.875	0.172	3.23695e-07	SSC	FAM229A	Down-regulated
1.78195e-11	0.274122	0.769	0	3.56782e-07	SSC	MS4A5	Down-regulated
1.94147e-11	0.287157	0.8	0.034	3.88721e-07	SSC	SLIT2-IT1	Down-regulated
2.05894e-11	0.783831	1	0.966	4.12242e-07	SSC	HSBP1	Down-regulated
2.47168e-11	0.320856	0.762	0	4.9488e-07	SSC	ACSBG2	Down-regulated
2.87447e-11	0.341863	0.806	0.069	5.75525e-07	SSC	PCDHB3	Down-regulated
2.93472e-11	0.737284	0.969	0.517	5.8759e-07	SSC	C1orf194	Down-regulated
3.0998e-11	0.951557	0.969	0.759	6.20642e-07	SSC	GTSF1	Down-regulated
3.2507e-11	0.35209	0.812	0.069	6.50855e-07	SSC	ACTL7B	Down-regulated
3.41803e-11	0.306157	0.756	0	6.84358e-07	SSC	SPATA19	Down-regulated
3.41803e-11	0.287783	0.756	0	6.84358e-07	SSC	IZUMO2	Down-regulated
4.47565e-11	1.06515	1	0.966	8.96116e-07	SSC	TSACC	Down-regulated
4.71254e-11	0.496449	0.75	0	9.43544e-07	SSC	SH3RF2	Down-regulated
4.71254e-11	0.295708	0.75	0	9.43544e-07	SSC	ACTRT2	Down-regulated
5.05835e-11	0.883298	0.988	0.793	1.01278e-06	SSC	CMTM2	Down-regulated
6.47796e-11	0.318973	0.744	0	1.29702e-06	SSC	BPIFA3	Down-regulated
6.47796e-11	0.269777	0.744	0	1.29702e-06	SSC	ZNRF4	Down-regulated
8.09285e-11	0.679721	1	1	1.62035e-06	SSC	SKP1	Down-regulated
1.03877e-10	0.511602	0.938	0.517	2.07982e-06	SSC	MRVI1-AS1	Down-regulated
1.21326e-10	0.323026	0.731	0	2.42919e-06	SSC	ACTL7A	Down-regulated
1.21326e-10	0.30917	0.731	0	2.42919e-06	SSC	CCDC70	Down-regulated
1.21326e-10	0.281298	0.731	0	2.42919e-06	SSC	FHL5	Down-regulated
1.26857e-10	0.308854	0.781	0.034	2.53993e-06	SSC	SPACA7	Down-regulated
1.36467e-10	0.449466	0.944	0.517	2.73234e-06	SSC	C7orf55	Down-regulated
1.38447e-10	0.347859	0.788	0.034	2.77198e-06	SSC	ACRV1	Down-regulated
1.59064e-10	0.348888	0.888	0.241	3.18477e-06	SSC	C20orf85	Down-regulated
2.24593e-10	0.366655	0.719	0	4.4968e-06	SSC	C20orf144	Down-regulated
2.24593e-10	0.338899	0.719	0	4.4968e-06	SSC	TMCO5A	Down-regulated
2.24593e-10	0.274348	0.719	0	4.4968e-06	SSC	TEX35	Down-regulated
3.29046e-10	0.376462	0.819	0.172	6.58817e-06	SSC	MCHR2-AS1	Down-regulated
4.30497e-10	0.745718	0.994	0.828	8.61942e-06	SSC	NDUFB4	Down-regulated
4.84293e-10	0.358996	0.769	0.103	9.69651e-06	SSC	FAM209B	Down-regulated
4.99996e-10	0.307022	0.831	0.207	1.00109e-05	SSC	LOC100507468	Down-regulated
7.43623e-10	0.389308	0.694	0	1.48888e-05	SSC	LINC00919	Down-regulated
7.43623e-10	0.266104	0.694	0	1.48888e-05	SSC	UBQLN3	Down-regulated
1.10792e-09	0.780018	1	1	2.21828e-05	SSC	LAMTOR5	Down-regulated
1.41034e-09	0.709758	0.994	0.966	2.82377e-05	SSC	GTF2A2	Down-regulated
1.63644e-09	0.869704	1	1	3.27648e-05	SSC	GPX4	Down-regulated
1.77237e-09	0.283373	0.675	0	3.54864e-05	SSC	TMEM210	Down-regulated
1.78918e-09	0.695267	0.994	0.724	3.58229e-05	SSC	DYNLRB2	Down-regulated
1.81371e-09	0.27621	0.756	0.103	3.6314e-05	SSC	LACE1	Down-regulated
2.35455e-09	0.411331	0.669	0	4.71428e-05	SSC	C10orf62	Down-regulated
2.87851e-09	0.336196	0.888	0.276	5.76336e-05	SSC	PGAM2	Down-regulated
2.96174e-09	0.591524	0.956	0.586	5.93e-05	SSC	SPATA4	Down-regulated
3.38516e-09	0.275708	0.806	0.172	6.77777e-05	SSC	PDHA2	Down-regulated
3.60643e-09	0.446449	0.906	0.276	7.22079e-05	SSC	ERICH2	Down-regulated
3.69041e-09	0.720423	1	0.897	7.38895e-05	SSC	MFF	Down-regulated
3.71522e-09	0.766188	0.981	0.69	7.43861e-05	SSC	MRPL36	Down-regulated
4.12193e-09	0.325781	0.656	0	8.25293e-05	SSC	C16orf82	Down-regulated
4.19813e-09	0.291038	0.738	0.069	8.4055e-05	SSC	DYNLT3	Down-regulated
4.76747e-09	0.734213	0.994	0.897	9.54544e-05	SSC	H2AFJ	Down-regulated
4.82143e-09	0.753885	0.994	1	9.65347e-05	SSC	MYL12B	Down-regulated
5.11894e-09	0.272094	0.719	0.034	0.000102492	SSC	LOC100996249	Down-regulated
5.12369e-09	0.27071	0.712	0.034	0.000102587	SSC	C10orf82	Down-regulated
7.01767e-09	0.64717	1	1	0.000140508	SSC	SERF2	Down-regulated
8.63723e-09	0.424661	0.706	0.034	0.000172935	SSC	GAPDHS	Down-regulated
9.2255e-09	0.743894	0.994	0.966	0.000184713	SSC	SPCS1	Down-regulated
9.66809e-09	0.270144	0.8	0.172	0.000193575	SSC	DXO	Down-regulated
1.18342e-08	0.637987	0.994	0.793	0.000236944	SSC	CDKN3	Down-regulated
1.43842e-08	0.780522	0.994	1	0.000288001	SSC	NDUFB6	Down-regulated
1.46877e-08	0.26755	0.662	0.034	0.000294077	SSC	PPP1R32	Down-regulated
2.06988e-08	0.750781	0.988	0.931	0.000414432	SSC	COX5A	Down-regulated
2.08122e-08	0.335904	0.656	0.034	0.000416702	SSC	AKAP4	Down-regulated
2.19514e-08	0.298947	0.662	0.034	0.000439511	SSC	C9orf24	Down-regulated
2.22791e-08	0.498453	0.975	0.552	0.000446071	SSC	KIF9	Down-regulated
2.30397e-08	0.523261	0.925	0.517	0.000461302	SSC	CABYR	Down-regulated
2.42761e-08	0.589829	0.994	0.897	0.000486055	SSC	MORN2	Down-regulated
2.96804e-08	0.663741	1	1	0.00059426	SSC	DYNLL1	Down-regulated
3.09558e-08	0.715727	0.988	0.966	0.000619798	SSC	PSMG2	Down-regulated
3.18694e-08	0.31368	0.8	0.172	0.00063809	SSC	SPACA1	Down-regulated
4.32627e-08	0.694011	0.975	0.931	0.000866205	SSC	FAM96B	Down-regulated
4.50504e-08	0.73553	0.981	0.793	0.000901999	SSC	GABARAPL2	Down-regulated
4.60734e-08	0.499299	1	1	0.000922481	SSC	TMA7	Down-regulated
4.80293e-08	0.482231	1	1	0.000961643	SSC	EIF1	Down-regulated
5.16469e-08	0.717626	0.994	0.966	0.00103407	SSC	COX6A1	Down-regulated
5.55294e-08	0.635989	0.994	1	0.00111181	SSC	SNRPG	Down-regulated
5.79823e-08	0.276256	0.594	0	0.00116092	SSC	ODF1	Down-regulated
5.79823e-08	0.252917	0.594	0	0.00116092	SSC	CABS1	Down-regulated
6.82395e-08	0.599511	0.988	0.966	0.00136629	SSC	MLF1	Down-regulated
7.56438e-08	0.370735	0.825	0.31	0.00151454	SSC	PRKCDBP	Down-regulated
7.82778e-08	0.447576	0.95	0.483	0.00156728	SSC	C9orf116	Down-regulated
7.93489e-08	0.447911	0.956	0.483	0.00158872	SSC	C9orf9	Down-regulated
8.72458e-08	0.754878	0.994	1	0.00174683	SSC	CKS2	Down-regulated
9.10437e-08	0.327312	0.712	0.138	0.00182288	SSC	H1FNT	Down-regulated
1.40349e-07	0.369323	0.769	0.207	0.00281007	SSC	CLPB	Down-regulated
1.5428e-07	0.584845	0.969	0.69	0.003089	SSC	MRPL42	Down-regulated
1.63126e-07	0.621659	1	1	0.00326611	SSC	POMP	Down-regulated
2.06825e-07	0.617587	0.988	0.759	0.00414105	SSC	OSER1	Down-regulated
2.06825e-07	0.550251	0.981	0.793	0.00414105	SSC	FAM92A1	Down-regulated
2.13289e-07	0.620661	0.981	0.897	0.00427047	SSC	PTTG1	Down-regulated
2.31638e-07	0.768726	0.962	0.69	0.00463786	SSC	GNG5	Down-regulated
2.62512e-07	0.618543	1	1	0.00525602	SSC	ATP5J	Down-regulated
3.18773e-07	0.328446	0.55	0	0.00638247	SSC	TSSK6	Down-regulated
3.21849e-07	0.341767	0.938	0.483	0.00644406	SSC	C17orf64	Down-regulated
3.32063e-07	0.625869	0.988	1	0.00664856	SSC	SOD1	Down-regulated
3.66191e-07	0.273674	0.731	0.138	0.00733188	SSC	PPP1R2P9	Down-regulated
4.19253e-07	0.580376	0.994	1	0.00839429	SSC	RPS26	Down-regulated
4.52943e-07	0.520669	0.994	1	0.00906883	SSC	SUB1	Down-regulated
4.79909e-07	0.603297	1	1	0.00960874	SSC	RPL26L1	Down-regulated
4.8878e-07	0.307733	0.856	0.31	0.00978635	SSC	MORN5	Down-regulated
5.48731e-07	0.371906	0.856	0.483	0.0109867	SSC	TOPORS-AS1	Down-regulated
5.79009e-07	0.645681	0.95	0.828	0.0115929	SSC	MRPS6	Down-regulated
6.22658e-07	0.34436	0.875	0.31	0.0124669	SSC	PDCL2	Down-regulated
6.38477e-07	0.474147	0.975	0.793	0.0127836	SSC	DBI	Down-regulated
6.49283e-07	0.619226	0.956	0.793	0.0129999	SSC	BOD1L2	Down-regulated
6.49283e-07	0.602122	0.944	0.862	0.0129999	SSC	TMEM258	Down-regulated
8.03308e-07	0.514822	1	1	0.0160838	SSC	COX7A2	Down-regulated
8.51622e-07	0.342225	0.631	0.069	0.0170512	SSC	TSPAN16	Down-regulated
8.82785e-07	0.550187	0.994	1	0.0176751	SSC	SSBP1	Down-regulated
8.92272e-07	0.253401	0.788	0.241	0.0178651	SSC	LOC101929897	Down-regulated
8.99564e-07	0.510458	1	0.966	0.0180111	SSC	ALKBH7	Down-regulated
1.01905e-06	0.402151	0.881	0.483	0.0204034	SSC	PTPMT1	Down-regulated
1.05323e-06	0.469248	0.969	0.828	0.0210877	SSC	TCP11	Down-regulated
1.06506e-06	0.429191	1	1	0.0213245	SSC	COX6C	Down-regulated
1.19127e-06	0.506599	1	0.966	0.0238515	SSC	PSMA6	Down-regulated
1.46091e-06	0.594767	0.994	0.931	0.0292503	SSC	NDUFV2	Down-regulated
1.51327e-06	0.804678	0.95	0.931	0.0302987	SSC	OPHN1	Down-regulated
1.51592e-06	0.565275	0.988	1	0.0303518	SSC	PSMB1	Down-regulated
1.55832e-06	0.585728	0.912	0.621	0.0312007	SSC	SMIM19	Down-regulated
1.56717e-06	0.29379	0.506	0	0.0313779	SSC	SPATA3	Down-regulated
1.58828e-06	0.434428	0.956	0.655	0.0318005	SSC	ACRBP	Down-regulated
1.63173e-06	0.556271	0.975	1	0.0326706	SSC	NDUFB7	Down-regulated
1.72436e-06	0.551692	1	0.897	0.0345251	SSC	ROPN1L	Down-regulated
1.74558e-06	0.273664	0.825	0.276	0.03495	SSC	CAPN3	Down-regulated
1.75638e-06	0.54519	1	1	0.0351662	SSC	PDCD5	Down-regulated
1.80347e-06	0.456887	0.95	0.655	0.036109	SSC	TRAPPC5	Down-regulated
1.85566e-06	0.510111	1	1	0.0371541	SSC	LINC00467	Down-regulated
1.88992e-06	0.557476	1	0.931	0.03784	SSC	POLR2I	Down-regulated
1.89882e-06	0.322937	0.812	0.276	0.0380182	SSC	FEM1B	Down-regulated
2.244e-06	0.567748	0.894	0.621	0.0449293	SSC	MRPL43	Down-regulated
2.28836e-06	0.674905	0.981	0.966	0.0458176	SSC	NDUFA4	Down-regulated
2.35933e-06	0.585593	0.881	0.586	0.0472385	SSC	CENPW	Down-regulated
2.55859e-06	0.270006	0.694	0.138	0.0512282	SSC	C12orf60	Down-regulated
2.57461e-06	0.53042	1	1	0.0515488	SSC	UBL5	Down-regulated
2.58169e-06	0.2877	0.8	0.379	0.0516906	SSC	C11orf70	Down-regulated
2.74053e-06	0.264722	0.844	0.345	0.0548709	SSC	LINC01016	Down-regulated
2.96023e-06	0.527832	0.962	0.724	0.0592697	SSC	ISCA1	Down-regulated
2.96643e-06	0.348054	0.925	0.621	0.0593938	SSC	PPP3R2	Down-regulated
2.9906e-06	0.775959	0.862	0.586	0.0598779	SSC	GAGE2A	Down-regulated
3.12939e-06	0.487233	0.95	0.862	0.0626566	SSC	TMEM59	Down-regulated
3.54866e-06	0.589524	0.925	0.621	0.0710513	SSC	SEC61B	Down-regulated
3.71772e-06	0.589128	0.981	0.897	0.0744361	SSC	DYNLT1	Down-regulated
4.02831e-06	0.536932	0.988	0.931	0.0806549	SSC	RPL36AL	Down-regulated
4.24875e-06	0.478932	0.994	1	0.0850686	SSC	SUMO2	Down-regulated
4.48011e-06	0.546965	0.988	0.966	0.0897008	SSC	SLIRP	Down-regulated
4.55519e-06	0.266788	0.756	0.241	0.091204	SSC	SPATA24	Down-regulated
4.80786e-06	0.531254	0.994	1	0.096263	SSC	OAZ1	Down-regulated
4.85034e-06	0.492976	0.994	0.966	0.0971135	SSC	SEC61G	Down-regulated
4.99556e-06	0.26932	0.819	0.31	0.100021	SSC	PSORS1C1	Down-regulated
5.00128e-06	0.273558	0.525	0.034	0.100136	SSC	TMEM31	Down-regulated
5.02387e-06	0.644096	0.869	0.621	0.100588	SSC	TMEM14A	Down-regulated
5.06749e-06	0.532988	0.988	0.897	0.101461	SSC	SCCPDH	Down-regulated
5.06749e-06	0.525932	0.988	0.897	0.101461	SSC	C14orf166	Down-regulated
5.15811e-06	0.469601	1	0.897	0.103276	SSC	SPA17	Down-regulated
5.28137e-06	0.565443	0.956	0.828	0.105744	SSC	NDUFA12	Down-regulated
5.43653e-06	0.560641	0.975	1	0.10885	SSC	PFDN2	Down-regulated
5.78044e-06	0.507982	0.994	0.966	0.115736	SSC	ATP5J2	Down-regulated
5.93395e-06	0.520178	1	1	0.11881	SSC	NDUFB9	Down-regulated
6.26815e-06	0.417722	0.794	0.276	0.125501	SSC	OAZ3	Down-regulated
6.50546e-06	0.595536	0.925	0.724	0.130252	SSC	PAGE2	Down-regulated
6.70314e-06	0.414804	1	1	0.13421	SSC	RAN	Down-regulated
7.06094e-06	0.530804	0.981	1	0.141374	SSC	DNAJC15	Down-regulated
7.60589e-06	0.366316	0.588	0.138	0.152285	SSC	HRAT5	Down-regulated
7.96892e-06	0.464745	0.994	0.931	0.159554	SSC	ATG3	Down-regulated
8.24773e-06	0.55162	0.988	0.931	0.165136	SSC	MPC2	Down-regulated
8.46992e-06	0.324096	0.762	0.241	0.169585	SSC	PPP1R36	Down-regulated
8.88812e-06	0.590002	0.956	0.828	0.177958	SSC	SF3B6	Down-regulated
9.46204e-06	0.483274	1	0.966	0.189449	SSC	RHOA	Down-regulated
1.0294e-05	0.46909	0.988	0.759	0.206107	SSC	APH1B	Down-regulated
1.12178e-05	0.475594	0.988	0.897	0.224603	SSC	SYPL1	Down-regulated
1.12194e-05	0.546372	0.988	0.966	0.224635	SSC	NDUFA2	Down-regulated
1.14118e-05	0.50651	1	1	0.228488	SSC	NHP2L1	Down-regulated
1.25364e-05	0.384926	0.856	0.517	0.251005	SSC	APITD1	Down-regulated
1.30211e-05	0.592736	0.919	0.759	0.260709	SSC	TMEM14C	Down-regulated
1.37272e-05	0.301279	0.781	0.379	0.274845	SSC	WDR53	Down-regulated
1.46963e-05	0.382485	1	1	0.29425	SSC	FAU	Down-regulated
1.51831e-05	0.305121	0.925	0.621	0.303995	SSC	NDUFC2	Down-regulated
1.58847e-05	0.559023	0.938	0.793	0.318043	SSC	COX8C	Down-regulated
1.72033e-05	0.361131	0.912	0.414	0.344445	SSC	EXOSC4	Down-regulated
1.73428e-05	0.345758	0.975	0.793	0.347238	SSC	RPL17	Down-regulated
1.82207e-05	0.634634	0.944	0.931	0.364815	SSC	TXNDC17	Down-regulated
1.88572e-05	0.48338	0.962	0.931	0.377558	SSC	ATP6V1F	Down-regulated
1.91857e-05	0.418146	0.988	1	0.384136	SSC	BANF1	Down-regulated
1.94861e-05	0.460816	0.975	0.828	0.390151	SSC	VDAC3	Down-regulated
2.01412e-05	0.557217	0.95	0.966	0.403266	SSC	POLR2J	Down-regulated
2.08383e-05	0.482729	0.994	1	0.417224	SSC	CNBP	Down-regulated
2.25982e-05	0.340048	0.925	0.414	0.452461	SSC	CCDC110	Down-regulated
2.29303e-05	0.443541	0.962	0.759	0.45911	SSC	PSMG1	Down-regulated
2.45582e-05	0.49165	0.988	1	0.491705	SSC	LSM3	Down-regulated
2.49023e-05	0.680145	0.831	0.621	0.498593	SSC	COX14	Down-regulated
2.55478e-05	0.614709	0.944	0.966	0.511518	SSC	BNIP3	Down-regulated
2.57903e-05	0.475169	1	0.862	0.516372	SSC	GHITM	Down-regulated
2.58484e-05	0.290993	0.7	0.31	0.517537	SSC	TVP23B	Down-regulated
2.87077e-05	0.304633	0.869	0.483	0.574785	SSC	ATAD1	Down-regulated
2.8904e-05	0.469525	0.988	0.966	0.578717	SSC	CREM	Down-regulated
2.93644e-05	0.55855	0.969	0.931	0.587933	SSC	ATP5G3	Down-regulated
2.93754e-05	0.443561	0.975	1	0.588154	SSC	NDUFA13	Down-regulated
3.05896e-05	0.426304	0.994	0.897	0.612466	SSC	MAEL	Down-regulated
3.18515e-05	0.511571	1	0.862	0.63773	SSC	HINT1	Down-regulated
3.28842e-05	0.482099	0.994	0.793	0.658408	SSC	OBSL1	Down-regulated
3.28991e-05	0.428183	1	1	0.658705	SSC	SRP14	Down-regulated
3.48064e-05	0.460891	0.994	0.966	0.696893	SSC	HN1	Down-regulated
3.64856e-05	0.718856	0.919	0.793	0.730515	SSC	VCX3A	Down-regulated
3.86205e-05	0.552451	0.988	0.862	0.77326	SSC	PSMD8	Down-regulated
3.98861e-05	0.877752	0.994	1	0.7986	SSC	HIST1H4C	Down-regulated
3.99648e-05	0.370364	0.912	0.724	0.800176	SSC	ZPBP	Down-regulated
4.09596e-05	0.465116	0.938	0.793	0.820092	SSC	COPS8	Down-regulated
4.27958e-05	0.31104	0.588	0.172	0.856857	SSC	MAGEA6	Down-regulated
4.28522e-05	0.395314	0.994	0.966	0.857987	SSC	SPATA33	Down-regulated
4.31663e-05	0.527041	0.962	0.931	0.864277	SSC	NHP2	Down-regulated
4.4458e-05	0.337762	0.869	0.621	0.890137	SSC	CKLF	Down-regulated
4.45132e-05	0.498403	0.95	0.897	0.891244	SSC	RNF7	Down-regulated
4.45902e-05	0.430326	0.825	0.448	0.892786	SSC	TMEM9B	Down-regulated
4.4787e-05	0.503254	0.881	0.483	0.896725	SSC	DYRK4	Down-regulated
4.90357e-05	0.412161	0.994	1	0.981793	SSC	EEF1B2	Down-regulated
4.94349e-05	0.298248	0.606	0.138	0.989786	SSC	DRC7	Down-regulated
4.97703e-05	0.469354	0.969	0.862	0.996501	SSC	GYG1	Down-regulated
4.98148e-05	0.443492	0.981	1	0.997393	SSC	COX5B	Down-regulated
5.06088e-05	0.524292	1	0.966	1	SSC	KPNA2	Down-regulated
5.37819e-05	0.515579	0.95	0.862	1	SSC	NDUFA1	Down-regulated
5.51705e-05	0.541117	0.969	0.966	1	SSC	PRDX1	Down-regulated
6.11206e-05	0.365541	0.912	0.69	1	SSC	COPS5	Down-regulated
6.36659e-05	0.37252	0.8	0.483	1	SSC	SDHAF3	Down-regulated
6.38895e-05	0.560659	0.95	0.862	1	SSC	PAGE5	Down-regulated
6.6942e-05	0.451144	0.931	0.69	1	SSC	TOMM5	Down-regulated
6.70867e-05	0.424447	0.994	1	1	SSC	MRPL51	Down-regulated
6.76815e-05	0.253693	0.869	0.517	1	SSC	C22orf23	Down-regulated
7.27985e-05	0.359297	0.856	0.448	1	SSC	FAM71E1	Down-regulated
7.30538e-05	0.512414	0.981	0.966	1	SSC	TRMT112	Down-regulated
7.30878e-05	0.258829	0.706	0.241	1	SSC	PROCA1	Down-regulated
7.40431e-05	0.389741	0.925	0.724	1	SSC	ACTL6A	Down-regulated
8.00529e-05	0.399892	0.831	0.552	1	SSC	CDK7	Down-regulated
8.3254e-05	0.281712	0.975	0.897	1	SSC	TBPL1	Down-regulated
8.39288e-05	0.333918	0.762	0.448	1	SSC	WFDC3	Down-regulated
8.44414e-05	0.509813	0.95	0.897	1	SSC	MYL12A	Down-regulated
8.57138e-05	0.448421	0.919	0.759	1	SSC	COMMD3	Down-regulated
8.65387e-05	0.485468	0.981	0.966	1	SSC	BTF3	Down-regulated
8.6981e-05	0.636755	0.944	0.862	1	SSC	S100A10	Down-regulated
8.76429e-05	0.321057	0.862	0.517	1	SSC	INO80C	Down-regulated
8.89272e-05	0.533165	0.919	0.724	1	SSC	SNRPA1	Down-regulated
9.06058e-05	0.472263	0.994	0.897	1	SSC	DAD1	Down-regulated
9.27131e-05	0.330002	0.994	1	1	SSC	CCT2	Down-regulated
9.41603e-05	0.53243	0.662	0.241	1	SSC	IFI16	Down-regulated
9.5583e-05	0.40757	0.981	1	1	SSC	PARK7	Down-regulated
9.65638e-05	0.501292	0.869	0.655	1	SSC	COMMD1	Down-regulated
0.000100038	0.456805	0.981	0.931	1	SSC	PSMD6	Down-regulated
0.000101246	0.325757	0.838	0.414	1	SSC	RPL10L	Down-regulated
0.000101585	0.411052	0.994	1	1	SSC	UQCRB	Down-regulated
0.000102563	0.468093	0.888	0.724	1	SSC	LSM1	Down-regulated
0.00010471	0.271227	0.788	0.379	1	SSC	REEP3	Down-regulated
0.000104716	0.377728	0.994	1	1	SSC	ATP5B	Down-regulated
0.000107938	0.447042	1	0.966	1	SSC	KRBOX1	Down-regulated
0.000108706	0.351238	0.95	0.621	1	SSC	COX7B2	Down-regulated
0.000109569	0.432712	0.988	0.897	1	SSC	MRPS15	Down-regulated
0.000110371	0.496217	0.894	0.655	1	SSC	MRPL22	Down-regulated
0.000118172	0.341943	0.994	0.931	1	SSC	PRKAR1A	Down-regulated
0.000120845	0.516703	0.969	0.966	1	SSC	HSPB1	Down-regulated
0.00012124	0.295438	0.906	0.448	1	SSC	LOC100130700	Down-regulated
0.000123081	0.488948	0.875	0.621	1	SSC	APOO	Down-regulated
0.000123559	0.458247	0.975	0.862	1	SSC	GLRX3	Down-regulated
0.000124059	0.324778	0.881	0.517	1	SSC	HRASLS	Down-regulated
0.000130038	0.483515	0.944	0.897	1	SSC	IER3IP1	Down-regulated
0.000130664	0.265512	0.712	0.31	1	SSC	RFPL3S	Down-regulated
0.000134742	0.382379	0.95	0.759	1	SSC	MRPL47	Down-regulated
0.000135243	0.493398	0.988	0.897	1	SSC	ACP1	Down-regulated
0.000137297	0.445945	0.994	1	1	SSC	COX4I1	Down-regulated
0.000137297	0.380696	1	1	1	SSC	RNF114	Down-regulated
0.000138432	0.267381	0.781	0.379	1	SSC	UCHL3	Down-regulated
0.000140247	0.363617	0.956	0.897	1	SSC	ITM2B	Down-regulated
0.000147502	0.478852	0.9	0.69	1	SSC	TRAPPC4	Down-regulated
0.000147917	0.444156	1	1	1	SSC	CHCHD2	Down-regulated
0.000152378	0.321786	1	1	1	SSC	TCEB2	Down-regulated
0.000161552	0.481044	0.975	0.828	1	SSC	KRTCAP2	Down-regulated
0.000162844	0.502848	0.969	0.966	1	SSC	CFL1	Down-regulated
0.000167796	0.32757	0.838	0.552	1	SSC	MRPL39	Down-regulated
0.000169009	0.499895	1	0.966	1	SSC	UQCR10	Down-regulated
0.000171489	0.40647	0.812	0.552	1	SSC	MRPS7	Down-regulated
0.000179263	0.44607	1	0.966	1	SSC	ATPIF1	Down-regulated
0.000179263	0.394808	1	0.966	1	SSC	ATP5L	Down-regulated
0.000181916	0.463642	1	0.931	1	SSC	CD164	Down-regulated
0.00018652	0.466888	0.906	0.759	1	SSC	MRPS23	Down-regulated
0.000188678	0.526048	0.912	0.828	1	SSC	C4orf3	Down-regulated
0.000192579	0.252235	0.588	0.172	1	SSC	BPGM	Down-regulated
0.000195747	0.404175	0.988	1	1	SSC	UBE2N	Down-regulated
0.000197271	0.339129	0.9	0.621	1	SSC	TRIM13	Down-regulated
0.000197727	0.383361	0.9	0.655	1	SSC	POLB	Down-regulated
0.000223045	0.484444	0.962	0.931	1	SSC	ATP5H	Down-regulated
0.000225138	0.455129	0.744	0.517	1	SSC	VCX2	Down-regulated
0.000228905	0.439004	0.95	0.759	1	SSC	AMZ2	Down-regulated
0.000234342	0.366029	0.956	0.828	1	SSC	DPCD	Down-regulated
0.000238597	0.27071	0.844	0.517	1	SSC	IAH1	Down-regulated
0.000261064	0.483216	0.775	0.586	1	SSC	DCTN6	Down-regulated
0.000265357	0.343681	1	1	1	SSC	NACA	Down-regulated
0.00027307	0.44762	0.981	1	1	SSC	DSTN	Down-regulated
0.000273077	0.447167	0.994	1	1	SSC	TMBIM6	Down-regulated
0.000273077	0.410967	1	0.966	1	SSC	MRPL33	Down-regulated
0.000273423	0.487586	0.831	0.69	1	SSC	TMEM230	Down-regulated
0.000274547	0.49789	0.931	0.966	1	SSC	EIF4A3	Down-regulated
0.000284593	0.260704	0.812	0.448	1	SSC	ZC2HC1C	Down-regulated
0.000284954	0.398179	0.975	0.897	1	SSC	CYCS	Down-regulated
0.000293291	0.40409	0.988	0.931	1	SSC	ATP6V1G1	Down-regulated
0.000293309	0.423152	1	1	1	SSC	C14orf2	Down-regulated
0.000297125	0.460299	0.881	0.69	1	SSC	CCDC12	Down-regulated
0.000303878	0.446251	0.981	0.897	1	SSC	SNRPC	Down-regulated
0.000319995	0.494854	0.9	0.759	1	SSC	WDR61	Down-regulated
0.000323891	0.458303	0.981	0.862	1	SSC	FIS1	Down-regulated
0.000330939	0.424009	0.981	0.966	1	SSC	EIF1B	Down-regulated
0.000333307	0.406387	0.988	1	1	SSC	CSNK2B	Down-regulated
0.000334889	0.415553	0.919	0.724	1	SSC	PFDN4	Down-regulated
0.000352677	0.407402	1	1	1	SSC	SHFM1	Down-regulated
0.000353997	0.370205	0.656	0.31	1	SSC	C6orf52	Down-regulated
0.000359217	0.411427	0.956	0.759	1	SSC	NDUFB3	Down-regulated
0.000364056	0.462983	0.875	0.69	1	SSC	NDUFAF2	Down-regulated
0.000367213	0.367006	0.888	0.552	1	SSC	COPS4	Down-regulated
0.000373085	0.438798	0.988	0.966	1	SSC	RBX1	Down-regulated
0.000373094	0.438393	1	1	1	SSC	FTH1	Down-regulated
0.000373094	0.381386	1	0.966	1	SSC	NDUFC1	Down-regulated
0.000383106	0.369077	0.888	0.759	1	SSC	OST4	Down-regulated
0.000386875	0.512094	0.925	0.793	1	SSC	POLR2K	Down-regulated
0.000389045	0.577017	0.975	0.931	1	SSC	MAGEB2	Down-regulated
0.00040017	0.32204	1	0.966	1	SSC	TCEB1	Down-regulated
0.000409515	0.308784	0.95	0.69	1	SSC	SYCE3	Down-regulated
0.000423968	0.363626	0.912	0.69	1	SSC	PCMT1	Down-regulated
0.000425842	0.478274	0.85	0.69	1	SSC	ZNF706	Down-regulated
0.000428655	0.353941	0.962	0.862	1	SSC	ARL4A	Down-regulated
0.000434992	0.409287	0.988	0.862	1	SSC	NDUFAF3	Down-regulated
0.000462337	0.406264	0.956	0.828	1	SSC	VDAC2	Down-regulated
0.000477843	0.530275	0.925	0.897	1	SSC	TPI1	Down-regulated
0.00049648	0.343175	0.769	0.448	1	SSC	EMC8	Down-regulated
0.000504839	0.3922	0.794	0.483	1	SSC	COMMD8	Down-regulated
0.000506581	0.356627	0.994	1	1	SSC	CCT5	Down-regulated
0.000509805	0.276866	0.662	0.345	1	SSC	ZNF585B	Down-regulated
0.000511484	0.340178	0.681	0.31	1	SSC	FAM104B	Down-regulated
0.000520536	0.506816	0.969	0.931	1	SSC	HSPE1	Down-regulated
0.000521805	0.399541	0.894	0.793	1	SSC	DPM1	Down-regulated
0.000524093	0.533458	0.875	0.724	1	SSC	DLK1	Down-regulated
0.000525732	0.447591	0.75	0.448	1	SSC	TXN	Down-regulated
0.000533115	0.285944	0.95	0.724	1	SSC	FAM104A	Down-regulated
0.000535896	0.405285	0.919	0.828	1	SSC	GGH	Down-regulated
0.000543512	0.30195	0.888	0.586	1	SSC	C11orf74	Down-regulated
0.000548253	0.432573	0.85	0.586	1	SSC	CSRP2	Down-regulated
0.000556935	0.416885	0.944	0.931	1	SSC	VAPA	Down-regulated
0.000557632	0.318609	1	1	1	SSC	RPL35A	Down-regulated
0.000578271	0.389332	0.919	0.862	1	SSC	FKBP3	Down-regulated
0.000588298	0.46373	0.888	0.759	1	SSC	NDUFS4	Down-regulated
0.000588902	0.38642	1	0.897	1	SSC	ATP5O	Down-regulated
0.000612413	0.346957	0.794	0.448	1	SSC	CFAP221	Down-regulated
0.000621756	0.46891	0.975	0.966	1	SSC	POLR2L	Down-regulated
0.000633591	0.384236	0.956	0.828	1	SSC	CMSS1	Down-regulated
0.000685155	0.329775	0.912	0.69	1	SSC	TPRKB	Down-regulated
0.000685925	0.502291	0.825	0.655	1	SSC	ZBED5-AS1	Down-regulated
0.000702231	0.416017	1	1	1	SSC	GAPDH	Down-regulated
0.000703218	0.324322	0.931	0.759	1	SSC	ADAD1	Down-regulated
0.000710319	0.297969	0.962	0.759	1	SSC	PSMD14	Down-regulated
0.000715414	0.34191	0.956	0.828	1	SSC	C7orf73	Down-regulated
0.000718119	0.299333	0.9	0.621	1	SSC	CNN3	Down-regulated
0.000735281	0.299463	0.775	0.448	1	SSC	MRPL34	Down-regulated
0.000761091	0.390692	1	1	1	SSC	CALM2	Down-regulated
0.000768583	0.348898	0.806	0.552	1	SSC	MRPL18	Down-regulated
0.000771252	0.383948	0.988	0.897	1	SSC	NDUFB2	Down-regulated
0.000771336	0.347039	1	1	1	SSC	EIF5	Down-regulated
0.000839834	0.331223	0.762	0.448	1	SSC	MRPS14	Down-regulated
0.000852189	0.456194	0.969	0.966	1	SSC	NDUFA6	Down-regulated
0.000880647	0.322559	0.731	0.414	1	SSC	CENPN	Down-regulated
0.000892014	0.446453	0.962	0.862	1	SSC	TOMM6	Down-regulated
0.000899949	0.288156	0.862	0.621	1	SSC	RNF141	Down-regulated
0.000904099	0.326178	0.962	0.897	1	SSC	RAB11A	Down-regulated
0.00095991	0.299711	0.981	0.966	1	SSC	RAE1	Down-regulated
0.000971735	0.367226	0.831	0.517	1	SSC	C11orf1	Down-regulated
0.00103174	0.293847	0.662	0.345	1	SSC	DHPS	Down-regulated
0.00105216	0.342942	0.981	0.966	1	SSC	MYEOV2	Down-regulated
0.00106975	0.371046	0.806	0.586	1	SSC	WRB	Down-regulated
0.0010975	0.351931	0.881	0.621	1	SSC	LEPROTL1	Down-regulated
0.00111578	0.383136	0.994	1	1	SSC	RPS13	Down-regulated
0.00113769	0.426871	0.981	0.966	1	SSC	CWC15	Down-regulated
0.0011412	0.301266	0.95	0.724	1	SSC	CFAP36	Down-regulated
0.00114961	0.290679	0.675	0.31	1	SSC	YAE1D1	Down-regulated
0.001198	0.336246	0.938	0.655	1	SSC	ACOT13	Down-regulated
0.00122102	0.348524	0.988	0.759	1	SSC	TRIM36	Down-regulated
0.00124344	0.271993	0.788	0.414	1	SSC	CMC1	Down-regulated
0.00124405	0.379457	0.906	0.793	1	SSC	EIF3E	Down-regulated
0.00125715	0.402719	0.894	0.793	1	SSC	PSMB2	Down-regulated
0.00127422	0.279694	0.581	0.276	1	SSC	KRTDAP	Down-regulated
0.00127874	0.381245	0.819	0.586	1	SSC	TMEM261	Down-regulated
0.00128535	0.331746	0.95	0.931	1	SSC	SNX3	Down-regulated
0.00129346	0.255915	0.888	0.621	1	SSC	METTL23	Down-regulated
0.00129568	0.309323	0.662	0.379	1	SSC	NIF3L1	Down-regulated
0.00132924	0.309043	0.488	0.172	1	SSC	CBR1	Down-regulated
0.00135418	0.337125	0.981	1	1	SSC	ROMO1	Down-regulated
0.00136301	0.278254	0.744	0.345	1	SSC	TRAPPC2B	Down-regulated
0.00136703	0.267295	0.888	0.69	1	SSC	SPESP1	Down-regulated
0.00137085	0.373592	0.95	0.966	1	SSC	SIVA1	Down-regulated
0.0013804	0.394925	0.981	0.966	1	SSC	SRSF7	Down-regulated
0.00141307	0.328039	0.538	0.241	1	SSC	ZUFSP	Down-regulated
0.0014151	0.46249	0.862	0.759	1	SSC	TMEM147	Down-regulated
0.00142275	0.308549	0.931	0.931	1	SSC	DGUOK	Down-regulated
0.00145811	0.403027	0.938	0.828	1	SSC	CPVL	Down-regulated
0.00146211	0.355665	1	1	1	SSC	RPL15	Down-regulated
0.00149537	0.423056	0.838	0.621	1	SSC	S100A11	Down-regulated
0.00152695	0.459238	0.9	0.828	1	SSC	UFM1	Down-regulated
0.00153422	0.399115	0.938	0.828	1	SSC	MRPL14	Down-regulated
0.00158142	0.327458	0.738	0.483	1	SSC	NUDCD2	Down-regulated
0.00164567	0.415364	0.931	0.897	1	SSC	AKR1B1	Down-regulated
0.00165969	0.315437	1	1	1	SSC	DNAJB6	Down-regulated
0.00167186	0.467004	0.756	0.621	1	SSC	PTS	Down-regulated
0.00168995	0.283259	0.812	0.414	1	SSC	TSPAN6	Down-regulated
0.00168997	0.29582	0.581	0.31	1	SSC	NUDT7	Down-regulated
0.00172395	0.251655	0.8	0.448	1	SSC	CYSTM1	Down-regulated
0.00173029	0.381223	0.712	0.517	1	SSC	NXT1	Down-regulated
0.00173377	0.278864	0.594	0.31	1	SSC	PYROXD1	Down-regulated
0.0017451	0.348843	0.962	1	1	SSC	COX7A2L	Down-regulated
0.00178182	0.322888	0.731	0.379	1	SSC	C2orf74	Down-regulated
0.00178974	0.351694	0.988	1	1	SSC	PRDX5	Down-regulated
0.00184077	0.394644	0.919	0.897	1	SSC	TIMMDC1	Down-regulated
0.00185506	0.35741	0.931	0.931	1	SSC	GTF3A	Down-regulated
0.00188935	0.326246	0.956	0.759	1	SSC	DCUN1D1	Down-regulated
0.00192043	0.334476	0.95	0.655	1	SSC	MDH2	Down-regulated
0.00192503	0.444115	0.938	0.862	1	SSC	SLC25A5	Down-regulated
0.00194246	0.278673	0.875	0.517	1	SSC	YBEY	Down-regulated
0.001954	0.394477	0.881	0.793	1	SSC	ATP5C1	Down-regulated
0.0020227	0.281439	0.7	0.414	1	SSC	SH3BGR	Down-regulated
0.00203789	0.255666	0.881	0.759	1	SSC	AP3S1	Down-regulated
0.00207304	0.443126	0.944	0.793	1	SSC	MIEN1	Down-regulated
0.0021837	0.374652	0.994	1	1	SSC	ANAPC11	Down-regulated
0.00221478	0.305975	0.619	0.379	1	SSC	TMSB15A	Down-regulated
0.00222792	0.342908	0.862	0.448	1	SSC	TMEM107	Down-regulated
0.00222893	0.276835	0.694	0.414	1	SSC	CHCHD3	Down-regulated
0.00226014	0.289812	0.888	0.69	1	SSC	GPN3	Down-regulated
0.00232256	0.341922	0.919	0.759	1	SSC	TUBG1	Down-regulated
0.00232956	0.283691	0.906	0.724	1	SSC	BBIP1	Down-regulated
0.00235087	0.370702	0.994	1	1	SSC	LSM4	Down-regulated
0.00240425	0.355081	0.95	0.793	1	SSC	SUMO3	Down-regulated
0.00240678	0.536414	0.95	0.897	1	SSC	C12orf57	Down-regulated
0.00243867	0.339643	0.975	1	1	SSC	MEAF6	Down-regulated
0.00248374	0.295016	0.981	0.966	1	SSC	TMBIM4	Down-regulated
0.00252354	0.353123	0.725	0.448	1	SSC	NOL12	Down-regulated
0.00252834	0.329596	0.969	0.862	1	SSC	MRPS21	Down-regulated
0.00258368	0.330347	0.719	0.379	1	SSC	TXNDC9	Down-regulated
0.00263677	0.476707	0.838	0.69	1	SSC	ACAP2	Down-regulated
0.00268552	0.346526	0.944	0.931	1	SSC	ENY2	Down-regulated
0.00271654	0.355564	0.95	0.828	1	SSC	PRDX4	Down-regulated
0.0027307	0.30843	0.594	0.276	1	SSC	PSTK	Down-regulated
0.00275394	0.317678	0.981	1	1	SSC	RPL14	Down-regulated
0.00277187	0.400154	0.862	0.759	1	SSC	MDH1	Down-regulated
0.00287884	0.281708	0.906	0.69	1	SSC	REEP5	Down-regulated
0.00301366	0.279917	0.694	0.448	1	SSC	ANAPC10	Down-regulated
0.00309213	0.251156	0.462	0.172	1	SSC	FBXO8	Down-regulated
0.00318114	0.369555	0.994	1	1	SSC	GSTM3	Down-regulated
0.00320382	0.272469	0.931	0.724	1	SSC	EIF4E	Down-regulated
0.00321634	0.279096	0.962	0.828	1	SSC	ARL2	Down-regulated
0.00325789	0.35527	0.981	1	1	SSC	CACYBP	Down-regulated
0.00330204	0.27251	0.744	0.517	1	SSC	2021-03-05	Down-regulated
0.00333564	0.389889	1	0.759	1	SSC	AURKAIP1	Down-regulated
0.00333564	0.316664	0.981	0.862	1	SSC	BAG5	Down-regulated
0.00335307	0.29263	0.675	0.414	1	SSC	NKIRAS1	Down-regulated
0.00345724	0.381615	0.975	1	1	SSC	MAP1LC3B	Down-regulated
0.00354021	0.307008	0.988	1	1	SSC	RPL7	Down-regulated
0.00354153	0.306909	0.831	0.655	1	SSC	CHMP5	Down-regulated
0.00362653	0.330857	0.838	0.621	1	SSC	ATP5S	Down-regulated
0.00364964	0.435053	0.875	0.69	1	SSC	SNAR-F	Down-regulated
0.00365008	0.305384	0.869	0.621	1	SSC	MEA1	Down-regulated
0.0037335	0.376045	0.694	0.552	1	SSC	FAM96A	Down-regulated
0.0038042	0.253972	0.638	0.414	1	SSC	CHMP1B	Down-regulated
0.00382208	0.30367	0.994	0.966	1	SSC	COX7C	Down-regulated
0.00385486	0.315966	0.881	0.69	1	SSC	TXNL1	Down-regulated
0.00385794	0.307097	0.906	0.724	1	SSC	GLUL	Down-regulated
0.00394433	0.345949	0.706	0.414	1	SSC	POMC	Down-regulated
0.00395877	0.276992	0.981	0.966	1	SSC	UBE2L3	Down-regulated
0.00402895	0.334215	0.981	1	1	SSC	SNRPD2	Down-regulated
0.00407273	0.315221	0.969	0.793	1	SSC	GMPS	Down-regulated
0.00411781	0.351204	0.881	0.724	1	SSC	COX17	Down-regulated
0.00413923	0.253406	0.85	0.586	1	SSC	DPH3	Down-regulated
0.00431435	0.355452	0.888	0.69	1	SSC	PDHB	Down-regulated
0.00436733	0.386953	0.95	0.897	1	SSC	NDUFB5	Down-regulated
0.00437099	0.349765	0.975	1	1	SSC	SECISBP2	Down-regulated
0.0044542	0.257044	0.819	0.483	1	SSC	ZNHIT2	Down-regulated
0.00446729	0.382154	0.881	0.724	1	SSC	IQCK	Down-regulated
0.00472074	0.354709	0.638	0.345	1	SSC	HK1	Down-regulated
0.00473777	0.42114	0.856	0.759	1	SSC	UXT	Down-regulated
0.0048497	0.283448	1	1	1	SSC	PFDN5	Down-regulated
0.0048745	0.347072	0.944	0.966	1	SSC	FKBP1A	Down-regulated
0.00502008	0.271948	0.912	0.586	1	SSC	CYB5R2	Down-regulated
0.00507102	0.362276	0.819	0.621	1	SSC	METTL5	Down-regulated
0.00523465	0.294114	0.925	0.793	1	SSC	C15orf61	Down-regulated
0.00537401	0.344834	0.969	0.931	1	SSC	ELOF1	Down-regulated
0.00539619	0.398423	0.606	0.414	1	SSC	RPP40	Down-regulated
0.00552975	0.441794	0.838	0.862	1	SSC	GRPEL1	Down-regulated
0.00573404	0.262284	0.762	0.483	1	SSC	CARHSP1	Down-regulated
0.00575304	0.318865	0.981	0.931	1	SSC	NAE1	Down-regulated
0.00576962	0.255273	0.644	0.379	1	SSC	CAB39L	Down-regulated
0.00579383	0.302707	0.762	0.552	1	SSC	PRDX3	Down-regulated
0.00580373	0.323795	0.806	0.552	1	SSC	ECH1	Down-regulated
0.00587997	0.324615	0.938	0.966	1	SSC	CCDC23	Down-regulated
0.00600807	0.303104	0.675	0.379	1	SSC	MRPL13	Down-regulated
0.0060184	0.35687	0.975	0.966	1	SSC	SNRPE	Down-regulated
0.00603532	0.495102	0.638	0.483	1	SSC	FAM26F	Down-regulated
0.00623351	0.320548	0.425	0.138	1	SSC	DUSP10	Down-regulated
0.00643753	0.3414	0.981	1	1	SSC	CALM1	Down-regulated
0.0064376	0.289159	0.988	1	1	SSC	GPS2	Down-regulated
0.00650992	0.3379	0.994	1	1	SSC	RPL39L	Down-regulated
0.00660875	0.376115	0.944	0.828	1	SSC	NAA38	Down-regulated
0.00664828	0.307479	0.681	0.517	1	SSC	VPS72	Down-regulated
0.00680594	0.360248	0.975	0.966	1	SSC	PHPT1	Down-regulated
0.00685412	0.404502	0.912	0.828	1	SSC	LSM6	Down-regulated
0.00687697	0.342703	0.956	0.862	1	SSC	SNAP29	Down-regulated
0.00688244	0.271735	1	1	1	SSC	RPL31	Down-regulated
0.00711414	0.285922	0.975	0.931	1	SSC	ILF2	Down-regulated
0.00712045	0.354029	0.894	0.897	1	SSC	CIRH1A	Down-regulated
0.00715233	0.392789	0.969	0.897	1	SSC	PRDX6	Down-regulated
0.00718094	0.258423	0.738	0.414	1	SSC	GLRX2	Down-regulated
0.0072152	0.251743	0.838	0.621	1	SSC	SOX30	Down-regulated
0.00734002	0.306997	0.931	0.862	1	SSC	OTUD6B-AS1	Down-regulated
0.00743466	0.454038	0.975	0.897	1	SSC	PSMA7	Down-regulated
0.00748193	0.327639	0.812	0.655	1	SSC	MRPS11	Down-regulated
0.00751618	0.347402	0.962	0.931	1	SSC	GTF2H5	Down-regulated
0.00759174	0.317754	0.938	0.897	1	SSC	THYN1	Down-regulated
0.00759926	0.337141	0.975	0.862	1	SSC	CCDC53	Down-regulated
0.00760598	0.403265	0.856	0.759	1	SSC	FAM150B	Down-regulated
0.00763073	0.342327	0.894	0.793	1	SSC	TMEM126A	Down-regulated
0.00767962	0.390193	0.894	0.828	1	SSC	UBE2V2	Down-regulated
0.00768099	0.268923	0.881	0.724	1	SSC	LCA5L	Down-regulated
0.00776963	0.293567	0.969	1	1	SSC	NDUFA8	Down-regulated
0.0079377	0.337736	0.794	0.621	1	SSC	EXOSC8	Down-regulated
0.00797289	0.313886	0.9	0.759	1	SSC	MRPS31	Down-regulated
0.00799118	0.385356	0.862	0.724	1	SSC	AATF	Down-regulated
0.00811421	0.357682	0.95	0.966	1	SSC	C11orf31	Down-regulated
0.00832046	0.348524	0.7	0.517	1	SSC	FAM200B	Down-regulated
0.0083625	0.349954	0.831	0.724	1	SSC	C22orf39	Down-regulated
0.00846932	0.286778	0.519	0.276	1	SSC	RAMP2	Down-regulated
0.00847405	0.643938	0.95	0.931	1	SSC	FTL	Down-regulated
0.00856681	0.357403	0.675	0.483	1	SSC	PIGH	Down-regulated
0.00856786	0.261283	0.95	0.966	1	SSC	ATXN10	Down-regulated
0.0085714	0.285074	1	1	1	SSC	RPS23	Down-regulated
0.00903495	0.396082	0.481	0.276	1	SSC	RBP4	Down-regulated
0.00908348	0.35142	0.575	0.31	1	SSC	SH3BGRL3	Down-regulated
0.0091458	0.31479	1	1	1	SSC	RPS15	Down-regulated
0.00924306	0.273288	0.962	0.966	1	SSC	OTUB1	Down-regulated
0.00926318	0.322009	0.875	0.828	1	SSC	PDCL3	Down-regulated
0.00936424	0.304086	0.75	0.552	1	SSC	MED8	Down-regulated
0.00946569	0.319315	0.919	0.828	1	SSC	SDHB	Down-regulated
0.0095415	0.331628	0.481	0.241	1	SSC	LGALSL	Down-regulated
0.00965032	0.289584	0.988	0.966	1	SSC	UQCRQ	Down-regulated
0.00965928	0.374982	0.919	0.759	1	SSC	UQCC2	Down-regulated
0.00974249	0.353668	0.944	0.862	1	SSC	PSMA2	Down-regulated
0.00991425	0.378154	0.906	0.793	1	SSC	SNRPB2	Down-regulated
0.00996318	0.287959	0.962	0.966	1	SSC	TAF9	Down-regulated
1.47568e-20	0.55894	0.837	0.178	2.74197e-16	Diff.ing SPG	SYNPO2L	Up-regulated
3.53893e-18	0.742752	1	0.6	6.57569e-14	Diff.ing SPG	POM121L8P	Up-regulated
1.7623e-17	1.43912	0.977	0.711	3.27453e-13	Diff.ing SPG	KIAA0825	Up-regulated
1.11742e-16	0.404108	0.814	0.185	2.07627e-12	Diff.ing SPG	TDRD5	Up-regulated
1.43367e-16	0.552671	0.907	0.393	2.66389e-12	Diff.ing SPG	LINC01120	Up-regulated
2.1888e-16	1.16058	1	0.837	4.067e-12	Diff.ing SPG	CCDC88A	Up-regulated
1.25835e-15	0.986265	1	0.889	2.33814e-11	Diff.ing SPG	NIPBL	Up-regulated
3.05707e-15	1.18197	0.419	0	5.68034e-11	Diff.ing SPG	MMP1	Up-regulated
4.75968e-15	0.680699	1	1	8.84396e-11	Diff.ing SPG	HSP90AA1	Up-regulated
5.1473e-15	0.873689	1	0.941	9.56419e-11	Diff.ing SPG	SFPQ	Up-regulated
1.09394e-14	0.582734	0.744	0.178	2.03265e-10	Diff.ing SPG	ANKRD18A	Up-regulated
1.22757e-14	0.931824	0.977	0.57	2.28094e-10	Diff.ing SPG	PDCD7	Up-regulated
2.15493e-14	0.996763	1	0.659	4.00408e-10	Diff.ing SPG	LOC729348	Up-regulated
3.17728e-14	0.505122	0.721	0.163	5.9037e-10	Diff.ing SPG	COL16A1	Up-regulated
4.16338e-14	0.837314	1	0.83	7.73597e-10	Diff.ing SPG	SRRM2	Up-regulated
7.90834e-14	0.929819	1	0.822	1.46945e-09	Diff.ing SPG	SUGP2	Up-regulated
1.07263e-13	0.612922	1	0.622	1.99305e-09	Diff.ing SPG	GGA1	Up-regulated
2.51734e-13	0.850005	1	0.904	4.67747e-09	Diff.ing SPG	KDM5A	Up-regulated
2.52304e-13	0.712462	1	0.911	4.68807e-09	Diff.ing SPG	NKTR	Up-regulated
2.75226e-13	1.01376	0.93	0.504	5.11398e-09	Diff.ing SPG	CCDC144B	Up-regulated
3.59281e-13	0.610858	0.907	0.6	6.67579e-09	Diff.ing SPG	RFX4	Up-regulated
3.78944e-13	0.2727	0.721	0.193	7.04116e-09	Diff.ing SPG	TSPYL4	Up-regulated
4.82135e-13	0.779168	0.977	0.711	8.95854e-09	Diff.ing SPG	BRD1	Up-regulated
6.31827e-13	0.87433	0.953	0.748	1.174e-08	Diff.ing SPG	BAZ2A	Up-regulated
7.06994e-13	0.896961	0.977	0.741	1.31367e-08	Diff.ing SPG	BPTF	Up-regulated
8.15207e-13	0.757558	1	0.896	1.51474e-08	Diff.ing SPG	PNISR	Up-regulated
8.64814e-13	0.624563	0.791	0.326	1.60691e-08	Diff.ing SPG	LINC01206	Up-regulated
8.87427e-13	0.535244	1	0.711	1.64893e-08	Diff.ing SPG	KHSRP	Up-regulated
1.25142e-12	0.600678	0.791	0.281	2.32526e-08	Diff.ing SPG	COL1A2	Up-regulated
1.3564e-12	0.602696	0.744	0.252	2.52033e-08	Diff.ing SPG	MYBL1	Up-regulated
1.39853e-12	1.02773	0.86	0.385	2.5986e-08	Diff.ing SPG	SETD2	Up-regulated
2.19906e-12	0.820283	0.884	0.489	4.08608e-08	Diff.ing SPG	WDR82	Up-regulated
2.51949e-12	0.761947	1	0.896	4.68147e-08	Diff.ing SPG	KPNB1	Up-regulated
2.58637e-12	1.01998	0.86	0.444	4.80573e-08	Diff.ing SPG	EEA1	Up-regulated
3.05716e-12	0.879413	0.907	0.711	5.68052e-08	Diff.ing SPG	WNK1	Up-regulated
3.35448e-12	0.652616	0.884	0.563	6.23296e-08	Diff.ing SPG	USP32P1	Up-regulated
3.71854e-12	0.665833	0.977	0.785	6.90942e-08	Diff.ing SPG	ATP2A2	Up-regulated
4.34855e-12	0.736287	0.977	0.881	8.08004e-08	Diff.ing SPG	CTR9	Up-regulated
4.43066e-12	0.789886	0.721	0.267	8.2326e-08	Diff.ing SPG	CRX	Up-regulated
4.45423e-12	0.684777	1	0.874	8.2764e-08	Diff.ing SPG	UBN1	Up-regulated
4.93361e-12	0.584143	0.814	0.363	9.16713e-08	Diff.ing SPG	SOS2	Up-regulated
5.3337e-12	0.70459	1	0.77	9.91055e-08	Diff.ing SPG	EP300	Up-regulated
5.37945e-12	0.770228	1	0.978	9.99555e-08	Diff.ing SPG	PCM1	Up-regulated
[truncated: 9,246 more rows]

## Sheet: ClassIV_DEGs_vs_NC
p_val	avg_logFC	pct.1	pct.2	p_val_adj	cluster	gene	group
[truncated: 9,165 more rows]
