# Supplementary material for: Deciphering the Molecular Characteristics of Human Idiopathic Nonobstructive Azoospermia from the Perspective of Germ Cells
Source: Adv Sci (Weinh). 2023 Apr 21;10(17):2206852. doi: 10.1002/advs.202206852 (PMC10265083; doi:10.1002/advs.202206852)
Supplement: Supplementary file 4 — Supplemental Table 3 [file ADVS-10-2206852-s003.xlsx]

## Sheet: ClassI_up-regulated_gene_GO
GroupID	Category	Term	Description	LogP	Log(q-value)	InTerm_InList	Genes	Symbols
1_Summary	Reactome Gene Sets	R-HSA-2262752	Cellular responses to stress	-58.803	-54.4839	175/585	318,467,468,533,1026,1032,1387,1410,1649,1781,1915,2033,2146,2288,2353,2878,3005,3006,3008,3012,3014,3015,3018,3021,3091,3159,3301,3303,3306,3309,3312,3320,3326,3337,3397,3725,3921,4683,4736,4927,5686,5690,5691,5693,5695,5696,5702,5708,5714,5717,5719,6009,6118,6119,6122,6125,6130,6132,6133,6134,6135,6136,6137,6141,6142,6143,6146,6154,6155,6156,6157,6161,6165,6167,6168,6169,6170,6171,6175,6176,618…	NUDT2,ATF3,ATF4,ATP6V0B,CDKN1A,CDKN2D,CREBBP,CRYAB,DDIT3,DYNC1I2,EEF1A1,EP300,EZH2,FKBP4,FOS,GPX3,H1-0,H1-2,H1-4,H2AC8,H2AX,H2AZ1,H2BC3,H3-3B,HIF1A,HMGA1,DNAJA1,HSPA1A,HSPA2,HSPA5,HSPA8,HSP90AA1,HSP90AB1,DNAJB1,ID1,JUN,RPSA,NBN,RPL10A,NUP88,PSMA5,PSMB2,PSMB3,PSMB5,PSMB7,PSMB8,PSMC3,PSMD2,PSMD8,PSMD11,PSMD13,RHEB,RPA2,RPA3,RPL3,RPL5,RPL7A,RPL8,RPL9,RPL10,RPL11,RPL12,RPL13,RPL18,RPL18A,RPL19,RPL22,…
1_Member	Reactome Gene Sets	R-HSA-2262752	Cellular responses to stress	-58.803	-54.4839	175/585	318,467,468,533,1026,1032,1387,1410,1649,1781,1915,2033,2146,2288,2353,2878,3005,3006,3008,3012,3014,3015,3018,3021,3091,3159,3301,3303,3306,3309,3312,3320,3326,3337,3397,3725,3921,4683,4736,4927,5686,5690,5691,5693,5695,5696,5702,5708,5714,5717,5719,6009,6118,6119,6122,6125,6130,6132,6133,6134,6135,6136,6137,6141,6142,6143,6146,6154,6155,6156,6157,6161,6165,6167,6168,6169,6170,6171,6175,6176,618…	NUDT2,ATF3,ATF4,ATP6V0B,CDKN1A,CDKN2D,CREBBP,CRYAB,DDIT3,DYNC1I2,EEF1A1,EP300,EZH2,FKBP4,FOS,GPX3,H1-0,H1-2,H1-4,H2AC8,H2AX,H2AZ1,H2BC3,H3-3B,HIF1A,HMGA1,DNAJA1,HSPA1A,HSPA2,HSPA5,HSPA8,HSP90AA1,HSP90AB1,DNAJB1,ID1,JUN,RPSA,NBN,RPL10A,NUP88,PSMA5,PSMB2,PSMB3,PSMB5,PSMB7,PSMB8,PSMC3,PSMD2,PSMD8,PSMD11,PSMD13,RHEB,RPA2,RPA3,RPL3,RPL5,RPL7A,RPL8,RPL9,RPL10,RPL11,RPL12,RPL13,RPL18,RPL18A,RPL19,RPL22,…
1_Member	Reactome Gene Sets	R-HSA-8953897	Cellular responses to external stimuli	-57.1137	-53.0956	175/599	318,467,468,533,1026,1032,1387,1410,1649,1781,1915,2033,2146,2288,2353,2878,3005,3006,3008,3012,3014,3015,3018,3021,3091,3159,3301,3303,3306,3309,3312,3320,3326,3337,3397,3725,3921,4683,4736,4927,5686,5690,5691,5693,5695,5696,5702,5708,5714,5717,5719,6009,6118,6119,6122,6125,6130,6132,6133,6134,6135,6136,6137,6141,6142,6143,6146,6154,6155,6156,6157,6161,6165,6167,6168,6169,6170,6171,6175,6176,618…	NUDT2,ATF3,ATF4,ATP6V0B,CDKN1A,CDKN2D,CREBBP,CRYAB,DDIT3,DYNC1I2,EEF1A1,EP300,EZH2,FKBP4,FOS,GPX3,H1-0,H1-2,H1-4,H2AC8,H2AX,H2AZ1,H2BC3,H3-3B,HIF1A,HMGA1,DNAJA1,HSPA1A,HSPA2,HSPA5,HSPA8,HSP90AA1,HSP90AB1,DNAJB1,ID1,JUN,RPSA,NBN,RPL10A,NUP88,PSMA5,PSMB2,PSMB3,PSMB5,PSMB7,PSMB8,PSMC3,PSMD2,PSMD8,PSMD11,PSMD13,RHEB,RPA2,RPA3,RPL3,RPL5,RPL7A,RPL8,RPL9,RPL10,RPL11,RPL12,RPL13,RPL18,RPL18A,RPL19,RPL22,…
1_Member	Reactome Gene Sets	R-HSA-156902	Peptide chain elongation	-48.1168	-44.2748	62/89	1915,1938,3921,4736,6122,6125,6130,6132,6133,6134,6135,6136,6137,6141,6142,6143,6146,6154,6155,6156,6157,6161,6165,6167,6168,6169,6170,6171,6175,6176,6187,6188,6189,6191,6192,6193,6194,6201,6203,6205,6206,6209,6210,6217,6222,6223,6227,6229,6230,6231,6232,6233,6234,6235,7311,9045,11224,23521,25873,51065,116832,200916	EEF1A1,EEF2,RPSA,RPL10A,RPL3,RPL5,RPL7A,RPL8,RPL9,RPL10,RPL11,RPL12,RPL13,RPL18,RPL18A,RPL19,RPL22,RPL26,RPL27,RPL30,RPL27A,RPL32,RPL35A,RPL37,RPL37A,RPL38,RPL39,RPL41,RPLP0,RPLP1,RPS2,RPS3,RPS3A,RPS4X,RPS4Y1,RPS5,RPS6,RPS7,RPS9,RPS11,RPS12,RPS15,RPS15A,RPS16,RPS18,RPS19,RPS21,RPS24,RPS25,RPS26,RPS27,RPS27A,RPS28,RPS29,UBA52,RPL14,RPL35,RPL13A,RPL36,RPS27L,RPL39L,RPL22L1
1_Member	GO Biological Processes	GO:0019083	viral transcription	-47.0513	-43.3343	85/177	905,1105,2033,2959,2962,3725,3921,4736,4927,5430,5434,5440,5441,5702,5978,6122,6125,6130,6132,6133,6134,6135,6136,6137,6141,6142,6143,6146,6154,6155,6156,6157,6161,6165,6167,6168,6169,6170,6171,6175,6176,6187,6188,6189,6191,6192,6193,6194,6201,6203,6205,6206,6209,6210,6217,6222,6223,6227,6229,6230,6231,6232,6233,6234,6235,6351,6597,6598,7175,7311,7538,7936,8480,9045,9688,9818,10410,11224,22938,23…	CCNT2,CHD1,EP300,GTF2B,GTF2F1,JUN,RPSA,RPL10A,NUP88,POLR2A,POLR2E,POLR2K,POLR2L,PSMC3,REST,RPL3,RPL5,RPL7A,RPL8,RPL9,RPL10,RPL11,RPL12,RPL13,RPL18,RPL18A,RPL19,RPL22,RPL26,RPL27,RPL30,RPL27A,RPL32,RPL35A,RPL37,RPL37A,RPL38,RPL39,RPL41,RPLP0,RPLP1,RPS2,RPS3,RPS3A,RPS4X,RPS4Y1,RPS5,RPS6,RPS7,RPS9,RPS11,RPS12,RPS15,RPS15A,RPS16,RPS18,RPS19,RPS21,RPS24,RPS25,RPS26,RPS27,RPS27A,RPS28,RPS29,CCL4,SMARCA…
1_Member	Reactome Gene Sets	R-HSA-927802	Nonsense-Mediated Decay (NMD)	-46.871	-43.3301	69/115	2935,3921,4736,6122,6125,6130,6132,6133,6134,6135,6136,6137,6141,6142,6143,6146,6154,6155,6156,6157,6161,6165,6167,6168,6169,6170,6171,6175,6176,6187,6188,6189,6191,6192,6193,6194,6201,6203,6205,6206,6209,6210,6217,6222,6223,6227,6229,6230,6231,6232,6233,6234,6235,7311,9045,9775,9939,10921,11224,22794,23293,23521,25873,26986,51065,65109,65110,116832,200916	GSPT1,RPSA,RPL10A,RPL3,RPL5,RPL7A,RPL8,RPL9,RPL10,RPL11,RPL12,RPL13,RPL18,RPL18A,RPL19,RPL22,RPL26,RPL27,RPL30,RPL27A,RPL32,RPL35A,RPL37,RPL37A,RPL38,RPL39,RPL41,RPLP0,RPLP1,RPS2,RPS3,RPS3A,RPS4X,RPS4Y1,RPS5,RPS6,RPS7,RPS9,RPS11,RPS12,RPS15,RPS15A,RPS16,RPS18,RPS19,RPS21,RPS24,RPS25,RPS26,RPS27,RPS27A,RPS28,RPS29,UBA52,RPL14,EIF4A3,RBM8A,RNPS1,RPL35,CASC3,SMG6,RPL13A,RPL36,PABPC1,RPS27L,UPF3B,UPF…
1_Member	Reactome Gene Sets	R-HSA-975957	Nonsense Mediated Decay (NMD) enhanced by the Exon Junction Complex (EJC)	-46.871	-43.3301	69/115	2935,3921,4736,6122,6125,6130,6132,6133,6134,6135,6136,6137,6141,6142,6143,6146,6154,6155,6156,6157,6161,6165,6167,6168,6169,6170,6171,6175,6176,6187,6188,6189,6191,6192,6193,6194,6201,6203,6205,6206,6209,6210,6217,6222,6223,6227,6229,6230,6231,6232,6233,6234,6235,7311,9045,9775,9939,10921,11224,22794,23293,23521,25873,26986,51065,65109,65110,116832,200916	GSPT1,RPSA,RPL10A,RPL3,RPL5,RPL7A,RPL8,RPL9,RPL10,RPL11,RPL12,RPL13,RPL18,RPL18A,RPL19,RPL22,RPL26,RPL27,RPL30,RPL27A,RPL32,RPL35A,RPL37,RPL37A,RPL38,RPL39,RPL41,RPLP0,RPLP1,RPS2,RPS3,RPS3A,RPS4X,RPS4Y1,RPS5,RPS6,RPS7,RPS9,RPS11,RPS12,RPS15,RPS15A,RPS16,RPS18,RPS19,RPS21,RPS24,RPS25,RPS26,RPS27,RPS27A,RPS28,RPS29,UBA52,RPL14,EIF4A3,RBM8A,RNPS1,RPL35,CASC3,SMG6,RPL13A,RPL36,PABPC1,RPS27L,UPF3B,UPF…
1_Member	Reactome Gene Sets	R-HSA-1799339	SRP-dependent cotranslational protein targeting to membrane	-46.6862	-43.2519	68/112	1650,3921,4736,6122,6125,6130,6132,6133,6134,6135,6136,6137,6141,6142,6143,6146,6154,6155,6156,6157,6161,6165,6167,6168,6169,6170,6171,6175,6176,6187,6188,6189,6191,6192,6193,6194,6201,6203,6205,6206,6209,6210,6217,6222,6223,6227,6229,6230,6231,6232,6233,6234,6235,6728,6734,6746,6748,7311,9045,11224,23478,23480,23521,25873,51065,55176,116832,200916	DDOST,RPSA,RPL10A,RPL3,RPL5,RPL7A,RPL8,RPL9,RPL10,RPL11,RPL12,RPL13,RPL18,RPL18A,RPL19,RPL22,RPL26,RPL27,RPL30,RPL27A,RPL32,RPL35A,RPL37,RPL37A,RPL38,RPL39,RPL41,RPLP0,RPLP1,RPS2,RPS3,RPS3A,RPS4X,RPS4Y1,RPS5,RPS6,RPS7,RPS9,RPS11,RPS12,RPS15,RPS15A,RPS16,RPS18,RPS19,RPS21,RPS24,RPS25,RPS26,RPS27,RPS27A,RPS28,RPS29,SRP19,SRPRA,SSR2,SSR4,UBA52,RPL14,RPL35,SEC11A,SEC61G,RPL13A,RPL36,RPS27L,SEC61A2,RP…
1_Member	CORUM	CORUM:306	Ribosome, cytoplasmic	-46.6679	-43.2519	58/80	2197,3921,4736,6122,6125,6130,6132,6133,6134,6135,6136,6137,6141,6142,6143,6146,6154,6155,6156,6157,6161,6165,6167,6168,6169,6170,6171,6175,6176,6187,6188,6189,6191,6192,6193,6194,6201,6203,6205,6206,6209,6210,6217,6222,6223,6227,6229,6230,6231,6232,6233,6234,6235,7311,9045,11224,23521,25873	FAU,RPSA,RPL10A,RPL3,RPL5,RPL7A,RPL8,RPL9,RPL10,RPL11,RPL12,RPL13,RPL18,RPL18A,RPL19,RPL22,RPL26,RPL27,RPL30,RPL27A,RPL32,RPL35A,RPL37,RPL37A,RPL38,RPL39,RPL41,RPLP0,RPLP1,RPS2,RPS3,RPS3A,RPS4X,RPS4Y1,RPS5,RPS6,RPS7,RPS9,RPS11,RPS12,RPS15,RPS15A,RPS16,RPS18,RPS19,RPS21,RPS24,RPS25,RPS26,RPS27,RPS27A,RPS28,RPS29,UBA52,RPL14,RPL35,RPL13A,RPL36
1_Member	Reactome Gene Sets	R-HSA-9010553	Regulation of expression of SLITs and ROBOs	-46.4153	-43.0504	83/171	2935,3921,4736,5686,5690,5691,5693,5695,5696,5702,5708,5714,5717,5719,6092,6122,6125,6130,6132,6133,6134,6135,6136,6137,6141,6142,6143,6146,6154,6155,6156,6157,6161,6165,6167,6168,6169,6170,6171,6175,6176,6187,6188,6189,6191,6192,6193,6194,6201,6203,6205,6206,6209,6210,6217,6222,6223,6227,6229,6230,6231,6232,6233,6234,6235,6921,7311,9045,9775,9939,9978,10921,11224,22794,23521,25873,26986,51065,65…	GSPT1,RPSA,RPL10A,PSMA5,PSMB2,PSMB3,PSMB5,PSMB7,PSMB8,PSMC3,PSMD2,PSMD8,PSMD11,PSMD13,ROBO2,RPL3,RPL5,RPL7A,RPL8,RPL9,RPL10,RPL11,RPL12,RPL13,RPL18,RPL18A,RPL19,RPL22,RPL26,RPL27,RPL30,RPL27A,RPL32,RPL35A,RPL37,RPL37A,RPL38,RPL39,RPL41,RPLP0,RPLP1,RPS2,RPS3,RPS3A,RPS4X,RPS4Y1,RPS5,RPS6,RPS7,RPS9,RPS11,RPS12,RPS15,RPS15A,RPS16,RPS18,RPS19,RPS21,RPS24,RPS25,RPS26,RPS27,RPS27A,RPS28,RPS29,ELOC,UBA52…
1_Member	Reactome Gene Sets	R-HSA-156842	Eukaryotic Translation Elongation	-46.2795	-43.0017	62/93	1915,1938,3921,4736,6122,6125,6130,6132,6133,6134,6135,6136,6137,6141,6142,6143,6146,6154,6155,6156,6157,6161,6165,6167,6168,6169,6170,6171,6175,6176,6187,6188,6189,6191,6192,6193,6194,6201,6203,6205,6206,6209,6210,6217,6222,6223,6227,6229,6230,6231,6232,6233,6234,6235,7311,9045,11224,23521,25873,51065,116832,200916	EEF1A1,EEF2,RPSA,RPL10A,RPL3,RPL5,RPL7A,RPL8,RPL9,RPL10,RPL11,RPL12,RPL13,RPL18,RPL18A,RPL19,RPL22,RPL26,RPL27,RPL30,RPL27A,RPL32,RPL35A,RPL37,RPL37A,RPL38,RPL39,RPL41,RPLP0,RPLP1,RPS2,RPS3,RPS3A,RPS4X,RPS4Y1,RPS5,RPS6,RPS7,RPS9,RPS11,RPS12,RPS15,RPS15A,RPS16,RPS18,RPS19,RPS21,RPS24,RPS25,RPS26,RPS27,RPS27A,RPS28,RPS29,UBA52,RPL14,RPL35,RPL13A,RPL36,RPS27L,RPL39L,RPL22L1
1_Member	Reactome Gene Sets	R-HSA-72764	Eukaryotic Translation Termination	-46.2795	-43.0017	62/93	2935,3921,4736,6122,6125,6130,6132,6133,6134,6135,6136,6137,6141,6142,6143,6146,6154,6155,6156,6157,6161,6165,6167,6168,6169,6170,6171,6175,6176,6187,6188,6189,6191,6192,6193,6194,6201,6203,6205,6206,6209,6210,6217,6222,6223,6227,6229,6230,6231,6232,6233,6234,6235,7311,9045,11224,23521,25873,51065,51504,116832,200916	GSPT1,RPSA,RPL10A,RPL3,RPL5,RPL7A,RPL8,RPL9,RPL10,RPL11,RPL12,RPL13,RPL18,RPL18A,RPL19,RPL22,RPL26,RPL27,RPL30,RPL27A,RPL32,RPL35A,RPL37,RPL37A,RPL38,RPL39,RPL41,RPLP0,RPLP1,RPS2,RPS3,RPS3A,RPS4X,RPS4Y1,RPS5,RPS6,RPS7,RPS9,RPS11,RPS12,RPS15,RPS15A,RPS16,RPS18,RPS19,RPS21,RPS24,RPS25,RPS26,RPS27,RPS27A,RPS28,RPS29,UBA52,RPL14,RPL35,RPL13A,RPL36,RPS27L,TRMT112,RPL39L,RPL22L1
1_Member	Reactome Gene Sets	R-HSA-72689	Formation of a pool of free 40S subunits	-45.6621	-42.4569	64/101	1964,3921,4736,6122,6125,6130,6132,6133,6134,6135,6136,6137,6141,6142,6143,6146,6154,6155,6156,6157,6161,6165,6167,6168,6169,6170,6171,6175,6176,6187,6188,6189,6191,6192,6193,6194,6201,6203,6205,6206,6209,6210,6217,6222,6223,6227,6229,6230,6231,6232,6233,6234,6235,7311,8666,8668,8669,9045,11224,23521,25873,51065,116832,200916	EIF1AX,RPSA,RPL10A,RPL3,RPL5,RPL7A,RPL8,RPL9,RPL10,RPL11,RPL12,RPL13,RPL18,RPL18A,RPL19,RPL22,RPL26,RPL27,RPL30,RPL27A,RPL32,RPL35A,RPL37,RPL37A,RPL38,RPL39,RPL41,RPLP0,RPLP1,RPS2,RPS3,RPS3A,RPS4X,RPS4Y1,RPS5,RPS6,RPS7,RPS9,RPS11,RPS12,RPS15,RPS15A,RPS16,RPS18,RPS19,RPS21,RPS24,RPS25,RPS26,RPS27,RPS27A,RPS28,RPS29,UBA52,EIF3G,EIF3I,EIF3J,RPL14,RPL35,RPL13A,RPL36,RPS27L,RPL39L,RPL22L1
1_Member	Reactome Gene Sets	R-HSA-975956	Nonsense Mediated Decay (NMD) independent of the Exon Junction Complex (EJC)	-45.4174	-42.2609	62/95	2935,3921,4736,6122,6125,6130,6132,6133,6134,6135,6136,6137,6141,6142,6143,6146,6154,6155,6156,6157,6161,6165,6167,6168,6169,6170,6171,6175,6176,6187,6188,6189,6191,6192,6193,6194,6201,6203,6205,6206,6209,6210,6217,6222,6223,6227,6229,6230,6231,6232,6233,6234,6235,7311,9045,11224,23521,25873,26986,51065,116832,200916	GSPT1,RPSA,RPL10A,RPL3,RPL5,RPL7A,RPL8,RPL9,RPL10,RPL11,RPL12,RPL13,RPL18,RPL18A,RPL19,RPL22,RPL26,RPL27,RPL30,RPL27A,RPL32,RPL35A,RPL37,RPL37A,RPL38,RPL39,RPL41,RPLP0,RPLP1,RPS2,RPS3,RPS3A,RPS4X,RPS4Y1,RPS5,RPS6,RPS7,RPS9,RPS11,RPS12,RPS15,RPS15A,RPS16,RPS18,RPS19,RPS21,RPS24,RPS25,RPS26,RPS27,RPS27A,RPS28,RPS29,UBA52,RPL14,RPL35,RPL13A,RPL36,PABPC1,RPS27L,RPL39L,RPL22L1
1_Member	Reactome Gene Sets	R-HSA-72706	GTP hydrolysis and joining of the 60S ribosomal subunit	-45.4039	-42.2609	67/112	1964,1974,1983,3921,4736,6122,6125,6130,6132,6133,6134,6135,6136,6137,6141,6142,6143,6146,6154,6155,6156,6157,6161,6165,6167,6168,6169,6170,6171,6175,6176,6187,6188,6189,6191,6192,6193,6194,6201,6203,6205,6206,6209,6210,6217,6222,6223,6227,6229,6230,6231,6232,6233,6234,6235,7311,8666,8668,8669,9045,9669,11224,23521,25873,51065,116832,200916	EIF1AX,EIF4A2,EIF5,RPSA,RPL10A,RPL3,RPL5,RPL7A,RPL8,RPL9,RPL10,RPL11,RPL12,RPL13,RPL18,RPL18A,RPL19,RPL22,RPL26,RPL27,RPL30,RPL27A,RPL32,RPL35A,RPL37,RPL37A,RPL38,RPL39,RPL41,RPLP0,RPLP1,RPS2,RPS3,RPS3A,RPS4X,RPS4Y1,RPS5,RPS6,RPS7,RPS9,RPS11,RPS12,RPS15,RPS15A,RPS16,RPS18,RPS19,RPS21,RPS24,RPS25,RPS26,RPS27,RPS27A,RPS28,RPS29,UBA52,EIF3G,EIF3I,EIF3J,RPL14,EIF5B,RPL35,RPL13A,RPL36,RPS27L,RPL39L,RP…
1_Member	GO Biological Processes	GO:0006613	cotranslational protein targeting to membrane	-45.1248	-42.0144	63/99	3921,4736,6122,6125,6130,6132,6133,6134,6135,6136,6137,6141,6142,6143,6146,6154,6155,6156,6157,6161,6165,6167,6168,6169,6170,6171,6175,6176,6187,6188,6189,6191,6192,6193,6194,6201,6203,6205,6206,6209,6210,6217,6222,6223,6227,6229,6230,6231,6232,6233,6234,6235,6728,6734,6746,7311,9045,9697,11224,23204,23521,25873,55176	RPSA,RPL10A,RPL3,RPL5,RPL7A,RPL8,RPL9,RPL10,RPL11,RPL12,RPL13,RPL18,RPL18A,RPL19,RPL22,RPL26,RPL27,RPL30,RPL27A,RPL32,RPL35A,RPL37,RPL37A,RPL38,RPL39,RPL41,RPLP0,RPLP1,RPS2,RPS3,RPS3A,RPS4X,RPS4Y1,RPS5,RPS6,RPS7,RPS9,RPS11,RPS12,RPS15,RPS15A,RPS16,RPS18,RPS19,RPS21,RPS24,RPS25,RPS26,RPS27,RPS27A,RPS28,RPS29,SRP19,SRPRA,SSR2,UBA52,RPL14,TRAM2,RPL35,ARL6IP1,RPL13A,RPL36,SEC61A2
1_Member	GO Biological Processes	GO:0019080	viral gene expression	-45.1031	-42.0144	87/194	905,1105,2033,2959,2962,3725,3921,4736,4927,5430,5434,5440,5441,5702,5978,6122,6125,6130,6132,6133,6134,6135,6136,6137,6141,6142,6143,6146,6154,6155,6156,6157,6161,6165,6167,6168,6169,6170,6171,6175,6176,6187,6188,6189,6191,6192,6193,6194,6201,6203,6205,6206,6209,6210,6217,6222,6223,6227,6229,6230,6231,6232,6233,6234,6235,6351,6597,6598,6741,7175,7311,7538,7936,8480,8666,9045,9688,9818,10410,1122…	CCNT2,CHD1,EP300,GTF2B,GTF2F1,JUN,RPSA,RPL10A,NUP88,POLR2A,POLR2E,POLR2K,POLR2L,PSMC3,REST,RPL3,RPL5,RPL7A,RPL8,RPL9,RPL10,RPL11,RPL12,RPL13,RPL18,RPL18A,RPL19,RPL22,RPL26,RPL27,RPL30,RPL27A,RPL32,RPL35A,RPL37,RPL37A,RPL38,RPL39,RPL41,RPLP0,RPLP1,RPS2,RPS3,RPS3A,RPS4X,RPS4Y1,RPS5,RPS6,RPS7,RPS9,RPS11,RPS12,RPS15,RPS15A,RPS16,RPS18,RPS19,RPS21,RPS24,RPS25,RPS26,RPS27,RPS27A,RPS28,RPS29,CCL4,SMARCA…
1_Member	Reactome Gene Sets	R-HSA-156827	L13a-mediated translational silencing of Ceruloplasmin expression	-44.4918	-41.428	66/111	1964,1974,3921,4736,6122,6125,6130,6132,6133,6134,6135,6136,6137,6141,6142,6143,6146,6154,6155,6156,6157,6161,6165,6167,6168,6169,6170,6171,6175,6176,6187,6188,6189,6191,6192,6193,6194,6201,6203,6205,6206,6209,6210,6217,6222,6223,6227,6229,6230,6231,6232,6233,6234,6235,7311,8666,8668,8669,9045,11224,23521,25873,26986,51065,116832,200916	EIF1AX,EIF4A2,RPSA,RPL10A,RPL3,RPL5,RPL7A,RPL8,RPL9,RPL10,RPL11,RPL12,RPL13,RPL18,RPL18A,RPL19,RPL22,RPL26,RPL27,RPL30,RPL27A,RPL32,RPL35A,RPL37,RPL37A,RPL38,RPL39,RPL41,RPLP0,RPLP1,RPS2,RPS3,RPS3A,RPS4X,RPS4Y1,RPS5,RPS6,RPS7,RPS9,RPS11,RPS12,RPS15,RPS15A,RPS16,RPS18,RPS19,RPS21,RPS24,RPS25,RPS26,RPS27,RPS27A,RPS28,RPS29,UBA52,EIF3G,EIF3I,EIF3J,RPL14,RPL35,RPL13A,RPL36,PABPC1,RPS27L,RPL39L,RPL22L1
1_Member	Reactome Gene Sets	R-HSA-9633012	Response of EIF2AK4 (GCN2) to amino acid deficiency	-44.3335	-41.2932	63/101	467,468,1649,3921,4736,6122,6125,6130,6132,6133,6134,6135,6136,6137,6141,6142,6143,6146,6154,6155,6156,6157,6161,6165,6167,6168,6169,6170,6171,6175,6176,6187,6188,6189,6191,6192,6193,6194,6201,6203,6205,6206,6209,6210,6217,6222,6223,6227,6229,6230,6231,6232,6233,6234,6235,7311,9045,11224,23521,25873,51065,116832,200916	ATF3,ATF4,DDIT3,RPSA,RPL10A,RPL3,RPL5,RPL7A,RPL8,RPL9,RPL10,RPL11,RPL12,RPL13,RPL18,RPL18A,RPL19,RPL22,RPL26,RPL27,RPL30,RPL27A,RPL32,RPL35A,RPL37,RPL37A,RPL38,RPL39,RPL41,RPLP0,RPLP1,RPS2,RPS3,RPS3A,RPS4X,RPS4Y1,RPS5,RPS6,RPS7,RPS9,RPS11,RPS12,RPS15,RPS15A,RPS16,RPS18,RPS19,RPS21,RPS24,RPS25,RPS26,RPS27,RPS27A,RPS28,RPS29,UBA52,RPL14,RPL35,RPL13A,RPL36,RPS27L,RPL39L,RPL22L1
1_Member	Reactome Gene Sets	R-HSA-72613	Eukaryotic Translation Initiation	-44.229	-41.2321	68/119	1964,1974,1983,3921,4736,6122,6125,6130,6132,6133,6134,6135,6136,6137,6141,6142,6143,6146,6154,6155,6156,6157,6161,6165,6167,6168,6169,6170,6171,6175,6176,6187,6188,6189,6191,6192,6193,6194,6201,6203,6205,6206,6209,6210,6217,6222,6223,6227,6229,6230,6231,6232,6233,6234,6235,7311,8666,8668,8669,9045,9669,11224,23521,25873,26986,51065,116832,200916	EIF1AX,EIF4A2,EIF5,RPSA,RPL10A,RPL3,RPL5,RPL7A,RPL8,RPL9,RPL10,RPL11,RPL12,RPL13,RPL18,RPL18A,RPL19,RPL22,RPL26,RPL27,RPL30,RPL27A,RPL32,RPL35A,RPL37,RPL37A,RPL38,RPL39,RPL41,RPLP0,RPLP1,RPS2,RPS3,RPS3A,RPS4X,RPS4Y1,RPS5,RPS6,RPS7,RPS9,RPS11,RPS12,RPS15,RPS15A,RPS16,RPS18,RPS19,RPS21,RPS24,RPS25,RPS26,RPS27,RPS27A,RPS28,RPS29,UBA52,EIF3G,EIF3I,EIF3J,RPL14,EIF5B,RPL35,RPL13A,RPL36,PABPC1,RPS27L,RP…
1_Member	Reactome Gene Sets	R-HSA-72737	Cap-dependent Translation Initiation	-44.229	-41.2321	68/119	1964,1974,1983,3921,4736,6122,6125,6130,6132,6133,6134,6135,6136,6137,6141,6142,6143,6146,6154,6155,6156,6157,6161,6165,6167,6168,6169,6170,6171,6175,6176,6187,6188,6189,6191,6192,6193,6194,6201,6203,6205,6206,6209,6210,6217,6222,6223,6227,6229,6230,6231,6232,6233,6234,6235,7311,8666,8668,8669,9045,9669,11224,23521,25873,26986,51065,116832,200916	EIF1AX,EIF4A2,EIF5,RPSA,RPL10A,RPL3,RPL5,RPL7A,RPL8,RPL9,RPL10,RPL11,RPL12,RPL13,RPL18,RPL18A,RPL19,RPL22,RPL26,RPL27,RPL30,RPL27A,RPL32,RPL35A,RPL37,RPL37A,RPL38,RPL39,RPL41,RPLP0,RPLP1,RPS2,RPS3,RPS3A,RPS4X,RPS4Y1,RPS5,RPS6,RPS7,RPS9,RPS11,RPS12,RPS15,RPS15A,RPS16,RPS18,RPS19,RPS21,RPS24,RPS25,RPS26,RPS27,RPS27A,RPS28,RPS29,UBA52,EIF3G,EIF3I,EIF3J,RPL14,EIF5B,RPL35,RPL13A,RPL36,PABPC1,RPS27L,RP…
1_Member	GO Biological Processes	GO:0006614	SRP-dependent cotranslational protein targeting to membrane	-44.0547	-41.078	61/95	3921,4736,6122,6125,6130,6132,6133,6134,6135,6136,6137,6141,6142,6143,6146,6154,6155,6156,6157,6161,6165,6167,6168,6169,6170,6171,6175,6176,6187,6188,6189,6191,6192,6193,6194,6201,6203,6205,6206,6209,6210,6217,6222,6223,6227,6229,6230,6231,6232,6233,6234,6235,6728,6734,7311,9045,9697,11224,23521,25873,55176	RPSA,RPL10A,RPL3,RPL5,RPL7A,RPL8,RPL9,RPL10,RPL11,RPL12,RPL13,RPL18,RPL18A,RPL19,RPL22,RPL26,RPL27,RPL30,RPL27A,RPL32,RPL35A,RPL37,RPL37A,RPL38,RPL39,RPL41,RPLP0,RPLP1,RPS2,RPS3,RPS3A,RPS4X,RPS4Y1,RPS5,RPS6,RPS7,RPS9,RPS11,RPS12,RPS15,RPS15A,RPS16,RPS18,RPS19,RPS21,RPS24,RPS25,RPS26,RPS27,RPS27A,RPS28,RPS29,SRP19,SRPRA,UBA52,RPL14,TRAM2,RPL35,RPL13A,RPL36,SEC61A2
1_Member	GO Biological Processes	GO:0045047	protein targeting to ER	-43.9382	-40.9808	65/109	3309,3921,4736,5372,6122,6125,6130,6132,6133,6134,6135,6136,6137,6141,6142,6143,6146,6154,6155,6156,6157,6161,6165,6167,6168,6169,6170,6171,6175,6176,6187,6188,6189,6191,6192,6193,6194,6201,6203,6205,6206,6209,6210,6217,6222,6223,6227,6229,6230,6231,6232,6233,6234,6235,6449,6728,6734,7311,9045,9697,11224,23480,23521,25873,55176	HSPA5,RPSA,RPL10A,PMM1,RPL3,RPL5,RPL7A,RPL8,RPL9,RPL10,RPL11,RPL12,RPL13,RPL18,RPL18A,RPL19,RPL22,RPL26,RPL27,RPL30,RPL27A,RPL32,RPL35A,RPL37,RPL37A,RPL38,RPL39,RPL41,RPLP0,RPLP1,RPS2,RPS3,RPS3A,RPS4X,RPS4Y1,RPS5,RPS6,RPS7,RPS9,RPS11,RPS12,RPS15,RPS15A,RPS16,RPS18,RPS19,RPS21,RPS24,RPS25,RPS26,RPS27,RPS27A,RPS28,RPS29,SGTA,SRP19,SRPRA,UBA52,RPL14,TRAM2,RPL35,SEC61G,RPL13A,RPL36,SEC61A2
1_Member	Reactome Gene Sets	R-HSA-2408557	Selenocysteine synthesis	-43.5221	-40.5832	60/93	3921,4736,6122,6125,6130,6132,6133,6134,6135,6136,6137,6141,6142,6143,6146,6154,6155,6156,6157,6161,6165,6167,6168,6169,6170,6171,6175,6176,6187,6188,6189,6191,6192,6193,6194,6201,6203,6205,6206,6209,6210,6217,6222,6223,6227,6229,6230,6231,6232,6233,6234,6235,7311,9045,11224,23521,25873,51065,116832,200916	RPSA,RPL10A,RPL3,RPL5,RPL7A,RPL8,RPL9,RPL10,RPL11,RPL12,RPL13,RPL18,RPL18A,RPL19,RPL22,RPL26,RPL27,RPL30,RPL27A,RPL32,RPL35A,RPL37,RPL37A,RPL38,RPL39,RPL41,RPLP0,RPLP1,RPS2,RPS3,RPS3A,RPS4X,RPS4Y1,RPS5,RPS6,RPS7,RPS9,RPS11,RPS12,RPS15,RPS15A,RPS16,RPS18,RPS19,RPS21,RPS24,RPS25,RPS26,RPS27,RPS27A,RPS28,RPS29,UBA52,RPL14,RPL35,RPL13A,RPL36,RPS27L,RPL39L,RPL22L1
1_Member	Reactome Gene Sets	R-HSA-168255	Influenza Infection	-43.3816	-40.4604	79/166	811,821,1211,2962,3303,3320,3837,3921,4736,4927,5430,5434,5440,5441,5901,6122,6125,6130,6132,6133,6134,6135,6136,6137,6141,6142,6143,6146,6154,6155,6156,6157,6161,6165,6167,6168,6169,6170,6171,6175,6176,6187,6188,6189,6191,6192,6193,6194,6201,6203,6205,6206,6209,6210,6217,6222,6223,6227,6229,6230,6231,6232,6233,6234,6235,7175,7311,8480,9045,9636,9688,9818,11224,23521,23636,25873,51065,116832,2009…	CALR,CANX,CLTA,GTF2F1,HSPA1A,HSP90AA1,KPNB1,RPSA,RPL10A,NUP88,POLR2A,POLR2E,POLR2K,POLR2L,RAN,RPL3,RPL5,RPL7A,RPL8,RPL9,RPL10,RPL11,RPL12,RPL13,RPL18,RPL18A,RPL19,RPL22,RPL26,RPL27,RPL30,RPL27A,RPL32,RPL35A,RPL37,RPL37A,RPL38,RPL39,RPL41,RPLP0,RPLP1,RPS2,RPS3,RPS3A,RPS4X,RPS4Y1,RPS5,RPS6,RPS7,RPS9,RPS11,RPS12,RPS15,RPS15A,RPS16,RPS18,RPS19,RPS21,RPS24,RPS25,RPS26,RPS27,RPS27A,RPS28,RPS29,TPR,UBA5…
1_Member	GO Biological Processes	GO:0072599	establishment of protein localization to endoplasmic reticulum	-42.5486	-39.6445	65/113	3309,3921,4736,5372,6122,6125,6130,6132,6133,6134,6135,6136,6137,6141,6142,6143,6146,6154,6155,6156,6157,6161,6165,6167,6168,6169,6170,6171,6175,6176,6187,6188,6189,6191,6192,6193,6194,6201,6203,6205,6206,6209,6210,6217,6222,6223,6227,6229,6230,6231,6232,6233,6234,6235,6449,6728,6734,7311,9045,9697,11224,23480,23521,25873,55176	HSPA5,RPSA,RPL10A,PMM1,RPL3,RPL5,RPL7A,RPL8,RPL9,RPL10,RPL11,RPL12,RPL13,RPL18,RPL18A,RPL19,RPL22,RPL26,RPL27,RPL30,RPL27A,RPL32,RPL35A,RPL37,RPL37A,RPL38,RPL39,RPL41,RPLP0,RPLP1,RPS2,RPS3,RPS3A,RPS4X,RPS4Y1,RPS5,RPS6,RPS7,RPS9,RPS11,RPS12,RPS15,RPS15A,RPS16,RPS18,RPS19,RPS21,RPS24,RPS25,RPS26,RPS27,RPS27A,RPS28,RPS29,SGTA,SRP19,SRPRA,UBA52,RPL14,TRAM2,RPL35,SEC61G,RPL13A,RPL36,SEC61A2
1_Member	GO Biological Processes	GO:0006402	mRNA catabolic process	-41.8402	-38.9525	117/370	678,1153,1618,1655,2521,2935,3183,3303,3312,3921,4670,4736,4869,4904,5393,5686,5690,5691,5693,5695,5696,5702,5708,5714,5717,5719,6122,6125,6130,6132,6133,6134,6135,6136,6137,6141,6142,6143,6146,6154,6155,6156,6157,6161,6165,6167,6168,6169,6170,6171,6175,6176,6187,6188,6189,6191,6192,6193,6194,6201,6203,6205,6206,6209,6210,6217,6222,6223,6227,6229,6230,6231,6232,6233,6234,6235,6418,6741,7311,7431,…	ZFP36L2,CIRBP,DAZL,DDX5,FUS,GSPT1,HNRNPC,HSPA1A,HSPA8,RPSA,HNRNPM,RPL10A,NPM1,YBX1,EXOSC9,PSMA5,PSMB2,PSMB3,PSMB5,PSMB7,PSMB8,PSMC3,PSMD2,PSMD8,PSMD11,PSMD13,RPL3,RPL5,RPL7A,RPL8,RPL9,RPL10,RPL11,RPL12,RPL13,RPL18,RPL18A,RPL19,RPL22,RPL26,RPL27,RPL30,RPL27A,RPL32,RPL35A,RPL37,RPL37A,RPL38,RPL39,RPL41,RPLP0,RPLP1,RPS2,RPS3,RPS3A,RPS4X,RPS4Y1,RPS5,RPS6,RPS7,RPS9,RPS11,RPS12,RPS15,RPS15A,RPS16,RPS18…
1_Member	GO Biological Processes	GO:0000184	nuclear-transcribed mRNA catabolic process, nonsense-mediated decay	-41.4909	-38.6189	66/120	2935,3921,4736,6122,6125,6130,6132,6133,6134,6135,6136,6137,6141,6142,6143,6146,6154,6155,6156,6157,6161,6165,6167,6168,6169,6170,6171,6175,6176,6187,6188,6189,6191,6192,6193,6194,6201,6203,6205,6206,6209,6210,6217,6222,6223,6227,6229,6230,6231,6232,6233,6234,6235,7311,9045,9775,9939,10921,11224,22794,23293,23521,25873,26986,65109,65110	GSPT1,RPSA,RPL10A,RPL3,RPL5,RPL7A,RPL8,RPL9,RPL10,RPL11,RPL12,RPL13,RPL18,RPL18A,RPL19,RPL22,RPL26,RPL27,RPL30,RPL27A,RPL32,RPL35A,RPL37,RPL37A,RPL38,RPL39,RPL41,RPLP0,RPLP1,RPS2,RPS3,RPS3A,RPS4X,RPS4Y1,RPS5,RPS6,RPS7,RPS9,RPS11,RPS12,RPS15,RPS15A,RPS16,RPS18,RPS19,RPS21,RPS24,RPS25,RPS26,RPS27,RPS27A,RPS28,RPS29,UBA52,RPL14,EIF4A3,RBM8A,RNPS1,RPL35,CASC3,SMG6,RPL13A,RPL36,PABPC1,UPF3B,UPF3A
1_Member	Reactome Gene Sets	R-HSA-168273	Influenza Viral RNA Transcription and Replication	-41.18	-38.3233	72/145	2962,3320,3921,4736,4927,5430,5434,5440,5441,6122,6125,6130,6132,6133,6134,6135,6136,6137,6141,6142,6143,6146,6154,6155,6156,6157,6161,6165,6167,6168,6169,6170,6171,6175,6176,6187,6188,6189,6191,6192,6193,6194,6201,6203,6205,6206,6209,6210,6217,6222,6223,6227,6229,6230,6231,6232,6233,6234,6235,7175,7311,8480,9045,9688,9818,11224,23521,23636,25873,51065,116832,200916	GTF2F1,HSP90AA1,RPSA,RPL10A,NUP88,POLR2A,POLR2E,POLR2K,POLR2L,RPL3,RPL5,RPL7A,RPL8,RPL9,RPL10,RPL11,RPL12,RPL13,RPL18,RPL18A,RPL19,RPL22,RPL26,RPL27,RPL30,RPL27A,RPL32,RPL35A,RPL37,RPL37A,RPL38,RPL39,RPL41,RPLP0,RPLP1,RPS2,RPS3,RPS3A,RPS4X,RPS4Y1,RPS5,RPS6,RPS7,RPS9,RPS11,RPS12,RPS15,RPS15A,RPS16,RPS18,RPS19,RPS21,RPS24,RPS25,RPS26,RPS27,RPS27A,RPS28,RPS29,TPR,UBA52,RAE1,RPL14,NUP93,NUP58,RPL35,R…
1_Member	Reactome Gene Sets	R-HSA-8953854	Metabolism of RNA	-41.1626	-38.3206	163/675	988,1653,1655,1736,1974,2521,2935,2962,3181,3183,3185,3187,3190,3303,3312,3921,4670,4691,4736,4904,4927,5093,5393,5430,5434,5440,5441,5686,5690,5691,5693,5695,5696,5702,5708,5714,5717,5719,5901,6122,6125,6130,6132,6133,6134,6135,6136,6137,6141,6142,6143,6146,6154,6155,6156,6157,6161,6165,6167,6168,6169,6170,6171,6175,6176,6187,6188,6189,6191,6192,6193,6194,6201,6203,6205,6206,6209,6210,6217,6222,…	CDC5L,DDX1,DDX5,DKC1,EIF4A2,FUS,GSPT1,GTF2F1,HNRNPA2B1,HNRNPC,HNRNPF,HNRNPH1,HNRNPK,HSPA1A,HSPA8,RPSA,HNRNPM,NCL,RPL10A,YBX1,NUP88,PCBP1,EXOSC9,POLR2A,POLR2E,POLR2K,POLR2L,PSMA5,PSMB2,PSMB3,PSMB5,PSMB7,PSMB8,PSMC3,PSMD2,PSMD8,PSMD11,PSMD13,RAN,RPL3,RPL5,RPL7A,RPL8,RPL9,RPL10,RPL11,RPL12,RPL13,RPL18,RPL18A,RPL19,RPL22,RPL26,RPL27,RPL30,RPL27A,RPL32,RPL35A,RPL37,RPL37A,RPL38,RPL39,RPL41,RPLP0,RPLP1…
1_Member	GO Biological Processes	GO:0006401	RNA catabolic process	-41.0622	-38.2344	123/412	678,1153,1618,1655,1736,2521,2935,3183,3303,3312,3921,4670,4736,4869,4904,5393,5686,5690,5691,5693,5695,5696,5702,5708,5714,5717,5719,6122,6125,6130,6132,6133,6134,6135,6136,6137,6141,6142,6143,6146,6154,6155,6156,6157,6161,6165,6167,6168,6169,6170,6171,6175,6176,6187,6188,6189,6191,6192,6193,6194,6201,6203,6205,6206,6209,6210,6217,6222,6223,6227,6229,6230,6231,6232,6233,6234,6235,6418,6741,7311,…	ZFP36L2,CIRBP,DAZL,DDX5,DKC1,FUS,GSPT1,HNRNPC,HSPA1A,HSPA8,RPSA,HNRNPM,RPL10A,NPM1,YBX1,EXOSC9,PSMA5,PSMB2,PSMB3,PSMB5,PSMB7,PSMB8,PSMC3,PSMD2,PSMD8,PSMD11,PSMD13,RPL3,RPL5,RPL7A,RPL8,RPL9,RPL10,RPL11,RPL12,RPL13,RPL18,RPL18A,RPL19,RPL22,RPL26,RPL27,RPL30,RPL27A,RPL32,RPL35A,RPL37,RPL37A,RPL38,RPL39,RPL41,RPLP0,RPLP1,RPS2,RPS3,RPS3A,RPS4X,RPS4Y1,RPS5,RPS6,RPS7,RPS9,RPS11,RPS12,RPS15,RPS15A,RPS16,…
1_Member	Reactome Gene Sets	R-HSA-192823	Viral mRNA Translation	-40.8163	-38.0023	60/100	3921,4736,6122,6125,6130,6132,6133,6134,6135,6136,6137,6141,6142,6143,6146,6154,6155,6156,6157,6161,6165,6167,6168,6169,6170,6171,6175,6176,6187,6188,6189,6191,6192,6193,6194,6201,6203,6205,6206,6209,6210,6217,6222,6223,6227,6229,6230,6231,6232,6233,6234,6235,7311,9045,11224,23521,25873,51065,116832,200916	RPSA,RPL10A,RPL3,RPL5,RPL7A,RPL8,RPL9,RPL10,RPL11,RPL12,RPL13,RPL18,RPL18A,RPL19,RPL22,RPL26,RPL27,RPL30,RPL27A,RPL32,RPL35A,RPL37,RPL37A,RPL38,RPL39,RPL41,RPLP0,RPLP1,RPS2,RPS3,RPS3A,RPS4X,RPS4Y1,RPS5,RPS6,RPS7,RPS9,RPS11,RPS12,RPS15,RPS15A,RPS16,RPS18,RPS19,RPS21,RPS24,RPS25,RPS26,RPS27,RPS27A,RPS28,RPS29,UBA52,RPL14,RPL35,RPL13A,RPL36,RPS27L,RPL39L,RPL22L1
1_Member	Reactome Gene Sets	R-HSA-376176	Signaling by ROBO receptors	-40.1667	-37.3661	87/218	387,998,2935,3921,4736,5216,5686,5690,5691,5693,5695,5696,5702,5708,5714,5717,5719,5879,6092,6122,6125,6130,6132,6133,6134,6135,6136,6137,6141,6142,6143,6146,6154,6155,6156,6157,6161,6165,6167,6168,6169,6170,6171,6175,6176,6187,6188,6189,6191,6192,6193,6194,6201,6203,6205,6206,6209,6210,6217,6222,6223,6227,6229,6230,6231,6232,6233,6234,6235,6921,7311,9045,9775,9939,9978,10921,11224,22794,23521,25…	RHOA,CDC42,GSPT1,RPSA,RPL10A,PFN1,PSMA5,PSMB2,PSMB3,PSMB5,PSMB7,PSMB8,PSMC3,PSMD2,PSMD8,PSMD11,PSMD13,RAC1,ROBO2,RPL3,RPL5,RPL7A,RPL8,RPL9,RPL10,RPL11,RPL12,RPL13,RPL18,RPL18A,RPL19,RPL22,RPL26,RPL27,RPL30,RPL27A,RPL32,RPL35A,RPL37,RPL37A,RPL38,RPL39,RPL41,RPLP0,RPLP1,RPS2,RPS3,RPS3A,RPS4X,RPS4Y1,RPS5,RPS6,RPS7,RPS9,RPS11,RPS12,RPS15,RPS15A,RPS16,RPS18,RPS19,RPS21,RPS24,RPS25,RPS26,RPS27,RPS27A,R…
1_Member	GO Biological Processes	GO:0006413	translational initiation	-39.573	-36.7854	81/192	468,1618,1653,1654,1964,1974,1983,3692,3921,4736,4869,5499,6122,6125,6130,6132,6133,6134,6135,6136,6137,6141,6142,6143,6146,6154,6155,6156,6157,6161,6165,6167,6168,6169,6170,6171,6175,6176,6187,6188,6189,6191,6192,6193,6194,6201,6203,6205,6206,6209,6210,6217,6222,6223,6227,6229,6230,6231,6232,6233,6234,6235,7175,7311,8666,8668,8669,9045,9669,10209,10289,10657,11224,23521,23645,25873,26986,51247,5…	ATF4,DAZL,DDX1,DDX3X,EIF1AX,EIF4A2,EIF5,EIF6,RPSA,RPL10A,NPM1,PPP1CA,RPL3,RPL5,RPL7A,RPL8,RPL9,RPL10,RPL11,RPL12,RPL13,RPL18,RPL18A,RPL19,RPL22,RPL26,RPL27,RPL30,RPL27A,RPL32,RPL35A,RPL37,RPL37A,RPL38,RPL39,RPL41,RPLP0,RPLP1,RPS2,RPS3,RPS3A,RPS4X,RPS4Y1,RPS5,RPS6,RPS7,RPS9,RPS11,RPS12,RPS15,RPS15A,RPS16,RPS18,RPS19,RPS21,RPS24,RPS25,RPS26,RPS27,RPS27A,RPS28,RPS29,TPR,UBA52,EIF3G,EIF3I,EIF3J,RPL14…
1_Member	GO Biological Processes	GO:0070972	protein localization to endoplasmic reticulum	-39.472	-36.697	69/139	3309,3921,4736,5372,6122,6125,6130,6132,6133,6134,6135,6136,6137,6141,6142,6143,6146,6154,6155,6156,6157,6161,6165,6167,6168,6169,6170,6171,6175,6176,6187,6188,6189,6191,6192,6193,6194,6201,6203,6205,6206,6209,6210,6217,6222,6223,6227,6229,6230,6231,6232,6233,6234,6235,6449,6728,6734,7311,8733,9045,9697,10134,11224,23480,23521,23645,25873,55176,55973	HSPA5,RPSA,RPL10A,PMM1,RPL3,RPL5,RPL7A,RPL8,RPL9,RPL10,RPL11,RPL12,RPL13,RPL18,RPL18A,RPL19,RPL22,RPL26,RPL27,RPL30,RPL27A,RPL32,RPL35A,RPL37,RPL37A,RPL38,RPL39,RPL41,RPLP0,RPLP1,RPS2,RPS3,RPS3A,RPS4X,RPS4Y1,RPS5,RPS6,RPS7,RPS9,RPS11,RPS12,RPS15,RPS15A,RPS16,RPS18,RPS19,RPS21,RPS24,RPS25,RPS26,RPS27,RPS27A,RPS28,RPS29,SGTA,SRP19,SRPRA,UBA52,GPAA1,RPL14,TRAM2,BCAP31,RPL35,SEC61G,RPL13A,PPP1R15A,RP…
1_Member	CORUM	CORUM:3055	Nop56p-associated pre-rRNA complex	-38.1906	-35.4278	59/104	292,1915,1938,3608,3609,4670,4673,4691,4736,4869,4904,6122,6125,6130,6132,6133,6134,6135,6136,6137,6141,6142,6143,6146,6154,6155,6156,6157,6161,6165,6168,6170,6175,6176,6187,6189,6194,6201,6203,6205,6206,6209,6210,6217,6222,6229,6235,6732,7846,8971,9045,10528,10969,11224,23521,25873,26156,51602,55646	SLC25A5,EEF1A1,EEF2,ILF2,ILF3,HNRNPM,NAP1L1,NCL,RPL10A,NPM1,YBX1,RPL3,RPL5,RPL7A,RPL8,RPL9,RPL10,RPL11,RPL12,RPL13,RPL18,RPL18A,RPL19,RPL22,RPL26,RPL27,RPL30,RPL27A,RPL32,RPL35A,RPL37A,RPL39,RPLP0,RPLP1,RPS2,RPS3A,RPS6,RPS7,RPS9,RPS11,RPS12,RPS15,RPS15A,RPS16,RPS18,RPS24,RPS29,SRPK1,TUBA1A,H1-10,RPL14,NOP56,EBNA1BP2,RPL35,RPL13A,RPL36,RSL1D1,NOP58,LYAR
1_Member	Reactome Gene Sets	R-HSA-2408522	Selenoamino acid metabolism	-35.1614	-32.4221	60/118	3921,4736,6122,6125,6130,6132,6133,6134,6135,6136,6137,6141,6142,6143,6146,6154,6155,6156,6157,6161,6165,6167,6168,6169,6170,6171,6175,6176,6187,6188,6189,6191,6192,6193,6194,6201,6203,6205,6206,6209,6210,6217,6222,6223,6227,6229,6230,6231,6232,6233,6234,6235,7311,9045,11224,23521,25873,51065,116832,200916	RPSA,RPL10A,RPL3,RPL5,RPL7A,RPL8,RPL9,RPL10,RPL11,RPL12,RPL13,RPL18,RPL18A,RPL19,RPL22,RPL26,RPL27,RPL30,RPL27A,RPL32,RPL35A,RPL37,RPL37A,RPL38,RPL39,RPL41,RPLP0,RPLP1,RPS2,RPS3,RPS3A,RPS4X,RPS4Y1,RPS5,RPS6,RPS7,RPS9,RPS11,RPS12,RPS15,RPS15A,RPS16,RPS18,RPS19,RPS21,RPS24,RPS25,RPS26,RPS27,RPS27A,RPS28,RPS29,UBA52,RPL14,RPL35,RPL13A,RPL36,RPS27L,RPL39L,RPL22L1
1_Member	GO Biological Processes	GO:0034655	nucleobase-containing compound catabolic process	-34.8437	-32.1157	151/664	226,678,1153,1618,1655,1736,2023,2033,2521,2597,2935,3005,3091,3146,3148,3183,3251,3303,3312,3692,3837,3921,3939,4670,4736,4869,4904,4927,5141,5214,5393,5686,5690,5691,5693,5695,5696,5702,5708,5714,5717,5719,6122,6125,6130,6132,6133,6134,6135,6136,6137,6141,6142,6143,6146,6154,6155,6156,6157,6161,6165,6167,6168,6169,6170,6171,6175,6176,6187,6188,6189,6191,6192,6193,6194,6201,6203,6205,6206,6209,6…	ALDOA,ZFP36L2,CIRBP,DAZL,DDX5,DKC1,ENO1,EP300,FUS,GAPDH,GSPT1,H1-0,HIF1A,HMGB1,HMGB2,HNRNPC,HPRT1,HSPA1A,HSPA8,EIF6,KPNB1,RPSA,LDHA,HNRNPM,RPL10A,NPM1,YBX1,NUP88,PDE4A,PFKP,EXOSC9,PSMA5,PSMB2,PSMB3,PSMB5,PSMB7,PSMB8,PSMC3,PSMD2,PSMD8,PSMD11,PSMD13,RPL3,RPL5,RPL7A,RPL8,RPL9,RPL10,RPL11,RPL12,RPL13,RPL18,RPL18A,RPL19,RPL22,RPL26,RPL27,RPL30,RPL27A,RPL32,RPL35A,RPL37,RPL37A,RPL38,RPL39,RPL41,RPLP0,R…
1_Member	Reactome Gene Sets	R-HSA-72766	Translation	-34.4917	-31.7747	94/291	740,1650,1915,1938,1964,1974,1983,2935,3921,4736,6122,6125,6130,6132,6133,6134,6135,6136,6137,6141,6142,6143,6146,6154,6155,6156,6157,6161,6165,6167,6168,6169,6170,6171,6175,6176,6182,6187,6188,6189,6191,6192,6193,6194,6201,6203,6205,6206,6209,6210,6217,6222,6223,6227,6229,6230,6231,6232,6233,6234,6235,6728,6734,6746,6748,7311,8565,8666,8668,8669,9045,9669,10573,11224,23478,23480,23521,25873,2698…	MRPL49,DDOST,EEF1A1,EEF2,EIF1AX,EIF4A2,EIF5,GSPT1,RPSA,RPL10A,RPL3,RPL5,RPL7A,RPL8,RPL9,RPL10,RPL11,RPL12,RPL13,RPL18,RPL18A,RPL19,RPL22,RPL26,RPL27,RPL30,RPL27A,RPL32,RPL35A,RPL37,RPL37A,RPL38,RPL39,RPL41,RPLP0,RPLP1,MRPL12,RPS2,RPS3,RPS3A,RPS4X,RPS4Y1,RPS5,RPS6,RPS7,RPS9,RPS11,RPS12,RPS15,RPS15A,RPS16,RPS18,RPS19,RPS21,RPS24,RPS25,RPS26,RPS27,RPS27A,RPS28,RPS29,SRP19,SRPRA,SSR2,SSR4,UBA52,YARS1…
1_Member	Reactome Gene Sets	R-HSA-8868773	rRNA processing in the nucleus and cytosol	-34.1153	-31.409	76/196	1736,3921,4691,4736,5393,6122,6125,6130,6132,6133,6134,6135,6136,6137,6141,6142,6143,6146,6154,6155,6156,6157,6161,6165,6167,6168,6169,6170,6171,6175,6176,6187,6188,6189,6191,6192,6193,6194,6201,6203,6205,6206,6209,6210,6217,6222,6223,6227,6229,6230,6231,6232,6233,6234,6235,7311,8568,9045,10528,10969,11224,11340,22803,23521,25873,51065,51096,51504,51602,54433,55272,79050,84946,114049,116832,200916	DKC1,RPSA,NCL,RPL10A,EXOSC9,RPL3,RPL5,RPL7A,RPL8,RPL9,RPL10,RPL11,RPL12,RPL13,RPL18,RPL18A,RPL19,RPL22,RPL26,RPL27,RPL30,RPL27A,RPL32,RPL35A,RPL37,RPL37A,RPL38,RPL39,RPL41,RPLP0,RPLP1,RPS2,RPS3,RPS3A,RPS4X,RPS4Y1,RPS5,RPS6,RPS7,RPS9,RPS11,RPS12,RPS15,RPS15A,RPS16,RPS18,RPS19,RPS21,RPS24,RPS25,RPS26,RPS27,RPS27A,RPS28,RPS29,UBA52,RRP1,RPL14,NOP56,EBNA1BP2,RPL35,EXOSC8,XRN2,RPL13A,RPL36,RPS27L,UTP1…
1_Member	GO Biological Processes	GO:0000956	nuclear-transcribed mRNA catabolic process	-33.4614	-30.7655	78/210	678,1655,2935,3921,4736,5393,6122,6125,6130,6132,6133,6134,6135,6136,6137,6141,6142,6143,6146,6154,6155,6156,6157,6161,6165,6167,6168,6169,6170,6171,6175,6176,6187,6188,6189,6191,6192,6193,6194,6201,6203,6205,6206,6209,6210,6217,6222,6223,6227,6229,6230,6231,6232,6233,6234,6235,6741,7311,7538,7832,9045,9775,9939,9967,10140,10921,11224,11340,22794,23293,23521,25804,25873,26986,65109,65110,115024,1…	ZFP36L2,DDX5,GSPT1,RPSA,RPL10A,EXOSC9,RPL3,RPL5,RPL7A,RPL8,RPL9,RPL10,RPL11,RPL12,RPL13,RPL18,RPL18A,RPL19,RPL22,RPL26,RPL27,RPL30,RPL27A,RPL32,RPL35A,RPL37,RPL37A,RPL38,RPL39,RPL41,RPLP0,RPLP1,RPS2,RPS3,RPS3A,RPS4X,RPS4Y1,RPS5,RPS6,RPS7,RPS9,RPS11,RPS12,RPS15,RPS15A,RPS16,RPS18,RPS19,RPS21,RPS24,RPS25,RPS26,RPS27,RPS27A,RPS28,RPS29,SSB,UBA52,ZFP36,BTG2,RPL14,EIF4A3,RBM8A,THRAP3,TOB1,RNPS1,RPL35,…
1_Member	Reactome Gene Sets	R-HSA-72312	rRNA processing	-33.2598	-30.5741	77/206	1736,3921,4691,4736,5393,6122,6125,6130,6132,6133,6134,6135,6136,6137,6141,6142,6143,6146,6154,6155,6156,6157,6161,6165,6167,6168,6169,6170,6171,6175,6176,6187,6188,6189,6191,6192,6193,6194,6201,6203,6205,6206,6209,6210,6217,6222,6223,6227,6229,6230,6231,6232,6233,6234,6235,7311,8568,9045,10528,10969,11224,11340,22803,23521,25873,51065,51096,51504,51602,54433,55178,55272,79050,84946,114049,116832…	DKC1,RPSA,NCL,RPL10A,EXOSC9,RPL3,RPL5,RPL7A,RPL8,RPL9,RPL10,RPL11,RPL12,RPL13,RPL18,RPL18A,RPL19,RPL22,RPL26,RPL27,RPL30,RPL27A,RPL32,RPL35A,RPL37,RPL37A,RPL38,RPL39,RPL41,RPLP0,RPLP1,RPS2,RPS3,RPS3A,RPS4X,RPS4Y1,RPS5,RPS6,RPS7,RPS9,RPS11,RPS12,RPS15,RPS15A,RPS16,RPS18,RPS19,RPS21,RPS24,RPS25,RPS26,RPS27,RPS27A,RPS28,RPS29,UBA52,RRP1,RPL14,NOP56,EBNA1BP2,RPL35,EXOSC8,XRN2,RPL13A,RPL36,RPS27L,UTP1…
1_Member	KEGG Pathway	hsa03010	Ribosome	-33.2167	-30.6534	37/153	2197,4736,6132,6133,6134,6135,6136,6141,6142,6143,6146,6154,6155,6157,6161,6167,6170,6171,6175,6176,6182,6187,6188,6191,6203,6206,6209,6217,6222,6223,6227,6229,6234,7311,11224,23521,25873	FAU,RPL10A,RPL8,RPL9,RPL10,RPL11,RPL12,RPL18,RPL18A,RPL19,RPL22,RPL26,RPL27,RPL27A,RPL32,RPL37,RPL39,RPL41,RPLP0,RPLP1,MRPL12,RPS2,RPS3,RPS4X,RPS9,RPS12,RPS15,RPS16,RPS18,RPS19,RPS21,RPS24,RPS28,UBA52,RPL35,RPL13A,RPL36
1_Member	Reactome Gene Sets	R-HSA-6791226	Major pathway of rRNA processing in the nucleolus and cytosol	-33.1984	-30.5227	73/186	3921,4691,4736,5393,6122,6125,6130,6132,6133,6134,6135,6136,6137,6141,6142,6143,6146,6154,6155,6156,6157,6161,6165,6167,6168,6169,6170,6171,6175,6176,6187,6188,6189,6191,6192,6193,6194,6201,6203,6205,6206,6209,6210,6217,6222,6223,6227,6229,6230,6231,6232,6233,6234,6235,7311,8568,9045,10528,10969,11224,11340,22803,23521,25873,51065,51096,51602,55272,79050,84946,114049,116832,200916	RPSA,NCL,RPL10A,EXOSC9,RPL3,RPL5,RPL7A,RPL8,RPL9,RPL10,RPL11,RPL12,RPL13,RPL18,RPL18A,RPL19,RPL22,RPL26,RPL27,RPL30,RPL27A,RPL32,RPL35A,RPL37,RPL37A,RPL38,RPL39,RPL41,RPLP0,RPLP1,RPS2,RPS3,RPS3A,RPS4X,RPS4Y1,RPS5,RPS6,RPS7,RPS9,RPS11,RPS12,RPS15,RPS15A,RPS16,RPS18,RPS19,RPS21,RPS24,RPS25,RPS26,RPS27,RPS27A,RPS28,RPS29,UBA52,RRP1,RPL14,NOP56,EBNA1BP2,RPL35,EXOSC8,XRN2,RPL13A,RPL36,RPS27L,UTP18,NOP…
1_Member	GO Biological Processes	GO:0046700	heterocycle catabolic process	-31.9469	-29.2998	153/717	226,678,1153,1618,1655,1736,1808,2023,2033,2521,2597,2935,3005,3091,3146,3148,3183,3251,3303,3312,3692,3837,3921,3939,4670,4736,4869,4904,4927,5141,5214,5393,5686,5690,5691,5693,5695,5696,5702,5708,5714,5717,5719,6122,6125,6130,6132,6133,6134,6135,6136,6137,6141,6142,6143,6146,6154,6155,6156,6157,6161,6165,6167,6168,6169,6170,6171,6175,6176,6187,6188,6189,6191,6192,6193,6194,6201,6203,6205,6206,6…	ALDOA,ZFP36L2,CIRBP,DAZL,DDX5,DKC1,DPYSL2,ENO1,EP300,FUS,GAPDH,GSPT1,H1-0,HIF1A,HMGB1,HMGB2,HNRNPC,HPRT1,HSPA1A,HSPA8,EIF6,KPNB1,RPSA,LDHA,HNRNPM,RPL10A,NPM1,YBX1,NUP88,PDE4A,PFKP,EXOSC9,PSMA5,PSMB2,PSMB3,PSMB5,PSMB7,PSMB8,PSMC3,PSMD2,PSMD8,PSMD11,PSMD13,RPL3,RPL5,RPL7A,RPL8,RPL9,RPL10,RPL11,RPL12,RPL13,RPL18,RPL18A,RPL19,RPL22,RPL26,RPL27,RPL30,RPL27A,RPL32,RPL35A,RPL37,RPL37A,RPL38,RPL39,RPL41,…
1_Member	GO Biological Processes	GO:0044270	cellular nitrogen compound catabolic process	-31.8747	-29.2368	153/718	226,678,1153,1618,1655,1736,1808,2023,2033,2521,2597,2935,3005,3091,3146,3148,3183,3251,3303,3312,3692,3837,3921,3939,4670,4736,4869,4904,4927,5141,5214,5393,5686,5690,5691,5693,5695,5696,5702,5708,5714,5717,5719,6122,6125,6130,6132,6133,6134,6135,6136,6137,6141,6142,6143,6146,6154,6155,6156,6157,6161,6165,6167,6168,6169,6170,6171,6175,6176,6187,6188,6189,6191,6192,6193,6194,6201,6203,6205,6206,6…	ALDOA,ZFP36L2,CIRBP,DAZL,DDX5,DKC1,DPYSL2,ENO1,EP300,FUS,GAPDH,GSPT1,H1-0,HIF1A,HMGB1,HMGB2,HNRNPC,HPRT1,HSPA1A,HSPA8,EIF6,KPNB1,RPSA,LDHA,HNRNPM,RPL10A,NPM1,YBX1,NUP88,PDE4A,PFKP,EXOSC9,PSMA5,PSMB2,PSMB3,PSMB5,PSMB7,PSMB8,PSMC3,PSMD2,PSMD8,PSMD11,PSMD13,RPL3,RPL5,RPL7A,RPL8,RPL9,RPL10,RPL11,RPL12,RPL13,RPL18,RPL18A,RPL19,RPL22,RPL26,RPL27,RPL30,RPL27A,RPL32,RPL35A,RPL37,RPL37A,RPL38,RPL39,RPL41,…
1_Member	GO Biological Processes	GO:1901361	organic cyclic compound catabolic process	-31.5992	-28.9703	159/768	30,226,678,1153,1618,1655,1736,1808,2023,2033,2184,2521,2597,2935,3005,3091,3146,3148,3183,3251,3303,3312,3692,3837,3921,3939,4670,4736,4869,4904,4927,5141,5214,5393,5686,5690,5691,5693,5695,5696,5702,5708,5714,5717,5719,6122,6125,6130,6132,6133,6134,6135,6136,6137,6141,6142,6143,6146,6154,6155,6156,6157,6161,6165,6167,6168,6169,6170,6171,6175,6176,6187,6188,6189,6191,6192,6193,6194,6201,6203,620…	ACAA1,ALDOA,ZFP36L2,CIRBP,DAZL,DDX5,DKC1,DPYSL2,ENO1,EP300,FAH,FUS,GAPDH,GSPT1,H1-0,HIF1A,HMGB1,HMGB2,HNRNPC,HPRT1,HSPA1A,HSPA8,EIF6,KPNB1,RPSA,LDHA,HNRNPM,RPL10A,NPM1,YBX1,NUP88,PDE4A,PFKP,EXOSC9,PSMA5,PSMB2,PSMB3,PSMB5,PSMB7,PSMB8,PSMC3,PSMD2,PSMD8,PSMD11,PSMD13,RPL3,RPL5,RPL7A,RPL8,RPL9,RPL10,RPL11,RPL12,RPL13,RPL18,RPL18A,RPL19,RPL22,RPL26,RPL27,RPL30,RPL27A,RPL32,RPL35A,RPL37,RPL37A,RPL38,RP…
1_Member	GO Biological Processes	GO:0019439	aromatic compound catabolic process	-31.5625	-28.9424	154/730	30,226,678,1153,1618,1655,1736,2023,2033,2184,2521,2597,2935,3005,3091,3146,3148,3183,3251,3303,3312,3692,3837,3921,3939,4670,4736,4869,4904,4927,5141,5214,5393,5686,5690,5691,5693,5695,5696,5702,5708,5714,5717,5719,6122,6125,6130,6132,6133,6134,6135,6136,6137,6141,6142,6143,6146,6154,6155,6156,6157,6161,6165,6167,6168,6169,6170,6171,6175,6176,6187,6188,6189,6191,6192,6193,6194,6201,6203,6205,620…	ACAA1,ALDOA,ZFP36L2,CIRBP,DAZL,DDX5,DKC1,ENO1,EP300,FAH,FUS,GAPDH,GSPT1,H1-0,HIF1A,HMGB1,HMGB2,HNRNPC,HPRT1,HSPA1A,HSPA8,EIF6,KPNB1,RPSA,LDHA,HNRNPM,RPL10A,NPM1,YBX1,NUP88,PDE4A,PFKP,EXOSC9,PSMA5,PSMB2,PSMB3,PSMB5,PSMB7,PSMB8,PSMC3,PSMD2,PSMD8,PSMD11,PSMD13,RPL3,RPL5,RPL7A,RPL8,RPL9,RPL10,RPL11,RPL12,RPL13,RPL18,RPL18A,RPL19,RPL22,RPL26,RPL27,RPL30,RPL27A,RPL32,RPL35A,RPL37,RPL37A,RPL38,RPL39,RPL…
1_Member	CORUM	CORUM:308	60S ribosomal subunit, cytoplasmic	-29.1174	-26.6675	23/47	4736,6132,6133,6134,6135,6136,6141,6142,6143,6146,6154,6155,6157,6161,6167,6170,6171,6175,6176,7311,11224,23521,25873	RPL10A,RPL8,RPL9,RPL10,RPL11,RPL12,RPL18,RPL18A,RPL19,RPL22,RPL26,RPL27,RPL27A,RPL32,RPL37,RPL39,RPL41,RPLP0,RPLP1,UBA52,RPL35,RPL13A,RPL36
1_Member	GO Biological Processes	GO:0006612	protein targeting to membrane	-28.5465	-26.1195	40/194	3309,3921,4736,6125,6130,6134,6141,6142,6143,6154,6155,6156,6157,6161,6167,6170,6171,6175,6176,6187,6188,6189,6191,6203,6205,6206,6209,6210,6217,6222,6223,6227,6229,6232,6234,6235,6746,11224,23204,25873	HSPA5,RPSA,RPL10A,RPL5,RPL7A,RPL10,RPL18,RPL18A,RPL19,RPL26,RPL27,RPL30,RPL27A,RPL32,RPL37,RPL39,RPL41,RPLP0,RPLP1,RPS2,RPS3,RPS3A,RPS4X,RPS9,RPS11,RPS12,RPS15,RPS15A,RPS16,RPS18,RPS19,RPS21,RPS24,RPS27,RPS28,RPS29,SSR2,RPL35,ARL6IP1,RPL36
1_Member	GO Biological Processes	GO:0072594	establishment of protein localization to organelle	-28.3793	-25.7845	124/548	30,51,908,983,1026,1191,1649,1736,3301,3309,3312,3320,3326,3329,3837,3921,4000,4736,4792,4836,4927,5372,5514,5901,6122,6125,6130,6132,6133,6134,6135,6136,6137,6141,6142,6143,6146,6154,6155,6156,6157,6161,6165,6167,6168,6169,6170,6171,6175,6176,6187,6188,6189,6191,6192,6193,6194,6201,6203,6205,6206,6209,6210,6217,6222,6223,6227,6229,6230,6231,6232,6233,6234,6235,6449,6728,6734,6950,7027,7175,7203,…	ACAA1,ACOX1,CCT6A,CDK1,CDKN1A,CLU,DDIT3,DKC1,DNAJA1,HSPA5,HSPA8,HSP90AA1,HSP90AB1,HSPD1,KPNB1,RPSA,LMNA,RPL10A,NFKBIA,NMT1,NUP88,PMM1,PPP1R10,RAN,RPL3,RPL5,RPL7A,RPL8,RPL9,RPL10,RPL11,RPL12,RPL13,RPL18,RPL18A,RPL19,RPL22,RPL26,RPL27,RPL30,RPL27A,RPL32,RPL35A,RPL37,RPL37A,RPL38,RPL39,RPL41,RPLP0,RPLP1,RPS2,RPS3,RPS3A,RPS4X,RPS4Y1,RPS5,RPS6,RPS7,RPS9,RPS11,RPS12,RPS15,RPS15A,RPS16,RPS18,RPS19,RPS21…
1_Member	Reactome Gene Sets	R-HSA-422475	Axon guidance	-27.4935	-24.9068	123/552	60,71,161,163,387,388,998,1072,1211,1460,1808,2048,2935,3312,3320,3326,3921,4627,4637,4736,4897,5216,5686,5690,5691,5693,5695,5696,5702,5708,5714,5717,5719,5781,5879,6092,6122,6125,6130,6132,6133,6134,6135,6136,6137,6141,6142,6143,6146,6154,6155,6156,6157,6161,6165,6167,6168,6169,6170,6171,6175,6176,6187,6188,6189,6191,6192,6193,6194,6201,6203,6205,6206,6209,6210,6217,6222,6223,6227,6229,6230,623…	ACTB,ACTG1,AP2A2,AP2B1,RHOA,RHOB,CDC42,CFL1,CLTA,CSNK2B,DPYSL2,EPHB2,GSPT1,HSPA8,HSP90AA1,HSP90AB1,RPSA,MYH9,MYL6,RPL10A,NRCAM,PFN1,PSMA5,PSMB2,PSMB3,PSMB5,PSMB7,PSMB8,PSMC3,PSMD2,PSMD8,PSMD11,PSMD13,PTPN11,RAC1,ROBO2,RPL3,RPL5,RPL7A,RPL8,RPL9,RPL10,RPL11,RPL12,RPL13,RPL18,RPL18A,RPL19,RPL22,RPL26,RPL27,RPL30,RPL27A,RPL32,RPL35A,RPL37,RPL37A,RPL38,RPL39,RPL41,RPLP0,RPLP1,RPS2,RPS3,RPS3A,RPS4X,RPS…
1_Member	Reactome Gene Sets	R-HSA-9675108	Nervous system development	-26.7297	-24.1665	125/577	60,71,161,163,387,388,998,1072,1211,1460,1808,1959,2048,2935,3312,3320,3326,3921,4627,4637,4736,4897,5216,5686,5690,5691,5693,5695,5696,5702,5708,5714,5717,5719,5781,5879,6092,6122,6125,6130,6132,6133,6134,6135,6136,6137,6141,6142,6143,6146,6154,6155,6156,6157,6161,6165,6167,6168,6169,6170,6171,6175,6176,6187,6188,6189,6191,6192,6193,6194,6201,6203,6205,6206,6209,6210,6217,6222,6223,6227,6229,623…	ACTB,ACTG1,AP2A2,AP2B1,RHOA,RHOB,CDC42,CFL1,CLTA,CSNK2B,DPYSL2,EGR2,EPHB2,GSPT1,HSPA8,HSP90AA1,HSP90AB1,RPSA,MYH9,MYL6,RPL10A,NRCAM,PFN1,PSMA5,PSMB2,PSMB3,PSMB5,PSMB7,PSMB8,PSMC3,PSMD2,PSMD8,PSMD11,PSMD13,PTPN11,RAC1,ROBO2,RPL3,RPL5,RPL7A,RPL8,RPL9,RPL10,RPL11,RPL12,RPL13,RPL18,RPL18A,RPL19,RPL22,RPL26,RPL27,RPL30,RPL27A,RPL32,RPL35A,RPL37,RPL37A,RPL38,RPL39,RPL41,RPLP0,RPLP1,RPS2,RPS3,RPS3A,RPS4…
1_Member	GO Biological Processes	GO:0090150	establishment of protein localization to membrane	-24.3388	-22.0572	45/326	3309,3320,3921,4736,6125,6130,6134,6141,6142,6143,6154,6155,6156,6157,6161,6167,6170,6171,6175,6176,6187,6188,6189,6191,6203,6205,6206,6209,6210,6217,6222,6223,6227,6229,6232,6234,6235,6746,11224,23204,25873,51079,51608,55737,140823	HSPA5,HSP90AA1,RPSA,RPL10A,RPL5,RPL7A,RPL10,RPL18,RPL18A,RPL19,RPL26,RPL27,RPL30,RPL27A,RPL32,RPL37,RPL39,RPL41,RPLP0,RPLP1,RPS2,RPS3,RPS3A,RPS4X,RPS9,RPS11,RPS12,RPS15,RPS15A,RPS16,RPS18,RPS19,RPS21,RPS24,RPS27,RPS28,RPS29,SSR2,RPL35,ARL6IP1,RPL36,NDUFA13,GET4,VPS35,ROMO1
1_Member	CORUM	CORUM:305	40S ribosomal subunit, cytoplasmic	-23.8259	-21.5522	19/33	2197,3921,6187,6188,6189,6191,6203,6205,6206,6209,6210,6217,6222,6223,6227,6229,6232,6234,6235	FAU,RPSA,RPS2,RPS3,RPS3A,RPS4X,RPS9,RPS11,RPS12,RPS15,RPS15A,RPS16,RPS18,RPS19,RPS21,RPS24,RPS27,RPS28,RPS29
1_Member	GO Biological Processes	GO:0006605	protein targeting	-22.8908	-20.6721	49/426	3309,3312,3320,3921,4736,5372,6125,6130,6134,6141,6142,6143,6154,6155,6156,6157,6161,6167,6170,6171,6175,6176,6187,6188,6189,6191,6203,6205,6206,6209,6210,6217,6222,6223,6227,6229,6232,6234,6235,6746,9590,10055,10953,11224,23204,25873,51079,59286,140823	HSPA5,HSPA8,HSP90AA1,RPSA,RPL10A,PMM1,RPL5,RPL7A,RPL10,RPL18,RPL18A,RPL19,RPL26,RPL27,RPL30,RPL27A,RPL32,RPL37,RPL39,RPL41,RPLP0,RPLP1,RPS2,RPS3,RPS3A,RPS4X,RPS9,RPS11,RPS12,RPS15,RPS15A,RPS16,RPS18,RPS19,RPS21,RPS24,RPS27,RPS28,RPS29,SSR2,AKAP12,SAE1,TOMM34,RPL35,ARL6IP1,RPL36,NDUFA13,UBL5,ROMO1
1_Member	CORUM	CORUM:338	40S ribosomal subunit, cytoplasmic	-22.6912	-20.4827	18/31	2197,3921,6187,6188,6189,6191,6203,6205,6206,6209,6210,6217,6222,6223,6227,6229,6234,6235	FAU,RPSA,RPS2,RPS3,RPS3A,RPS4X,RPS9,RPS11,RPS12,RPS15,RPS15A,RPS16,RPS18,RPS19,RPS21,RPS24,RPS28,RPS29
1_Member	Reactome Gene Sets	R-HSA-71291	Metabolism of amino acids and derivatives	-21.45	-18.9698	88/374	1152,1468,2184,2593,2805,3921,4736,4942,4946,4947,5160,5686,5690,5691,5693,5695,5696,5702,5708,5714,5717,5719,6122,6125,6130,6132,6133,6134,6135,6136,6137,6141,6142,6143,6146,6154,6155,6156,6157,6161,6165,6167,6168,6169,6170,6171,6175,6176,6187,6188,6189,6191,6192,6193,6194,6201,6203,6205,6206,6209,6210,6217,6222,6223,6227,6229,6230,6231,6232,6233,6234,6235,7311,9045,9380,10247,10955,11112,11224,…	CKB,SLC25A10,FAH,GAMT,GOT1,RPSA,RPL10A,OAT,OAZ1,OAZ2,PDHA1,PSMA5,PSMB2,PSMB3,PSMB5,PSMB7,PSMB8,PSMC3,PSMD2,PSMD8,PSMD11,PSMD13,RPL3,RPL5,RPL7A,RPL8,RPL9,RPL10,RPL11,RPL12,RPL13,RPL18,RPL18A,RPL19,RPL22,RPL26,RPL27,RPL30,RPL27A,RPL32,RPL35A,RPL37,RPL37A,RPL38,RPL39,RPL41,RPLP0,RPLP1,RPS2,RPS3,RPS3A,RPS4X,RPS4Y1,RPS5,RPS6,RPS7,RPS9,RPS11,RPS12,RPS15,RPS15A,RPS16,RPS18,RPS19,RPS21,RPS24,RPS25,RPS26,…
1_Member	Reactome Gene Sets	R-HSA-72649	Translation initiation complex formation	-20.4824	-18.0441	32/58	1964,1974,3921,6187,6188,6189,6191,6192,6193,6194,6201,6203,6205,6206,6209,6210,6217,6222,6223,6227,6229,6230,6231,6232,6233,6234,6235,8666,8668,8669,26986,51065	EIF1AX,EIF4A2,RPSA,RPS2,RPS3,RPS3A,RPS4X,RPS4Y1,RPS5,RPS6,RPS7,RPS9,RPS11,RPS12,RPS15,RPS15A,RPS16,RPS18,RPS19,RPS21,RPS24,RPS25,RPS26,RPS27,RPS27A,RPS28,RPS29,EIF3G,EIF3I,EIF3J,PABPC1,RPS27L
1_Member	Reactome Gene Sets	R-HSA-72702	Ribosomal scanning and start codon recognition	-20.4824	-18.0441	32/58	1964,1974,1983,3921,6187,6188,6189,6191,6192,6193,6194,6201,6203,6205,6206,6209,6210,6217,6222,6223,6227,6229,6230,6231,6232,6233,6234,6235,8666,8668,8669,51065	EIF1AX,EIF4A2,EIF5,RPSA,RPS2,RPS3,RPS3A,RPS4X,RPS4Y1,RPS5,RPS6,RPS7,RPS9,RPS11,RPS12,RPS15,RPS15A,RPS16,RPS18,RPS19,RPS21,RPS24,RPS25,RPS26,RPS27,RPS27A,RPS28,RPS29,EIF3G,EIF3I,EIF3J,RPS27L
1_Member	Reactome Gene Sets	R-HSA-72695	Formation of the ternary complex, and subsequently, the 43S complex	-20.3503	-17.9177	30/51	1964,3921,6187,6188,6189,6191,6192,6193,6194,6201,6203,6205,6206,6209,6210,6217,6222,6223,6227,6229,6230,6231,6232,6233,6234,6235,8666,8668,8669,51065	EIF1AX,RPSA,RPS2,RPS3,RPS3A,RPS4X,RPS4Y1,RPS5,RPS6,RPS7,RPS9,RPS11,RPS12,RPS15,RPS15A,RPS16,RPS18,RPS19,RPS21,RPS24,RPS25,RPS26,RPS27,RPS27A,RPS28,RPS29,EIF3G,EIF3I,EIF3J,RPS27L
1_Member	Reactome Gene Sets	R-HSA-72662	Activation of the mRNA upon binding of the cap-binding complex and eIFs, and subsequent binding to 4	-20.1755	-17.754	32/59	1964,1974,3921,6187,6188,6189,6191,6192,6193,6194,6201,6203,6205,6206,6209,6210,6217,6222,6223,6227,6229,6230,6231,6232,6233,6234,6235,8666,8668,8669,26986,51065	EIF1AX,EIF4A2,RPSA,RPS2,RPS3,RPS3A,RPS4X,RPS4Y1,RPS5,RPS6,RPS7,RPS9,RPS11,RPS12,RPS15,RPS15A,RPS16,RPS18,RPS19,RPS21,RPS24,RPS25,RPS26,RPS27,RPS27A,RPS28,RPS29,EIF3G,EIF3I,EIF3J,PABPC1,RPS27L
1_Member	GO Biological Processes	GO:0002181	cytoplasmic translation	-18.6445	-16.2796	40/101	1938,1974,1983,2935,3921,4733,4736,6132,6133,6135,6141,6142,6143,6146,6154,6156,6161,6165,6169,6170,6171,6175,6176,6227,6231,6234,6235,7555,8531,8666,8668,8669,23521,25873,51441,55854,64506,85451,170506,200916	EEF2,EIF4A2,EIF5,GSPT1,RPSA,DRG1,RPL10A,RPL8,RPL9,RPL11,RPL18,RPL18A,RPL19,RPL22,RPL26,RPL30,RPL32,RPL35A,RPL38,RPL39,RPL41,RPLP0,RPLP1,RPS21,RPS26,RPS28,RPS29,CNBP,YBX3,EIF3G,EIF3I,EIF3J,RPL13A,RPL36,YTHDF2,ZC3H15,CPEB1,UNK,DHX36,RPL22L1
1_Member	GO Biological Processes	GO:0072657	protein localization to membrane	-16.5276	-14.6064	50/625	60,2048,3309,3320,3921,4736,6125,6130,6134,6141,6142,6143,6154,6155,6156,6157,6161,6167,6170,6171,6175,6176,6187,6188,6189,6191,6203,6205,6206,6209,6210,6217,6222,6223,6227,6229,6232,6234,6235,6281,6746,8636,11224,23204,25873,51079,51608,55737,55800,140823	ACTB,EPHB2,HSPA5,HSP90AA1,RPSA,RPL10A,RPL5,RPL7A,RPL10,RPL18,RPL18A,RPL19,RPL26,RPL27,RPL30,RPL27A,RPL32,RPL37,RPL39,RPL41,RPLP0,RPLP1,RPS2,RPS3,RPS3A,RPS4X,RPS9,RPS11,RPS12,RPS15,RPS15A,RPS16,RPS18,RPS19,RPS21,RPS24,RPS27,RPS28,RPS29,S100A10,SSR2,SSNA1,RPL35,ARL6IP1,RPL36,NDUFA13,GET4,VPS35,SCN3B,ROMO1
2_Summary	Reactome Gene Sets	R-HSA-1640170	Cell Cycle	-45.7968	-42.5569	170/673	332,699,701,891,983,990,991,1026,1032,1063,1163,1460,1736,1781,2033,2801,3012,3014,3015,3018,3021,3306,3320,3326,3837,4000,4438,4659,4683,4751,4869,4927,4999,5108,5116,5557,5686,5690,5691,5693,5695,5696,5702,5708,5714,5717,5719,5862,5884,5901,5905,5934,5981,6118,6119,6232,6233,6418,6500,6790,6847,7027,7153,7175,7278,7283,7311,7334,7443,7468,7531,7846,8290,8350,8351,8352,8360,8361,8362,8363,8364,8…	BIRC5,BUB1,BUB1B,CCNB1,CDK1,CDC6,CDC20,CDKN1A,CDKN2D,CENPF,CKS1B,CSNK2B,DKC1,DYNC1I2,EP300,GOLGA2,H2AC8,H2AX,H2AZ1,H2BC3,H3-3B,HSPA2,HSP90AA1,HSP90AB1,KPNB1,LMNA,MSH4,PPP1R12A,NBN,NEK2,NPM1,NUP88,ORC2,PCM1,PCNT,PRIM1,PSMA5,PSMB2,PSMB3,PSMB5,PSMB7,PSMB8,PSMC3,PSMD2,PSMD8,PSMD11,PSMD13,RAB2A,RAD17,RAN,RANGAP1,RBL2,RFC1,RPA2,RPA3,RPS27,RPS27A,SET,SKP1,AURKA,SYCP1,TFDP1,TOP2A,TPR,TUBA3C,TUBG1,UBA52,U…
2_Member	Reactome Gene Sets	R-HSA-1640170	Cell Cycle	-45.7968	-42.5569	170/673	332,699,701,891,983,990,991,1026,1032,1063,1163,1460,1736,1781,2033,2801,3012,3014,3015,3018,3021,3306,3320,3326,3837,4000,4438,4659,4683,4751,4869,4927,4999,5108,5116,5557,5686,5690,5691,5693,5695,5696,5702,5708,5714,5717,5719,5862,5884,5901,5905,5934,5981,6118,6119,6232,6233,6418,6500,6790,6847,7027,7153,7175,7278,7283,7311,7334,7443,7468,7531,7846,8290,8350,8351,8352,8360,8361,8362,8363,8364,8…	BIRC5,BUB1,BUB1B,CCNB1,CDK1,CDC6,CDC20,CDKN1A,CDKN2D,CENPF,CKS1B,CSNK2B,DKC1,DYNC1I2,EP300,GOLGA2,H2AC8,H2AX,H2AZ1,H2BC3,H3-3B,HSPA2,HSP90AA1,HSP90AB1,KPNB1,LMNA,MSH4,PPP1R12A,NBN,NEK2,NPM1,NUP88,ORC2,PCM1,PCNT,PRIM1,PSMA5,PSMB2,PSMB3,PSMB5,PSMB7,PSMB8,PSMC3,PSMD2,PSMD8,PSMD11,PSMD13,RAB2A,RAD17,RAN,RANGAP1,RBL2,RFC1,RPA2,RPA3,RPS27,RPS27A,SET,SKP1,AURKA,SYCP1,TFDP1,TOP2A,TPR,TUBA3C,TUBG1,UBA52,U…
2_Member	Reactome Gene Sets	R-HSA-69278	Cell Cycle, Mitotic	-37.0817	-34.3308	140/560	332,699,701,891,983,990,991,1026,1032,1063,1163,1460,1781,2033,2801,3012,3014,3015,3018,3021,3320,3326,3837,4000,4659,4751,4927,4999,5108,5116,5557,5686,5690,5691,5693,5695,5696,5702,5708,5714,5717,5719,5862,5901,5905,5934,5981,6118,6119,6232,6233,6418,6500,6790,7027,7153,7175,7278,7283,7311,7443,7531,7846,8290,8350,8351,8352,8360,8361,8362,8363,8364,8365,8366,8367,8368,8480,8481,8636,8655,8815,8…	BIRC5,BUB1,BUB1B,CCNB1,CDK1,CDC6,CDC20,CDKN1A,CDKN2D,CENPF,CKS1B,CSNK2B,DYNC1I2,EP300,GOLGA2,H2AC8,H2AX,H2AZ1,H2BC3,H3-3B,HSP90AA1,HSP90AB1,KPNB1,LMNA,PPP1R12A,NEK2,NUP88,ORC2,PCM1,PCNT,PRIM1,PSMA5,PSMB2,PSMB3,PSMB5,PSMB7,PSMB8,PSMC3,PSMD2,PSMD8,PSMD11,PSMD13,RAB2A,RAN,RANGAP1,RBL2,RFC1,RPA2,RPA3,RPS27,RPS27A,SET,SKP1,AURKA,TFDP1,TOP2A,TPR,TUBA3C,TUBG1,UBA52,VRK1,YWHAE,TUBA1A,H3-4,H3C1,H3C4,H3C3,…
2_Member	Reactome Gene Sets	R-HSA-68886	M Phase	-32.6989	-30.0426	112/417	332,699,701,891,983,991,1063,1460,1781,2801,3012,3014,3015,3018,3021,3320,3837,4000,4751,4927,5108,5116,5686,5690,5691,5693,5695,5696,5702,5708,5714,5717,5719,5862,5901,5905,6232,6233,6418,7175,7278,7283,7311,7443,7531,7846,8290,8350,8351,8352,8360,8361,8362,8363,8364,8365,8366,8367,8368,8480,8481,8636,8655,8815,8970,9126,9184,9232,9662,9688,9702,9738,9798,9818,10121,10142,10381,10383,10403,10726…	BIRC5,BUB1,BUB1B,CCNB1,CDK1,CDC20,CENPF,CSNK2B,DYNC1I2,GOLGA2,H2AC8,H2AX,H2AZ1,H2BC3,H3-3B,HSP90AA1,KPNB1,LMNA,NEK2,NUP88,PCM1,PCNT,PSMA5,PSMB2,PSMB3,PSMB5,PSMB7,PSMB8,PSMC3,PSMD2,PSMD8,PSMD11,PSMD13,RAB2A,RAN,RANGAP1,RPS27,RPS27A,SET,TPR,TUBA3C,TUBG1,UBA52,VRK1,YWHAE,TUBA1A,H3-4,H3C1,H3C4,H3C3,H4C4,H4C6,H4C12,H4C11,H4C3,H4C8,H4C2,H4C5,H4C13,RAE1,OFD1,SSNA1,DYNLL1,BANF1,H2BC11,SMC3,BUB3,PTTG1,CEP…
2_Member	Reactome Gene Sets	R-HSA-69620	Cell Cycle Checkpoints	-19.3986	-16.988	73/293	332,699,701,891,983,990,991,1026,1063,1781,3014,3018,4683,4999,5686,5690,5691,5693,5695,5696,5702,5708,5714,5717,5719,5884,5905,6118,6119,6232,6233,7311,7334,7468,7531,8290,8360,8361,8362,8363,8364,8365,8366,8367,8368,8655,8900,8970,9025,9088,9184,10403,10726,10926,11065,29086,51512,51720,54908,55055,55143,64946,79003,79019,79682,83540,83990,85236,143471,144715,151246,151648,255626	BIRC5,BUB1,BUB1B,CCNB1,CDK1,CDC6,CDC20,CDKN1A,CENPF,DYNC1I2,H2AX,H2BC3,NBN,ORC2,PSMA5,PSMB2,PSMB3,PSMB5,PSMB7,PSMB8,PSMC3,PSMD2,PSMD8,PSMD11,PSMD13,RAD17,RANGAP1,RPA2,RPA3,RPS27,RPS27A,UBA52,UBE2N,NSD2,YWHAE,H3-4,H4C4,H4C6,H4C12,H4C11,H4C3,H4C8,H4C2,H4C5,H4C13,DYNLL1,CCNA1,H2BC11,RNF8,PKMYT1,BUB3,NDC80,NUDC,DBF4,UBE2C,BABAM1,GTSE1,UIMC1,SPDL1,ZWILCH,CDCA8,CENPH,MIS12,CENPM,CENPU,NUF2,BRIP1,H2BC12…
2_Member	GO Biological Processes	GO:0010564	regulation of cell cycle process	-18.9722	-16.5825	136/795	387,678,699,701,805,811,891,983,990,991,998,1026,1032,1063,1613,1618,1654,1781,1843,2033,2146,2273,3276,3303,3306,3320,3326,3398,3550,4204,4683,4733,4751,4869,5017,5087,5108,5116,5119,5300,5514,5591,5686,5690,5691,5693,5695,5696,5702,5708,5714,5717,5719,5884,5902,5934,6118,6154,6421,6500,6659,6790,7027,7039,7175,7283,7531,7832,7846,8409,8480,8481,8636,8655,8883,9055,9088,9126,9184,9232,9314,9662,…	RHOA,ZFP36L2,BUB1,BUB1B,CALM2,CALR,CCNB1,CDK1,CDC6,CDC20,CDC42,CDKN1A,CDKN2D,CENPF,DAPK3,DAZL,DDX3X,DYNC1I2,DUSP1,EP300,EZH2,FHL1,PRMT1,HSPA1A,HSPA2,HSP90AA1,HSP90AB1,ID2,IK,MECP2,NBN,DRG1,NEK2,NPM1,OVOL1,PBX1,PCM1,PCNT,CHMP1A,PIN1,PPP1R10,PRKDC,PSMA5,PSMB2,PSMB3,PSMB5,PSMB7,PSMB8,PSMC3,PSMD2,PSMD8,PSMD11,PSMD13,RAD17,RANBP1,RBL2,RPA2,RPL26,SFPQ,SKP1,SOX4,AURKA,TFDP1,TGFA,TPR,TUBG1,YWHAE,BTG2,TUB…
2_Member	GO Biological Processes	GO:0045786	negative regulation of cell cycle	-18.8153	-16.4357	117/637	388,678,694,699,701,811,891,983,988,990,991,1026,1032,1033,1063,1407,1649,1843,2033,2146,2273,3014,3164,3276,3326,3398,3550,3623,4291,4683,4751,4869,5017,5119,5496,5514,5591,5686,5690,5691,5693,5695,5696,5702,5708,5714,5717,5719,5781,5884,5934,6009,6118,6154,6500,6659,6790,6878,7027,7153,7175,7832,8409,8883,9184,9232,9314,9978,9984,10263,10403,10432,10459,10542,10614,10670,10769,10950,11145,11186…	RHOB,ZFP36L2,BTG1,BUB1,BUB1B,CALR,CCNB1,CDK1,CDC5L,CDC6,CDC20,CDKN1A,CDKN2D,CDKN3,CENPF,CRY1,DDIT3,DUSP1,EP300,EZH2,FHL1,H2AX,NR4A1,PRMT1,HSP90AB1,ID2,IK,INHA,MLF1,NBN,NEK2,NPM1,OVOL1,CHMP1A,PPM1G,PPP1R10,PRKDC,PSMA5,PSMB2,PSMB3,PSMB5,PSMB7,PSMB8,PSMC3,PSMD2,PSMD8,PSMD11,PSMD13,PTPN11,RAD17,RBL2,RHEB,RPA2,RPL26,SKP1,SOX4,AURKA,TAF6,TFDP1,TOP2A,TPR,BTG2,UXT,NAE1,BUB3,PTTG1,KLF4,RBX1,THOC1,CDK2AP2,…
2_Member	GO Biological Processes	GO:0044770	cell cycle phase transition	-18.6489	-16.2796	117/640	678,699,701,891,983,990,991,1026,1032,1033,1063,1163,1164,1654,1781,1843,2033,2059,2146,2273,2935,3276,3306,3320,3398,3550,4204,4659,4678,4683,4751,4869,4999,5017,5087,5108,5116,5537,5557,5591,5686,5690,5691,5693,5695,5696,5702,5708,5714,5717,5719,5884,5934,6118,6119,6154,6500,6659,6790,6881,7027,7175,7283,7531,7832,7846,8481,8636,8655,8883,8900,9088,9184,9314,9662,9702,9738,9978,10121,10133,1014…	ZFP36L2,BUB1,BUB1B,CCNB1,CDK1,CDC6,CDC20,CDKN1A,CDKN2D,CDKN3,CENPF,CKS1B,CKS2,DDX3X,DYNC1I2,DUSP1,EP300,EPS8,EZH2,FHL1,GSPT1,PRMT1,HSPA2,HSP90AA1,ID2,IK,MECP2,PPP1R12A,NASP,NBN,NEK2,NPM1,ORC2,OVOL1,PBX1,PCM1,PCNT,PPP6C,PRIM1,PRKDC,PSMA5,PSMB2,PSMB3,PSMB5,PSMB7,PSMB8,PSMC3,PSMD2,PSMD8,PSMD11,PSMD13,RAD17,RBL2,RPA2,RPA3,RPL26,SKP1,SOX4,AURKA,TAF10,TFDP1,TPR,TUBG1,YWHAE,BTG2,TUBA1A,OFD1,SSNA1,DYNLL1…
2_Member	GO Biological Processes	GO:0007346	regulation of mitotic cell cycle	-17.6599	-15.3321	124/718	678,694,699,701,891,983,990,991,998,1026,1032,1063,1163,1164,1613,1654,1781,1843,2033,2146,2273,3276,3280,3303,3306,3320,3398,3550,4204,4683,4733,4751,5017,5087,5108,5116,5119,5300,5514,5591,5686,5690,5691,5693,5695,5696,5702,5708,5714,5717,5719,5781,5884,5902,5934,6118,6119,6154,6500,6659,6787,6790,6990,7027,7039,7153,7175,7283,7531,7832,7846,8480,8481,8636,8655,8826,8883,9088,9126,9184,9232,931…	ZFP36L2,BTG1,BUB1,BUB1B,CCNB1,CDK1,CDC6,CDC20,CDC42,CDKN1A,CDKN2D,CENPF,CKS1B,CKS2,DAPK3,DDX3X,DYNC1I2,DUSP1,EP300,EZH2,FHL1,PRMT1,HES1,HSPA1A,HSPA2,HSP90AA1,ID2,IK,MECP2,NBN,DRG1,NEK2,OVOL1,PBX1,PCM1,PCNT,CHMP1A,PIN1,PPP1R10,PRKDC,PSMA5,PSMB2,PSMB3,PSMB5,PSMB7,PSMB8,PSMC3,PSMD2,PSMD8,PSMD11,PSMD13,PTPN11,RAD17,RANBP1,RBL2,RPA2,RPA3,RPL26,SKP1,SOX4,NEK4,AURKA,DYNLT3,TFDP1,TGFA,TOP2A,TPR,TUBG1,YWH…
2_Member	GO Biological Processes	GO:0044772	mitotic cell cycle phase transition	-17.4678	-15.153	109/595	678,699,701,891,983,990,991,1026,1032,1033,1063,1163,1164,1654,1781,1843,2033,2059,2146,2273,2935,3276,3306,3320,3398,3550,4204,4659,4678,4683,4751,4999,5087,5108,5116,5537,5557,5591,5686,5690,5691,5693,5695,5696,5702,5708,5714,5717,5719,5884,5934,6118,6119,6154,6500,6659,6790,6881,7027,7175,7283,7531,7832,7846,8481,8636,8655,8883,8900,9088,9184,9314,9662,9702,9738,9978,10121,10133,10142,10263,10…	ZFP36L2,BUB1,BUB1B,CCNB1,CDK1,CDC6,CDC20,CDKN1A,CDKN2D,CDKN3,CENPF,CKS1B,CKS2,DDX3X,DYNC1I2,DUSP1,EP300,EPS8,EZH2,FHL1,GSPT1,PRMT1,HSPA2,HSP90AA1,ID2,IK,MECP2,PPP1R12A,NASP,NBN,NEK2,ORC2,PBX1,PCM1,PCNT,PPP6C,PRIM1,PRKDC,PSMA5,PSMB2,PSMB3,PSMB5,PSMB7,PSMB8,PSMC3,PSMD2,PSMD8,PSMD11,PSMD13,RAD17,RBL2,RPA2,RPA3,RPL26,SKP1,SOX4,AURKA,TAF10,TFDP1,TPR,TUBG1,YWHAE,BTG2,TUBA1A,OFD1,SSNA1,DYNLL1,NAE1,CCNA1…
2_Member	GO Biological Processes	GO:1901987	regulation of cell cycle phase transition	-16.6393	-14.3331	94/487	678,699,701,891,983,990,991,1026,1032,1063,1654,1781,1843,2033,2146,2273,3276,3306,3320,3398,3550,4204,4683,4751,4869,5017,5087,5108,5116,5591,5686,5690,5691,5693,5695,5696,5702,5708,5714,5717,5719,5884,5934,6118,6154,6500,6659,6790,7027,7175,7283,7531,7832,7846,8481,8636,8655,8883,9184,9314,9662,9702,9738,9978,10121,10142,10263,10383,10403,10459,10769,10926,11064,11065,22809,22897,23354,26058,29…	ZFP36L2,BUB1,BUB1B,CCNB1,CDK1,CDC6,CDC20,CDKN1A,CDKN2D,CENPF,DDX3X,DYNC1I2,DUSP1,EP300,EZH2,FHL1,PRMT1,HSPA2,HSP90AA1,ID2,IK,MECP2,NBN,NEK2,NPM1,OVOL1,PBX1,PCM1,PCNT,PRKDC,PSMA5,PSMB2,PSMB3,PSMB5,PSMB7,PSMB8,PSMC3,PSMD2,PSMD8,PSMD11,PSMD13,RAD17,RBL2,RPA2,RPL26,SKP1,SOX4,AURKA,TFDP1,TPR,TUBG1,YWHAE,BTG2,TUBA1A,OFD1,SSNA1,DYNLL1,NAE1,BUB3,KLF4,CEP135,CEP57,CCP110,RBX1,ACTR1A,AKAP9,CDK2AP2,TUBB4B,N…
2_Member	GO Biological Processes	GO:0010948	negative regulation of cell cycle process	-15.9729	-13.7069	76/357	678,699,701,811,891,983,990,991,1026,1032,1063,1843,2033,2146,2273,3276,3326,3550,4683,4751,4869,5017,5514,5591,5686,5690,5691,5693,5695,5696,5702,5708,5714,5717,5719,5884,5934,6118,6154,6500,6659,6790,7027,7175,7832,8409,8883,9184,9232,9314,9978,10263,10403,10432,10459,10769,22809,23063,23269,23429,23468,26058,29086,29117,29997,51065,51512,51720,54908,60672,79366,79813,80279,84072,143471,286151	ZFP36L2,BUB1,BUB1B,CALR,CCNB1,CDK1,CDC6,CDC20,CDKN1A,CDKN2D,CENPF,DUSP1,EP300,EZH2,FHL1,PRMT1,HSP90AB1,IK,NBN,NEK2,NPM1,OVOL1,PPP1R10,PRKDC,PSMA5,PSMB2,PSMB3,PSMB5,PSMB7,PSMB8,PSMC3,PSMD2,PSMD8,PSMD11,PSMD13,RAD17,RBL2,RPA2,RPL26,SKP1,SOX4,AURKA,TFDP1,TPR,BTG2,UXT,NAE1,BUB3,PTTG1,KLF4,RBX1,CDK2AP2,NDC80,RBM14,MAD2L2,PLK2,ATF5,WAPL,MGA,RYBP,CBX5,GIGYF2,BABAM1,BRD7,NOP53,RPS27L,GTSE1,UIMC1,SPDL1,MI…
2_Member	Reactome Gene Sets	R-HSA-69481	G2/M Checkpoints	-15.489	-13.2418	48/168	891,983,990,3014,3018,4683,4999,5686,5690,5691,5693,5695,5696,5702,5708,5714,5717,5719,5884,6118,6119,6233,7311,7334,7468,7531,8290,8360,8361,8362,8363,8364,8365,8366,8367,8368,8970,9025,9088,10926,29086,51512,51720,83990,85236,143471,144715,255626	CCNB1,CDK1,CDC6,H2AX,H2BC3,NBN,ORC2,PSMA5,PSMB2,PSMB3,PSMB5,PSMB7,PSMB8,PSMC3,PSMD2,PSMD8,PSMD11,PSMD13,RAD17,RPA2,RPA3,RPS27A,UBA52,UBE2N,NSD2,YWHAE,H3-4,H4C4,H4C6,H4C12,H4C11,H4C3,H4C8,H4C2,H4C5,H4C13,H2BC11,RNF8,PKMYT1,DBF4,BABAM1,GTSE1,UIMC1,BRIP1,H2BC12,PSMA8,RAD9B,H2BC1
2_Member	GO Biological Processes	GO:1901990	regulation of mitotic cell cycle phase transition	-15.0618	-12.8326	86/449	678,699,701,891,983,990,991,1026,1032,1063,1654,1781,1843,2033,2146,2273,3276,3306,3320,3398,3550,4204,4683,4751,5087,5108,5116,5591,5686,5690,5691,5693,5695,5696,5702,5708,5714,5717,5719,5884,5934,6118,6154,6500,6659,6790,7027,7175,7283,7531,7832,7846,8481,8636,8655,8883,9184,9314,9662,9702,9738,9978,10121,10142,10263,10383,10403,10459,10769,11064,11065,22897,23354,26058,29117,29997,51065,51512,…	ZFP36L2,BUB1,BUB1B,CCNB1,CDK1,CDC6,CDC20,CDKN1A,CDKN2D,CENPF,DDX3X,DYNC1I2,DUSP1,EP300,EZH2,FHL1,PRMT1,HSPA2,HSP90AA1,ID2,IK,MECP2,NBN,NEK2,PBX1,PCM1,PCNT,PRKDC,PSMA5,PSMB2,PSMB3,PSMB5,PSMB7,PSMB8,PSMC3,PSMD2,PSMD8,PSMD11,PSMD13,RAD17,RBL2,RPA2,RPL26,SKP1,SOX4,AURKA,TFDP1,TPR,TUBG1,YWHAE,BTG2,TUBA1A,OFD1,SSNA1,DYNLL1,NAE1,BUB3,KLF4,CEP135,CEP57,CCP110,RBX1,ACTR1A,AKAP9,CDK2AP2,TUBB4B,NDC80,MAD2L2…
2_Member	GO Biological Processes	GO:1901988	negative regulation of cell cycle phase transition	-13.6948	-11.5124	60/269	678,699,701,891,983,990,991,1026,1032,1063,1843,2033,2146,2273,3276,3550,4683,5017,5591,5686,5690,5691,5693,5695,5696,5702,5708,5714,5717,5719,5884,5934,6118,6154,6500,6659,6790,7027,7175,7832,8883,9184,9314,9978,10263,10403,10459,10769,22809,26058,29086,29117,29997,51065,51512,51720,54908,60672,80279,143471	ZFP36L2,BUB1,BUB1B,CCNB1,CDK1,CDC6,CDC20,CDKN1A,CDKN2D,CENPF,DUSP1,EP300,EZH2,FHL1,PRMT1,IK,NBN,OVOL1,PRKDC,PSMA5,PSMB2,PSMB3,PSMB5,PSMB7,PSMB8,PSMC3,PSMD2,PSMD8,PSMD11,PSMD13,RAD17,RBL2,RPA2,RPL26,SKP1,SOX4,AURKA,TFDP1,TPR,BTG2,NAE1,BUB3,KLF4,RBX1,CDK2AP2,NDC80,MAD2L2,PLK2,ATF5,GIGYF2,BABAM1,BRD7,NOP53,RPS27L,GTSE1,UIMC1,SPDL1,MIIP,CDK5RAP3,PSMA8
2_Member	GO Biological Processes	GO:1901991	negative regulation of mitotic cell cycle phase transition	-12.9092	-10.7748	56/250	678,699,701,891,983,990,991,1026,1032,1063,1843,2033,2146,2273,3276,3550,4683,5591,5686,5690,5691,5693,5695,5696,5702,5708,5714,5717,5719,5884,5934,6118,6154,6500,6659,6790,7027,7175,7832,8883,9184,9314,9978,10263,10403,10459,10769,26058,29117,29997,51065,51512,54908,60672,80279,143471	ZFP36L2,BUB1,BUB1B,CCNB1,CDK1,CDC6,CDC20,CDKN1A,CDKN2D,CENPF,DUSP1,EP300,EZH2,FHL1,PRMT1,IK,NBN,PRKDC,PSMA5,PSMB2,PSMB3,PSMB5,PSMB7,PSMB8,PSMC3,PSMD2,PSMD8,PSMD11,PSMD13,RAD17,RBL2,RPA2,RPL26,SKP1,SOX4,AURKA,TFDP1,TPR,BTG2,NAE1,BUB3,KLF4,RBX1,CDK2AP2,NDC80,MAD2L2,PLK2,GIGYF2,BRD7,NOP53,RPS27L,GTSE1,SPDL1,MIIP,CDK5RAP3,PSMA8
2_Member	GO Biological Processes	GO:0045930	negative regulation of mitotic cell cycle	-12.4692	-10.3676	67/340	678,694,699,701,891,983,990,991,1026,1032,1063,1843,2033,2146,2273,3276,3550,4683,5017,5514,5591,5686,5690,5691,5693,5695,5696,5702,5708,5714,5717,5719,5884,5934,6118,6154,6500,6659,6790,7027,7153,7175,7832,8883,9184,9232,9314,9978,10263,10403,10459,10769,10950,26058,29117,29997,51065,51512,54908,55055,60672,65975,80279,90480,143471,144715,284071	ZFP36L2,BTG1,BUB1,BUB1B,CCNB1,CDK1,CDC6,CDC20,CDKN1A,CDKN2D,CENPF,DUSP1,EP300,EZH2,FHL1,PRMT1,IK,NBN,OVOL1,PPP1R10,PRKDC,PSMA5,PSMB2,PSMB3,PSMB5,PSMB7,PSMB8,PSMC3,PSMD2,PSMD8,PSMD11,PSMD13,RAD17,RBL2,RPA2,RPL26,SKP1,SOX4,AURKA,TFDP1,TOP2A,TPR,BTG2,NAE1,BUB3,PTTG1,KLF4,RBX1,CDK2AP2,NDC80,MAD2L2,PLK2,BTG3,GIGYF2,BRD7,NOP53,RPS27L,GTSE1,SPDL1,ZWILCH,MIIP,STK33,CDK5RAP3,GADD45GIP1,PSMA8,RAD9B,MEIOC
3_Summary	GO Biological Processes	GO:0006412	translation	-30.4348	-27.8233	151/723	23,387,468,678,740,811,1153,1613,1618,1653,1654,1915,1938,1964,1974,1983,1984,2597,2935,3609,3692,3921,4691,4701,4733,4736,4869,4904,5036,5499,6122,6125,6130,6132,6133,6134,6135,6136,6137,6141,6142,6143,6146,6154,6155,6156,6157,6161,6165,6167,6168,6169,6170,6171,6175,6176,6182,6187,6188,6189,6191,6192,6193,6194,6201,6203,6205,6206,6209,6210,6217,6222,6223,6227,6229,6230,6231,6232,6233,6234,6235,6…	ABCF1,RHOA,ATF4,ZFP36L2,MRPL49,CALR,CIRBP,DAPK3,DAZL,DDX1,DDX3X,EEF1A1,EEF2,EIF1AX,EIF4A2,EIF5,EIF5A,GAPDH,GSPT1,ILF3,EIF6,RPSA,NCL,NDUFA7,DRG1,RPL10A,NPM1,YBX1,PA2G4,PPP1CA,RPL3,RPL5,RPL7A,RPL8,RPL9,RPL10,RPL11,RPL12,RPL13,RPL18,RPL18A,RPL19,RPL22,RPL26,RPL27,RPL30,RPL27A,RPL32,RPL35A,RPL37,RPL37A,RPL38,RPL39,RPL41,RPLP0,RPLP1,MRPL12,RPS2,RPS3,RPS3A,RPS4X,RPS4Y1,RPS5,RPS6,RPS7,RPS9,RPS11,RPS12,R…
3_Member	GO Biological Processes	GO:0006412	translation	-30.4348	-27.8233	151/723	23,387,468,678,740,811,1153,1613,1618,1653,1654,1915,1938,1964,1974,1983,1984,2597,2935,3609,3692,3921,4691,4701,4733,4736,4869,4904,5036,5499,6122,6125,6130,6132,6133,6134,6135,6136,6137,6141,6142,6143,6146,6154,6155,6156,6157,6161,6165,6167,6168,6169,6170,6171,6175,6176,6182,6187,6188,6189,6191,6192,6193,6194,6201,6203,6205,6206,6209,6210,6217,6222,6223,6227,6229,6230,6231,6232,6233,6234,6235,6…	ABCF1,RHOA,ATF4,ZFP36L2,MRPL49,CALR,CIRBP,DAPK3,DAZL,DDX1,DDX3X,EEF1A1,EEF2,EIF1AX,EIF4A2,EIF5,EIF5A,GAPDH,GSPT1,ILF3,EIF6,RPSA,NCL,NDUFA7,DRG1,RPL10A,NPM1,YBX1,PA2G4,PPP1CA,RPL3,RPL5,RPL7A,RPL8,RPL9,RPL10,RPL11,RPL12,RPL13,RPL18,RPL18A,RPL19,RPL22,RPL26,RPL27,RPL30,RPL27A,RPL32,RPL35A,RPL37,RPL37A,RPL38,RPL39,RPL41,RPLP0,RPLP1,MRPL12,RPS2,RPS3,RPS3A,RPS4X,RPS4Y1,RPS5,RPS6,RPS7,RPS9,RPS11,RPS12,R…
3_Member	GO Biological Processes	GO:0043043	peptide biosynthetic process	-29.1939	-26.5908	152/749	23,387,468,678,740,811,1153,1613,1618,1653,1654,1915,1938,1964,1974,1983,1984,2597,2935,3029,3609,3692,3921,4691,4701,4733,4736,4869,4904,5036,5499,6122,6125,6130,6132,6133,6134,6135,6136,6137,6141,6142,6143,6146,6154,6155,6156,6157,6161,6165,6167,6168,6169,6170,6171,6175,6176,6182,6187,6188,6189,6191,6192,6193,6194,6201,6203,6205,6206,6209,6210,6217,6222,6223,6227,6229,6230,6231,6232,6233,6234,6…	ABCF1,RHOA,ATF4,ZFP36L2,MRPL49,CALR,CIRBP,DAPK3,DAZL,DDX1,DDX3X,EEF1A1,EEF2,EIF1AX,EIF4A2,EIF5,EIF5A,GAPDH,GSPT1,HAGH,ILF3,EIF6,RPSA,NCL,NDUFA7,DRG1,RPL10A,NPM1,YBX1,PA2G4,PPP1CA,RPL3,RPL5,RPL7A,RPL8,RPL9,RPL10,RPL11,RPL12,RPL13,RPL18,RPL18A,RPL19,RPL22,RPL26,RPL27,RPL30,RPL27A,RPL32,RPL35A,RPL37,RPL37A,RPL38,RPL39,RPL41,RPLP0,RPLP1,MRPL12,RPS2,RPS3,RPS3A,RPS4X,RPS4Y1,RPS5,RPS6,RPS7,RPS9,RPS11,RP…
3_Member	GO Biological Processes	GO:0034248	regulation of cellular amide metabolic process	-11.5884	-9.55262	85/506	387,468,678,811,1153,1191,1613,1618,1653,1654,1915,1938,1974,1983,1984,2597,2935,3491,3609,3692,4691,4869,4904,5036,5165,5300,5476,5499,6125,6134,6154,6156,6169,6176,6188,6191,6203,6659,7175,7431,7538,7555,7832,8531,9271,9444,9669,9775,9782,9939,10140,10209,10236,10247,10289,10399,10657,10972,11236,22794,23435,23521,23645,26058,26986,29118,51065,51247,51335,51441,51714,64215,64506,65109,65110,660…	RHOA,ATF4,ZFP36L2,CALR,CIRBP,CLU,DAPK3,DAZL,DDX1,DDX3X,EEF1A1,EEF2,EIF4A2,EIF5,EIF5A,GAPDH,GSPT1,CCN1,ILF3,EIF6,NCL,NPM1,YBX1,PA2G4,PDK3,PIN1,CTSA,PPP1CA,RPL5,RPL10,RPL26,RPL30,RPL38,RPLP1,RPS3,RPS4X,RPS9,SOX4,TPR,VIM,ZFP36,CNBP,BTG2,YBX3,PIWIL1,QKI,EIF5B,EIF4A3,MATR3,RBM8A,TOB1,EIF1,HNRNPR,RIDA,EIF1B,RACK1,KHDRBS1,TMED10,RNF139,CASC3,TARDBP,RPL13A,PPP1R15A,GIGYF2,PABPC1,DDX25,RPS27L,PAIP2,NGRN,Y…
3_Member	GO Biological Processes	GO:0006417	regulation of translation	-11.2539	-9.2336	77/444	387,468,678,811,1153,1613,1618,1653,1654,1938,1974,1983,1984,2597,2935,3609,3692,4691,4869,4904,5036,5499,6125,6134,6154,6156,6169,6176,6188,6191,6203,6659,7175,7431,7538,7555,7832,8531,9271,9444,9669,9775,9782,9939,10140,10209,10236,10247,10289,10399,10657,11236,22794,23435,23521,23645,26058,26986,29118,51065,51247,51335,51441,51714,64215,64506,65109,65110,66037,83667,84324,85451,92170,115416,14…	RHOA,ATF4,ZFP36L2,CALR,CIRBP,DAPK3,DAZL,DDX1,DDX3X,EEF2,EIF4A2,EIF5,EIF5A,GAPDH,GSPT1,ILF3,EIF6,NCL,NPM1,YBX1,PA2G4,PPP1CA,RPL5,RPL10,RPL26,RPL30,RPL38,RPLP1,RPS3,RPS4X,RPS9,SOX4,TPR,VIM,ZFP36,CNBP,BTG2,YBX3,PIWIL1,QKI,EIF5B,EIF4A3,MATR3,RBM8A,TOB1,EIF1,HNRNPR,RIDA,EIF1B,RACK1,KHDRBS1,RNF139,CASC3,TARDBP,RPL13A,PPP1R15A,GIGYF2,PABPC1,DDX25,RPS27L,PAIP2,NGRN,YTHDF2,SELENOT,DNAJC1,CPEB1,UPF3B,UPF3A…
3_Member	GO Biological Processes	GO:0034250	positive regulation of cellular amide metabolic process	-6.97795	-5.28724	33/160	387,1153,1191,1618,1654,1938,1984,3491,3692,4869,6125,6154,6156,6191,6203,6659,7431,7555,8531,9775,10399,10657,23645,26986,51065,51335,51441,65109,65110,66037,143244,170506,347731	RHOA,CIRBP,CLU,DAZL,DDX3X,EEF2,EIF5A,CCN1,EIF6,NPM1,RPL5,RPL26,RPL30,RPS4X,RPS9,SOX4,VIM,CNBP,YBX3,EIF4A3,RACK1,KHDRBS1,PPP1R15A,PABPC1,RPS27L,NGRN,YTHDF2,UPF3B,UPF3A,BOLL,EIF5AL1,DHX36,LRRTM3
3_Member	GO Biological Processes	GO:0045727	positive regulation of translation	-6.82837	-5.14776	29/132	387,1153,1618,1654,1938,1984,3692,4869,6125,6154,6156,6191,6203,6659,7431,7555,8531,9775,10657,23645,26986,51065,51335,51441,65109,65110,66037,143244,170506	RHOA,CIRBP,DAZL,DDX3X,EEF2,EIF5A,EIF6,NPM1,RPL5,RPL26,RPL30,RPS4X,RPS9,SOX4,VIM,CNBP,YBX3,EIF4A3,KHDRBS1,PPP1R15A,PABPC1,RPS27L,NGRN,YTHDF2,UPF3B,UPF3A,BOLL,EIF5AL1,DHX36
4_Summary	GO Biological Processes	GO:0000280	nuclear division	-26.9362	-24.3653	103/416	332,387,676,699,701,811,891,990,991,998,1063,1164,1613,1618,1843,2059,2801,3303,3306,3550,3837,4438,4733,4751,5119,5300,5719,5901,5902,6790,6847,7039,7153,7175,7273,7283,8481,8900,9055,9088,9126,9184,9232,9639,10018,10388,10403,10459,11065,23063,23397,23626,23636,25836,26993,27030,27338,50511,51203,54443,54908,55143,55968,56979,57132,63946,64151,64180,64793,79003,79643,81626,83540,83990,84057,840…	BIRC5,RHOA,BRDT,BUB1,BUB1B,CALR,CCNB1,CDC6,CDC20,CDC42,CENPF,CKS2,DAPK3,DAZL,DUSP1,EPS8,GOLGA2,HSPA1A,HSPA2,IK,KPNB1,MSH4,DRG1,NEK2,CHMP1A,PIN1,PSMD13,RAN,RANBP1,AURKA,SYCP1,TGFA,TOP2A,TPR,TTN,TUBG1,OFD1,CCNA1,PRC1,PKMYT1,SMC3,BUB3,PTTG1,ARHGEF10,BCL2L11,SYCP2,NDC80,MAD2L2,UBE2C,WAPL,NCAPH,SPO11,NUP62,NIPBL,AKAP8L,MLH3,UBE2S,SYCP3,NUSAP1,ANLN,SPDL1,CDCA8,NSFL1C,PRDM9,CHMP1B,DMRTC2,NCAPG,DPEP3,CEP…
4_Member	GO Biological Processes	GO:0000280	nuclear division	-26.9362	-24.3653	103/416	332,387,676,699,701,811,891,990,991,998,1063,1164,1613,1618,1843,2059,2801,3303,3306,3550,3837,4438,4733,4751,5119,5300,5719,5901,5902,6790,6847,7039,7153,7175,7273,7283,8481,8900,9055,9088,9126,9184,9232,9639,10018,10388,10403,10459,11065,23063,23397,23626,23636,25836,26993,27030,27338,50511,51203,54443,54908,55143,55968,56979,57132,63946,64151,64180,64793,79003,79643,81626,83540,83990,84057,840…	BIRC5,RHOA,BRDT,BUB1,BUB1B,CALR,CCNB1,CDC6,CDC20,CDC42,CENPF,CKS2,DAPK3,DAZL,DUSP1,EPS8,GOLGA2,HSPA1A,HSPA2,IK,KPNB1,MSH4,DRG1,NEK2,CHMP1A,PIN1,PSMD13,RAN,RANBP1,AURKA,SYCP1,TGFA,TOP2A,TPR,TTN,TUBG1,OFD1,CCNA1,PRC1,PKMYT1,SMC3,BUB3,PTTG1,ARHGEF10,BCL2L11,SYCP2,NDC80,MAD2L2,UBE2C,WAPL,NCAPH,SPO11,NUP62,NIPBL,AKAP8L,MLH3,UBE2S,SYCP3,NUSAP1,ANLN,SPDL1,CDCA8,NSFL1C,PRDM9,CHMP1B,DMRTC2,NCAPG,DPEP3,CEP…
4_Member	GO Biological Processes	GO:0051321	meiotic cell cycle	-24.4562	-21.9153	74/251	676,699,701,734,811,991,1164,1618,1843,2801,2956,3014,3306,4438,4627,4683,4751,5017,5719,6790,6847,7153,7283,8468,8900,9126,9184,9232,9271,10018,10388,23063,23397,23626,27030,27127,50511,51441,56165,56979,63946,64180,66037,81626,83540,83990,84057,84072,84690,84930,89765,93426,116138,136991,143471,145645,147872,151246,151648,157777,158401,171484,245711,254528,256006,256126,283847,284071,286151,317…	BRDT,BUB1,BUB1B,OSGIN2,CALR,CDC20,CKS2,DAZL,DUSP1,GOLGA2,MSH6,H2AX,HSPA2,MSH4,MYH9,NBN,NEK2,OVOL1,PSMD13,AURKA,SYCP1,TOP2A,TUBG1,FKBP6,CCNA1,SMC3,BUB3,PTTG1,PIWIL1,BCL2L11,SYCP2,WAPL,NCAPH,SPO11,MLH3,SMC1B,SYCP3,YTHDF2,TDRD1,PRDM9,DMRTC2,DPEP3,BOLL,SHCBP1L,NUF2,BRIP1,MND1,HORMAD1,SPATA22,MASTL,RSPH1,SYCE1,KLHDC3,ASZ1,PSMA8,TERB2,KASH5,SGO2,SGO1,MCMDC2,SHOC1,FAM9C,SPDYA,MEIOB,ANKRD31,SYCE2,TERB1,M…
4_Member	GO Biological Processes	GO:0048285	organelle fission	-24.2271	-21.6933	105/462	332,387,676,699,701,811,891,990,991,998,1063,1164,1613,1618,1843,2059,2801,3303,3306,3550,3837,4438,4733,4751,5119,5300,5719,5901,5902,6790,6847,7039,7153,7175,7273,7283,8481,8900,9055,9088,9126,9184,9232,9639,10018,10388,10403,10459,11065,23063,23397,23626,23636,25836,26993,27030,27338,50511,51203,54443,54908,55143,55737,55968,56979,57132,63946,64151,64180,64793,79003,79643,81626,83540,83990,840…	BIRC5,RHOA,BRDT,BUB1,BUB1B,CALR,CCNB1,CDC6,CDC20,CDC42,CENPF,CKS2,DAPK3,DAZL,DUSP1,EPS8,GOLGA2,HSPA1A,HSPA2,IK,KPNB1,MSH4,DRG1,NEK2,CHMP1A,PIN1,PSMD13,RAN,RANBP1,AURKA,SYCP1,TGFA,TOP2A,TPR,TTN,TUBG1,OFD1,CCNA1,PRC1,PKMYT1,SMC3,BUB3,PTTG1,ARHGEF10,BCL2L11,SYCP2,NDC80,MAD2L2,UBE2C,WAPL,NCAPH,SPO11,NUP62,NIPBL,AKAP8L,MLH3,UBE2S,SYCP3,NUSAP1,ANLN,SPDL1,CDCA8,VPS35,NSFL1C,PRDM9,CHMP1B,DMRTC2,NCAPG,DPE…
4_Member	GO Biological Processes	GO:0007059	chromosome segregation	-21.3689	-18.8949	82/333	292,332,699,701,891,990,991,998,1063,1654,1843,3550,3837,4438,4751,5119,5901,6188,6421,6732,6847,7153,7175,7273,7283,8815,9055,9126,9184,9232,10388,10403,10459,11065,11339,23063,23397,23626,23636,25836,26993,27030,27127,51203,51647,54069,54908,55143,55355,56271,56979,57132,64151,64210,64793,64946,79003,79643,83540,83990,84072,84690,93426,113130,145645,146909,147872,151246,151648,157570,157777,158…	SLC25A5,BIRC5,BUB1,BUB1B,CCNB1,CDC6,CDC20,CDC42,CENPF,DDX3X,DUSP1,IK,KPNB1,MSH4,NEK2,CHMP1A,RAN,RPS3,SFPQ,SRPK1,SYCP1,TOP2A,TPR,TTN,TUBG1,BANF1,PRC1,SMC3,BUB3,PTTG1,SYCP2,NDC80,MAD2L2,UBE2C,OIP5,WAPL,NCAPH,SPO11,NUP62,NIPBL,AKAP8L,MLH3,SMC1B,NUSAP1,CIAO2B,MIS18A,SPDL1,CDCA8,HJURP,BEX4,PRDM9,CHMP1B,NCAPG,MMS19,CEP85,CENPH,MIS12,CHMP6,NUF2,BRIP1,HORMAD1,SPATA22,SYCE1,CDCA5,TERB2,KIF18B,KASH5,SGO2,S…
4_Member	GO Biological Processes	GO:0098813	nuclear chromosome segregation	-18.2895	-15.9389	68/271	699,701,891,990,991,998,1063,1843,3550,3837,4438,4751,5119,5901,6421,6847,7153,7175,7273,7283,9055,9126,9184,9232,10388,10403,10459,11065,23063,23397,23626,23636,25836,26993,27030,27127,51203,54908,55143,56979,57132,64151,79003,79643,83540,83990,84072,84690,93426,113130,145645,146909,147872,151246,151648,157570,157777,158401,254528,256006,256126,283847,284071,317761,339834,442582,728637,100507650	BUB1,BUB1B,CCNB1,CDC6,CDC20,CDC42,CENPF,DUSP1,IK,KPNB1,MSH4,NEK2,CHMP1A,RAN,SFPQ,SYCP1,TOP2A,TPR,TTN,TUBG1,PRC1,SMC3,BUB3,PTTG1,SYCP2,NDC80,MAD2L2,UBE2C,WAPL,NCAPH,SPO11,NUP62,NIPBL,AKAP8L,MLH3,SMC1B,NUSAP1,SPDL1,CDCA8,PRDM9,CHMP1B,NCAPG,MIS12,CHMP6,NUF2,BRIP1,HORMAD1,SPATA22,SYCE1,CDCA5,TERB2,KIF18B,KASH5,SGO2,SGO1,ESCO2,MCMDC2,SHOC1,MEIOB,ANKRD31,SYCE2,TERB1,MEIOC,C14orf39,IHO1,STAG3L2,MEIKIN,R…
4_Member	GO Biological Processes	GO:0051301	cell division	-15.8261	-13.5715	107/609	332,375,387,388,678,699,701,805,891,905,983,990,991,998,1063,1068,1070,1072,1163,1164,1211,1452,2035,2801,3925,4134,4627,4751,4904,5119,5300,5499,5901,5934,6188,6651,6787,6790,6847,6990,6993,7039,7153,7175,7443,7846,8480,8812,8900,9025,9055,9126,9184,9232,9738,9798,10263,10388,10399,10403,10459,10519,10726,10769,11064,11065,11339,22897,23063,23354,23397,23636,26586,27338,29086,50511,51203,54069,5…	BIRC5,ARF1,RHOA,RHOB,ZFP36L2,BUB1,BUB1B,CALM2,CCNB1,CCNT2,CDK1,CDC6,CDC20,CDC42,CENPF,CETN1,CETN3,CFL1,CKS1B,CKS2,CLTA,CSNK1A1,EPB41,GOLGA2,STMN1,MAP4,MYH9,NEK2,YBX1,CHMP1A,PIN1,PPP1CA,RAN,RBL2,RPS3,SON,NEK4,AURKA,SYCP1,DYNLT3,DYNLT1,TGFA,TOP2A,TPR,VRK1,TUBA1A,RAE1,CCNK,CCNA1,RNF8,PRC1,SMC3,BUB3,PTTG1,CCP110,IST1,CDK2AP2,SYCP2,RACK1,NDC80,MAD2L2,CIB1,NUDC,PLK2,CNTRL,UBE2C,OIP5,CEP164,WAPL,HAUS5,N…
4_Member	GO Biological Processes	GO:0140014	mitotic nuclear division	-12.4471	-10.3481	58/271	332,387,699,701,891,990,991,998,1063,1613,1843,2059,2801,3303,3550,3837,4733,4751,5119,5300,5901,5902,6790,7039,7175,7273,7283,8481,9055,9088,9126,9184,9232,9639,10403,10459,11065,23397,23636,25836,26993,27338,51203,54443,54908,55143,55968,57132,64151,64793,79003,79643,83540,113130,146909,151648,286151,440145	BIRC5,RHOA,BUB1,BUB1B,CCNB1,CDC6,CDC20,CDC42,CENPF,DAPK3,DUSP1,EPS8,GOLGA2,HSPA1A,IK,KPNB1,DRG1,NEK2,CHMP1A,PIN1,RAN,RANBP1,AURKA,TGFA,TPR,TTN,TUBG1,OFD1,PRC1,PKMYT1,SMC3,BUB3,PTTG1,ARHGEF10,NDC80,MAD2L2,UBE2C,NCAPH,NUP62,NIPBL,AKAP8L,UBE2S,NUSAP1,ANLN,SPDL1,CDCA8,NSFL1C,CHMP1B,NCAPG,CEP85,MIS12,CHMP6,NUF2,CDCA5,KIF18B,SGO1,FBXO43,MZT1
4_Member	GO Biological Processes	GO:0000819	sister chromatid segregation	-11.4788	-9.44971	46/196	699,701,891,990,991,1063,1843,3550,3837,4751,5119,5901,6421,7153,7175,7273,7283,9055,9126,9184,9232,10403,10459,11065,23063,23397,23636,25836,26993,27127,51203,54908,55143,57132,64151,79003,79643,83540,84072,113130,146909,151246,151648,157570,442582,728637	BUB1,BUB1B,CCNB1,CDC6,CDC20,CENPF,DUSP1,IK,KPNB1,NEK2,CHMP1A,RAN,SFPQ,TOP2A,TPR,TTN,TUBG1,PRC1,SMC3,BUB3,PTTG1,NDC80,MAD2L2,UBE2C,WAPL,NCAPH,NUP62,NIPBL,AKAP8L,SMC1B,NUSAP1,SPDL1,CDCA8,CHMP1B,NCAPG,MIS12,CHMP6,NUF2,HORMAD1,CDCA5,KIF18B,SGO2,SGO1,ESCO2,STAG3L2,MEIKIN
4_Member	GO Biological Processes	GO:0051783	regulation of nuclear division	-9.5157	-7.61157	42/192	699,701,811,891,990,991,998,1063,1613,1618,1843,3303,3550,4733,4751,5119,5300,5902,6790,7039,7175,9088,9126,9184,9232,10403,10459,11065,23636,25836,51203,54443,54908,55968,56979,57132,64793,84072,113130,143471,286151,339834	BUB1,BUB1B,CALR,CCNB1,CDC6,CDC20,CDC42,CENPF,DAPK3,DAZL,DUSP1,HSPA1A,IK,DRG1,NEK2,CHMP1A,PIN1,RANBP1,AURKA,TGFA,TPR,PKMYT1,SMC3,BUB3,PTTG1,NDC80,MAD2L2,UBE2C,NUP62,NIPBL,NUSAP1,ANLN,SPDL1,NSFL1C,PRDM9,CHMP1B,CEP85,HORMAD1,CDCA5,PSMA8,FBXO43,IHO1
4_Member	GO Biological Processes	GO:0000070	mitotic sister chromatid segregation	-8.76197	-6.92573	36/158	699,701,891,990,991,1063,1843,3550,3837,4751,5119,5901,7175,7273,7283,9055,9184,9232,10403,10459,11065,23397,23636,25836,26993,51203,54908,55143,57132,64151,79003,79643,83540,113130,146909,151648	BUB1,BUB1B,CCNB1,CDC6,CDC20,CENPF,DUSP1,IK,KPNB1,NEK2,CHMP1A,RAN,TPR,TTN,TUBG1,PRC1,BUB3,PTTG1,NDC80,MAD2L2,UBE2C,NCAPH,NUP62,NIPBL,AKAP8L,NUSAP1,SPDL1,CDCA8,CHMP1B,NCAPG,MIS12,CHMP6,NUF2,CDCA5,KIF18B,SGO1
4_Member	GO Biological Processes	GO:0007088	regulation of mitotic nuclear division	-8.00584	-6.23451	36/168	699,701,891,990,991,998,1063,1613,1843,3303,3550,4733,4751,5119,5300,5902,6790,7039,7175,9088,9126,9184,9232,10403,10459,11065,23636,25836,51203,54443,54908,55968,57132,64793,113130,286151	BUB1,BUB1B,CCNB1,CDC6,CDC20,CDC42,CENPF,DAPK3,DUSP1,HSPA1A,IK,DRG1,NEK2,CHMP1A,PIN1,RANBP1,AURKA,TGFA,TPR,PKMYT1,SMC3,BUB3,PTTG1,NDC80,MAD2L2,UBE2C,NUP62,NIPBL,NUSAP1,ANLN,SPDL1,NSFL1C,CHMP1B,CEP85,CDCA5,FBXO43
4_Member	Canonical Pathways	M129	PID PLK1 PATHWAY	-6.10816	-4.48653	15/46	387,699,701,891,983,991,2801,4659,6790,7283,9055,10403,10726,79682,151648	RHOA,BUB1,BUB1B,CCNB1,CDK1,CDC20,GOLGA2,PPP1R12A,AURKA,TUBG1,PRC1,NDC80,NUDC,CENPU,SGO1
4_Member	GO Biological Processes	GO:0033046	negative regulation of sister chromatid segregation	-5.59666	-4.02651	14/44	699,701,891,991,1063,1843,3550,7175,9184,9232,10403,10459,23063,54908	BUB1,BUB1B,CCNB1,CDC20,CENPF,DUSP1,IK,TPR,BUB3,PTTG1,NDC80,MAD2L2,WAPL,SPDL1
4_Member	GO Biological Processes	GO:2000816	negative regulation of mitotic sister chromatid separation	-5.49406	-3.93083	13/39	699,701,891,991,1063,1843,3550,7175,9184,9232,10403,10459,54908	BUB1,BUB1B,CCNB1,CDC20,CENPF,DUSP1,IK,TPR,BUB3,PTTG1,NDC80,MAD2L2,SPDL1
4_Member	GO Biological Processes	GO:0051985	negative regulation of chromosome segregation	-5.46605	-3.9051	14/45	699,701,891,991,1063,1843,3550,7175,9184,9232,10403,10459,23063,54908	BUB1,BUB1B,CCNB1,CDC20,CENPF,DUSP1,IK,TPR,BUB3,PTTG1,NDC80,MAD2L2,WAPL,SPDL1
4_Member	GO Biological Processes	GO:0007094	mitotic spindle assembly checkpoint	-5.41214	-3.85871	12/34	699,701,891,991,1063,1843,3550,7175,9184,10403,10459,54908	BUB1,BUB1B,CCNB1,CDC20,CENPF,DUSP1,IK,TPR,BUB3,NDC80,MAD2L2,SPDL1
4_Member	GO Biological Processes	GO:0031577	spindle checkpoint	-5.41214	-3.85871	12/34	699,701,891,991,1063,1843,3550,7175,9184,10403,10459,54908	BUB1,BUB1B,CCNB1,CDC20,CENPF,DUSP1,IK,TPR,BUB3,NDC80,MAD2L2,SPDL1
4_Member	GO Biological Processes	GO:0071173	spindle assembly checkpoint	-5.41214	-3.85871	12/34	699,701,891,991,1063,1843,3550,7175,9184,10403,10459,54908	BUB1,BUB1B,CCNB1,CDC20,CENPF,DUSP1,IK,TPR,BUB3,NDC80,MAD2L2,SPDL1
4_Member	GO Biological Processes	GO:0071174	mitotic spindle checkpoint	-5.41214	-3.85871	12/34	699,701,891,991,1063,1843,3550,7175,9184,10403,10459,54908	BUB1,BUB1B,CCNB1,CDC20,CENPF,DUSP1,IK,TPR,BUB3,NDC80,MAD2L2,SPDL1
4_Member	GO Biological Processes	GO:1905819	negative regulation of chromosome separation	-5.35446	-3.80727	13/40	699,701,891,991,1063,1843,3550,7175,9184,9232,10403,10459,54908	BUB1,BUB1B,CCNB1,CDC20,CENPF,DUSP1,IK,TPR,BUB3,PTTG1,NDC80,MAD2L2,SPDL1
4_Member	GO Biological Processes	GO:0045841	negative regulation of mitotic metaphase/anaphase transition	-5.11556	-3.59717	12/36	699,701,891,991,1063,1843,3550,7175,9184,10403,10459,54908	BUB1,BUB1B,CCNB1,CDC20,CENPF,DUSP1,IK,TPR,BUB3,NDC80,MAD2L2,SPDL1
4_Member	GO Biological Processes	GO:0033048	negative regulation of mitotic sister chromatid segregation	-5.09013	-3.57516	13/42	699,701,891,991,1063,1843,3550,7175,9184,9232,10403,10459,54908	BUB1,BUB1B,CCNB1,CDC20,CENPF,DUSP1,IK,TPR,BUB3,PTTG1,NDC80,MAD2L2,SPDL1
4_Member	GO Biological Processes	GO:1902100	negative regulation of metaphase/anaphase transition of cell cycle	-4.97619	-3.46933	12/37	699,701,891,991,1063,1843,3550,7175,9184,10403,10459,54908	BUB1,BUB1B,CCNB1,CDC20,CENPF,DUSP1,IK,TPR,BUB3,NDC80,MAD2L2,SPDL1
4_Member	GO Biological Processes	GO:0033045	regulation of sister chromatid segregation	-4.97037	-3.46551	19/83	699,701,891,990,991,1063,1843,3550,6421,7175,9184,9232,10403,10459,11065,23063,25836,54908,113130	BUB1,BUB1B,CCNB1,CDC6,CDC20,CENPF,DUSP1,IK,SFPQ,TPR,BUB3,PTTG1,NDC80,MAD2L2,UBE2C,WAPL,NIPBL,SPDL1,CDCA5
4_Member	GO Biological Processes	GO:0051304	chromosome separation	-4.84111	-3.35066	20/92	699,701,891,990,991,1063,1843,3550,4438,7153,7175,9184,9232,10403,10459,11065,23397,54908,158401,254528	BUB1,BUB1B,CCNB1,CDC6,CDC20,CENPF,DUSP1,IK,MSH4,TOP2A,TPR,BUB3,PTTG1,NDC80,MAD2L2,UBE2C,NCAPH,SPDL1,SHOC1,MEIOB
4_Member	GO Biological Processes	GO:0010965	regulation of mitotic sister chromatid separation	-4.52995	-3.07476	15/60	699,701,891,990,991,1063,1843,3550,7175,9184,9232,10403,10459,11065,54908	BUB1,BUB1B,CCNB1,CDC6,CDC20,CENPF,DUSP1,IK,TPR,BUB3,PTTG1,NDC80,MAD2L2,UBE2C,SPDL1
4_Member	GO Biological Processes	GO:0051784	negative regulation of nuclear division	-4.52995	-3.07476	15/60	699,701,891,991,1063,1843,3550,7175,9184,9232,10403,10459,54908,84072,286151	BUB1,BUB1B,CCNB1,CDC20,CENPF,DUSP1,IK,TPR,BUB3,PTTG1,NDC80,MAD2L2,SPDL1,HORMAD1,FBXO43
4_Member	GO Biological Processes	GO:0030071	regulation of mitotic metaphase/anaphase transition	-4.36127	-2.92639	14/55	699,701,891,990,991,1063,1843,3550,7175,9184,10403,10459,11065,54908	BUB1,BUB1B,CCNB1,CDC6,CDC20,CENPF,DUSP1,IK,TPR,BUB3,NDC80,MAD2L2,UBE2C,SPDL1
4_Member	GO Biological Processes	GO:0051306	mitotic sister chromatid separation	-4.26266	-2.84392	15/63	699,701,891,990,991,1063,1843,3550,7175,9184,9232,10403,10459,11065,54908	BUB1,BUB1B,CCNB1,CDC6,CDC20,CENPF,DUSP1,IK,TPR,BUB3,PTTG1,NDC80,MAD2L2,UBE2C,SPDL1
4_Member	GO Biological Processes	GO:0033047	regulation of mitotic sister chromatid segregation	-4.19466	-2.78515	16/71	699,701,891,990,991,1063,1843,3550,7175,9184,9232,10403,10459,11065,25836,54908	BUB1,BUB1B,CCNB1,CDC6,CDC20,CENPF,DUSP1,IK,TPR,BUB3,PTTG1,NDC80,MAD2L2,UBE2C,NIPBL,SPDL1
4_Member	GO Biological Processes	GO:0007091	metaphase/anaphase transition of mitotic cell cycle	-4.17609	-2.77133	14/57	699,701,891,990,991,1063,1843,3550,7175,9184,10403,10459,11065,54908	BUB1,BUB1B,CCNB1,CDC6,CDC20,CENPF,DUSP1,IK,TPR,BUB3,NDC80,MAD2L2,UBE2C,SPDL1
4_Member	GO Biological Processes	GO:1902099	regulation of metaphase/anaphase transition of cell cycle	-4.17609	-2.77133	14/57	699,701,891,990,991,1063,1843,3550,7175,9184,10403,10459,11065,54908	BUB1,BUB1B,CCNB1,CDC6,CDC20,CENPF,DUSP1,IK,TPR,BUB3,NDC80,MAD2L2,UBE2C,SPDL1
4_Member	GO Biological Processes	GO:1905818	regulation of chromosome separation	-4.09511	-2.69873	15/65	699,701,891,990,991,1063,1843,3550,7175,9184,9232,10403,10459,11065,54908	BUB1,BUB1B,CCNB1,CDC6,CDC20,CENPF,DUSP1,IK,TPR,BUB3,PTTG1,NDC80,MAD2L2,UBE2C,SPDL1
4_Member	GO Biological Processes	GO:0045839	negative regulation of mitotic nuclear division	-4.00403	-2.61548	13/52	699,701,891,991,1063,1843,3550,7175,9184,9232,10403,10459,54908	BUB1,BUB1B,CCNB1,CDC20,CENPF,DUSP1,IK,TPR,BUB3,PTTG1,NDC80,MAD2L2,SPDL1
4_Member	GO Biological Processes	GO:0044784	metaphase/anaphase transition of cell cycle	-4.00059	-2.61548	14/59	699,701,891,990,991,1063,1843,3550,7175,9184,10403,10459,11065,54908	BUB1,BUB1B,CCNB1,CDC6,CDC20,CENPF,DUSP1,IK,TPR,BUB3,NDC80,MAD2L2,UBE2C,SPDL1
4_Member	GO Biological Processes	GO:1901976	regulation of cell cycle checkpoint	-2.6672	-1.41776	8/32	891,1407,1843,5514,6118,7175,9984,10403	CCNB1,CRY1,DUSP1,PPP1R10,RPA2,TPR,THOC1,NDC80
5_Summary	GO Biological Processes	GO:0006397	mRNA processing	-25.2064	-22.6507	113/508	676,891,988,1153,1653,1655,2521,2962,3181,3183,3185,3187,3189,3190,3312,3550,4670,4691,4841,4858,4904,5093,5430,5434,5440,5441,5930,5978,6294,6421,6427,6428,6430,6432,6434,6628,6631,6632,6636,6651,6732,6733,7884,7936,8899,9295,9444,9584,9588,9775,9939,9967,9984,10081,10147,10181,10236,10250,10284,10286,10657,10914,10921,11168,22794,22803,22913,22938,22985,23028,23064,23076,23091,23435,23451,23524…	BRDT,CCNB1,CDC5L,CIRBP,DDX1,DDX5,FUS,GTF2F1,HNRNPA2B1,HNRNPC,HNRNPF,HNRNPH1,HNRNPH3,HNRNPK,HSPA8,IK,HNRNPM,NCL,NONO,NOVA2,YBX1,PCBP1,POLR2A,POLR2E,POLR2K,POLR2L,RBBP6,REST,SAFB,SFPQ,SRSF2,SRSF3,SRSF5,SRSF7,TRA2B,SNRPB,SNRPC,SNRPD1,SNRPF,SON,SRPK1,SRPK2,SLBP,NELFE,PRPF4B,SRSF11,QKI,RBM39,PRDX6,EIF4A3,RBM8A,THRAP3,THOC1,PDCD7,SUGP2,RBM5,HNRNPR,SRRM1,SAP18,BCAS2,KHDRBS1,PAPOLA,RNPS1,PSIP1,CASC3,XRN2…
5_Member	GO Biological Processes	GO:0006397	mRNA processing	-25.2064	-22.6507	113/508	676,891,988,1153,1653,1655,2521,2962,3181,3183,3185,3187,3189,3190,3312,3550,4670,4691,4841,4858,4904,5093,5430,5434,5440,5441,5930,5978,6294,6421,6427,6428,6430,6432,6434,6628,6631,6632,6636,6651,6732,6733,7884,7936,8899,9295,9444,9584,9588,9775,9939,9967,9984,10081,10147,10181,10236,10250,10284,10286,10657,10914,10921,11168,22794,22803,22913,22938,22985,23028,23064,23076,23091,23435,23451,23524…	BRDT,CCNB1,CDC5L,CIRBP,DDX1,DDX5,FUS,GTF2F1,HNRNPA2B1,HNRNPC,HNRNPF,HNRNPH1,HNRNPH3,HNRNPK,HSPA8,IK,HNRNPM,NCL,NONO,NOVA2,YBX1,PCBP1,POLR2A,POLR2E,POLR2K,POLR2L,RBBP6,REST,SAFB,SFPQ,SRSF2,SRSF3,SRSF5,SRSF7,TRA2B,SNRPB,SNRPC,SNRPD1,SNRPF,SON,SRPK1,SRPK2,SLBP,NELFE,PRPF4B,SRSF11,QKI,RBM39,PRDX6,EIF4A3,RBM8A,THRAP3,THOC1,PDCD7,SUGP2,RBM5,HNRNPR,SRRM1,SAP18,BCAS2,KHDRBS1,PAPOLA,RNPS1,PSIP1,CASC3,XRN2…
5_Member	GO Biological Processes	GO:0008380	RNA splicing	-22.7528	-20.2598	99/437	676,988,1153,1198,1653,1655,2521,2962,3181,3183,3185,3187,3189,3190,3303,3312,3550,4670,4691,4841,4858,4904,5093,5430,5434,5440,5441,5978,6231,6421,6427,6428,6430,6432,6434,6628,6631,6632,6636,6651,6732,6733,8899,9295,9444,9584,9588,9775,9939,9967,9984,10081,10147,10181,10236,10250,10284,10286,10657,10914,10921,11168,22794,22913,22938,22985,23028,23064,23076,23091,23435,23451,23524,25804,25962,26…	BRDT,CDC5L,CIRBP,CLK3,DDX1,DDX5,FUS,GTF2F1,HNRNPA2B1,HNRNPC,HNRNPF,HNRNPH1,HNRNPH3,HNRNPK,HSPA1A,HSPA8,IK,HNRNPM,NCL,NONO,NOVA2,YBX1,PCBP1,POLR2A,POLR2E,POLR2K,POLR2L,REST,RPS26,SFPQ,SRSF2,SRSF3,SRSF5,SRSF7,TRA2B,SNRPB,SNRPC,SNRPD1,SNRPF,SON,SRPK1,SRPK2,PRPF4B,SRSF11,QKI,RBM39,PRDX6,EIF4A3,RBM8A,THRAP3,THOC1,PDCD7,SUGP2,RBM5,HNRNPR,SRRM1,SAP18,BCAS2,KHDRBS1,PAPOLA,RNPS1,PSIP1,CASC3,RALY,SNW1,ACIN…
5_Member	GO Biological Processes	GO:0000377	RNA splicing, via transesterification reactions with bulged adenosine as nucleophile	-18.3926	-16.0372	79/347	988,1153,1653,1655,2521,2962,3181,3183,3185,3187,3189,3190,3312,3550,4670,4691,4841,4858,4904,5093,5430,5434,5440,5441,5978,6421,6427,6428,6430,6432,6434,6628,6631,6632,6636,6651,6732,6733,8899,9295,9588,9775,9939,9967,10081,10181,10236,10250,10284,10286,10657,10914,10921,11168,22794,22913,22938,23028,23064,23451,23524,25804,26528,26986,27336,29896,51585,54883,55269,59286,65109,79171,83443,84081,…	CDC5L,CIRBP,DDX1,DDX5,FUS,GTF2F1,HNRNPA2B1,HNRNPC,HNRNPF,HNRNPH1,HNRNPH3,HNRNPK,HSPA8,IK,HNRNPM,NCL,NONO,NOVA2,YBX1,PCBP1,POLR2A,POLR2E,POLR2K,POLR2L,REST,SFPQ,SRSF2,SRSF3,SRSF5,SRSF7,TRA2B,SNRPB,SNRPC,SNRPD1,SNRPF,SON,SRPK1,SRPK2,PRPF4B,SRSF11,PRDX6,EIF4A3,RBM8A,THRAP3,PDCD7,RBM5,HNRNPR,SRRM1,SAP18,BCAS2,KHDRBS1,PAPOLA,RNPS1,PSIP1,CASC3,RALY,SNW1,KDM1A,SETX,SF3B1,SRRM2,LSM4,DAZAP1,PABPC1,HTATSF1…
5_Member	GO Biological Processes	GO:0000398	mRNA splicing, via spliceosome	-18.3926	-16.0372	79/347	988,1153,1653,1655,2521,2962,3181,3183,3185,3187,3189,3190,3312,3550,4670,4691,4841,4858,4904,5093,5430,5434,5440,5441,5978,6421,6427,6428,6430,6432,6434,6628,6631,6632,6636,6651,6732,6733,8899,9295,9588,9775,9939,9967,10081,10181,10236,10250,10284,10286,10657,10914,10921,11168,22794,22913,22938,23028,23064,23451,23524,25804,26528,26986,27336,29896,51585,54883,55269,59286,65109,79171,83443,84081,…	CDC5L,CIRBP,DDX1,DDX5,FUS,GTF2F1,HNRNPA2B1,HNRNPC,HNRNPF,HNRNPH1,HNRNPH3,HNRNPK,HSPA8,IK,HNRNPM,NCL,NONO,NOVA2,YBX1,PCBP1,POLR2A,POLR2E,POLR2K,POLR2L,REST,SFPQ,SRSF2,SRSF3,SRSF5,SRSF7,TRA2B,SNRPB,SNRPC,SNRPD1,SNRPF,SON,SRPK1,SRPK2,PRPF4B,SRSF11,PRDX6,EIF4A3,RBM8A,THRAP3,PDCD7,RBM5,HNRNPR,SRRM1,SAP18,BCAS2,KHDRBS1,PAPOLA,RNPS1,PSIP1,CASC3,RALY,SNW1,KDM1A,SETX,SF3B1,SRRM2,LSM4,DAZAP1,PABPC1,HTATSF1…
5_Member	GO Biological Processes	GO:0000375	RNA splicing, via transesterification reactions	-18.1558	-15.8145	79/350	988,1153,1653,1655,2521,2962,3181,3183,3185,3187,3189,3190,3312,3550,4670,4691,4841,4858,4904,5093,5430,5434,5440,5441,5978,6421,6427,6428,6430,6432,6434,6628,6631,6632,6636,6651,6732,6733,8899,9295,9588,9775,9939,9967,10081,10181,10236,10250,10284,10286,10657,10914,10921,11168,22794,22913,22938,23028,23064,23451,23524,25804,26528,26986,27336,29896,51585,54883,55269,59286,65109,79171,83443,84081,…	CDC5L,CIRBP,DDX1,DDX5,FUS,GTF2F1,HNRNPA2B1,HNRNPC,HNRNPF,HNRNPH1,HNRNPH3,HNRNPK,HSPA8,IK,HNRNPM,NCL,NONO,NOVA2,YBX1,PCBP1,POLR2A,POLR2E,POLR2K,POLR2L,REST,SFPQ,SRSF2,SRSF3,SRSF5,SRSF7,TRA2B,SNRPB,SNRPC,SNRPD1,SNRPF,SON,SRPK1,SRPK2,PRPF4B,SRSF11,PRDX6,EIF4A3,RBM8A,THRAP3,PDCD7,RBM5,HNRNPR,SRRM1,SAP18,BCAS2,KHDRBS1,PAPOLA,RNPS1,PSIP1,CASC3,RALY,SNW1,KDM1A,SETX,SF3B1,SRRM2,LSM4,DAZAP1,PABPC1,HTATSF1…
5_Member	Reactome Gene Sets	R-HSA-72203	Processing of Capped Intron-Containing Pre-mRNA	-16.39	-14.1098	61/244	988,1655,2521,2962,3181,3183,3185,3187,3190,3312,4670,4904,4927,5093,5430,5434,5440,5441,6427,6428,6430,6432,6434,6628,6631,6632,6636,7175,7884,8480,9295,9688,9775,9818,9939,9984,10081,10181,10236,10250,10286,10482,10914,10921,22794,22938,23451,23524,23636,25804,26097,51585,54883,65109,80145,83443,84324,84991,85437,199746,220988	CDC5L,DDX5,FUS,GTF2F1,HNRNPA2B1,HNRNPC,HNRNPF,HNRNPH1,HNRNPK,HSPA8,HNRNPM,YBX1,NUP88,PCBP1,POLR2A,POLR2E,POLR2K,POLR2L,SRSF2,SRSF3,SRSF5,SRSF7,TRA2B,SNRPB,SNRPC,SNRPD1,SNRPF,TPR,SLBP,RAE1,SRSF11,NUP93,EIF4A3,NUP58,RBM8A,THOC1,PDCD7,RBM5,HNRNPR,SRRM1,BCAS2,NXF1,PAPOLA,RNPS1,CASC3,SNW1,SF3B1,SRRM2,NUP62,LSM4,CHTOP,PCF11,CWC25,UPF3B,THOC7,SF3B5,SARNP,RBM17,ZCRB1,U2AF1L4,HNRNPA3
5_Member	GO Biological Processes	GO:0043484	regulation of RNA splicing	-15.0761	-12.8434	43/141	676,1153,1198,1655,2521,3181,3185,3187,3190,3303,3312,3550,4691,5430,5978,6231,6427,6428,6430,6432,6434,6651,6732,6733,9588,9939,9967,10181,10284,10657,10921,22938,23064,23076,26528,29896,51755,55544,79171,84081,84991,91746,284695	BRDT,CIRBP,CLK3,DDX5,FUS,HNRNPA2B1,HNRNPF,HNRNPH1,HNRNPK,HSPA1A,HSPA8,IK,NCL,POLR2A,REST,RPS26,SRSF2,SRSF3,SRSF5,SRSF7,TRA2B,SON,SRPK1,SRPK2,PRDX6,RBM8A,THRAP3,RBM5,SAP18,KHDRBS1,RNPS1,SNW1,SETX,RRP1B,DAZAP1,TRA2A,CDK12,RBM38,RBM42,NSRP1,RBM17,YTHDC1,ZNF326
5_Member	Reactome Gene Sets	R-HSA-72172	mRNA Splicing	-13.7691	-11.5804	49/191	988,1655,2521,2962,3181,3183,3185,3187,3190,3312,4670,4904,5093,5430,5434,5440,5441,6427,6428,6430,6432,6434,6628,6631,6632,6636,9295,9775,9939,10081,10181,10236,10250,10286,10914,10921,22794,22938,23451,23524,25804,51585,54883,65109,83443,84991,85437,199746,220988	CDC5L,DDX5,FUS,GTF2F1,HNRNPA2B1,HNRNPC,HNRNPF,HNRNPH1,HNRNPK,HSPA8,HNRNPM,YBX1,PCBP1,POLR2A,POLR2E,POLR2K,POLR2L,SRSF2,SRSF3,SRSF5,SRSF7,TRA2B,SNRPB,SNRPC,SNRPD1,SNRPF,SRSF11,EIF4A3,RBM8A,PDCD7,RBM5,HNRNPR,SRRM1,BCAS2,PAPOLA,RNPS1,CASC3,SNW1,SF3B1,SRRM2,LSM4,PCF11,CWC25,UPF3B,SF3B5,RBM17,ZCRB1,U2AF1L4,HNRNPA3
5_Member	Reactome Gene Sets	R-HSA-72163	mRNA Splicing - Major Pathway	-13.2553	-11.1064	47/183	988,1655,2521,2962,3181,3183,3185,3187,3190,3312,4670,4904,5093,5430,5434,5440,5441,6427,6428,6430,6432,6434,6628,6631,6632,6636,9295,9775,9939,10181,10236,10250,10286,10914,10921,22794,22938,23451,23524,25804,51585,54883,65109,83443,84991,199746,220988	CDC5L,DDX5,FUS,GTF2F1,HNRNPA2B1,HNRNPC,HNRNPF,HNRNPH1,HNRNPK,HSPA8,HNRNPM,YBX1,PCBP1,POLR2A,POLR2E,POLR2K,POLR2L,SRSF2,SRSF3,SRSF5,SRSF7,TRA2B,SNRPB,SNRPC,SNRPD1,SNRPF,SRSF11,EIF4A3,RBM8A,RBM5,HNRNPR,SRRM1,BCAS2,PAPOLA,RNPS1,CASC3,SNW1,SF3B1,SRRM2,LSM4,PCF11,CWC25,UPF3B,SF3B5,RBM17,U2AF1L4,HNRNPA3
5_Member	GO Biological Processes	GO:0050684	regulation of mRNA processing	-12.6912	-10.5843	40/143	891,1153,1655,3181,3190,3312,3550,4691,5978,6294,6427,6428,6430,6432,6434,6651,6732,6733,7936,9588,9939,9967,10181,10284,10657,10914,10921,22938,25962,26528,29896,56254,64506,79171,79811,79882,84081,84991,91746,170506	CCNB1,CIRBP,DDX5,HNRNPA2B1,HNRNPK,HSPA8,IK,NCL,REST,SAFB,SRSF2,SRSF3,SRSF5,SRSF7,TRA2B,SON,SRPK1,SRPK2,NELFE,PRDX6,RBM8A,THRAP3,RBM5,SAP18,KHDRBS1,PAPOLA,RNPS1,SNW1,VIRMA,DAZAP1,TRA2A,RNF20,CPEB1,RBM42,SLTM,ZC3H14,NSRP1,RBM17,YTHDC1,DHX36
5_Member	GO Biological Processes	GO:0048024	regulation of mRNA splicing, via spliceosome	-10.7196	-9.02995	17/104	1153,3181,3190,3312,4691,6427,6428,6434,6651,9939,9967,10921,22938,29896,79171,84991,91746	CIRBP,HNRNPA2B1,HNRNPK,HSPA8,NCL,SRSF2,SRSF3,TRA2B,SON,RBM8A,THRAP3,RNPS1,SNW1,TRA2A,RBM42,RBM17,YTHDC1
5_Member	CORUM	CORUM:351	Spliceosome	-9.61017	-7.6959	35/141	988,1153,1654,1655,3550,5496,6427,6428,6430,6432,6434,6628,6631,6632,6636,8899,9295,9584,9775,9939,9984,10250,10286,10921,22938,22985,23451,23524,25804,25962,26986,27336,51755,80145,84991	CDC5L,CIRBP,DDX3X,DDX5,IK,PPM1G,SRSF2,SRSF3,SRSF5,SRSF7,TRA2B,SNRPB,SNRPC,SNRPD1,SNRPF,PRPF4B,SRSF11,RBM39,EIF4A3,RBM8A,THOC1,SRRM1,BCAS2,RNPS1,SNW1,ACIN1,SF3B1,SRRM2,LSM4,VIRMA,PABPC1,HTATSF1,CDK12,THOC7,RBM17
6_Summary	GO Biological Processes	GO:0070192	chromosome organization involved in meiotic cell cycle	-24.5072	-22.2175	21/68	701,4438,6847,10388,23397,23626,56979,84072,84690,93426,145645,147872,157777,254528,256006,256126,283847,317761,339834,728637,100507650,3306,63946,81626,136991,143471,158401,400629	BUB1B,MSH4,SYCP1,SYCP2,NCAPH,SPO11,PRDM9,HORMAD1,SPATA22,SYCE1,TERB2,KASH5,MCMDC2,MEIOB,ANKRD31,SYCE2,TERB1,C14orf39,IHO1,MEIKIN,RNF212B,HSPA2,DMRTC2,SHCBP1L,ASZ1,PSMA8,SHOC1,TEX19
6_Member	GO Biological Processes	GO:0070192	chromosome organization involved in meiotic cell cycle	-24.5072	-22.2175	21/68	701,4438,6847,10388,23397,23626,56979,84072,84690,93426,145645,147872,157777,254528,256006,256126,283847,317761,339834,728637,100507650	BUB1B,MSH4,SYCP1,SYCP2,NCAPH,SPO11,PRDM9,HORMAD1,SPATA22,SYCE1,TERB2,KASH5,MCMDC2,MEIOB,ANKRD31,SYCE2,TERB1,C14orf39,IHO1,MEIKIN,RNF212B
6_Member	GO Biological Processes	GO:0140013	meiotic nuclear division	-23.748	-21.4781	28/177	701,3306,4438,6847,10388,23397,23626,56979,63946,81626,84072,84690,93426,136991,143471,145645,147872,157777,158401,254528,256006,256126,283847,317761,339834,400629,728637,100507650	BUB1B,HSPA2,MSH4,SYCP1,SYCP2,NCAPH,SPO11,PRDM9,DMRTC2,SHCBP1L,HORMAD1,SPATA22,SYCE1,ASZ1,PSMA8,TERB2,KASH5,MCMDC2,SHOC1,MEIOB,ANKRD31,SYCE2,TERB1,C14orf39,IHO1,TEX19,MEIKIN,RNF212B
6_Member	GO Biological Processes	GO:0007127	meiosis I	-23.23	-20.9865	24/117	3306,4438,6847,10388,23626,56979,63946,84072,84690,93426,143471,145645,147872,157777,158401,254528,256006,256126,283847,317761,339834,400629,728637,100507650	HSPA2,MSH4,SYCP1,SYCP2,SPO11,PRDM9,DMRTC2,HORMAD1,SPATA22,SYCE1,PSMA8,TERB2,KASH5,MCMDC2,SHOC1,MEIOB,ANKRD31,SYCE2,TERB1,C14orf39,IHO1,TEX19,MEIKIN,RNF212B
6_Member	GO Biological Processes	GO:0045132	meiotic chromosome segregation	-23.0241	-20.7878	22/91	701,4438,6847,10388,23397,23626,56979,84072,84690,93426,145645,147872,157777,158401,254528,256006,256126,283847,317761,339834,728637,100507650	BUB1B,MSH4,SYCP1,SYCP2,NCAPH,SPO11,PRDM9,HORMAD1,SPATA22,SYCE1,TERB2,KASH5,MCMDC2,SHOC1,MEIOB,ANKRD31,SYCE2,TERB1,C14orf39,IHO1,MEIKIN,RNF212B
6_Member	GO Biological Processes	GO:0007129	synapsis	-22.8597	-20.6444	18/48	4438,6847,10388,23626,56979,84072,84690,93426,145645,147872,157777,254528,256006,256126,283847,317761,339834,100507650	MSH4,SYCP1,SYCP2,SPO11,PRDM9,HORMAD1,SPATA22,SYCE1,TERB2,KASH5,MCMDC2,MEIOB,ANKRD31,SYCE2,TERB1,C14orf39,IHO1,RNF212B
6_Member	GO Biological Processes	GO:0061982	meiosis I cell cycle process	-22.7662	-20.5543	24/122	3306,4438,6847,10388,23626,56979,63946,84072,84690,93426,143471,145645,147872,157777,158401,254528,256006,256126,283847,317761,339834,400629,728637,100507650	HSPA2,MSH4,SYCP1,SYCP2,SPO11,PRDM9,DMRTC2,HORMAD1,SPATA22,SYCE1,PSMA8,TERB2,KASH5,MCMDC2,SHOC1,MEIOB,ANKRD31,SYCE2,TERB1,C14orf39,IHO1,TEX19,MEIKIN,RNF212B
6_Member	GO Biological Processes	GO:1903046	meiotic cell cycle process	-22.6761	-20.4742	28/193	701,3306,4438,6847,10388,23397,23626,56979,63946,81626,84072,84690,93426,136991,143471,145645,147872,157777,158401,254528,256006,256126,283847,317761,339834,400629,728637,100507650	BUB1B,HSPA2,MSH4,SYCP1,SYCP2,NCAPH,SPO11,PRDM9,DMRTC2,SHCBP1L,HORMAD1,SPATA22,SYCE1,ASZ1,PSMA8,TERB2,KASH5,MCMDC2,SHOC1,MEIOB,ANKRD31,SYCE2,TERB1,C14orf39,IHO1,TEX19,MEIKIN,RNF212B
6_Member	GO Biological Processes	GO:0045143	homologous chromosome segregation	-22.6138	-20.4156	19/59	4438,6847,10388,23626,56979,84072,84690,93426,145645,147872,157777,254528,256006,256126,283847,317761,339834,728637,100507650	MSH4,SYCP1,SYCP2,SPO11,PRDM9,HORMAD1,SPATA22,SYCE1,TERB2,KASH5,MCMDC2,MEIOB,ANKRD31,SYCE2,TERB1,C14orf39,IHO1,MEIKIN,RNF212B
6_Member	GO Biological Processes	GO:0070193	synaptonemal complex organization	-10.1251	-8.46022	8/23	3306,6847,10388,23626,84072,93426,157777,256126	HSPA2,SYCP1,SYCP2,SPO11,HORMAD1,SYCE1,MCMDC2,SYCE2
6_Member	GO Biological Processes	GO:0007131	reciprocal meiotic recombination	-9.59781	-7.95448	10/53	4438,6847,23626,56979,157777,158401,254528,256006,317761,400629	MSH4,SYCP1,SPO11,PRDM9,MCMDC2,SHOC1,MEIOB,ANKRD31,C14orf39,TEX19
6_Member	GO Biological Processes	GO:0035825	homologous recombination	-9.51302	-7.87425	10/54	4438,6847,23626,56979,157777,158401,254528,256006,317761,400629	MSH4,SYCP1,SPO11,PRDM9,MCMDC2,SHOC1,MEIOB,ANKRD31,C14orf39,TEX19
6_Member	GO Biological Processes	GO:0007130	synaptonemal complex assembly	-8.94234	-7.33335	7/20	6847,10388,23626,84072,93426,157777,256126	SYCP1,SYCP2,SPO11,HORMAD1,SYCE1,MCMDC2,SYCE2
6_Member	GO Biological Processes	GO:0007292	female gamete generation	-7.41327	-5.8935	12/138	4438,10388,23397,23626,56979,84072,147872,157777,254528,317761,339834,728637	MSH4,SYCP2,NCAPH,SPO11,PRDM9,HORMAD1,KASH5,MCMDC2,MEIOB,C14orf39,IHO1,MEIKIN
6_Member	GO Biological Processes	GO:0048477	oogenesis	-3.42245	-2.45514	6/87	23626,84072,147872,157777,317761,339834	SPO11,HORMAD1,KASH5,MCMDC2,C14orf39,IHO1
7_Summary	GO Biological Processes	GO:0071103	DNA conformation change	-23.9385	-21.4117	85/326	142,891,983,1105,1107,1108,1653,1654,2547,3005,3006,3008,3010,3014,3018,3021,3146,3148,3159,3181,4673,4678,4683,4869,5119,6046,6233,6418,6732,6742,6847,7153,7175,7273,7311,7520,8290,8350,8351,8352,8360,8361,8362,8363,8364,8365,8366,8367,8368,8815,8970,8971,9025,9271,9978,10541,10856,11339,22985,23063,23064,23347,23397,25836,26993,29855,50511,51203,51659,54069,55355,55723,56979,64061,64151,64946,7…	PARP1,CCNB1,CDK1,CHD1,CHD3,CHD4,DDX1,DDX3X,XRCC6,H1-0,H1-2,H1-4,H1-6,H2AX,H2BC3,H3-3B,HMGB1,HMGB2,HMGA1,HNRNPA2B1,NAP1L1,NASP,NBN,NPM1,CHMP1A,BRD2,RPS27A,SET,SRPK1,SSBP1,SYCP1,TOP2A,TPR,TTN,UBA52,XRCC5,H3-4,H3C1,H3C4,H3C3,H4C4,H4C6,H4C12,H4C11,H4C3,H4C8,H4C2,H4C5,H4C13,BANF1,H2BC11,H1-10,RNF8,PIWIL1,RBX1,ANP32B,RUVBL2,OIP5,ACIN1,WAPL,SETX,SMCHD1,NCAPH,NIPBL,AKAP8L,UBN1,SYCP3,NUSAP1,GINS2,MIS18A,H…
7_Member	GO Biological Processes	GO:0071103	DNA conformation change	-23.9385	-21.4117	85/326	142,891,983,1105,1107,1108,1653,1654,2547,3005,3006,3008,3010,3014,3018,3021,3146,3148,3159,3181,4673,4678,4683,4869,5119,6046,6233,6418,6732,6742,6847,7153,7175,7273,7311,7520,8290,8350,8351,8352,8360,8361,8362,8363,8364,8365,8366,8367,8368,8815,8970,8971,9025,9271,9978,10541,10856,11339,22985,23063,23064,23347,23397,25836,26993,29855,50511,51203,51659,54069,55355,55723,56979,64061,64151,64946,7…	PARP1,CCNB1,CDK1,CHD1,CHD3,CHD4,DDX1,DDX3X,XRCC6,H1-0,H1-2,H1-4,H1-6,H2AX,H2BC3,H3-3B,HMGB1,HMGB2,HMGA1,HNRNPA2B1,NAP1L1,NASP,NBN,NPM1,CHMP1A,BRD2,RPS27A,SET,SRPK1,SSBP1,SYCP1,TOP2A,TPR,TTN,UBA52,XRCC5,H3-4,H3C1,H3C4,H3C3,H4C4,H4C6,H4C12,H4C11,H4C3,H4C8,H4C2,H4C5,H4C13,BANF1,H2BC11,H1-10,RNF8,PIWIL1,RBX1,ANP32B,RUVBL2,OIP5,ACIN1,WAPL,SETX,SMCHD1,NCAPH,NIPBL,AKAP8L,UBN1,SYCP3,NUSAP1,GINS2,MIS18A,H…
7_Member	GO Biological Processes	GO:0006323	DNA packaging	-22.7155	-20.2289	65/211	891,983,3005,3006,3008,3010,3014,3018,3021,3148,3159,4673,4678,4869,5119,6046,6418,6732,6847,7153,7175,7273,8290,8350,8351,8352,8360,8361,8362,8363,8364,8365,8366,8367,8368,8815,8970,8971,9025,9271,10541,11339,22985,23063,23347,23397,25836,26993,29855,50511,51203,54069,55355,55723,56979,64061,64151,64946,79019,79682,84875,85236,113130,255626,373861	CCNB1,CDK1,H1-0,H1-2,H1-4,H1-6,H2AX,H2BC3,H3-3B,HMGB2,HMGA1,NAP1L1,NASP,NPM1,CHMP1A,BRD2,SET,SRPK1,SYCP1,TOP2A,TPR,TTN,H3-4,H3C1,H3C4,H3C3,H4C4,H4C6,H4C12,H4C11,H4C3,H4C8,H4C2,H4C5,H4C13,BANF1,H2BC11,H1-10,RNF8,PIWIL1,ANP32B,OIP5,ACIN1,WAPL,SMCHD1,NCAPH,NIPBL,AKAP8L,UBN1,SYCP3,NUSAP1,MIS18A,HJURP,ASF1B,PRDM9,TSPYL2,NCAPG,CENPH,CENPM,CENPU,PARP10,H2BC12,CDCA5,H2BC1,H1-9P
7_Member	Reactome Gene Sets	R-HSA-212300	PRC2 methylates histones and DNA	-21.3374	-19.1797	19/73	2146,3014,3018,3021,5252,8350,8351,8352,8360,8361,8362,8363,8365,8366,8367,8368,8970,85236,255626	EZH2,H2AX,H2BC3,H3-3B,PHF1,H3C1,H3C4,H3C3,H4C4,H4C6,H4C12,H4C11,H4C8,H4C2,H4C5,H4C13,H2BC11,H2BC12,H2BC1
7_Member	Reactome Gene Sets	R-HSA-2299718	Condensation of Prophase Chromosomes	-21.2124	-19.0635	19/74	3014,3018,3021,6418,8290,8350,8351,8352,8360,8361,8362,8363,8365,8366,8367,8368,8970,85236,255626	H2AX,H2BC3,H3-3B,SET,H3-4,H3C1,H3C4,H3C3,H4C4,H4C6,H4C12,H4C11,H4C8,H4C2,H4C5,H4C13,H2BC11,H2BC12,H2BC1
7_Member	Reactome Gene Sets	R-HSA-912446	Meiotic recombination	-19.8517	-17.7579	19/86	3014,3018,3021,8290,8350,8351,8352,8360,8361,8362,8363,8365,8366,8367,8368,8970,27030,85236,255626	H2AX,H2BC3,H3-3B,H3-4,H3C1,H3C4,H3C3,H4C4,H4C6,H4C12,H4C11,H4C8,H4C2,H4C5,H4C13,H2BC11,MLH3,H2BC12,H2BC1
7_Member	Reactome Gene Sets	R-HSA-73728	RNA Polymerase I Promoter Opening	-19.437	-17.3707	17/63	3014,3018,3021,8350,8351,8352,8360,8361,8362,8363,8365,8366,8367,8368,8970,85236,255626	H2AX,H2BC3,H3-3B,H3C1,H3C4,H3C3,H4C4,H4C6,H4C12,H4C11,H4C8,H4C2,H4C5,H4C13,H2BC11,H2BC12,H2BC1
7_Member	Reactome Gene Sets	R-HSA-427389	ERCC6 (CSB) and EHMT2 (G9a) positively regulate rRNA expression	-19.3109	-17.2519	18/77	1108,3014,3018,3021,8350,8351,8352,8360,8361,8362,8363,8365,8366,8367,8368,8970,85236,255626	CHD4,H2AX,H2BC3,H3-3B,H3C1,H3C4,H3C3,H4C4,H4C6,H4C12,H4C11,H4C8,H4C2,H4C5,H4C13,H2BC11,H2BC12,H2BC1
7_Member	GO Biological Processes	GO:0071824	protein-DNA complex subunit organization	-19.2317	-16.8316	72/288	142,676,1063,2959,3005,3006,3008,3010,3014,3018,3021,3146,3148,3159,4673,4678,4869,5702,5757,6046,6118,6119,6233,6418,6597,6598,6605,6878,6879,7311,8290,8350,8351,8352,8360,8361,8362,8363,8364,8365,8366,8367,8368,8970,8971,9025,9271,9978,10541,11176,11198,11339,23493,29855,50511,51053,54069,54457,55011,55355,55723,56979,64061,64946,79003,79019,79682,85236,157777,255626,373861,375757	PARP1,BRDT,CENPF,GTF2B,H1-0,H1-2,H1-4,H1-6,H2AX,H2BC3,H3-3B,HMGB1,HMGB2,HMGA1,NAP1L1,NASP,NPM1,PSMC3,PTMA,BRD2,RPA2,RPA3,RPS27A,SET,SMARCA4,SMARCB1,SMARCE1,TAF6,TAF7,UBA52,H3-4,H3C1,H3C4,H3C3,H4C4,H4C6,H4C12,H4C11,H4C3,H4C8,H4C2,H4C5,H4C13,H2BC11,H1-10,RNF8,PIWIL1,RBX1,ANP32B,BAZ2A,SUPT16H,OIP5,HEY2,UBN1,SYCP3,GMNN,MIS18A,TAF7L,PIH1D1,HJURP,ASF1B,PRDM9,TSPYL2,CENPH,MIS12,CENPM,CENPU,H2BC12,MCMDC2…
7_Member	GO Biological Processes	GO:0006334	nucleosome assembly	-19.2115	-17.1572	22/144	3006,3008,3010,3014,3018,3021,6418,8290,8350,8351,8352,8360,8361,8362,8363,8365,8366,8367,8368,8970,85236,255626	H1-2,H1-4,H1-6,H2AX,H2BC3,H3-3B,SET,H3-4,H3C1,H3C4,H3C3,H4C4,H4C6,H4C12,H4C11,H4C8,H4C2,H4C5,H4C13,H2BC11,H2BC12,H2BC1
7_Member	GO Biological Processes	GO:0034728	nucleosome organization	-19.1993	-17.1474	24/185	676,3006,3008,3010,3014,3018,3021,6418,8290,8350,8351,8352,8360,8361,8362,8363,8365,8366,8367,8368,8970,9271,85236,255626	BRDT,H1-2,H1-4,H1-6,H2AX,H2BC3,H3-3B,SET,H3-4,H3C1,H3C4,H3C3,H4C4,H4C6,H4C12,H4C11,H4C8,H4C2,H4C5,H4C13,H2BC11,PIWIL1,H2BC12,H2BC1
7_Member	Reactome Gene Sets	R-HSA-5334118	DNA methylation	-19.1789	-17.1316	17/65	3014,3018,3021,8350,8351,8352,8360,8361,8362,8363,8365,8366,8367,8368,8970,85236,255626	H2AX,H2BC3,H3-3B,H3C1,H3C4,H3C3,H4C4,H4C6,H4C12,H4C11,H4C8,H4C2,H4C5,H4C13,H2BC11,H2BC12,H2BC1
7_Member	Reactome Gene Sets	R-HSA-5625886	Activated PKN1 stimulates transcription of AR (androgen receptor) regulated genes KLK2 and KLK3	-18.9301	-16.8874	17/67	3014,3018,3021,8350,8351,8352,8360,8361,8362,8363,8365,8366,8367,8368,8970,85236,255626	H2AX,H2BC3,H3-3B,H3C1,H3C4,H3C3,H4C4,H4C6,H4C12,H4C11,H4C8,H4C2,H4C5,H4C13,H2BC11,H2BC12,H2BC1
7_Member	Reactome Gene Sets	R-HSA-427359	SIRT1 negatively regulates rRNA expression	-18.809	-16.7732	17/68	3014,3018,3021,8350,8351,8352,8360,8361,8362,8363,8365,8366,8367,8368,8970,85236,255626	H2AX,H2BC3,H3-3B,H3C1,H3C4,H3C3,H4C4,H4C6,H4C12,H4C11,H4C8,H4C2,H4C5,H4C13,H2BC11,H2BC12,H2BC1
7_Member	Reactome Gene Sets	R-HSA-1474165	Reproduction	-18.6788	-16.3042	48/143	49,928,2515,3012,3014,3015,3018,3021,3306,4000,4438,4683,6118,6119,6847,8290,8350,8351,8352,8360,8361,8362,8363,8364,8365,8366,8367,8368,8468,8970,9126,10388,23626,27030,27127,50511,54386,55766,56979,84057,85236,93426,94239,113177,255626,256126,284359,378807	ACR,CD9,ADAM2,H2AC8,H2AX,H2AZ1,H2BC3,H3-3B,HSPA2,LMNA,MSH4,NBN,RPA2,RPA3,SYCP1,H3-4,H3C1,H3C4,H3C3,H4C4,H4C6,H4C12,H4C11,H4C3,H4C8,H4C2,H4C5,H4C13,FKBP6,H2BC11,SMC3,SYCP2,SPO11,MLH3,SMC1B,SYCP3,TERF2IP,H2AJ,PRDM9,MND1,H2BC12,SYCE1,H2AZ2,IZUMO4,H2BC1,SYCE2,IZUMO1,CATSPER4
7_Member	Reactome Gene Sets	R-HSA-211000	Gene Silencing by RNA	-18.456	-16.4357	21/136	3014,3018,3021,8350,8351,8352,8360,8361,8362,8363,8365,8366,8367,8368,8970,9271,23636,56165,85236,221400,255626	H2AX,H2BC3,H3-3B,H3C1,H3C4,H3C3,H4C4,H4C6,H4C12,H4C11,H4C8,H4C2,H4C5,H4C13,H2BC11,PIWIL1,NUP62,TDRD1,H2BC12,TDRD6,H2BC1
7_Member	Reactome Gene Sets	R-HSA-1500620	Meiosis	-18.4326	-16.4145	20/118	3014,3018,3021,8290,8350,8351,8352,8360,8361,8362,8363,8365,8366,8367,8368,8970,27030,54386,85236,255626	H2AX,H2BC3,H3-3B,H3-4,H3C1,H3C4,H3C3,H4C4,H4C6,H4C12,H4C11,H4C8,H4C2,H4C5,H4C13,H2BC11,MLH3,TERF2IP,H2BC12,H2BC1
7_Member	Reactome Gene Sets	R-HSA-68875	Mitotic Prophase	-18.0536	-16.0483	21/142	3014,3018,3021,5862,6418,8290,8350,8351,8352,8360,8361,8362,8363,8365,8366,8367,8368,8970,23636,85236,255626	H2AX,H2BC3,H3-3B,RAB2A,SET,H3-4,H3C1,H3C4,H3C3,H4C4,H4C6,H4C12,H4C11,H4C8,H4C2,H4C5,H4C13,H2BC11,NUP62,H2BC12,H2BC1
7_Member	Reactome Gene Sets	R-HSA-201722	Formation of the beta-catenin:TCF transactivating complex	-17.9036	-15.9088	18/91	3014,3018,3021,8290,8350,8351,8352,8360,8361,8362,8363,8365,8366,8367,8368,8970,85236,255626	H2AX,H2BC3,H3-3B,H3-4,H3C1,H3C4,H3C3,H4C4,H4C6,H4C12,H4C11,H4C8,H4C2,H4C5,H4C13,H2BC11,H2BC12,H2BC1
7_Member	GO Biological Processes	GO:0031497	chromatin assembly	-17.8927	-15.8999	22/165	3006,3008,3010,3014,3018,3021,6418,8290,8350,8351,8352,8360,8361,8362,8363,8365,8366,8367,8368,8970,85236,255626	H1-2,H1-4,H1-6,H2AX,H2BC3,H3-3B,SET,H3-4,H3C1,H3C4,H3C3,H4C4,H4C6,H4C12,H4C11,H4C8,H4C2,H4C5,H4C13,H2BC11,H2BC12,H2BC1
7_Member	Reactome Gene Sets	R-HSA-171306	Packaging Of Telomere Ends	-17.6978	-15.7152	15/52	3014,3018,8290,8360,8361,8362,8363,8365,8366,8367,8368,8970,54386,85236,255626	H2AX,H2BC3,H3-4,H4C4,H4C6,H4C12,H4C11,H4C8,H4C2,H4C5,H4C13,H2BC11,TERF2IP,H2BC12,H2BC1
7_Member	Reactome Gene Sets	R-HSA-3214815	HDACs deacetylate histones	-17.6348	-15.6542	18/94	1108,3018,8332,8350,8351,8352,8360,8361,8362,8363,8365,8366,8367,8368,8970,85235,85236,255626	CHD4,H2BC3,H2AC16,H3C1,H3C4,H3C3,H4C4,H4C6,H4C12,H4C11,H4C8,H4C2,H4C5,H4C13,H2BC11,H2AC12,H2BC12,H2BC1
7_Member	Reactome Gene Sets	R-HSA-2559586	DNA Damage/Telomere Stress Induced Senescence	-17.5012	-15.5265	17/80	3006,3008,3014,3018,8290,8360,8361,8362,8363,8365,8366,8367,8368,8970,54386,85236,255626	H1-2,H1-4,H2AX,H2BC3,H3-4,H4C4,H4C6,H4C12,H4C11,H4C8,H4C2,H4C5,H4C13,H2BC11,TERF2IP,H2BC12,H2BC1
7_Member	GO Biological Processes	GO:0065004	protein-DNA complex assembly	-17.4686	-15.153	63/246	142,1063,2959,3005,3006,3008,3010,3014,3018,3021,3146,3148,4673,4678,4869,5702,6046,6118,6119,6233,6418,6597,6598,6878,6879,7311,8290,8350,8351,8352,8360,8361,8362,8363,8364,8365,8366,8367,8368,8970,8971,9978,10541,11176,11339,23493,29855,51053,54069,54457,55011,55355,55723,64061,64946,79003,79019,79682,85236,157777,255626,373861,375757	PARP1,CENPF,GTF2B,H1-0,H1-2,H1-4,H1-6,H2AX,H2BC3,H3-3B,HMGB1,HMGB2,NAP1L1,NASP,NPM1,PSMC3,BRD2,RPA2,RPA3,RPS27A,SET,SMARCA4,SMARCB1,TAF6,TAF7,UBA52,H3-4,H3C1,H3C4,H3C3,H4C4,H4C6,H4C12,H4C11,H4C3,H4C8,H4C2,H4C5,H4C13,H2BC11,H1-10,RBX1,ANP32B,BAZ2A,OIP5,HEY2,UBN1,GMNN,MIS18A,TAF7L,PIH1D1,HJURP,ASF1B,TSPYL2,CENPH,MIS12,CENPM,CENPU,H2BC12,MCMDC2,H2BC1,H1-9P,SWI5
7_Member	KEGG Pathway	hsa05322	Systemic lupus erythematosus	-17.3623	-15.3915	20/133	3014,3018,3021,8290,8332,8350,8351,8352,8360,8361,8362,8363,8365,8366,8367,8368,8970,85235,85236,255626	H2AX,H2BC3,H3-3B,H3-4,H2AC16,H3C1,H3C4,H3C3,H4C4,H4C6,H4C12,H4C11,H4C8,H4C2,H4C5,H4C13,H2BC11,H2AC12,H2BC12,H2BC1
7_Member	Reactome Gene Sets	R-HSA-3247509	Chromatin modifying enzymes	-17.3153	-15.3484	26/274	1108,2146,3014,3018,6187,8332,8350,8351,8352,8360,8361,8362,8363,8365,8366,8367,8368,8970,10765,10933,23774,55257,55352,85235,85236,255626	CHD4,EZH2,H2AX,H2BC3,RPS2,H2AC16,H3C1,H3C4,H3C3,H4C4,H4C6,H4C12,H4C11,H4C8,H4C2,H4C5,H4C13,H2BC11,KDM5B,MORF4L1,BRD1,MRGBP,COPRS,H2AC12,H2BC12,H2BC1
7_Member	Reactome Gene Sets	R-HSA-4839726	Chromatin organization	-17.3153	-15.3484	26/274	1108,2146,3014,3018,6187,8332,8350,8351,8352,8360,8361,8362,8363,8365,8366,8367,8368,8970,10765,10933,23774,55257,55352,85235,85236,255626	CHD4,EZH2,H2AX,H2BC3,RPS2,H2AC16,H3C1,H3C4,H3C3,H4C4,H4C6,H4C12,H4C11,H4C8,H4C2,H4C5,H4C13,H2BC11,KDM5B,MORF4L1,BRD1,MRGBP,COPRS,H2AC12,H2BC12,H2BC1
7_Member	GO Biological Processes	GO:0045814	negative regulation of gene expression, epigenetic	-17.2447	-15.2817	21/155	2146,3006,3008,3010,3014,3021,5252,8332,8350,8351,8352,8360,8361,8362,8363,8365,8366,8367,8368,10933,85235	EZH2,H1-2,H1-4,H1-6,H2AX,H3-3B,PHF1,H2AC16,H3C1,H3C4,H3C3,H4C4,H4C6,H4C12,H4C11,H4C8,H4C2,H4C5,H4C13,MORF4L1,H2AC12
7_Member	Reactome Gene Sets	R-HSA-110330	Recognition and association of DNA glycosylase with site containing an affected purine	-17.1536	-15.1981	15/56	3014,3018,8290,8360,8361,8362,8363,8365,8366,8367,8368,8970,54386,85236,255626	H2AX,H2BC3,H3-4,H4C4,H4C6,H4C12,H4C11,H4C8,H4C2,H4C5,H4C13,H2BC11,TERF2IP,H2BC12,H2BC1
7_Member	Reactome Gene Sets	R-HSA-110331	Cleavage of the damaged purine	-17.1536	-15.1981	15/56	3014,3018,8290,8360,8361,8362,8363,8365,8366,8367,8368,8970,54386,85236,255626	H2AX,H2BC3,H3-4,H4C4,H4C6,H4C12,H4C11,H4C8,H4C2,H4C5,H4C13,H2BC11,TERF2IP,H2BC12,H2BC1
7_Member	Reactome Gene Sets	R-HSA-73927	Depurination	-17.1536	-15.1981	15/56	3014,3018,8290,8360,8361,8362,8363,8365,8366,8367,8368,8970,54386,85236,255626	H2AX,H2BC3,H3-4,H4C4,H4C6,H4C12,H4C11,H4C8,H4C2,H4C5,H4C13,H2BC11,TERF2IP,H2BC12,H2BC1
7_Member	GO Biological Processes	GO:0006342	chromatin silencing	-16.8465	-14.9021	20/141	2146,3006,3008,3010,3014,3021,8332,8350,8351,8352,8360,8361,8362,8363,8365,8366,8367,8368,10933,85235	EZH2,H1-2,H1-4,H1-6,H2AX,H3-3B,H2AC16,H3C1,H3C4,H3C3,H4C4,H4C6,H4C12,H4C11,H4C8,H4C2,H4C5,H4C13,MORF4L1,H2AC12
7_Member	Reactome Gene Sets	R-HSA-3214847	HATs acetylate histones	-16.7843	-14.8436	20/142	3018,8332,8350,8351,8352,8360,8361,8362,8363,8365,8366,8367,8368,8970,10933,23774,55257,85235,85236,255626	H2BC3,H2AC16,H3C1,H3C4,H3C3,H4C4,H4C6,H4C12,H4C11,H4C8,H4C2,H4C5,H4C13,H2BC11,MORF4L1,BRD1,MRGBP,H2AC12,H2BC12,H2BC1
7_Member	Reactome Gene Sets	R-HSA-5578749	Transcriptional regulation by small RNAs	-16.6507	-14.7172	18/106	3014,3018,3021,8350,8351,8352,8360,8361,8362,8363,8365,8366,8367,8368,8970,23636,85236,255626	H2AX,H2BC3,H3-3B,H3C1,H3C4,H3C3,H4C4,H4C6,H4C12,H4C11,H4C8,H4C2,H4C5,H4C13,H2BC11,NUP62,H2BC12,H2BC1
7_Member	Reactome Gene Sets	R-HSA-9616222	Transcriptional regulation of granulopoiesis	-16.5754	-14.6445	17/90	3014,3018,3021,8350,8351,8352,8360,8361,8362,8363,8365,8366,8367,8368,8970,85236,255626	H2AX,H2BC3,H3-3B,H3C1,H3C4,H3C3,H4C4,H4C6,H4C12,H4C11,H4C8,H4C2,H4C5,H4C13,H2BC11,H2BC12,H2BC1
7_Member	Reactome Gene Sets	R-HSA-5250913	Positive epigenetic regulation of rRNA expression	-16.5745	-14.6445	18/107	1108,3014,3018,3021,8350,8351,8352,8360,8361,8362,8363,8365,8366,8367,8368,8970,85236,255626	CHD4,H2AX,H2BC3,H3-3B,H3C1,H3C4,H3C3,H4C4,H4C6,H4C12,H4C11,H4C8,H4C2,H4C5,H4C13,H2BC11,H2BC12,H2BC1
7_Member	Reactome Gene Sets	R-HSA-110328	Recognition and association of DNA glycosylase with site containing an affected pyrimidine	-16.5353	-14.6124	15/61	3014,3018,8290,8360,8361,8362,8363,8365,8366,8367,8368,8970,54386,85236,255626	H2AX,H2BC3,H3-4,H4C4,H4C6,H4C12,H4C11,H4C8,H4C2,H4C5,H4C13,H2BC11,TERF2IP,H2BC12,H2BC1
7_Member	Reactome Gene Sets	R-HSA-110329	Cleavage of the damaged pyrimidine	-16.5353	-14.6124	15/61	3014,3018,8290,8360,8361,8362,8363,8365,8366,8367,8368,8970,54386,85236,255626	H2AX,H2BC3,H3-4,H4C4,H4C6,H4C12,H4C11,H4C8,H4C2,H4C5,H4C13,H2BC11,TERF2IP,H2BC12,H2BC1
7_Member	Reactome Gene Sets	R-HSA-73928	Depyrimidination	-16.5353	-14.6124	15/61	3014,3018,8290,8360,8361,8362,8363,8365,8366,8367,8368,8970,54386,85236,255626	H2AX,H2BC3,H3-4,H4C4,H4C6,H4C12,H4C11,H4C8,H4C2,H4C5,H4C13,H2BC11,TERF2IP,H2BC12,H2BC1
7_Member	GO Biological Processes	GO:0006333	chromatin assembly or disassembly	-16.5032	-14.5855	22/191	3006,3008,3010,3014,3018,3021,6418,8290,8350,8351,8352,8360,8361,8362,8363,8365,8366,8367,8368,8970,85236,255626	H1-2,H1-4,H1-6,H2AX,H2BC3,H3-3B,SET,H3-4,H3C1,H3C4,H3C3,H4C4,H4C6,H4C12,H4C11,H4C8,H4C2,H4C5,H4C13,H2BC11,H2BC12,H2BC1
7_Member	Reactome Gene Sets	R-HSA-5250924	B-WICH complex positively regulates rRNA expression	-16.4894	-14.5751	17/91	3014,3018,3021,8350,8351,8352,8360,8361,8362,8363,8365,8366,8367,8368,8970,85236,255626	H2AX,H2BC3,H3-3B,H3C1,H3C4,H3C3,H4C4,H4C6,H4C12,H4C11,H4C8,H4C2,H4C5,H4C13,H2BC11,H2BC12,H2BC1
7_Member	Reactome Gene Sets	R-HSA-73772	RNA Polymerase I Promoter Escape	-16.4894	-14.5751	17/91	3014,3018,3021,8350,8351,8352,8360,8361,8362,8363,8365,8366,8367,8368,8970,85236,255626	H2AX,H2BC3,H3-3B,H3C1,H3C4,H3C3,H4C4,H4C6,H4C12,H4C11,H4C8,H4C2,H4C5,H4C13,H2BC11,H2BC12,H2BC1
7_Member	Reactome Gene Sets	R-HSA-977225	Amyloid fiber formation	-16.4246	-14.5154	18/109	3014,3018,3021,8350,8351,8352,8360,8361,8362,8363,8365,8366,8367,8368,8970,55851,85236,255626	H2AX,H2BC3,H3-3B,H3C1,H3C4,H3C3,H4C4,H4C6,H4C12,H4C11,H4C8,H4C2,H4C5,H4C13,H2BC11,PSENEN,H2BC12,H2BC1
7_Member	GO Biological Processes	GO:0006338	chromatin remodeling	-16.3875	-14.1098	52/185	60,86,676,1105,1107,1108,3021,3146,3148,3159,3183,3720,4678,4869,5757,5927,6597,6598,6605,6871,7175,8360,8361,8362,8363,8364,8365,8366,8367,8368,9025,9271,10765,10856,11176,11339,22880,23347,29994,50511,54069,54108,55011,55355,55693,64946,79019,79682,84337,125476,255626,373861	ACTB,ACTL6A,BRDT,CHD1,CHD3,CHD4,H3-3B,HMGB1,HMGB2,HMGA1,HNRNPC,JARID2,NASP,NPM1,PTMA,KDM5A,SMARCA4,SMARCB1,SMARCE1,TADA2A,TPR,H4C4,H4C6,H4C12,H4C11,H4C3,H4C8,H4C2,H4C5,H4C13,RNF8,PIWIL1,KDM5B,RUVBL2,BAZ2A,OIP5,MORC2,SMCHD1,BAZ2B,SYCP3,MIS18A,CHRAC1,PIH1D1,HJURP,KDM4D,CENPH,CENPM,CENPU,ELOF1,INO80C,H2BC1,H1-9P
7_Member	Reactome Gene Sets	R-HSA-1912408	Pre-NOTCH Transcription and Translation	-16.3206	-14.4148	17/93	3014,3018,3021,8350,8351,8352,8360,8361,8362,8363,8365,8366,8367,8368,8970,85236,255626	H2AX,H2BC3,H3-3B,H3C1,H3C4,H3C3,H4C4,H4C6,H4C12,H4C11,H4C8,H4C2,H4C5,H4C13,H2BC11,H2BC12,H2BC1
7_Member	Reactome Gene Sets	R-HSA-73929	Base-Excision Repair, AP Site Formation	-16.3045	-14.4004	15/63	3014,3018,8290,8360,8361,8362,8363,8365,8366,8367,8368,8970,54386,85236,255626	H2AX,H2BC3,H3-4,H4C4,H4C6,H4C12,H4C11,H4C8,H4C2,H4C5,H4C13,H2BC11,TERF2IP,H2BC12,H2BC1
7_Member	Reactome Gene Sets	R-HSA-73854	RNA Polymerase I Promoter Clearance	-16.2778	-14.377	18/111	1108,3014,3018,3021,8350,8351,8352,8360,8361,8362,8363,8365,8366,8367,8368,8970,85236,255626	CHD4,H2AX,H2BC3,H3-3B,H3C1,H3C4,H3C3,H4C4,H4C6,H4C12,H4C11,H4C8,H4C2,H4C5,H4C13,H2BC11,H2BC12,H2BC1
7_Member	Reactome Gene Sets	R-HSA-212165	Epigenetic regulation of gene expression	-16.2468	-14.3477	20/151	1108,2146,3014,3018,3021,5252,8350,8351,8352,8360,8361,8362,8363,8365,8366,8367,8368,8970,85236,255626	CHD4,EZH2,H2AX,H2BC3,H3-3B,PHF1,H3C1,H3C4,H3C3,H4C4,H4C6,H4C12,H4C11,H4C8,H4C2,H4C5,H4C13,H2BC11,H2BC12,H2BC1
7_Member	Reactome Gene Sets	R-HSA-9018519	Estrogen-dependent gene expression	-16.1841	-13.9103	46/150	1105,1387,1509,1655,2033,2288,2353,2354,2962,3012,3014,3015,3018,3021,3276,3320,3326,3725,3727,4435,5430,5434,5440,5441,7039,8350,8351,8352,8360,8361,8362,8363,8364,8365,8366,8367,8368,8970,9126,10728,23028,51523,55766,85236,94239,255626	CHD1,CREBBP,CTSD,DDX5,EP300,FKBP4,FOS,FOSB,GTF2F1,H2AC8,H2AX,H2AZ1,H2BC3,H3-3B,PRMT1,HSP90AA1,HSP90AB1,JUN,JUND,CITED1,POLR2A,POLR2E,POLR2K,POLR2L,TGFA,H3C1,H3C4,H3C3,H4C4,H4C6,H4C12,H4C11,H4C3,H4C8,H4C2,H4C5,H4C13,H2BC11,SMC3,PTGES3,KDM1A,CXXC5,H2AJ,H2BC12,H2AZ2,H2BC1
7_Member	Reactome Gene Sets	R-HSA-2559583	Cellular Senescence	-16.1659	-14.2684	22/198	2146,3006,3008,3014,3018,3021,8290,8350,8351,8352,8360,8361,8362,8363,8365,8366,8367,8368,8970,54386,85236,255626	EZH2,H1-2,H1-4,H2AX,H2BC3,H3-3B,H3-4,H3C1,H3C4,H3C3,H4C4,H4C6,H4C12,H4C11,H4C8,H4C2,H4C5,H4C13,H2BC11,TERF2IP,H2BC12,H2BC1
7_Member	Reactome Gene Sets	R-HSA-5625740	RHO GTPases activate PKNs	-16.156	-14.2602	17/95	3014,3018,3021,8350,8351,8352,8360,8361,8362,8363,8365,8366,8367,8368,8970,85236,255626	H2AX,H2BC3,H3-3B,H3C1,H3C4,H3C3,H4C4,H4C6,H4C12,H4C11,H4C8,H4C2,H4C5,H4C13,H2BC11,H2BC12,H2BC1
7_Member	Reactome Gene Sets	R-HSA-3214858	RMTs methylate histone arginines	-16.1436	-14.2493	16/79	3014,6187,8332,8350,8351,8352,8360,8361,8362,8363,8365,8366,8367,8368,55352,85235	H2AX,RPS2,H2AC16,H3C1,H3C4,H3C3,H4C4,H4C6,H4C12,H4C11,H4C8,H4C2,H4C5,H4C13,COPRS,H2AC12
7_Member	Reactome Gene Sets	R-HSA-73864	RNA Polymerase I Transcription	-16.0632	-14.1706	18/114	1108,3014,3018,3021,8350,8351,8352,8360,8361,8362,8363,8365,8366,8367,8368,8970,85236,255626	CHD4,H2AX,H2BC3,H3-3B,H3C1,H3C4,H3C3,H4C4,H4C6,H4C12,H4C11,H4C8,H4C2,H4C5,H4C13,H2BC11,H2BC12,H2BC1
7_Member	Reactome Gene Sets	R-HSA-8936459	RUNX1 regulates genes involved in megakaryocyte differentiation and platelet function	-15.9953	-14.106	17/97	3014,3018,3021,8350,8351,8352,8360,8361,8362,8363,8365,8366,8367,8368,8970,85236,255626	H2AX,H2BC3,H3-3B,H3C1,H3C4,H3C3,H4C4,H4C6,H4C12,H4C11,H4C8,H4C2,H4C5,H4C13,H2BC11,H2BC12,H2BC1
7_Member	Reactome Gene Sets	R-HSA-5693571	Nonhomologous End-Joining (NHEJ)	-15.6609	-13.7827	15/69	3014,3018,5591,8290,8360,8361,8362,8363,8365,8366,8367,8368,8970,85236,255626	H2AX,H2BC3,PRKDC,H3-4,H4C4,H4C6,H4C12,H4C11,H4C8,H4C2,H4C5,H4C13,H2BC11,H2BC12,H2BC1
7_Member	Reactome Gene Sets	R-HSA-5617472	Activation of anterior HOX genes in hindbrain development during early embryogenesis	-15.5866	-13.7115	18/121	2146,3014,3018,3021,8350,8351,8352,8360,8361,8362,8363,8365,8366,8367,8368,8970,85236,255626	EZH2,H2AX,H2BC3,H3-3B,H3C1,H3C4,H3C3,H4C4,H4C6,H4C12,H4C11,H4C8,H4C2,H4C5,H4C13,H2BC11,H2BC12,H2BC1
7_Member	Reactome Gene Sets	R-HSA-5619507	Activation of HOX genes during differentiation	-15.5866	-13.7115	18/121	2146,3014,3018,3021,8350,8351,8352,8360,8361,8362,8363,8365,8366,8367,8368,8970,85236,255626	EZH2,H2AX,H2BC3,H3-3B,H3C1,H3C4,H3C3,H4C4,H4C6,H4C12,H4C11,H4C8,H4C2,H4C5,H4C13,H2BC11,H2BC12,H2BC1
7_Member	Reactome Gene Sets	R-HSA-2559580	Oxidative Stress Induced Senescence	-15.2025	-13.3398	18/127	2146,3014,3018,3021,8350,8351,8352,8360,8361,8362,8363,8365,8366,8367,8368,8970,85236,255626	EZH2,H2AX,H2BC3,H3-3B,H3C1,H3C4,H3C3,H4C4,H4C6,H4C12,H4C11,H4C8,H4C2,H4C5,H4C13,H2BC11,H2BC12,H2BC1
7_Member	Reactome Gene Sets	R-HSA-1912422	Pre-NOTCH Expression and Processing	-15.1049	-13.2482	17/109	3014,3018,3021,8350,8351,8352,8360,8361,8362,8363,8365,8366,8367,8368,8970,85236,255626	H2AX,H2BC3,H3-3B,H3C1,H3C4,H3C3,H4C4,H4C6,H4C12,H4C11,H4C8,H4C2,H4C5,H4C13,H2BC11,H2BC12,H2BC1
7_Member	Reactome Gene Sets	R-HSA-427413	NoRC negatively regulates rRNA expression	-15.1049	-13.2482	17/109	3014,3018,3021,8350,8351,8352,8360,8361,8362,8363,8365,8366,8367,8368,8970,85236,255626	H2AX,H2BC3,H3-3B,H3C1,H3C4,H3C3,H4C4,H4C6,H4C12,H4C11,H4C8,H4C2,H4C5,H4C13,H2BC11,H2BC12,H2BC1
7_Member	Reactome Gene Sets	R-HSA-2559582	Senescence-Associated Secretory Phenotype (SASP)	-14.9675	-13.1137	17/111	3014,3018,3021,8350,8351,8352,8360,8361,8362,8363,8365,8366,8367,8368,8970,85236,255626	H2AX,H2BC3,H3-3B,H3C1,H3C4,H3C3,H4C4,H4C6,H4C12,H4C11,H4C8,H4C2,H4C5,H4C13,H2BC11,H2BC12,H2BC1
7_Member	Reactome Gene Sets	R-HSA-5250941	Negative epigenetic regulation of rRNA expression	-14.8998	-13.0505	17/112	3014,3018,3021,8350,8351,8352,8360,8361,8362,8363,8365,8366,8367,8368,8970,85236,255626	H2AX,H2BC3,H3-3B,H3C1,H3C4,H3C3,H4C4,H4C6,H4C12,H4C11,H4C8,H4C2,H4C5,H4C13,H2BC11,H2BC12,H2BC1
7_Member	KEGG Pathway	hsa05034	Alcoholism	-14.7359	-12.8924	20/180	3014,3018,3021,8290,8332,8350,8351,8352,8360,8361,8362,8363,8365,8366,8367,8368,8970,85235,85236,255626	H2AX,H2BC3,H3-3B,H3-4,H2AC16,H3C1,H3C4,H3C3,H4C4,H4C6,H4C12,H4C11,H4C8,H4C2,H4C5,H4C13,H2BC11,H2AC12,H2BC12,H2BC1
7_Member	Reactome Gene Sets	R-HSA-1221632	Meiotic synapsis	-14.7209	-12.8789	15/79	3014,3018,8290,8360,8361,8362,8363,8365,8366,8367,8368,8970,54386,85236,255626	H2AX,H2BC3,H3-4,H4C4,H4C6,H4C12,H4C11,H4C8,H4C2,H4C5,H4C13,H2BC11,TERF2IP,H2BC12,H2BC1
7_Member	GO Biological Processes	GO:0000183	chromatin silencing at rDNA	-14.3462	-12.5128	12/41	3021,8350,8351,8352,8360,8361,8362,8363,8365,8366,8367,8368	H3-3B,H3C1,H3C4,H3C3,H4C4,H4C6,H4C12,H4C11,H4C8,H4C2,H4C5,H4C13
7_Member	GO Biological Processes	GO:0006335	DNA replication-dependent nucleosome assembly	-14.0812	-12.2563	11/32	8350,8351,8352,8360,8361,8362,8363,8365,8366,8367,8368	H3C1,H3C4,H3C3,H4C4,H4C6,H4C12,H4C11,H4C8,H4C2,H4C5,H4C13
7_Member	GO Biological Processes	GO:0034723	DNA replication-dependent nucleosome organization	-14.0812	-12.2563	11/32	8350,8351,8352,8360,8361,8362,8363,8365,8366,8367,8368	H3C1,H3C4,H3C3,H4C4,H4C6,H4C12,H4C11,H4C8,H4C2,H4C5,H4C13
7_Member	Reactome Gene Sets	R-HSA-157579	Telomere Maintenance	-13.8339	-12.0131	15/90	3014,3018,8290,8360,8361,8362,8363,8365,8366,8367,8368,8970,54386,85236,255626	H2AX,H2BC3,H3-4,H4C4,H4C6,H4C12,H4C11,H4C8,H4C2,H4C5,H4C13,H2BC11,TERF2IP,H2BC12,H2BC1
7_Member	Reactome Gene Sets	R-HSA-8939236	RUNX1 regulates transcription of genes involved in differentiation of HSCs	-13.7879	-11.9699	17/130	3014,3018,3021,8350,8351,8352,8360,8361,8362,8363,8365,8366,8367,8368,8970,85236,255626	H2AX,H2BC3,H3-3B,H3C1,H3C4,H3C3,H4C4,H4C6,H4C12,H4C11,H4C8,H4C2,H4C5,H4C13,H2BC11,H2BC12,H2BC1
7_Member	Reactome Gene Sets	R-HSA-73884	Base Excision Repair	-13.6861	-11.8694	15/92	3014,3018,8290,8360,8361,8362,8363,8365,8366,8367,8368,8970,54386,85236,255626	H2AX,H2BC3,H3-4,H4C4,H4C6,H4C12,H4C11,H4C8,H4C2,H4C5,H4C13,H2BC11,TERF2IP,H2BC12,H2BC1
7_Member	Reactome Gene Sets	R-HSA-5693565	Recruitment and ATM-mediated phosphorylation of repair and signaling proteins at DNA double strand b	-13.5811	-11.7671	14/76	3014,3018,8290,8360,8361,8362,8363,8365,8366,8367,8368,8970,85236,255626	H2AX,H2BC3,H3-4,H4C4,H4C6,H4C12,H4C11,H4C8,H4C2,H4C5,H4C13,H2BC11,H2BC12,H2BC1
7_Member	Reactome Gene Sets	R-HSA-9609690	HCMV Early Events	-13.5378	-11.7265	21/235	1781,2146,3018,8332,8350,8351,8352,8360,8361,8362,8363,8365,8366,8367,8368,8970,10383,23636,85235,85236,255626	DYNC1I2,EZH2,H2BC3,H2AC16,H3C1,H3C4,H3C3,H4C4,H4C6,H4C12,H4C11,H4C8,H4C2,H4C5,H4C13,H2BC11,TUBB4B,NUP62,H2AC12,H2BC12,H2BC1
7_Member	Reactome Gene Sets	R-HSA-5693606	DNA Double Strand Break Response	-13.4978	-11.6892	14/77	3014,3018,8290,8360,8361,8362,8363,8365,8366,8367,8368,8970,85236,255626	H2AX,H2BC3,H3-4,H4C4,H4C6,H4C12,H4C11,H4C8,H4C2,H4C5,H4C13,H2BC11,H2BC12,H2BC1
7_Member	Reactome Gene Sets	R-HSA-69473	G2/M DNA damage checkpoint	-13.471	-11.6638	15/95	3014,3018,8290,8360,8361,8362,8363,8365,8366,8367,8368,8970,83990,85236,255626	H2AX,H2BC3,H3-4,H4C4,H4C6,H4C12,H4C11,H4C8,H4C2,H4C5,H4C13,H2BC11,BRIP1,H2BC12,H2BC1
7_Member	Reactome Gene Sets	R-HSA-5693607	Processing of DNA double-strand break ends	-13.2636	-11.4657	15/98	3014,3018,8290,8360,8361,8362,8363,8365,8366,8367,8368,8970,83990,85236,255626	H2AX,H2BC3,H3-4,H4C4,H4C6,H4C12,H4C11,H4C8,H4C2,H4C5,H4C13,H2BC11,BRIP1,H2BC12,H2BC1
7_Member	Reactome Gene Sets	R-HSA-3214842	HDMs demethylate histones	-13.1939	-11.3985	12/50	8350,8351,8352,8360,8361,8362,8363,8365,8366,8367,8368,10765	H3C1,H3C4,H3C3,H4C4,H4C6,H4C12,H4C11,H4C8,H4C2,H4C5,H4C13,KDM5B
7_Member	GO Biological Processes	GO:0032200	telomere organization	-12.7239	-10.9489	18/175	3021,3181,3326,5570,5591,8290,8350,8351,8352,8360,8361,8362,8363,8365,8366,8367,8368,54386	H3-3B,HNRNPA2B1,HSP90AB1,PKIB,PRKDC,H3-4,H3C1,H3C4,H3C3,H4C4,H4C6,H4C12,H4C11,H4C8,H4C2,H4C5,H4C13,TERF2IP
7_Member	GO Biological Processes	GO:0016233	telomere capping	-12.655	-10.8824	12/55	5570,5591,8290,8360,8361,8362,8363,8365,8366,8367,8368,54386	PKIB,PRKDC,H3-4,H4C4,H4C6,H4C12,H4C11,H4C8,H4C2,H4C5,H4C13,TERF2IP
7_Member	Reactome Gene Sets	R-HSA-606279	Deposition of new CENPA-containing nucleosomes at the centromere	-12.3695	-10.6019	13/74	3014,3018,8360,8361,8362,8363,8365,8366,8367,8368,8970,85236,255626	H2AX,H2BC3,H4C4,H4C6,H4C12,H4C11,H4C8,H4C2,H4C5,H4C13,H2BC11,H2BC12,H2BC1
7_Member	Reactome Gene Sets	R-HSA-774815	Nucleosome assembly	-12.3695	-10.6019	13/74	3014,3018,8360,8361,8362,8363,8365,8366,8367,8368,8970,85236,255626	H2AX,H2BC3,H4C4,H4C6,H4C12,H4C11,H4C8,H4C2,H4C5,H4C13,H2BC11,H2BC12,H2BC1
7_Member	GO Biological Processes	GO:0060968	regulation of gene silencing	-12.3676	-10.6012	17/158	3006,3008,3010,3021,6023,8350,8351,8352,8360,8361,8362,8363,8365,8366,8367,8368,23636	H1-2,H1-4,H1-6,H3-3B,RMRP,H3C1,H3C4,H3C3,H4C4,H4C6,H4C12,H4C11,H4C8,H4C2,H4C5,H4C13,NUP62
7_Member	Reactome Gene Sets	R-HSA-73886	Chromosome Maintenance	-12.0436	-10.2903	15/118	3014,3018,8290,8360,8361,8362,8363,8365,8366,8367,8368,8970,54386,85236,255626	H2AX,H2BC3,H3-4,H4C4,H4C6,H4C12,H4C11,H4C8,H4C2,H4C5,H4C13,H2BC11,TERF2IP,H2BC12,H2BC1
7_Member	GO Biological Processes	GO:0043044	ATP-dependent chromatin remodeling	-11.9899	-9.92369	30/89	60,86,1107,1108,3183,4678,4869,5757,6597,6598,6605,8360,8361,8362,8363,8364,8365,8366,8367,8368,9025,9271,11339,50511,54069,55355,64946,79019,79682,255626	ACTB,ACTL6A,CHD3,CHD4,HNRNPC,NASP,NPM1,PTMA,SMARCA4,SMARCB1,SMARCE1,H4C4,H4C6,H4C12,H4C11,H4C3,H4C8,H4C2,H4C5,H4C13,RNF8,PIWIL1,OIP5,SYCP3,MIS18A,HJURP,CENPH,CENPM,CENPU,H2BC1
7_Member	Reactome Gene Sets	R-HSA-8939211	ESR-mediated signaling	-11.9223	-10.1725	19/223	2288,3014,3018,3021,3326,8350,8351,8352,8360,8361,8362,8363,8365,8366,8367,8368,8970,85236,255626	FKBP4,H2AX,H2BC3,H3-3B,HSP90AB1,H3C1,H3C4,H3C3,H4C4,H4C6,H4C12,H4C11,H4C8,H4C2,H4C5,H4C13,H2BC11,H2BC12,H2BC1
7_Member	Reactome Gene Sets	R-HSA-9609646	HCMV Infection	-11.7519	-10.008	21/290	1781,2146,3018,8332,8350,8351,8352,8360,8361,8362,8363,8365,8366,8367,8368,8970,10383,23636,85235,85236,255626	DYNC1I2,EZH2,H2BC3,H2AC16,H3C1,H3C4,H3C3,H4C4,H4C6,H4C12,H4C11,H4C8,H4C2,H4C5,H4C13,H2BC11,TUBB4B,NUP62,H2AC12,H2BC12,H2BC1
7_Member	Reactome Gene Sets	R-HSA-9610379	HCMV Late Events	-11.5786	-9.83932	18/204	3018,8332,8350,8351,8352,8360,8361,8362,8363,8365,8366,8367,8368,8970,23636,85235,85236,255626	H2BC3,H2AC16,H3C1,H3C4,H3C3,H4C4,H4C6,H4C12,H4C11,H4C8,H4C2,H4C5,H4C13,H2BC11,NUP62,H2AC12,H2BC12,H2BC1
7_Member	Reactome Gene Sets	R-HSA-157118	Signaling by NOTCH	-11.485	-9.7514	19/236	3014,3018,3021,4904,8350,8351,8352,8360,8361,8362,8363,8365,8366,8367,8368,8970,55851,85236,255626	H2AX,H2BC3,H3-3B,YBX1,H3C1,H3C4,H3C3,H4C4,H4C6,H4C12,H4C11,H4C8,H4C2,H4C5,H4C13,H2BC11,PSENEN,H2BC12,H2BC1
7_Member	GO Biological Processes	GO:0045653	negative regulation of megakaryocyte differentiation	-11.456	-9.72345	8/18	8360,8361,8362,8363,8365,8366,8367,8368	H4C4,H4C6,H4C12,H4C11,H4C8,H4C2,H4C5,H4C13
7_Member	Reactome Gene Sets	R-HSA-5693567	HDR through Homologous Recombination (HRR) or Single Strand Annealing (SSA)	-11.3224	-9.59764	15/132	3014,3018,8290,8360,8361,8362,8363,8365,8366,8367,8368,8970,83990,85236,255626	H2AX,H2BC3,H3-4,H4C4,H4C6,H4C12,H4C11,H4C8,H4C2,H4C5,H4C13,H2BC11,BRIP1,H2BC12,H2BC1
7_Member	Reactome Gene Sets	R-HSA-3214841	PKMTs methylate histone lysines	-11.251	-9.53391	12/71	2146,8350,8351,8352,8360,8361,8362,8363,8365,8366,8367,8368	EZH2,H3C1,H3C4,H3C3,H4C4,H4C6,H4C12,H4C11,H4C8,H4C2,H4C5,H4C13
7_Member	Reactome Gene Sets	R-HSA-5693538	Homology Directed Repair	-11.0396	-9.32898	15/138	3014,3018,8290,8360,8361,8362,8363,8365,8366,8367,8368,8970,83990,85236,255626	H2AX,H2BC3,H3-4,H4C4,H4C6,H4C12,H4C11,H4C8,H4C2,H4C5,H4C13,H2BC11,BRIP1,H2BC12,H2BC1
7_Member	Reactome Gene Sets	R-HSA-5693532	DNA Double-Strand Break Repair	-10.9336	-9.2294	16/166	3014,3018,5591,8290,8360,8361,8362,8363,8365,8366,8367,8368,8970,83990,85236,255626	H2AX,H2BC3,PRKDC,H3-4,H4C4,H4C6,H4C12,H4C11,H4C8,H4C2,H4C5,H4C13,H2BC11,BRIP1,H2BC12,H2BC1
7_Member	GO Biological Processes	GO:0060147	regulation of posttranscriptional gene silencing	-10.8615	-9.16252	14/118	3021,6023,8350,8351,8352,8360,8361,8362,8363,8365,8366,8367,8368,23636	H3-3B,RMRP,H3C1,H3C4,H3C3,H4C4,H4C6,H4C12,H4C11,H4C8,H4C2,H4C5,H4C13,NUP62
7_Member	GO Biological Processes	GO:0060966	regulation of gene silencing by RNA	-10.8615	-9.16252	14/118	3021,6023,8350,8351,8352,8360,8361,8362,8363,8365,8366,8367,8368,23636	H3-3B,RMRP,H3C1,H3C4,H3C3,H4C4,H4C6,H4C12,H4C11,H4C8,H4C2,H4C5,H4C13,NUP62
7_Member	GO Biological Processes	GO:0030219	megakaryocyte differentiation	-10.6934	-9.00477	13/99	3021,8350,8351,8352,8360,8361,8362,8363,8365,8366,8367,8368,10163	H3-3B,H3C1,H3C4,H3C3,H4C4,H4C6,H4C12,H4C11,H4C8,H4C2,H4C5,H4C13,WASF2
7_Member	Reactome Gene Sets	R-HSA-201681	TCF dependent signaling in response to WNT	-10.6077	-8.92411	18/233	3014,3018,3021,8290,8350,8351,8352,8360,8361,8362,8363,8365,8366,8367,8368,8970,85236,255626	H2AX,H2BC3,H3-3B,H3-4,H3C1,H3C4,H3C3,H4C4,H4C6,H4C12,H4C11,H4C8,H4C2,H4C5,H4C13,H2BC11,H2BC12,H2BC1
7_Member	GO Biological Processes	GO:0045652	regulation of megakaryocyte differentiation	-10.4819	-8.80132	12/82	3021,8350,8351,8352,8360,8361,8362,8363,8365,8366,8367,8368	H3-3B,H3C1,H3C4,H3C3,H4C4,H4C6,H4C12,H4C11,H4C8,H4C2,H4C5,H4C13
7_Member	Reactome Gene Sets	R-HSA-8878171	Transcriptional regulation by RUNX1	-10.4468	-8.49322	50/239	86,1387,1460,1514,1998,2033,2624,3012,3014,3015,3018,3021,3276,5686,5690,5691,5693,5695,5696,5702,5708,5714,5717,5719,5781,6233,6597,6598,6605,7082,7311,8350,8351,8352,8360,8361,8362,8363,8364,8365,8366,8367,8368,8970,23429,55766,85236,94239,143471,255626	ACTL6A,CREBBP,CSNK2B,CTSL,ELF2,EP300,GATA2,H2AC8,H2AX,H2AZ1,H2BC3,H3-3B,PRMT1,PSMA5,PSMB2,PSMB3,PSMB5,PSMB7,PSMB8,PSMC3,PSMD2,PSMD8,PSMD11,PSMD13,PTPN11,RPS27A,SMARCA4,SMARCB1,SMARCE1,TJP1,UBA52,H3C1,H3C4,H3C3,H4C4,H4C6,H4C12,H4C11,H4C3,H4C8,H4C2,H4C5,H4C13,H2BC11,RYBP,H2AJ,H2BC12,H2AZ2,PSMA8,H2BC1
7_Member	GO Biological Processes	GO:0016458	gene silencing	-10.0837	-8.42064	26/558	2146,3006,3008,3010,3014,3021,3181,6023,8332,8350,8351,8352,8360,8361,8362,8363,8365,8366,8367,8368,9271,10933,23636,26986,56165,85235	EZH2,H1-2,H1-4,H1-6,H2AX,H3-3B,HNRNPA2B1,RMRP,H2AC16,H3C1,H3C4,H3C3,H4C4,H4C6,H4C12,H4C11,H4C8,H4C2,H4C5,H4C13,PIWIL1,MORF4L1,NUP62,PABPC1,TDRD1,H2AC12
7_Member	GO Biological Processes	GO:0043486	histone exchange	-9.95183	-8.01833	22/59	4678,4869,5757,8360,8361,8362,8363,8364,8365,8366,8367,8368,9025,9271,11339,50511,54069,55355,64946,79019,79682,255626	NASP,NPM1,PTMA,H4C4,H4C6,H4C12,H4C11,H4C3,H4C8,H4C2,H4C5,H4C13,RNF8,PIWIL1,OIP5,SYCP3,MIS18A,HJURP,CENPH,CENPM,CENPU,H2BC1
7_Member	GO Biological Processes	GO:0034724	DNA replication-independent nucleosome organization	-9.93197	-8.00203	21/54	3021,4678,4869,8360,8361,8362,8363,8364,8365,8366,8367,8368,11198,11339,29855,54069,55355,55723,64946,79019,79682	H3-3B,NASP,NPM1,H4C4,H4C6,H4C12,H4C11,H4C3,H4C8,H4C2,H4C5,H4C13,SUPT16H,OIP5,UBN1,MIS18A,HJURP,ASF1B,CENPH,CENPM,CENPU
7_Member	GO Biological Processes	GO:0060964	regulation of gene silencing by miRNA	-9.90536	-8.24712	13/114	3021,8350,8351,8352,8360,8361,8362,8363,8365,8366,8367,8368,23636	H3-3B,H3C1,H3C4,H3C3,H4C4,H4C6,H4C12,H4C11,H4C8,H4C2,H4C5,H4C13,NUP62
7_Member	GO Biological Processes	GO:0034508	centromere complex assembly	-9.7971	-8.14452	10/55	1063,3021,8360,8361,8362,8363,8365,8366,8367,8368	CENPF,H3-3B,H4C4,H4C6,H4C12,H4C11,H4C8,H4C2,H4C5,H4C13
7_Member	Reactome Gene Sets	R-HSA-9006931	Signaling by Nuclear Receptors	-9.70408	-8.05615	19/299	2288,3014,3018,3021,3326,8350,8351,8352,8360,8361,8362,8363,8365,8366,8367,8368,8970,85236,255626	FKBP4,H2AX,H2BC3,H3-3B,HSP90AB1,H3C1,H3C4,H3C3,H4C4,H4C6,H4C12,H4C11,H4C8,H4C2,H4C5,H4C13,H2BC11,H2BC12,H2BC1
7_Member	GO Biological Processes	GO:0006336	DNA replication-independent nucleosome assembly	-9.21449	-7.33786	20/53	3021,4678,4869,8360,8361,8362,8363,8364,8365,8366,8367,8368,11339,29855,54069,55355,55723,64946,79019,79682	H3-3B,NASP,NPM1,H4C4,H4C6,H4C12,H4C11,H4C3,H4C8,H4C2,H4C5,H4C13,OIP5,UBN1,MIS18A,HJURP,ASF1B,CENPH,CENPM,CENPU
7_Member	GO Biological Processes	GO:0031055	chromatin remodeling at centromere	-9.08401	-7.46819	9/47	3021,8360,8361,8362,8363,8365,8366,8367,8368	H3-3B,H4C4,H4C6,H4C12,H4C11,H4C8,H4C2,H4C5,H4C13
7_Member	Reactome Gene Sets	R-HSA-195721	Signaling by WNT	-8.94084	-7.3327	19/332	163,3014,3018,3021,8290,8350,8351,8352,8360,8361,8362,8363,8365,8366,8367,8368,8970,85236,255626	AP2B1,H2AX,H2BC3,H3-3B,H3-4,H3C1,H3C4,H3C3,H4C4,H4C6,H4C12,H4C11,H4C8,H4C2,H4C5,H4C13,H2BC11,H2BC12,H2BC1
7_Member	Reactome Gene Sets	R-HSA-4551638	SUMOylation of chromatin organization proteins	-8.65938	-7.06782	10/71	8360,8361,8362,8363,8365,8366,8367,8368,23468,23636	H4C4,H4C6,H4C12,H4C11,H4C8,H4C2,H4C5,H4C13,CBX5,NUP62
7_Member	GO Biological Processes	GO:0006303	double-strand break repair via nonhomologous end joining	-8.34616	-6.76742	11/99	3014,5591,8290,8360,8361,8362,8363,8365,8366,8367,8368	H2AX,PRKDC,H3-4,H4C4,H4C6,H4C12,H4C11,H4C8,H4C2,H4C5,H4C13
7_Member	GO Biological Processes	GO:0034080	CENP-A containing nucleosome assembly	-8.29058	-6.49652	17/43	4678,4869,8360,8361,8362,8363,8364,8365,8366,8367,8368,11339,54069,55355,64946,79019,79682	NASP,NPM1,H4C4,H4C6,H4C12,H4C11,H4C3,H4C8,H4C2,H4C5,H4C13,OIP5,MIS18A,HJURP,CENPH,CENPM,CENPU
7_Member	GO Biological Processes	GO:0061641	CENP-A containing chromatin organization	-8.29058	-6.49652	17/43	4678,4869,8360,8361,8362,8363,8364,8365,8366,8367,8368,11339,54069,55355,64946,79019,79682	NASP,NPM1,H4C4,H4C6,H4C12,H4C11,H4C3,H4C8,H4C2,H4C5,H4C13,OIP5,MIS18A,HJURP,CENPH,CENPM,CENPU
7_Member	GO Biological Processes	GO:0000726	non-recombinational repair	-7.98595	-6.43474	11/107	3014,5591,8290,8360,8361,8362,8363,8365,8366,8367,8368	H2AX,PRKDC,H3-4,H4C4,H4C6,H4C12,H4C11,H4C8,H4C2,H4C5,H4C13
7_Member	GO Biological Processes	GO:0040029	regulation of gene expression, epigenetic	-7.85969	-6.3107	24/613	2146,3006,3008,3010,3014,3021,3181,5252,6023,8332,8350,8351,8352,8360,8361,8362,8363,8365,8366,8367,8368,10933,23636,85235	EZH2,H1-2,H1-4,H1-6,H2AX,H3-3B,HNRNPA2B1,PHF1,RMRP,H2AC16,H3C1,H3C4,H3C3,H4C4,H4C6,H4C12,H4C11,H4C8,H4C2,H4C5,H4C13,MORF4L1,NUP62,H2AC12
7_Member	GO Biological Processes	GO:0031047	gene silencing by RNA	-6.26301	-4.83988	18/442	3021,3181,6023,8350,8351,8352,8360,8361,8362,8363,8365,8366,8367,8368,9271,23636,26986,56165	H3-3B,HNRNPA2B1,RMRP,H3C1,H3C4,H3C3,H4C4,H4C6,H4C12,H4C11,H4C8,H4C2,H4C5,H4C13,PIWIL1,NUP62,PABPC1,TDRD1
7_Member	GO Biological Processes	GO:0045637	regulation of myeloid cell differentiation	-5.66856	-4.31465	13/258	3021,3303,8350,8351,8352,8360,8361,8362,8363,8365,8366,8367,8368	H3-3B,HSPA1A,H3C1,H3C4,H3C3,H4C4,H4C6,H4C12,H4C11,H4C8,H4C2,H4C5,H4C13
7_Member	GO Biological Processes	GO:0045638	negative regulation of myeloid cell differentiation	-5.3337	-4.02912	8/94	8360,8361,8362,8363,8365,8366,8367,8368	H4C4,H4C6,H4C12,H4C11,H4C8,H4C2,H4C5,H4C13
7_Member	GO Biological Processes	GO:0030099	myeloid cell differentiation	-5.21876	-3.93227	16/423	3021,3303,3662,8350,8351,8352,8360,8361,8362,8363,8365,8366,8367,8368,10163,93974	H3-3B,HSPA1A,IRF4,H3C1,H3C4,H3C3,H4C4,H4C6,H4C12,H4C11,H4C8,H4C2,H4C5,H4C13,WASF2,ATP5IF1
7_Member	GO Biological Processes	GO:0060249	anatomical structure homeostasis	-5.04205	-3.78119	16/437	71,3181,3326,5570,5591,6647,8290,8360,8361,8362,8363,8365,8366,8367,8368,54386	ACTG1,HNRNPA2B1,HSP90AB1,PKIB,PRKDC,SOD1,H3-4,H4C4,H4C6,H4C12,H4C11,H4C8,H4C2,H4C5,H4C13,TERF2IP
7_Member	GO Biological Processes	GO:0035194	posttranscriptional gene silencing by RNA	-4.70771	-3.50288	15/414	3021,3181,6023,8350,8351,8352,8360,8361,8362,8363,8365,8366,8367,8368,23636	H3-3B,HNRNPA2B1,RMRP,H3C1,H3C4,H3C3,H4C4,H4C6,H4C12,H4C11,H4C8,H4C2,H4C5,H4C13,NUP62
7_Member	GO Biological Processes	GO:0016441	posttranscriptional gene silencing	-4.69554	-3.49205	15/415	3021,3181,6023,8350,8351,8352,8360,8361,8362,8363,8365,8366,8367,8368,23636	H3-3B,HNRNPA2B1,RMRP,H3C1,H3C4,H3C3,H4C4,H4C6,H4C12,H4C11,H4C8,H4C2,H4C5,H4C13,NUP62
7_Member	GO Biological Processes	GO:0035195	gene silencing by miRNA	-4.2217	-3.10125	14/404	3021,3181,8350,8351,8352,8360,8361,8362,8363,8365,8366,8367,8368,23636	H3-3B,HNRNPA2B1,H3C1,H3C4,H3C3,H4C4,H4C6,H4C12,H4C11,H4C8,H4C2,H4C5,H4C13,NUP62
7_Member	GO Biological Processes	GO:1903707	negative regulation of hemopoiesis	-3.73067	-2.70515	8/157	8360,8361,8362,8363,8365,8366,8367,8368	H4C4,H4C6,H4C12,H4C11,H4C8,H4C2,H4C5,H4C13
7_Member	GO Biological Processes	GO:0002683	negative regulation of immune system process	-2.45321	-1.73004	12/483	3598,3662,5591,7430,8360,8361,8362,8363,8365,8366,8367,8368	IL13RA2,IRF4,PRKDC,EZR,H4C4,H4C6,H4C12,H4C11,H4C8,H4C2,H4C5,H4C13
7_Member	GO Biological Processes	GO:0045596	negative regulation of cell differentiation	-2.02085	-1.41841	15/759	2146,2288,3956,4904,5108,6049,8360,8361,8362,8363,8365,8366,8367,8368,51755	EZH2,FKBP4,LGALS1,YBX1,PCM1,RNF6,H4C4,H4C6,H4C12,H4C11,H4C8,H4C2,H4C5,H4C13,CDK12
8_Summary	GO Biological Processes	GO:1903311	regulation of mRNA metabolic process	-23.7424	-21.2227	85/328	678,891,1153,1618,1655,2521,3181,3183,3190,3303,3312,3550,4670,4691,4869,4904,5393,5686,5690,5691,5693,5695,5696,5702,5708,5714,5717,5719,5978,6233,6294,6418,6427,6428,6430,6432,6434,6651,6732,6733,7311,7431,7538,7832,7936,8531,9588,9939,9967,10140,10181,10236,10247,10284,10657,10914,10921,11340,22938,23435,25962,26058,26135,26528,26986,27254,29896,50804,51441,54890,55544,56254,64506,66037,79171,…	ZFP36L2,CCNB1,CIRBP,DAZL,DDX5,FUS,HNRNPA2B1,HNRNPC,HNRNPK,HSPA1A,HSPA8,IK,HNRNPM,NCL,NPM1,YBX1,EXOSC9,PSMA5,PSMB2,PSMB3,PSMB5,PSMB7,PSMB8,PSMC3,PSMD2,PSMD8,PSMD11,PSMD13,REST,RPS27A,SAFB,SET,SRSF2,SRSF3,SRSF5,SRSF7,TRA2B,SON,SRPK1,SRPK2,UBA52,VIM,ZFP36,BTG2,NELFE,YBX3,PRDX6,RBM8A,THRAP3,TOB1,RBM5,HNRNPR,RIDA,SAP18,KHDRBS1,PAPOLA,RNPS1,EXOSC8,SNW1,TARDBP,VIRMA,GIGYF2,SERBP1,DAZAP1,PABPC1,CSDC2,TRA…
8_Member	GO Biological Processes	GO:1903311	regulation of mRNA metabolic process	-23.7424	-21.2227	85/328	678,891,1153,1618,1655,2521,3181,3183,3190,3303,3312,3550,4670,4691,4869,4904,5393,5686,5690,5691,5693,5695,5696,5702,5708,5714,5717,5719,5978,6233,6294,6418,6427,6428,6430,6432,6434,6651,6732,6733,7311,7431,7538,7832,7936,8531,9588,9939,9967,10140,10181,10236,10247,10284,10657,10914,10921,11340,22938,23435,25962,26058,26135,26528,26986,27254,29896,50804,51441,54890,55544,56254,64506,66037,79171,…	ZFP36L2,CCNB1,CIRBP,DAZL,DDX5,FUS,HNRNPA2B1,HNRNPC,HNRNPK,HSPA1A,HSPA8,IK,HNRNPM,NCL,NPM1,YBX1,EXOSC9,PSMA5,PSMB2,PSMB3,PSMB5,PSMB7,PSMB8,PSMC3,PSMD2,PSMD8,PSMD11,PSMD13,REST,RPS27A,SAFB,SET,SRSF2,SRSF3,SRSF5,SRSF7,TRA2B,SON,SRPK1,SRPK2,UBA52,VIM,ZFP36,BTG2,NELFE,YBX3,PRDX6,RBM8A,THRAP3,TOB1,RBM5,HNRNPR,RIDA,SAP18,KHDRBS1,PAPOLA,RNPS1,EXOSC8,SNW1,TARDBP,VIRMA,GIGYF2,SERBP1,DAZAP1,PABPC1,CSDC2,TRA…
8_Member	GO Biological Processes	GO:0043488	regulation of mRNA stability	-14.4081	-12.1928	48/178	678,1153,1618,2521,3183,3303,3312,4670,4869,4904,5393,5686,5690,5691,5693,5695,5696,5702,5708,5714,5717,5719,6233,6418,7311,7431,7538,8531,9967,10236,10247,11340,23435,26058,26135,26986,27254,50804,51441,54890,55544,66037,79882,143471,166863,170506,284071,373863	ZFP36L2,CIRBP,DAZL,FUS,HNRNPC,HSPA1A,HSPA8,HNRNPM,NPM1,YBX1,EXOSC9,PSMA5,PSMB2,PSMB3,PSMB5,PSMB7,PSMB8,PSMC3,PSMD2,PSMD8,PSMD11,PSMD13,RPS27A,SET,UBA52,VIM,ZFP36,YBX3,THRAP3,HNRNPR,RIDA,EXOSC8,TARDBP,GIGYF2,SERBP1,PABPC1,CSDC2,MYEF2,YTHDF2,ALKBH5,RBM38,BOLL,ZC3H14,PSMA8,RBM46,DHX36,MEIOC,DND1
8_Member	GO Biological Processes	GO:0043487	regulation of RNA stability	-14.1585	-11.9499	49/187	678,1153,1618,1736,2521,3183,3303,3312,4670,4869,4904,5393,5686,5690,5691,5693,5695,5696,5702,5708,5714,5717,5719,6233,6418,7311,7431,7538,8531,9967,10236,10247,11340,23435,26058,26135,26986,27254,50804,51441,54890,55544,66037,79882,143471,166863,170506,284071,373863	ZFP36L2,CIRBP,DAZL,DKC1,FUS,HNRNPC,HSPA1A,HSPA8,HNRNPM,NPM1,YBX1,EXOSC9,PSMA5,PSMB2,PSMB3,PSMB5,PSMB7,PSMB8,PSMC3,PSMD2,PSMD8,PSMD11,PSMD13,RPS27A,SET,UBA52,VIM,ZFP36,YBX3,THRAP3,HNRNPR,RIDA,EXOSC8,TARDBP,GIGYF2,SERBP1,PABPC1,CSDC2,MYEF2,YTHDF2,ALKBH5,RBM38,BOLL,ZC3H14,PSMA8,RBM46,DHX36,MEIOC,DND1
8_Member	GO Biological Processes	GO:0061013	regulation of mRNA catabolic process	-13.5572	-11.3873	50/200	678,1153,1618,2521,3183,3303,3312,4670,4869,4904,5393,5686,5690,5691,5693,5695,5696,5702,5708,5714,5717,5719,6233,6418,7311,7431,7538,7832,8531,9967,10140,10236,10247,11340,23435,26058,26135,26986,27254,50804,51441,54890,55544,66037,79882,143471,166863,170506,284071,373863	ZFP36L2,CIRBP,DAZL,FUS,HNRNPC,HSPA1A,HSPA8,HNRNPM,NPM1,YBX1,EXOSC9,PSMA5,PSMB2,PSMB3,PSMB5,PSMB7,PSMB8,PSMC3,PSMD2,PSMD8,PSMD11,PSMD13,RPS27A,SET,UBA52,VIM,ZFP36,BTG2,YBX3,THRAP3,TOB1,HNRNPR,RIDA,EXOSC8,TARDBP,GIGYF2,SERBP1,PABPC1,CSDC2,MYEF2,YTHDF2,ALKBH5,RBM38,BOLL,ZC3H14,PSMA8,RBM46,DHX36,MEIOC,DND1
8_Member	GO Biological Processes	GO:1903312	negative regulation of mRNA metabolic process	-8.80944	-6.96455	25/84	1153,1618,2521,3181,3183,3190,4904,6432,7538,7936,8531,9967,10140,10284,10921,23435,26986,55544,56254,66037,79171,79882,166863,284071,373863	CIRBP,DAZL,FUS,HNRNPA2B1,HNRNPC,HNRNPK,YBX1,SRSF7,ZFP36,NELFE,YBX3,THRAP3,TOB1,SAP18,RNPS1,TARDBP,PABPC1,RBM38,RNF20,BOLL,RBM42,ZC3H14,RBM46,MEIOC,DND1
8_Member	GO Biological Processes	GO:0043489	RNA stabilization	-6.46114	-4.80574	17/55	1153,1618,1736,2521,3183,4904,7538,8531,9967,23435,26986,55544,66037,166863,170506,284071,373863	CIRBP,DAZL,DKC1,FUS,HNRNPC,YBX1,ZFP36,YBX3,THRAP3,TARDBP,PABPC1,RBM38,BOLL,RBM46,DHX36,MEIOC,DND1
8_Member	GO Biological Processes	GO:1902369	negative regulation of RNA catabolic process	-6.01198	-4.39874	18/65	1153,1618,1736,2521,3183,4904,7538,8531,9967,10140,23435,26986,55544,66037,166863,170506,284071,373863	CIRBP,DAZL,DKC1,FUS,HNRNPC,YBX1,ZFP36,YBX3,THRAP3,TOB1,TARDBP,PABPC1,RBM38,BOLL,RBM46,DHX36,MEIOC,DND1
8_Member	GO Biological Processes	GO:0048255	mRNA stabilization	-5.84129	-4.25053	15/48	1153,1618,2521,3183,4904,7538,8531,9967,23435,26986,55544,66037,166863,284071,373863	CIRBP,DAZL,FUS,HNRNPC,YBX1,ZFP36,YBX3,THRAP3,TARDBP,PABPC1,RBM38,BOLL,RBM46,MEIOC,DND1
8_Member	GO Biological Processes	GO:1902373	negative regulation of mRNA catabolic process	-5.72426	-4.14394	16/55	1153,1618,2521,3183,4904,7538,8531,9967,10140,23435,26986,55544,66037,166863,284071,373863	CIRBP,DAZL,FUS,HNRNPC,YBX1,ZFP36,YBX3,THRAP3,TOB1,TARDBP,PABPC1,RBM38,BOLL,RBM46,MEIOC,DND1
8_Member	GO Biological Processes	GO:0070935	3'-UTR-mediated mRNA stabilization	-2.93252	-1.65362	7/23	1618,3183,7538,8531,23435,55544,66037	DAZL,HNRNPC,ZFP36,YBX3,TARDBP,RBM38,BOLL
9_Summary	GO Biological Processes	GO:0048232	male gamete generation	-23.652	-21.1391	118/567	51,583,676,811,891,1618,2593,3010,3014,3021,3148,3298,3306,3640,4201,4438,5017,5104,5127,5927,5990,6046,6647,6691,6732,6847,8195,8468,8531,8749,8900,9025,9232,9271,9425,9444,9576,9633,9702,10018,10121,10134,10388,10519,10549,10657,10942,10983,11020,11055,22803,22862,23064,23626,23636,26256,26528,26609,27030,27136,29118,50511,51247,51460,54457,54760,54851,54890,55342,55723,56165,56979,57120,63946,…	ACOX1,BBS2,BRDT,CALR,CCNB1,DAZL,GAMT,H1-6,H2AX,H3-3B,HMGB2,HSF2,HSPA2,INSL3,MEA1,MSH4,OVOL1,SERPINA5,CDK16,KDM5A,RFX2,BRD2,SOD1,SPINK2,SRPK1,SYCP1,MKKS,FKBP6,YBX3,ADAM18,CCNA1,RNF8,PTTG1,PIWIL1,CDYL,QKI,SPAG6,TESMIN,CEP57,BCL2L11,ACTR1A,BCAP31,SYCP2,CIB1,PRDX4,KHDRBS1,PRSS21,CCNI,IFT27,ZPBP,XRN2,FNDC3A,SETX,SPO11,NUP62,CABYR,DAZAP1,VCX,MLH3,MORC1,DDX25,SYCP3,PAIP2,SFMBT1,TAF7L,PCSK4,ANKRD49,ALKBH…
9_Member	GO Biological Processes	GO:0048232	male gamete generation	-23.652	-21.1391	118/567	51,583,676,811,891,1618,2593,3010,3014,3021,3148,3298,3306,3640,4201,4438,5017,5104,5127,5927,5990,6046,6647,6691,6732,6847,8195,8468,8531,8749,8900,9025,9232,9271,9425,9444,9576,9633,9702,10018,10121,10134,10388,10519,10549,10657,10942,10983,11020,11055,22803,22862,23064,23626,23636,26256,26528,26609,27030,27136,29118,50511,51247,51460,54457,54760,54851,54890,55342,55723,56165,56979,57120,63946,…	ACOX1,BBS2,BRDT,CALR,CCNB1,DAZL,GAMT,H1-6,H2AX,H3-3B,HMGB2,HSF2,HSPA2,INSL3,MEA1,MSH4,OVOL1,SERPINA5,CDK16,KDM5A,RFX2,BRD2,SOD1,SPINK2,SRPK1,SYCP1,MKKS,FKBP6,YBX3,ADAM18,CCNA1,RNF8,PTTG1,PIWIL1,CDYL,QKI,SPAG6,TESMIN,CEP57,BCL2L11,ACTR1A,BCAP31,SYCP2,CIB1,PRDX4,KHDRBS1,PRSS21,CCNI,IFT27,ZPBP,XRN2,FNDC3A,SETX,SPO11,NUP62,CABYR,DAZAP1,VCX,MLH3,MORC1,DDX25,SYCP3,PAIP2,SFMBT1,TAF7L,PCSK4,ANKRD49,ALKBH…
9_Member	GO Biological Processes	GO:0007283	spermatogenesis	-21.3459	-18.878	111/547	51,583,676,811,891,1618,2593,3010,3014,3021,3148,3298,3306,3640,4201,4438,5017,5104,5127,5927,5990,6046,6647,6691,6732,6847,8195,8468,8531,8749,8900,9025,9232,9271,9425,9444,9576,9633,9702,10018,10121,10134,10519,10549,10657,10942,10983,11020,11055,22803,22862,23064,23626,23636,26256,26528,26609,27136,29118,50511,51247,51460,54457,54760,54851,54890,55342,55723,56165,57120,63946,64396,66037,79893,…	ACOX1,BBS2,BRDT,CALR,CCNB1,DAZL,GAMT,H1-6,H2AX,H3-3B,HMGB2,HSF2,HSPA2,INSL3,MEA1,MSH4,OVOL1,SERPINA5,CDK16,KDM5A,RFX2,BRD2,SOD1,SPINK2,SRPK1,SYCP1,MKKS,FKBP6,YBX3,ADAM18,CCNA1,RNF8,PTTG1,PIWIL1,CDYL,QKI,SPAG6,TESMIN,CEP57,BCL2L11,ACTR1A,BCAP31,CIB1,PRDX4,KHDRBS1,PRSS21,CCNI,IFT27,ZPBP,XRN2,FNDC3A,SETX,SPO11,NUP62,CABYR,DAZAP1,VCX,MORC1,DDX25,SYCP3,PAIP2,SFMBT1,TAF7L,PCSK4,ANKRD49,ALKBH5,STRBP,ASF…
9_Member	GO Biological Processes	GO:0007276	gamete generation	-19.3662	-16.9609	126/702	51,583,676,811,891,1618,1654,2593,3010,3014,3021,3148,3298,3306,3640,4201,4438,5017,5104,5127,5927,5990,6046,6647,6691,6732,6790,6847,7153,8195,8468,8531,8749,8900,9025,9232,9271,9425,9444,9576,9633,9702,10018,10121,10134,10388,10519,10549,10657,10942,10983,11020,11055,22803,22862,23064,23397,23626,23636,26256,26528,26609,27030,27136,29118,50511,51247,51441,51460,54457,54760,54851,54890,55342,557…	ACOX1,BBS2,BRDT,CALR,CCNB1,DAZL,DDX3X,GAMT,H1-6,H2AX,H3-3B,HMGB2,HSF2,HSPA2,INSL3,MEA1,MSH4,OVOL1,SERPINA5,CDK16,KDM5A,RFX2,BRD2,SOD1,SPINK2,SRPK1,AURKA,SYCP1,TOP2A,MKKS,FKBP6,YBX3,ADAM18,CCNA1,RNF8,PTTG1,PIWIL1,CDYL,QKI,SPAG6,TESMIN,CEP57,BCL2L11,ACTR1A,BCAP31,SYCP2,CIB1,PRDX4,KHDRBS1,PRSS21,CCNI,IFT27,ZPBP,XRN2,FNDC3A,SETX,NCAPH,SPO11,NUP62,CABYR,DAZAP1,VCX,MLH3,MORC1,DDX25,SYCP3,PAIP2,YTHDF2,S…
9_Member	GO Biological Processes	GO:0022412	cellular process involved in reproduction in multicellular organism	-16.5532	-14.2512	76/349	583,676,891,928,1618,2515,3021,3148,3306,5104,5990,6092,6691,6732,6790,6847,7153,8195,8468,8900,9025,9271,9425,9444,9576,9702,10388,10519,11055,22862,23397,23626,26256,27030,27136,29118,50511,51441,54760,55342,56165,57120,63946,64180,81626,81833,83853,83990,84072,84519,84930,89765,124626,132612,136991,140732,146849,147872,157777,163589,171484,245711,246777,254528,255626,284071,284359,317761,33983…	BBS2,BRDT,CCNB1,CD9,DAZL,ADAM2,H3-3B,HMGB2,HSPA2,SERPINA5,RFX2,ROBO2,SPINK2,SRPK1,AURKA,SYCP1,TOP2A,MKKS,FKBP6,CCNA1,RNF8,PIWIL1,CDYL,QKI,SPAG6,CEP57,SYCP2,CIB1,ZPBP,FNDC3A,NCAPH,SPO11,CABYR,MLH3,MORC1,DDX25,SYCP3,YTHDF2,PCSK4,STRBP,TDRD1,GOPC,DMRTC2,DPEP3,SHCBP1L,SPACA1,ROPN1L,BRIP1,HORMAD1,ACRBP,MASTL,RSPH1,ZPBP2,ADAD1,ASZ1,SUN5,CCDC42,KASH5,MCMDC2,TDRD5,FAM9C,SPDYA,SPESP1,MEIOB,H2BC1,MEIOC,IZU…
9_Member	GO Biological Processes	GO:0007286	spermatid development	-12.1082	-10.0284	41/155	583,3021,3148,3306,5990,6691,6732,6847,8195,9025,9271,9425,9444,9576,9702,10519,11055,22862,23626,26256,29118,50511,54760,55342,57120,63946,81833,83853,83990,84519,89765,124626,132612,140732,146849,163589,171484,255626,284071,349152,378807	BBS2,H3-3B,HMGB2,HSPA2,RFX2,SPINK2,SRPK1,SYCP1,MKKS,RNF8,PIWIL1,CDYL,QKI,SPAG6,CEP57,CIB1,ZPBP,FNDC3A,SPO11,CABYR,DDX25,SYCP3,PCSK4,STRBP,GOPC,DMRTC2,SPACA1,ROPN1L,BRIP1,ACRBP,RSPH1,ZPBP2,ADAD1,SUN5,CCDC42,TDRD5,FAM9C,H2BC1,MEIOC,DPY19L2P2,CATSPER4
9_Member	GO Biological Processes	GO:0048515	spermatid differentiation	-11.5235	-9.49215	41/161	583,3021,3148,3306,5990,6691,6732,6847,8195,9025,9271,9425,9444,9576,9702,10519,11055,22862,23626,26256,29118,50511,54760,55342,57120,63946,81833,83853,83990,84519,89765,124626,132612,140732,146849,163589,171484,255626,284071,349152,378807	BBS2,H3-3B,HMGB2,HSPA2,RFX2,SPINK2,SRPK1,SYCP1,MKKS,RNF8,PIWIL1,CDYL,QKI,SPAG6,CEP57,CIB1,ZPBP,FNDC3A,SPO11,CABYR,DDX25,SYCP3,PCSK4,STRBP,GOPC,DMRTC2,SPACA1,ROPN1L,BRIP1,ACRBP,RSPH1,ZPBP2,ADAD1,SUN5,CCDC42,TDRD5,FAM9C,H2BC1,MEIOC,DPY19L2P2,CATSPER4
9_Member	GO Biological Processes	GO:0007281	germ cell development	-11.1663	-9.15041	54/259	583,891,1618,3021,3148,3306,5990,6691,6732,6790,6847,8195,9025,9271,9425,9444,9576,9702,10519,11055,22862,23626,26256,29118,50511,51441,54760,55342,56165,57120,63946,81833,83853,83990,84072,84519,89765,124626,132612,140732,146849,147872,157777,163589,171484,255626,284071,317761,339834,349152,373861,373863,378807,402381	BBS2,CCNB1,DAZL,H3-3B,HMGB2,HSPA2,RFX2,SPINK2,SRPK1,AURKA,SYCP1,MKKS,RNF8,PIWIL1,CDYL,QKI,SPAG6,CEP57,CIB1,ZPBP,FNDC3A,SPO11,CABYR,DDX25,SYCP3,YTHDF2,PCSK4,STRBP,TDRD1,GOPC,DMRTC2,SPACA1,ROPN1L,BRIP1,HORMAD1,ACRBP,RSPH1,ZPBP2,ADAD1,SUN5,CCDC42,KASH5,MCMDC2,TDRD5,FAM9C,H2BC1,MEIOC,C14orf39,IHO1,DPY19L2P2,H1-9P,DND1,CATSPER4,SOHLH1
9_Member	GO Biological Processes	GO:0003006	developmental process involved in reproduction	-9.23336	-7.352	98/683	133,583,867,891,1471,1618,2288,2624,3021,3091,3148,3280,3306,3309,3326,3491,3623,3726,4201,4435,4438,4678,5087,5104,5176,5591,5660,5781,5872,5927,5990,6092,6615,6647,6691,6716,6732,6770,6790,6847,8195,8531,9025,9271,9425,9444,9576,9702,10018,10049,10388,10519,10549,10653,10765,11055,22862,23493,23626,25836,26256,26259,26528,29118,50511,50814,51441,54760,55342,56165,57120,63946,79805,79893,81833,8…	ADM,BBS2,CBL,CCNB1,CST3,DAZL,FKBP4,GATA2,H3-3B,HIF1A,HMGB2,HES1,HSPA2,HSPA5,HSP90AB1,CCN1,INHA,JUNB,MEA1,CITED1,MSH4,NASP,PBX1,SERPINA5,SERPINF1,PRKDC,PSAP,PTPN11,RAB13,KDM5A,RFX2,ROBO2,SNAI1,SOD1,SPINK2,SRD5A2,SRPK1,STAR,AURKA,SYCP1,MKKS,YBX3,RNF8,PIWIL1,CDYL,QKI,SPAG6,CEP57,BCL2L11,DNAJB6,SYCP2,CIB1,PRDX4,SPINT2,KDM5B,ZPBP,FNDC3A,HEY2,SPO11,NIPBL,CABYR,FBXW8,DAZAP1,DDX25,SYCP3,NSDHL,YTHDF2,PCSK…
10_Summary	Reactome Gene Sets	R-HSA-195258	RHO GTPase Effectors	-20.6707	-18.2208	80/327	60,71,332,387,388,699,701,805,991,998,1063,1072,1781,3012,3014,3015,3018,3021,3799,4627,4637,4659,5216,5300,5879,5905,6232,7278,7531,7846,8350,8351,8352,8360,8361,8362,8363,8364,8365,8366,8367,8368,8655,8826,8936,8970,9055,9184,10092,10093,10094,10095,10109,10163,10381,10383,10403,10627,10726,23028,54908,55055,55143,55766,57120,64946,79003,79019,79682,83540,84790,85236,94239,103910,113457,114793,…	ACTB,ACTG1,BIRC5,RHOA,RHOB,BUB1,BUB1B,CALM2,CDC20,CDC42,CENPF,CFL1,DYNC1I2,H2AC8,H2AX,H2AZ1,H2BC3,H3-3B,KIF5B,MYH9,MYL6,PPP1R12A,PFN1,PIN1,RAC1,RANGAP1,RPS27,TUBA3C,YWHAE,TUBA1A,H3C1,H3C4,H3C3,H4C4,H4C6,H4C12,H4C11,H4C3,H4C8,H4C2,H4C5,H4C13,DYNLL1,IQGAP1,WASF1,H2BC11,PRC1,BUB3,ARPC5,ARPC4,ARPC3,ARPC1B,ARPC2,WASF2,TUBB3,TUBB4B,NDC80,MYL12A,NUDC,KDM1A,SPDL1,ZWILCH,CDCA8,H2AJ,GOPC,CENPH,MIS12,CENPM,…
10_Member	Reactome Gene Sets	R-HSA-195258	RHO GTPase Effectors	-20.6707	-18.2208	80/327	60,71,332,387,388,699,701,805,991,998,1063,1072,1781,3012,3014,3015,3018,3021,3799,4627,4637,4659,5216,5300,5879,5905,6232,7278,7531,7846,8350,8351,8352,8360,8361,8362,8363,8364,8365,8366,8367,8368,8655,8826,8936,8970,9055,9184,10092,10093,10094,10095,10109,10163,10381,10383,10403,10627,10726,23028,54908,55055,55143,55766,57120,64946,79003,79019,79682,83540,84790,85236,94239,103910,113457,114793,…	ACTB,ACTG1,BIRC5,RHOA,RHOB,BUB1,BUB1B,CALM2,CDC20,CDC42,CENPF,CFL1,DYNC1I2,H2AC8,H2AX,H2AZ1,H2BC3,H3-3B,KIF5B,MYH9,MYL6,PPP1R12A,PFN1,PIN1,RAC1,RANGAP1,RPS27,TUBA3C,YWHAE,TUBA1A,H3C1,H3C4,H3C3,H4C4,H4C6,H4C12,H4C11,H4C3,H4C8,H4C2,H4C5,H4C13,DYNLL1,IQGAP1,WASF1,H2BC11,PRC1,BUB3,ARPC5,ARPC4,ARPC3,ARPC1B,ARPC2,WASF2,TUBB3,TUBB4B,NDC80,MYL12A,NUDC,KDM1A,SPDL1,ZWILCH,CDCA8,H2AJ,GOPC,CENPH,MIS12,CENPM,…
10_Member	Reactome Gene Sets	R-HSA-194315	Signaling by Rho GTPases	-16.65	-14.3395	90/455	60,71,332,387,388,699,701,805,991,998,1063,1072,1781,3012,3014,3015,3018,3021,3799,4627,4637,4649,4659,4952,5216,5300,5879,5905,6232,6453,7278,7531,7846,8350,8351,8352,8360,8361,8362,8363,8364,8365,8366,8367,8368,8655,8826,8936,8970,9055,9184,9411,9639,10092,10093,10094,10095,10109,10163,10381,10383,10403,10627,10726,11214,23028,23092,54908,55055,55143,55766,57120,57569,64857,64946,79003,79019,79…	ACTB,ACTG1,BIRC5,RHOA,RHOB,BUB1,BUB1B,CALM2,CDC20,CDC42,CENPF,CFL1,DYNC1I2,H2AC8,H2AX,H2AZ1,H2BC3,H3-3B,KIF5B,MYH9,MYL6,MYO9A,PPP1R12A,OCRL,PFN1,PIN1,RAC1,RANGAP1,RPS27,ITSN1,TUBA3C,YWHAE,TUBA1A,H3C1,H3C4,H3C3,H4C4,H4C6,H4C12,H4C11,H4C3,H4C8,H4C2,H4C5,H4C13,DYNLL1,IQGAP1,WASF1,H2BC11,PRC1,BUB3,ARHGAP29,ARHGEF10,ARPC5,ARPC4,ARPC3,ARPC1B,ARPC2,WASF2,TUBB3,TUBB4B,NDC80,MYL12A,NUDC,AKAP13,KDM1A,ARHGA…
10_Member	Reactome Gene Sets	R-HSA-68877	Mitotic Prometaphase	-16.4045	-14.1148	55/204	332,699,701,891,983,991,1063,1460,1781,3320,4751,5108,5116,5905,6232,7278,7283,7531,7846,8481,8636,8655,9126,9184,9662,9702,9738,10121,10142,10381,10383,10403,10726,11064,22897,23063,23354,23397,54908,55055,55143,55835,64151,64946,79003,79019,79682,80254,83540,84790,113130,113457,151246,151648,440145	BIRC5,BUB1,BUB1B,CCNB1,CDK1,CDC20,CENPF,CSNK2B,DYNC1I2,HSP90AA1,NEK2,PCM1,PCNT,RANGAP1,RPS27,TUBA3C,TUBG1,YWHAE,TUBA1A,OFD1,SSNA1,DYNLL1,SMC3,BUB3,CEP135,CEP57,CCP110,ACTR1A,AKAP9,TUBB3,TUBB4B,NDC80,NUDC,CNTRL,CEP164,WAPL,HAUS5,NCAPH,SPDL1,ZWILCH,CDCA8,CENPJ,NCAPG,CENPH,MIS12,CENPM,CENPU,CEP63,NUF2,TUBA1C,CDCA5,TUBA3D,SGO2,SGO1,MZT1
10_Member	Reactome Gene Sets	R-HSA-68882	Mitotic Anaphase	-15.9667	-13.7045	59/235	332,699,701,891,983,991,1063,1781,3837,4000,5686,5690,5691,5693,5695,5696,5702,5708,5714,5717,5719,5901,5905,6232,6233,7278,7311,7443,7846,8655,8815,9126,9184,9232,9688,9798,9818,10381,10383,10403,10726,11065,23063,23636,54908,55055,55143,64946,79003,79019,79643,79682,83540,84790,113130,113457,143471,151246,151648	BIRC5,BUB1,BUB1B,CCNB1,CDK1,CDC20,CENPF,DYNC1I2,KPNB1,LMNA,PSMA5,PSMB2,PSMB3,PSMB5,PSMB7,PSMB8,PSMC3,PSMD2,PSMD8,PSMD11,PSMD13,RAN,RANGAP1,RPS27,RPS27A,TUBA3C,UBA52,VRK1,TUBA1A,DYNLL1,BANF1,SMC3,BUB3,PTTG1,NUP93,IST1,NUP58,TUBB3,TUBB4B,NDC80,NUDC,UBE2C,WAPL,NUP62,SPDL1,ZWILCH,CDCA8,CENPH,MIS12,CENPM,CHMP6,CENPU,NUF2,TUBA1C,CDCA5,TUBA3D,PSMA8,SGO2,SGO1
10_Member	Reactome Gene Sets	R-HSA-2555396	Mitotic Metaphase and Anaphase	-15.8744	-13.616	59/236	332,699,701,891,983,991,1063,1781,3837,4000,5686,5690,5691,5693,5695,5696,5702,5708,5714,5717,5719,5901,5905,6232,6233,7278,7311,7443,7846,8655,8815,9126,9184,9232,9688,9798,9818,10381,10383,10403,10726,11065,23063,23636,54908,55055,55143,64946,79003,79019,79643,79682,83540,84790,113130,113457,143471,151246,151648	BIRC5,BUB1,BUB1B,CCNB1,CDK1,CDC20,CENPF,DYNC1I2,KPNB1,LMNA,PSMA5,PSMB2,PSMB3,PSMB5,PSMB7,PSMB8,PSMC3,PSMD2,PSMD8,PSMD11,PSMD13,RAN,RANGAP1,RPS27,RPS27A,TUBA3C,UBA52,VRK1,TUBA1A,DYNLL1,BANF1,SMC3,BUB3,PTTG1,NUP93,IST1,NUP58,TUBB3,TUBB4B,NDC80,NUDC,UBE2C,WAPL,NUP62,SPDL1,ZWILCH,CDCA8,CENPH,MIS12,CENPM,CHMP6,CENPU,NUF2,TUBA1C,CDCA5,TUBA3D,PSMA8,SGO2,SGO1
10_Member	Reactome Gene Sets	R-HSA-2467813	Separation of Sister Chromatids	-12.6033	-10.4991	47/190	332,699,701,991,1063,1781,5686,5690,5691,5693,5695,5696,5702,5708,5714,5717,5719,5905,6232,6233,7278,7311,7846,8655,9126,9184,9232,10381,10383,10403,10726,11065,23063,54908,55055,55143,64946,79003,79019,79682,83540,84790,113130,113457,143471,151246,151648	BIRC5,BUB1,BUB1B,CDC20,CENPF,DYNC1I2,PSMA5,PSMB2,PSMB3,PSMB5,PSMB7,PSMB8,PSMC3,PSMD2,PSMD8,PSMD11,PSMD13,RANGAP1,RPS27,RPS27A,TUBA3C,UBA52,TUBA1A,DYNLL1,SMC3,BUB3,PTTG1,TUBB3,TUBB4B,NDC80,NUDC,UBE2C,WAPL,SPDL1,ZWILCH,CDCA8,CENPH,MIS12,CENPM,CENPU,NUF2,TUBA1C,CDCA5,TUBA3D,PSMA8,SGO2,SGO1
10_Member	Reactome Gene Sets	R-HSA-5663220	RHO GTPases Activate Formins	-10.3347	-8.38478	36/140	60,71,332,387,388,699,701,991,998,1063,1781,5216,5879,5905,6232,7278,7846,8655,9184,10381,10383,10403,10726,54908,55055,55143,64946,79003,79019,79682,83540,84790,113457,114793,151246,151648	ACTB,ACTG1,BIRC5,RHOA,RHOB,BUB1,BUB1B,CDC20,CDC42,CENPF,DYNC1I2,PFN1,RAC1,RANGAP1,RPS27,TUBA3C,TUBA1A,DYNLL1,BUB3,TUBB3,TUBB4B,NDC80,NUDC,SPDL1,ZWILCH,CDCA8,CENPH,MIS12,CENPM,CENPU,NUF2,TUBA1C,TUBA3D,FMNL2,SGO2,SGO1
10_Member	Reactome Gene Sets	R-HSA-2500257	Resolution of Sister Chromatid Cohesion	-9.75954	-7.83489	33/126	332,699,701,891,983,991,1063,1781,5905,6232,7278,7846,8655,9126,9184,10381,10383,10403,10726,23063,54908,55055,55143,64946,79003,79019,79682,83540,84790,113130,113457,151246,151648	BIRC5,BUB1,BUB1B,CCNB1,CDK1,CDC20,CENPF,DYNC1I2,RANGAP1,RPS27,TUBA3C,TUBA1A,DYNLL1,SMC3,BUB3,TUBB3,TUBB4B,NDC80,NUDC,WAPL,SPDL1,ZWILCH,CDCA8,CENPH,MIS12,CENPM,CENPU,NUF2,TUBA1C,CDCA5,TUBA3D,SGO2,SGO1
10_Member	Reactome Gene Sets	R-HSA-9648025	EML4 and NUDC in mitotic spindle formation	-8.02521	-6.47028	15/117	332,699,991,6232,7278,8655,10381,10383,54908,55143,79003,79019,83540,113457,151648	BIRC5,BUB1,CDC20,RPS27,TUBA3C,DYNLL1,TUBB3,TUBB4B,SPDL1,CDCA8,MIS12,CENPM,NUF2,TUBA3D,SGO1
10_Member	Reactome Gene Sets	R-HSA-69618	Mitotic Spindle Checkpoint	-5.69233	-4.33653	12/112	332,699,991,6232,8655,11065,54908,55143,79003,79019,83540,151648	BIRC5,BUB1,CDC20,RPS27,DYNLL1,UBE2C,SPDL1,CDCA8,MIS12,CENPM,NUF2,SGO1
10_Member	Reactome Gene Sets	R-HSA-141424	Amplification of signal from the kinetochores	-5.66259	-4.08856	22/96	332,699,701,991,1063,1781,5905,6232,8655,9184,10403,10726,54908,55055,55143,64946,79003,79019,79682,83540,151246,151648	BIRC5,BUB1,BUB1B,CDC20,CENPF,DYNC1I2,RANGAP1,RPS27,DYNLL1,BUB3,NDC80,NUDC,SPDL1,ZWILCH,CDCA8,CENPH,MIS12,CENPM,CENPU,NUF2,SGO2,SGO1
10_Member	Reactome Gene Sets	R-HSA-141444	Amplification of signal from unattached kinetochores via a MAD2 inhibitory signal	-5.66259	-4.08856	22/96	332,699,701,991,1063,1781,5905,6232,8655,9184,10403,10726,54908,55055,55143,64946,79003,79019,79682,83540,151246,151648	BIRC5,BUB1,BUB1B,CDC20,CENPF,DYNC1I2,RANGAP1,RPS27,DYNLL1,BUB3,NDC80,NUDC,SPDL1,ZWILCH,CDCA8,CENPH,MIS12,CENPM,CENPU,NUF2,SGO2,SGO1
11_Summary	GO Biological Processes	GO:0033044	regulation of chromosome organization	-19.1636	-16.7688	82/359	142,699,701,891,908,990,991,1063,1736,1786,1843,2624,3005,3006,3008,3010,3021,3159,3181,3183,3550,3720,4000,4204,4683,4751,5252,5514,5570,5927,6418,6421,6598,6742,6871,6879,6950,7153,7175,7203,7334,7520,7936,8971,9184,9232,9474,10403,10459,10575,10694,10856,11065,22880,22938,22948,23028,23063,23168,23293,23558,25836,26097,26993,29028,29117,51535,54386,54552,54908,55011,55693,56254,56979,57708,639…	PARP1,BUB1,BUB1B,CCNB1,CCT6A,CDC6,CDC20,CENPF,DKC1,DNMT1,DUSP1,GATA2,H1-0,H1-2,H1-4,H1-6,H3-3B,HMGA1,HNRNPA2B1,HNRNPC,IK,JARID2,LMNA,MECP2,NBN,NEK2,PHF1,PPP1R10,PKIB,KDM5A,SET,SFPQ,SMARCB1,SSBP1,TADA2A,TAF7,TCP1,TOP2A,TPR,CCT3,UBE2N,XRCC5,NELFE,H1-10,BUB3,PTTG1,ATG5,NDC80,MAD2L2,CCT4,CCT8,RUVBL2,UBE2C,MORC2,SNW1,CCT5,KDM1A,WAPL,RTF1,SMG6,WBP2,NIPBL,CHTOP,AKAP8L,ATAD2,BRD7,PPHLN1,TERF2IP,GNL3L,SPD…
11_Member	GO Biological Processes	GO:0033044	regulation of chromosome organization	-19.1636	-16.7688	82/359	142,699,701,891,908,990,991,1063,1736,1786,1843,2624,3005,3006,3008,3010,3021,3159,3181,3183,3550,3720,4000,4204,4683,4751,5252,5514,5570,5927,6418,6421,6598,6742,6871,6879,6950,7153,7175,7203,7334,7520,7936,8971,9184,9232,9474,10403,10459,10575,10694,10856,11065,22880,22938,22948,23028,23063,23168,23293,23558,25836,26097,26993,29028,29117,51535,54386,54552,54908,55011,55693,56254,56979,57708,639…	PARP1,BUB1,BUB1B,CCNB1,CCT6A,CDC6,CDC20,CENPF,DKC1,DNMT1,DUSP1,GATA2,H1-0,H1-2,H1-4,H1-6,H3-3B,HMGA1,HNRNPA2B1,HNRNPC,IK,JARID2,LMNA,MECP2,NBN,NEK2,PHF1,PPP1R10,PKIB,KDM5A,SET,SFPQ,SMARCB1,SSBP1,TADA2A,TAF7,TCP1,TOP2A,TPR,CCT3,UBE2N,XRCC5,NELFE,H1-10,BUB3,PTTG1,ATG5,NDC80,MAD2L2,CCT4,CCT8,RUVBL2,UBE2C,MORC2,SNW1,CCT5,KDM1A,WAPL,RTF1,SMG6,WBP2,NIPBL,CHTOP,AKAP8L,ATAD2,BRD7,PPHLN1,TERF2IP,GNL3L,SPD…
11_Member	GO Biological Processes	GO:0010638	positive regulation of organelle organization	-13.0536	-10.9106	104/641	335,375,387,891,908,998,1072,1496,1618,1736,1786,2896,2934,3091,3181,3303,3397,3720,3799,4000,4204,4683,4733,4751,4836,5202,5216,5252,5514,5570,5879,5902,6188,6281,6421,6598,6624,6742,6790,6871,6950,7027,7039,7175,7203,7334,7520,7531,7936,8936,9639,9662,9738,10018,10055,10092,10093,10094,10095,10109,10133,10142,10425,10575,10694,10856,11065,11315,22880,22938,22948,23028,23168,23558,23636,25836,26…	APOA1,ARF1,RHOA,CCNB1,CCT6A,CDC42,CFL1,CTNNA2,DAZL,DKC1,DNMT1,GRN,GSN,HIF1A,HNRNPA2B1,HSPA1A,ID1,JARID2,KIF5B,LMNA,MECP2,NBN,DRG1,NEK2,NMT1,PFDN2,PFN1,PHF1,PPP1R10,PKIB,RAC1,RANBP1,RPS3,S100A10,SFPQ,SMARCB1,FSCN1,SSBP1,AURKA,TADA2A,TCP1,TFDP1,TGFA,TPR,CCT3,UBE2N,XRCC5,YWHAE,NELFE,WASF1,ARHGEF10,CEP135,CCP110,BCL2L11,SAE1,ARPC5,ARPC4,ARPC3,ARPC1B,ARPC2,OPTN,AKAP9,ARIH2,CCT4,CCT8,RUVBL2,UBE2C,PARK7…
11_Member	GO Biological Processes	GO:2001252	positive regulation of chromosome organization	-11.9101	-9.85104	45/184	891,908,1736,1786,3181,3720,4000,4204,4683,4751,5252,5514,5570,6421,6598,6742,6871,6950,7175,7203,7334,7520,7936,10575,10694,10856,22880,22938,22948,23028,23168,23558,25836,26097,26993,29117,51535,55011,56254,56979,57708,63946,81626,84656,170506	CCNB1,CCT6A,DKC1,DNMT1,HNRNPA2B1,JARID2,LMNA,MECP2,NBN,NEK2,PHF1,PPP1R10,PKIB,SFPQ,SMARCB1,SSBP1,TADA2A,TCP1,TPR,CCT3,UBE2N,XRCC5,NELFE,CCT4,CCT8,RUVBL2,MORC2,SNW1,CCT5,KDM1A,RTF1,WBP2,NIPBL,CHTOP,AKAP8L,BRD7,PPHLN1,PIH1D1,RNF20,PRDM9,MIER1,DMRTC2,SHCBP1L,GLYR1,DHX36
11_Member	GO Biological Processes	GO:1902275	regulation of chromatin organization	-9.61989	-7.70391	43/198	891,1786,2624,3005,3006,3008,3010,3159,3720,4000,4204,5252,5927,6418,6598,6871,6879,7175,7334,7936,8971,9474,10856,22880,22938,23028,23168,23558,25836,26097,26993,29028,29117,51535,55011,55693,56254,56979,57708,63946,84656,84875,373861	CCNB1,DNMT1,GATA2,H1-0,H1-2,H1-4,H1-6,HMGA1,JARID2,LMNA,MECP2,PHF1,KDM5A,SET,SMARCB1,TADA2A,TAF7,TPR,UBE2N,NELFE,H1-10,ATG5,RUVBL2,MORC2,SNW1,KDM1A,RTF1,WBP2,NIPBL,CHTOP,AKAP8L,ATAD2,BRD7,PPHLN1,PIH1D1,KDM4D,RNF20,PRDM9,MIER1,DMRTC2,GLYR1,PARP10,H1-9P
11_Member	GO Biological Processes	GO:1905269	positive regulation of chromatin organization	-8.2792	-6.48644	28/108	891,1786,3720,4000,4204,5252,6598,6871,7175,7334,7936,10856,22880,22938,23028,23168,23558,25836,26097,26993,29117,51535,55011,56254,56979,57708,63946,84656	CCNB1,DNMT1,JARID2,LMNA,MECP2,PHF1,SMARCB1,TADA2A,TPR,UBE2N,NELFE,RUVBL2,MORC2,SNW1,KDM1A,RTF1,WBP2,NIPBL,CHTOP,AKAP8L,BRD7,PPHLN1,PIH1D1,RNF20,PRDM9,MIER1,DMRTC2,GLYR1
11_Member	GO Biological Processes	GO:0016569	covalent chromatin modification	-7.46442	-5.7386	71/478	86,891,983,1105,1387,1786,2033,2146,2624,2959,3006,3008,3276,3662,3720,4000,4204,5252,5927,5978,6418,6421,6500,6598,6790,6871,6879,6881,7334,7443,7468,7936,8089,9025,9474,10432,10765,10856,10902,10933,11176,11315,22880,22938,23028,23168,23429,23558,23774,25836,26097,26993,29117,30827,51322,51535,51720,55011,55257,55352,55693,56254,56943,56979,57708,63946,79447,79813,84656,143241,221037	ACTL6A,CCNB1,CDK1,CHD1,CREBBP,DNMT1,EP300,EZH2,GATA2,GTF2B,H1-2,H1-4,PRMT1,IRF4,JARID2,LMNA,MECP2,PHF1,KDM5A,REST,SET,SFPQ,SKP1,SMARCB1,AURKA,TADA2A,TAF7,TAF10,UBE2N,VRK1,NSD2,NELFE,YEATS4,RNF8,ATG5,RBM14,KDM5B,RUVBL2,BRD8,MORF4L1,BAZ2A,PARK7,MORC2,SNW1,KDM1A,RTF1,RYBP,WBP2,BRD1,NIPBL,CHTOP,AKAP8L,BRD7,CXXC1,WAC,PPHLN1,UIMC1,PIH1D1,MRGBP,COPRS,KDM4D,RNF20,ENY2,PRDM9,MIER1,DMRTC2,PAGR1,EHMT1,GLYR1…
11_Member	GO Biological Processes	GO:0018205	peptidyl-lysine modification	-7.35829	-5.64233	62/398	86,825,1387,1786,1958,1959,2033,2146,2624,2959,3006,3008,3662,3720,4000,4204,4927,5252,5905,6418,6598,6613,6659,6871,6879,6881,7175,7468,7936,8089,8480,9474,9688,9818,10055,10362,10856,10902,10933,11315,22938,23028,23168,23558,23636,23774,29117,29843,30827,54472,54552,55011,55257,55693,56979,63946,79447,79813,84656,143241,151194,100507650	ACTL6A,CAPN3,CREBBP,DNMT1,EGR1,EGR2,EP300,EZH2,GATA2,GTF2B,H1-2,H1-4,IRF4,JARID2,LMNA,MECP2,NUP88,PHF1,RANGAP1,SET,SMARCB1,SUMO2,SOX4,TADA2A,TAF7,TAF10,TPR,NSD2,NELFE,YEATS4,RAE1,ATG5,NUP93,NUP58,SAE1,HMG20B,RUVBL2,BRD8,MORF4L1,PARK7,SNW1,KDM1A,RTF1,WBP2,NUP62,BRD1,BRD7,SENP1,CXXC1,TOLLIP,GNL3L,PIH1D1,MRGBP,KDM4D,PRDM9,DMRTC2,PAGR1,EHMT1,GLYR1,DYDC1,METTL21A,RNF212B
11_Member	GO Biological Processes	GO:0016570	histone modification	-7.1695	-5.47053	68/458	86,891,983,1387,1786,2033,2146,2624,2959,3006,3008,3276,3662,3720,4000,4204,5252,5927,5978,6418,6421,6500,6598,6790,6871,6879,6881,7334,7443,7468,7936,8089,9025,9474,10432,10765,10856,10902,10933,11176,11315,22938,23028,23168,23429,23558,23774,25836,26097,26993,29117,30827,51322,51720,55011,55257,55352,55693,56254,56943,56979,57708,63946,79447,79813,84656,143241,221037	ACTL6A,CCNB1,CDK1,CREBBP,DNMT1,EP300,EZH2,GATA2,GTF2B,H1-2,H1-4,PRMT1,IRF4,JARID2,LMNA,MECP2,PHF1,KDM5A,REST,SET,SFPQ,SKP1,SMARCB1,AURKA,TADA2A,TAF7,TAF10,UBE2N,VRK1,NSD2,NELFE,YEATS4,RNF8,ATG5,RBM14,KDM5B,RUVBL2,BRD8,MORF4L1,BAZ2A,PARK7,SNW1,KDM1A,RTF1,RYBP,WBP2,BRD1,NIPBL,CHTOP,AKAP8L,BRD7,CXXC1,WAC,UIMC1,PIH1D1,MRGBP,COPRS,KDM4D,RNF20,ENY2,PRDM9,MIER1,DMRTC2,PAGR1,EHMT1,GLYR1,DYDC1,JMJD1C
11_Member	GO Biological Processes	GO:0031058	positive regulation of histone modification	-7.05599	-5.36322	24/94	891,1786,3720,4000,4204,5252,6598,6871,7334,7936,10856,22938,23028,23168,23558,25836,26097,26993,29117,55011,56254,56979,63946,84656	CCNB1,DNMT1,JARID2,LMNA,MECP2,PHF1,SMARCB1,TADA2A,UBE2N,NELFE,RUVBL2,SNW1,KDM1A,RTF1,WBP2,NIPBL,CHTOP,AKAP8L,BRD7,PIH1D1,RNF20,PRDM9,DMRTC2,GLYR1
11_Member	GO Biological Processes	GO:1905268	negative regulation of chromatin organization	-6.95571	-5.26601	19/63	1786,3005,3006,3008,3010,3159,3720,5252,5927,6418,6598,6879,8971,9474,23028,29028,55011,55693,373861	DNMT1,H1-0,H1-2,H1-4,H1-6,HMGA1,JARID2,PHF1,KDM5A,SET,SMARCB1,TAF7,H1-10,ATG5,KDM1A,ATAD2,PIH1D1,KDM4D,H1-9P
11_Member	GO Biological Processes	GO:0006479	protein methylation	-6.27544	-4.63757	34/179	1387,1786,2146,2935,3006,3008,3276,3720,4000,4204,5252,5865,6598,6628,7468,7832,7936,22938,23028,23168,26097,30827,51504,55011,55352,55693,56254,56979,63946,79447,79813,90826,143241,151194	CREBBP,DNMT1,EZH2,GSPT1,H1-2,H1-4,PRMT1,JARID2,LMNA,MECP2,PHF1,RAB3B,SMARCB1,SNRPB,NSD2,BTG2,NELFE,SNW1,KDM1A,RTF1,CHTOP,CXXC1,TRMT112,PIH1D1,COPRS,KDM4D,RNF20,PRDM9,DMRTC2,PAGR1,EHMT1,PRMT9,DYDC1,METTL21A
11_Member	GO Biological Processes	GO:0008213	protein alkylation	-6.27544	-4.63757	34/179	1387,1786,2146,2935,3006,3008,3276,3720,4000,4204,5252,5865,6598,6628,7468,7832,7936,22938,23028,23168,26097,30827,51504,55011,55352,55693,56254,56979,63946,79447,79813,90826,143241,151194	CREBBP,DNMT1,EZH2,GSPT1,H1-2,H1-4,PRMT1,JARID2,LMNA,MECP2,PHF1,RAB3B,SMARCB1,SNRPB,NSD2,BTG2,NELFE,SNW1,KDM1A,RTF1,CHTOP,CXXC1,TRMT112,PIH1D1,COPRS,KDM4D,RNF20,PRDM9,DMRTC2,PAGR1,EHMT1,PRMT9,DYDC1,METTL21A
11_Member	GO Biological Processes	GO:0043414	macromolecule methylation	-6.23059	-4.59633	49/308	142,1387,1786,2146,2353,2935,3006,3008,3276,3720,4000,4204,5252,5865,6598,6628,7468,7832,7936,8468,11176,22938,23028,23091,23168,25962,26097,27136,30827,51504,54069,55011,55178,55352,55693,55783,56165,56254,56979,63946,79447,79813,90826,113802,114049,136991,143241,151194,163589	PARP1,CREBBP,DNMT1,EZH2,FOS,GSPT1,H1-2,H1-4,PRMT1,JARID2,LMNA,MECP2,PHF1,RAB3B,SMARCB1,SNRPB,NSD2,BTG2,NELFE,FKBP6,BAZ2A,SNW1,KDM1A,ZC3H13,RTF1,VIRMA,CHTOP,MORC1,CXXC1,TRMT112,MIS18A,PIH1D1,MRM3,COPRS,KDM4D,CMTR2,TDRD1,RNF20,PRDM9,DMRTC2,PAGR1,EHMT1,PRMT9,HENMT1,BUD23,ASZ1,DYDC1,METTL21A,TDRD5
11_Member	GO Biological Processes	GO:0031056	regulation of histone modification	-5.97864	-4.37195	30/152	891,1786,2624,3720,4000,4204,5252,5927,6418,6598,6871,6879,7334,7936,9474,10856,22938,23028,23168,23558,25836,26097,26993,29117,55011,55693,56254,56979,63946,84656	CCNB1,DNMT1,GATA2,JARID2,LMNA,MECP2,PHF1,KDM5A,SET,SMARCB1,TADA2A,TAF7,UBE2N,NELFE,ATG5,RUVBL2,SNW1,KDM1A,RTF1,WBP2,NIPBL,CHTOP,AKAP8L,BRD7,PIH1D1,KDM4D,RNF20,PRDM9,DMRTC2,GLYR1
11_Member	GO Biological Processes	GO:0016571	histone methylation	-5.31088	-3.76993	27/139	1387,1786,2146,3006,3008,3276,3720,4000,4204,5252,6598,7468,7936,22938,23028,23168,26097,30827,55011,55352,55693,56254,56979,63946,79447,79813,143241	CREBBP,DNMT1,EZH2,H1-2,H1-4,PRMT1,JARID2,LMNA,MECP2,PHF1,SMARCB1,NSD2,NELFE,SNW1,KDM1A,RTF1,CHTOP,CXXC1,PIH1D1,COPRS,KDM4D,RNF20,PRDM9,DMRTC2,PAGR1,EHMT1,DYDC1
11_Member	GO Biological Processes	GO:0032259	methylation	-4.41961	-2.9796	50/367	142,1387,1786,2146,2353,2593,2935,3006,3008,3276,3720,4000,4204,5252,5865,6598,6628,7468,7832,7936,8468,11176,22938,23028,23091,23168,25962,26097,27136,30827,51504,54069,55011,55178,55352,55693,55783,56165,56254,56979,63946,79447,79813,90826,113802,114049,136991,143241,151194,163589	PARP1,CREBBP,DNMT1,EZH2,FOS,GAMT,GSPT1,H1-2,H1-4,PRMT1,JARID2,LMNA,MECP2,PHF1,RAB3B,SMARCB1,SNRPB,NSD2,BTG2,NELFE,FKBP6,BAZ2A,SNW1,KDM1A,ZC3H13,RTF1,VIRMA,CHTOP,MORC1,CXXC1,TRMT112,MIS18A,PIH1D1,MRM3,COPRS,KDM4D,CMTR2,TDRD1,RNF20,PRDM9,DMRTC2,PAGR1,EHMT1,PRMT9,HENMT1,BUD23,ASZ1,DYDC1,METTL21A,TDRD5
11_Member	GO Biological Processes	GO:0034968	histone lysine methylation	-4.40178	-2.96235	22/114	1786,2146,3006,3008,3720,4000,4204,5252,6598,7468,7936,22938,23028,23168,30827,55011,55693,56979,63946,79447,79813,143241	DNMT1,EZH2,H1-2,H1-4,JARID2,LMNA,MECP2,PHF1,SMARCB1,NSD2,NELFE,SNW1,KDM1A,RTF1,CXXC1,PIH1D1,KDM4D,PRDM9,DMRTC2,PAGR1,EHMT1,DYDC1
11_Member	GO Biological Processes	GO:0031060	regulation of histone methylation	-4.27425	-2.85167	16/70	1786,3720,4000,4204,5252,6598,7936,22938,23028,23168,26097,55011,55693,56254,56979,63946	DNMT1,JARID2,LMNA,MECP2,PHF1,SMARCB1,NELFE,SNW1,KDM1A,RTF1,CHTOP,PIH1D1,KDM4D,RNF20,PRDM9,DMRTC2
11_Member	GO Biological Processes	GO:0051570	regulation of histone H3-K9 methylation	-4.27203	-2.85055	9/25	1786,3720,4000,4204,6598,23028,55011,55693,63946	DNMT1,JARID2,LMNA,MECP2,SMARCB1,KDM1A,PIH1D1,KDM4D,DMRTC2
11_Member	GO Biological Processes	GO:0031062	positive regulation of histone methylation	-4.24318	-2.82499	12/43	1786,3720,4000,4204,5252,7936,22938,23168,26097,56254,56979,63946	DNMT1,JARID2,LMNA,MECP2,PHF1,NELFE,SNW1,RTF1,CHTOP,RNF20,PRDM9,DMRTC2
11_Member	GO Biological Processes	GO:1900112	regulation of histone H3-K9 trimethylation	-4.20962	-2.79793	6/11	4000,4204,6598,55011,55693,63946	LMNA,MECP2,SMARCB1,PIH1D1,KDM4D,DMRTC2
11_Member	GO Biological Processes	GO:0051567	histone H3-K9 methylation	-3.98198	-2.59839	11/39	1786,3720,4000,4204,6598,23028,55011,55693,56979,63946,79813	DNMT1,JARID2,LMNA,MECP2,SMARCB1,KDM1A,PIH1D1,KDM4D,PRDM9,DMRTC2,EHMT1
11_Member	GO Biological Processes	GO:0031057	negative regulation of histone modification	-3.5685	-2.23076	11/43	1786,3720,5252,5927,6418,6598,6879,9474,23028,55011,55693	DNMT1,JARID2,PHF1,KDM5A,SET,SMARCB1,TAF7,ATG5,KDM1A,PIH1D1,KDM4D
11_Member	GO Biological Processes	GO:0036124	histone H3-K9 trimethylation	-3.11438	-1.81894	6/16	4000,4204,6598,55011,55693,63946	LMNA,MECP2,SMARCB1,PIH1D1,KDM4D,DMRTC2
12_Summary	GO Biological Processes	GO:0006281	DNA repair	-18.901	-16.5164	108/562	86,142,983,988,1032,1068,1653,2033,2521,2547,2956,3014,3146,3148,3150,3159,4350,4438,4683,4841,4862,4869,5423,5430,5434,5440,5441,5591,5884,5886,5981,6118,6119,6188,6233,6421,6598,6847,6917,7311,7334,7353,7374,7415,7468,7520,7832,8290,8360,8361,8362,8363,8364,8365,8366,8367,8368,8533,9025,9100,9126,9232,9636,9978,10459,10519,10856,10933,10980,11198,11315,22897,23028,23064,23347,23626,25836,27030,…	ACTL6A,PARP1,CDK1,CDC5L,CDKN2D,CETN1,DDX1,EP300,FUS,XRCC6,MSH6,H2AX,HMGB1,HMGB2,HMGN1,HMGA1,MPG,MSH4,NBN,NONO,NPAS2,NPM1,POLB,POLR2A,POLR2E,POLR2K,POLR2L,PRKDC,RAD17,RAD23A,RFC1,RPA2,RPA3,RPS3,RPS27A,SFPQ,SMARCB1,SYCP1,TCEA1,UBA52,UBE2N,UFD1,UNG,VCP,NSD2,XRCC5,BTG2,H3-4,H4C4,H4C6,H4C12,H4C11,H4C3,H4C8,H4C2,H4C5,H4C13,COPS3,RNF8,USP10,SMC3,PTTG1,ISG15,RBX1,MAD2L2,CIB1,RUVBL2,MORF4L1,COPS6,SUPT16H,…
12_Member	GO Biological Processes	GO:0006281	DNA repair	-18.901	-16.5164	108/562	86,142,983,988,1032,1068,1653,2033,2521,2547,2956,3014,3146,3148,3150,3159,4350,4438,4683,4841,4862,4869,5423,5430,5434,5440,5441,5591,5884,5886,5981,6118,6119,6188,6233,6421,6598,6847,6917,7311,7334,7353,7374,7415,7468,7520,7832,8290,8360,8361,8362,8363,8364,8365,8366,8367,8368,8533,9025,9100,9126,9232,9636,9978,10459,10519,10856,10933,10980,11198,11315,22897,23028,23064,23347,23626,25836,27030,…	ACTL6A,PARP1,CDK1,CDC5L,CDKN2D,CETN1,DDX1,EP300,FUS,XRCC6,MSH6,H2AX,HMGB1,HMGB2,HMGN1,HMGA1,MPG,MSH4,NBN,NONO,NPAS2,NPM1,POLB,POLR2A,POLR2E,POLR2K,POLR2L,PRKDC,RAD17,RAD23A,RFC1,RPA2,RPA3,RPS3,RPS27A,SFPQ,SMARCB1,SYCP1,TCEA1,UBA52,UBE2N,UFD1,UNG,VCP,NSD2,XRCC5,BTG2,H3-4,H4C4,H4C6,H4C12,H4C11,H4C3,H4C8,H4C2,H4C5,H4C13,COPS3,RNF8,USP10,SMC3,PTTG1,ISG15,RBX1,MAD2L2,CIB1,RUVBL2,MORF4L1,COPS6,SUPT16H,…
12_Member	Reactome Gene Sets	R-HSA-73894	DNA Repair	-13.3575	-11.1937	68/334	60,86,142,2033,2547,2956,3012,3014,3015,3018,3150,4350,4683,5423,5430,5434,5440,5441,5591,5884,5886,5981,6118,6119,6233,6613,6917,7311,7334,7353,7374,7415,7468,7520,8290,8360,8361,8362,8363,8364,8365,8366,8367,8368,8533,8900,8970,9025,9100,9636,9978,10459,10980,29086,29089,51455,51720,54386,54890,55666,55766,83990,85236,94239,125476,144715,199990,255626	ACTB,ACTL6A,PARP1,EP300,XRCC6,MSH6,H2AC8,H2AX,H2AZ1,H2BC3,HMGN1,MPG,NBN,POLB,POLR2A,POLR2E,POLR2K,POLR2L,PRKDC,RAD17,RAD23A,RFC1,RPA2,RPA3,RPS27A,SUMO2,TCEA1,UBA52,UBE2N,UFD1,UNG,VCP,NSD2,XRCC5,H3-4,H4C4,H4C6,H4C12,H4C11,H4C3,H4C8,H4C2,H4C5,H4C13,COPS3,CCNA1,H2BC11,RNF8,USP10,ISG15,RBX1,MAD2L2,COPS6,BABAM1,UBE2T,REV1,UIMC1,TERF2IP,ALKBH5,NPLOC4,H2AJ,BRIP1,H2BC12,H2AZ2,INO80C,RAD9B,FAAP20,H2BC1
12_Member	GO Biological Processes	GO:0006310	DNA recombination	-12.158	-10.0677	61/298	86,142,2521,2547,2956,3005,3006,3008,3010,3014,3146,3148,3329,4438,4683,4841,5423,5591,6118,6119,6421,6847,7153,7334,7374,7468,7520,8971,9025,9984,10459,10856,10933,23028,23064,23347,23626,25836,27030,51659,54386,55693,56979,64210,64710,79447,83990,84057,116138,125476,147872,157777,158401,254528,256006,317761,339834,373861,375757,400629,493861	ACTL6A,PARP1,FUS,XRCC6,MSH6,H1-0,H1-2,H1-4,H1-6,H2AX,HMGB1,HMGB2,HSPD1,MSH4,NBN,NONO,POLB,PRKDC,RPA2,RPA3,SFPQ,SYCP1,TOP2A,UBE2N,UNG,NSD2,XRCC5,H1-10,RNF8,THOC1,MAD2L2,RUVBL2,MORF4L1,KDM1A,SETX,SMCHD1,SPO11,NIPBL,MLH3,GINS2,TERF2IP,KDM4D,PRDM9,MMS19,NUCKS1,PAGR1,BRIP1,MND1,KLHDC3,INO80C,KASH5,MCMDC2,SHOC1,MEIOB,ANKRD31,C14orf39,IHO1,H1-9P,SWI5,TEX19,EID3
12_Member	GO Biological Processes	GO:0006302	double-strand break repair	-9.57977	-7.67228	51/260	142,1653,2521,2547,3014,4683,5423,5591,6118,6119,6421,7334,7415,7468,7520,8290,8360,8361,8362,8363,8364,8365,8366,8367,8368,9025,10459,10519,10933,23028,23064,23347,23626,25836,29086,51659,51720,54386,55693,56979,64210,64710,83990,113130,147872,157570,157777,254528,284071,317761,375757	PARP1,DDX1,FUS,XRCC6,H2AX,NBN,POLB,PRKDC,RPA2,RPA3,SFPQ,UBE2N,VCP,NSD2,XRCC5,H3-4,H4C4,H4C6,H4C12,H4C11,H4C3,H4C8,H4C2,H4C5,H4C13,RNF8,MAD2L2,CIB1,MORF4L1,KDM1A,SETX,SMCHD1,SPO11,NIPBL,BABAM1,GINS2,UIMC1,TERF2IP,KDM4D,PRDM9,MMS19,NUCKS1,BRIP1,CDCA5,KASH5,ESCO2,MCMDC2,MEIOB,MEIOC,C14orf39,SWI5
12_Member	GO Biological Processes	GO:0000724	double-strand break repair via homologous recombination	-3.20709	-1.89986	22/137	142,2521,3014,4683,6118,6119,6421,7334,10459,10933,23028,23347,25836,51659,54386,55693,64210,64710,147872,157777,254528,375757	PARP1,FUS,H2AX,NBN,RPA2,RPA3,SFPQ,UBE2N,MAD2L2,MORF4L1,KDM1A,SMCHD1,NIPBL,GINS2,TERF2IP,KDM4D,MMS19,NUCKS1,KASH5,MCMDC2,MEIOB,SWI5
12_Member	GO Biological Processes	GO:0000725	recombinational repair	-3.16324	-1.86033	22/138	142,2521,3014,4683,6118,6119,6421,7334,10459,10933,23028,23347,25836,51659,54386,55693,64210,64710,147872,157777,254528,375757	PARP1,FUS,H2AX,NBN,RPA2,RPA3,SFPQ,UBE2N,MAD2L2,MORF4L1,KDM1A,SMCHD1,NIPBL,GINS2,TERF2IP,KDM4D,MMS19,NUCKS1,KASH5,MCMDC2,MEIOB,SWI5
13_Summary	GO Biological Processes	GO:0007017	microtubule-based process	-18.2396	-15.8936	133/784	332,387,583,805,891,983,991,998,1068,1070,1107,1176,1410,1781,2288,2597,2801,3091,3303,3312,3799,3837,3925,4000,4134,4204,4627,4659,4733,4751,4869,5108,5116,5119,5300,5524,5879,5901,5902,6188,6421,6647,6651,6790,6993,7175,7278,7283,7415,7430,7846,8100,8195,8409,8480,8481,8636,8655,8936,9055,9126,9321,9639,9662,9702,9738,10121,10126,10142,10263,10381,10383,10403,10432,10519,10769,11020,11127,11186…	BIRC5,RHOA,BBS2,CALM2,CCNB1,CDK1,CDC20,CDC42,CETN1,CETN3,CHD3,AP3S1,CRYAB,DYNC1I2,FKBP4,GAPDH,GOLGA2,HIF1A,HSPA1A,HSPA8,KIF5B,KPNB1,STMN1,LMNA,MAP4,MECP2,MYH9,PPP1R12A,DRG1,NEK2,NPM1,PCM1,PCNT,CHMP1A,PIN1,PTPA,RAC1,RAN,RANBP1,RPS3,SFPQ,SOD1,SON,AURKA,DYNLT1,TPR,TUBA3C,TUBG1,VCP,EZR,TUBA1A,IFT88,MKKS,UXT,RAE1,OFD1,SSNA1,DYNLL1,WASF1,PRC1,SMC3,TRIP11,ARHGEF10,CEP135,CEP57,CCP110,ACTR1A,DNAL4,AKAP9,…
13_Member	GO Biological Processes	GO:0007017	microtubule-based process	-18.2396	-15.8936	133/784	332,387,583,805,891,983,991,998,1068,1070,1107,1176,1410,1781,2288,2597,2801,3091,3303,3312,3799,3837,3925,4000,4134,4204,4627,4659,4733,4751,4869,5108,5116,5119,5300,5524,5879,5901,5902,6188,6421,6647,6651,6790,6993,7175,7278,7283,7415,7430,7846,8100,8195,8409,8480,8481,8636,8655,8936,9055,9126,9321,9639,9662,9702,9738,10121,10126,10142,10263,10381,10383,10403,10432,10519,10769,11020,11127,11186…	BIRC5,RHOA,BBS2,CALM2,CCNB1,CDK1,CDC20,CDC42,CETN1,CETN3,CHD3,AP3S1,CRYAB,DYNC1I2,FKBP4,GAPDH,GOLGA2,HIF1A,HSPA1A,HSPA8,KIF5B,KPNB1,STMN1,LMNA,MAP4,MECP2,MYH9,PPP1R12A,DRG1,NEK2,NPM1,PCM1,PCNT,CHMP1A,PIN1,PTPA,RAC1,RAN,RANBP1,RPS3,SFPQ,SOD1,SON,AURKA,DYNLT1,TPR,TUBA3C,TUBG1,VCP,EZR,TUBA1A,IFT88,MKKS,UXT,RAE1,OFD1,SSNA1,DYNLL1,WASF1,PRC1,SMC3,TRIP11,ARHGEF10,CEP135,CEP57,CCP110,ACTR1A,DNAL4,AKAP9,…
13_Member	GO Biological Processes	GO:0000226	microtubule cytoskeleton organization	-13.6108	-11.4347	99/585	332,387,583,805,891,983,991,1068,1070,1107,1410,2288,2597,2801,3303,3837,3925,4000,4134,4204,4627,4659,4733,4751,4869,5108,5116,5119,5300,5524,5879,5901,5902,6188,6651,6790,6993,7175,7283,7415,7430,7846,8409,8480,8481,9055,9126,9639,9662,9702,9738,10121,10142,10263,10381,10383,10403,10432,10519,10769,11127,11186,11337,22809,23015,23354,23636,26146,26586,26973,51199,51203,51364,54875,54908,55130,5…	BIRC5,RHOA,BBS2,CALM2,CCNB1,CDK1,CDC20,CETN1,CETN3,CHD3,CRYAB,FKBP4,GAPDH,GOLGA2,HSPA1A,KPNB1,STMN1,LMNA,MAP4,MECP2,MYH9,PPP1R12A,DRG1,NEK2,NPM1,PCM1,PCNT,CHMP1A,PIN1,PTPA,RAC1,RAN,RANBP1,RPS3,SON,AURKA,DYNLT1,TPR,TUBG1,VCP,EZR,TUBA1A,UXT,RAE1,OFD1,PRC1,SMC3,ARHGEF10,CEP135,CEP57,CCP110,ACTR1A,AKAP9,CDK2AP2,TUBB3,TUBB4B,NDC80,RBM14,CIB1,PLK2,KIF3A,RASSF1,GABARAP,ATF5,GOLGA8A,HAUS5,NUP62,TRAF3IP1,…
13_Member	GO Biological Processes	GO:0007051	spindle organization	-11.1401	-9.13067	45/193	332,387,891,991,1107,2801,3303,3837,3925,4134,4204,4627,4733,4751,5116,5119,5524,5901,6188,6790,7175,7283,7415,7430,8480,8481,9055,9126,9639,10403,10769,23015,23354,23636,55835,55889,57132,64946,80254,83540,147872,342096,440145,653641,728498	BIRC5,RHOA,CCNB1,CDC20,CHD3,GOLGA2,HSPA1A,KPNB1,STMN1,MAP4,MECP2,MYH9,DRG1,NEK2,PCNT,CHMP1A,PTPA,RAN,RPS3,AURKA,TPR,TUBG1,VCP,EZR,RAE1,OFD1,PRC1,SMC3,ARHGEF10,NDC80,PLK2,GOLGA8A,HAUS5,NUP62,CENPJ,GOLGA6B,CHMP1B,CENPH,CEP63,NUF2,KASH5,GOLGA6A,MZT1,GOLGA6C,GOLGA8H
13_Member	GO Biological Processes	GO:1902850	microtubule cytoskeleton organization involved in mitosis	-11.0845	-9.08556	37/139	332,387,891,991,2801,3303,3837,3925,4134,4204,4733,4751,5116,5119,5524,5901,6790,6993,7175,7283,7415,8480,8481,9055,9126,9639,10121,10403,10769,23636,51203,54908,55968,57132,64946,83540,440145	BIRC5,RHOA,CCNB1,CDC20,GOLGA2,HSPA1A,KPNB1,STMN1,MAP4,MECP2,DRG1,NEK2,PCNT,CHMP1A,PTPA,RAN,AURKA,DYNLT1,TPR,TUBG1,VCP,RAE1,OFD1,PRC1,SMC3,ARHGEF10,ACTR1A,NDC80,PLK2,NUP62,NUSAP1,SPDL1,NSFL1C,CHMP1B,CENPH,NUF2,MZT1
13_Member	GO Biological Processes	GO:0007052	mitotic spindle organization	-10.5608	-8.59581	32/112	332,387,891,991,2801,3303,3837,3925,4134,4204,4733,4751,5116,5119,5524,5901,6790,7175,7283,7415,8480,8481,9055,9126,9639,10403,10769,23636,57132,64946,83540,440145	BIRC5,RHOA,CCNB1,CDC20,GOLGA2,HSPA1A,KPNB1,STMN1,MAP4,MECP2,DRG1,NEK2,PCNT,CHMP1A,PTPA,RAN,AURKA,TPR,TUBG1,VCP,RAE1,OFD1,PRC1,SMC3,ARHGEF10,NDC80,PLK2,NUP62,CHMP1B,CENPH,NUF2,MZT1
13_Member	GO Biological Processes	GO:0051493	regulation of cytoskeleton organization	-7.08911	-5.39326	78/555	71,118,335,375,387,388,998,1072,1496,1613,2059,2288,2934,3303,3397,3925,4204,4208,4733,4751,4869,5119,5202,5216,5879,5902,6188,6281,6624,6790,6993,7082,7114,7175,7226,7430,8195,8480,8500,8936,9126,9168,9639,10092,10093,10094,10095,10109,10142,10163,10263,10432,10519,10769,11064,11186,11214,22809,23077,23406,23636,23671,26146,26586,26973,51199,51474,55835,55968,57132,64793,64857,81873,85458,91663,…	ACTG1,ADD1,APOA1,ARF1,RHOA,RHOB,CDC42,CFL1,CTNNA2,DAPK3,EPS8,FKBP4,GSN,HSPA1A,ID1,STMN1,MECP2,MEF2C,DRG1,NEK2,NPM1,CHMP1A,PFDN2,PFN1,RAC1,RANBP1,RPS3,S100A10,FSCN1,AURKA,DYNLT1,TJP1,TMSB4X,TPR,TRPM2,EZR,MKKS,RAE1,PPFIA1,WASF1,SMC3,TMSB10,ARHGEF10,ARPC5,ARPC4,ARPC3,ARPC1B,ARPC2,AKAP9,WASF2,CDK2AP2,RBM14,CIB1,PLK2,CNTRL,RASSF1,AKAP13,ATF5,MYCBP2,COTL1,NUP62,TMEFF2,TRAF3IP1,CKAP2,CHORDC1,NIN,LIMA1,C…
13_Member	GO Biological Processes	GO:0070507	regulation of microtubule cytoskeleton organization	-5.1248	-3.60503	33/192	387,2288,3303,3925,4204,4733,4751,4869,5119,5879,5902,6188,6790,7175,8480,9126,10142,10263,10432,10519,10769,11186,22809,23636,26146,26586,26973,51199,55835,55968,57132,64793,85458	RHOA,FKBP4,HSPA1A,STMN1,MECP2,DRG1,NEK2,NPM1,CHMP1A,RAC1,RANBP1,RPS3,AURKA,TPR,RAE1,SMC3,AKAP9,CDK2AP2,RBM14,CIB1,PLK2,RASSF1,ATF5,NUP62,TRAF3IP1,CKAP2,CHORDC1,NIN,CENPJ,NSFL1C,CHMP1B,CEP85,DIXDC1
13_Member	GO Biological Processes	GO:0032886	regulation of microtubule-based process	-4.85452	-3.36213	36/224	387,583,2288,3303,3925,4204,4733,4751,4869,5119,5879,5902,6188,6790,7175,8195,8480,9126,10142,10263,10432,10519,10769,11186,22809,23636,26146,26586,26973,51199,55130,55835,55968,57132,64793,85458	RHOA,BBS2,FKBP4,HSPA1A,STMN1,MECP2,DRG1,NEK2,NPM1,CHMP1A,RAC1,RANBP1,RPS3,AURKA,TPR,MKKS,RAE1,SMC3,AKAP9,CDK2AP2,RBM14,CIB1,PLK2,RASSF1,ATF5,NUP62,TRAF3IP1,CKAP2,CHORDC1,NIN,ARMC4,CENPJ,NSFL1C,CHMP1B,CEP85,DIXDC1
14_Summary	Reactome Gene Sets	R-HSA-69275	G2/M Transition	-17.9567	-15.6199	56/196	891,983,1026,1063,1781,2033,3320,3326,4659,4751,5108,5116,5686,5690,5691,5693,5695,5696,5702,5708,5714,5717,5719,6233,6500,6790,7278,7283,7311,7531,7846,8481,8636,8655,8900,9088,9662,9702,9738,9978,10121,10133,10142,10381,10383,11064,22897,23354,51512,55835,63943,80254,84790,113457,143471,440145,990,2273,3306,4204,4683,4869,5087,5884,8883,22809,29086,29997,51720,60672,80279,10657,26993,84930,583,…	CCNB1,CDK1,CDKN1A,CENPF,DYNC1I2,EP300,HSP90AA1,HSP90AB1,PPP1R12A,NEK2,PCM1,PCNT,PSMA5,PSMB2,PSMB3,PSMB5,PSMB7,PSMB8,PSMC3,PSMD2,PSMD8,PSMD11,PSMD13,RPS27A,SKP1,AURKA,TUBA3C,TUBG1,UBA52,YWHAE,TUBA1A,OFD1,SSNA1,DYNLL1,CCNA1,PKMYT1,CEP135,CEP57,CCP110,RBX1,ACTR1A,OPTN,AKAP9,TUBB3,TUBB4B,CNTRL,CEP164,HAUS5,GTSE1,CENPJ,FKBPL,CEP63,TUBA1C,TUBA3D,PSMA8,MZT1,CDC6,FHL1,HSPA2,MECP2,NBN,NPM1,PBX1,RAD17,NAE1…
14_Member	Reactome Gene Sets	R-HSA-69275	G2/M Transition	-17.9567	-15.6199	56/196	891,983,1026,1063,1781,2033,3320,3326,4659,4751,5108,5116,5686,5690,5691,5693,5695,5696,5702,5708,5714,5717,5719,6233,6500,6790,7278,7283,7311,7531,7846,8481,8636,8655,8900,9088,9662,9702,9738,9978,10121,10133,10142,10381,10383,11064,22897,23354,51512,55835,63943,80254,84790,113457,143471,440145	CCNB1,CDK1,CDKN1A,CENPF,DYNC1I2,EP300,HSP90AA1,HSP90AB1,PPP1R12A,NEK2,PCM1,PCNT,PSMA5,PSMB2,PSMB3,PSMB5,PSMB7,PSMB8,PSMC3,PSMD2,PSMD8,PSMD11,PSMD13,RPS27A,SKP1,AURKA,TUBA3C,TUBG1,UBA52,YWHAE,TUBA1A,OFD1,SSNA1,DYNLL1,CCNA1,PKMYT1,CEP135,CEP57,CCP110,RBX1,ACTR1A,OPTN,AKAP9,TUBB3,TUBB4B,CNTRL,CEP164,HAUS5,GTSE1,CENPJ,FKBPL,CEP63,TUBA1C,TUBA3D,PSMA8,MZT1
14_Member	Reactome Gene Sets	R-HSA-453274	Mitotic G2-G2/M phases	-17.7323	-15.4	56/198	891,983,1026,1063,1781,2033,3320,3326,4659,4751,5108,5116,5686,5690,5691,5693,5695,5696,5702,5708,5714,5717,5719,6233,6500,6790,7278,7283,7311,7531,7846,8481,8636,8655,8900,9088,9662,9702,9738,9978,10121,10133,10142,10381,10383,11064,22897,23354,51512,55835,63943,80254,84790,113457,143471,440145	CCNB1,CDK1,CDKN1A,CENPF,DYNC1I2,EP300,HSP90AA1,HSP90AB1,PPP1R12A,NEK2,PCM1,PCNT,PSMA5,PSMB2,PSMB3,PSMB5,PSMB7,PSMB8,PSMC3,PSMD2,PSMD8,PSMD11,PSMD13,RPS27A,SKP1,AURKA,TUBA3C,TUBG1,UBA52,YWHAE,TUBA1A,OFD1,SSNA1,DYNLL1,CCNA1,PKMYT1,CEP135,CEP57,CCP110,RBX1,ACTR1A,OPTN,AKAP9,TUBB3,TUBB4B,CNTRL,CEP164,HAUS5,GTSE1,CENPJ,FKBPL,CEP63,TUBA1C,TUBA3D,PSMA8,MZT1
14_Member	GO Biological Processes	GO:1902749	regulation of cell cycle G2/M phase transition	-16.5104	-14.2125	57/216	891,983,990,1026,1063,1781,2273,3306,3320,4204,4683,4751,4869,5087,5108,5116,5686,5690,5691,5693,5695,5696,5702,5708,5714,5717,5719,5884,6500,6790,7283,7531,7846,8481,8636,8655,8883,9662,9702,9738,9978,10121,10142,10383,11064,22809,22897,23354,29086,29997,51512,51720,55835,60672,80254,80279,143471	CCNB1,CDK1,CDC6,CDKN1A,CENPF,DYNC1I2,FHL1,HSPA2,HSP90AA1,MECP2,NBN,NEK2,NPM1,PBX1,PCM1,PCNT,PSMA5,PSMB2,PSMB3,PSMB5,PSMB7,PSMB8,PSMC3,PSMD2,PSMD8,PSMD11,PSMD13,RAD17,SKP1,AURKA,TUBG1,YWHAE,TUBA1A,OFD1,SSNA1,DYNLL1,NAE1,CEP135,CEP57,CCP110,RBX1,ACTR1A,AKAP9,TUBB4B,CNTRL,ATF5,CEP164,HAUS5,BABAM1,NOP53,GTSE1,UIMC1,CENPJ,MIIP,CEP63,CDK5RAP3,PSMA8
14_Member	GO Biological Processes	GO:0044839	cell cycle G2/M phase transition	-15.2549	-13.0113	63/271	891,983,990,1026,1063,1781,2273,3306,3320,4204,4659,4683,4751,4869,5087,5108,5116,5686,5690,5691,5693,5695,5696,5702,5708,5714,5717,5719,5884,6500,6790,7283,7531,7846,8481,8636,8655,8883,9088,9662,9702,9738,9978,10121,10133,10142,10383,10657,11064,22809,22897,23354,26993,29086,29997,51512,51720,55835,60672,80254,80279,84930,143471	CCNB1,CDK1,CDC6,CDKN1A,CENPF,DYNC1I2,FHL1,HSPA2,HSP90AA1,MECP2,PPP1R12A,NBN,NEK2,NPM1,PBX1,PCM1,PCNT,PSMA5,PSMB2,PSMB3,PSMB5,PSMB7,PSMB8,PSMC3,PSMD2,PSMD8,PSMD11,PSMD13,RAD17,SKP1,AURKA,TUBG1,YWHAE,TUBA1A,OFD1,SSNA1,DYNLL1,NAE1,PKMYT1,CEP135,CEP57,CCP110,RBX1,ACTR1A,OPTN,AKAP9,TUBB4B,KHDRBS1,CNTRL,ATF5,CEP164,HAUS5,AKAP8L,BABAM1,NOP53,GTSE1,UIMC1,CENPJ,MIIP,CEP63,CDK5RAP3,MASTL,PSMA8
14_Member	GO Biological Processes	GO:0010389	regulation of G2/M transition of mitotic cell cycle	-14.9285	-12.7028	52/199	891,983,990,1026,1063,1781,2273,3306,3320,4204,4683,4751,5087,5108,5116,5686,5690,5691,5693,5695,5696,5702,5708,5714,5717,5719,5884,6500,6790,7283,7531,7846,8481,8636,8655,8883,9662,9702,9738,9978,10121,10142,10383,11064,22897,23354,29997,55835,60672,80254,80279,143471	CCNB1,CDK1,CDC6,CDKN1A,CENPF,DYNC1I2,FHL1,HSPA2,HSP90AA1,MECP2,NBN,NEK2,PBX1,PCM1,PCNT,PSMA5,PSMB2,PSMB3,PSMB5,PSMB7,PSMB8,PSMC3,PSMD2,PSMD8,PSMD11,PSMD13,RAD17,SKP1,AURKA,TUBG1,YWHAE,TUBA1A,OFD1,SSNA1,DYNLL1,NAE1,CEP135,CEP57,CCP110,RBX1,ACTR1A,AKAP9,TUBB4B,CNTRL,CEP164,HAUS5,NOP53,CENPJ,MIIP,CEP63,CDK5RAP3,PSMA8
14_Member	GO Biological Processes	GO:0000086	G2/M transition of mitotic cell cycle	-13.3194	-11.1617	57/252	891,983,990,1026,1063,1781,2273,3306,3320,4204,4659,4683,4751,5087,5108,5116,5686,5690,5691,5693,5695,5696,5702,5708,5714,5717,5719,5884,6500,6790,7283,7531,7846,8481,8636,8655,8883,9088,9662,9702,9738,9978,10121,10133,10142,10383,10657,11064,22897,23354,29997,55835,60672,80254,80279,84930,143471	CCNB1,CDK1,CDC6,CDKN1A,CENPF,DYNC1I2,FHL1,HSPA2,HSP90AA1,MECP2,PPP1R12A,NBN,NEK2,PBX1,PCM1,PCNT,PSMA5,PSMB2,PSMB3,PSMB5,PSMB7,PSMB8,PSMC3,PSMD2,PSMD8,PSMD11,PSMD13,RAD17,SKP1,AURKA,TUBG1,YWHAE,TUBA1A,OFD1,SSNA1,DYNLL1,NAE1,PKMYT1,CEP135,CEP57,CCP110,RBX1,ACTR1A,OPTN,AKAP9,TUBB4B,KHDRBS1,CNTRL,CEP164,HAUS5,NOP53,CENPJ,MIIP,CEP63,CDK5RAP3,MASTL,PSMA8
14_Member	Reactome Gene Sets	R-HSA-2565942	Regulation of PLK1 Activity at G2/M Transition	-12.1361	-10.05	30/88	891,983,1781,3320,4659,4751,5108,5116,6233,6500,6790,7283,7311,7531,7846,8481,8636,8655,9662,9702,9738,10121,10133,10142,10383,11064,22897,23354,55835,80254	CCNB1,CDK1,DYNC1I2,HSP90AA1,PPP1R12A,NEK2,PCM1,PCNT,RPS27A,SKP1,AURKA,TUBG1,UBA52,YWHAE,TUBA1A,OFD1,SSNA1,DYNLL1,CEP135,CEP57,CCP110,ACTR1A,OPTN,AKAP9,TUBB4B,CNTRL,CEP164,HAUS5,CENPJ,CEP63
14_Member	Reactome Gene Sets	R-HSA-5617833	Cilium Assembly	-11.6517	-9.61132	47/201	583,983,1781,3320,4751,5108,5116,6950,7203,7278,7283,7531,7846,8100,8195,8481,8636,8655,9321,9662,9702,9738,10121,10142,10381,10383,10575,10694,11020,11064,11127,22897,22948,23354,26123,26146,27077,55112,55764,55835,80173,80254,83657,83658,84790,89891,113457	BBS2,CDK1,DYNC1I2,HSP90AA1,NEK2,PCM1,PCNT,TCP1,CCT3,TUBA3C,TUBG1,YWHAE,TUBA1A,IFT88,MKKS,OFD1,SSNA1,DYNLL1,TRIP11,CEP135,CEP57,CCP110,ACTR1A,AKAP9,TUBB3,TUBB4B,CCT4,CCT8,IFT27,CNTRL,KIF3A,CEP164,CCT5,HAUS5,TCTN3,TRAF3IP1,B9D1,WDR60,IFT122,CENPJ,IFT74,CEP63,DYNLRB2,DYNLRB1,TUBA1C,WDR34,TUBA3D
14_Member	Reactome Gene Sets	R-HSA-1852241	Organelle biogenesis and maintenance	-11.2751	-9.25266	59/296	498,506,514,516,517,521,583,805,983,1387,1781,3320,4208,4751,5108,5116,6742,6950,7203,7278,7283,7531,7846,8100,8195,8481,8636,8655,9321,9662,9702,9738,10121,10142,10381,10383,10575,10651,10694,11020,11064,11127,22897,22948,23354,26123,26146,27077,55112,55764,55835,80173,80254,83657,83658,84303,84790,89891,113457	ATP5F1A,ATP5F1B,ATP5F1E,ATP5MC1,ATP5MC2,ATP5ME,BBS2,CALM2,CDK1,CREBBP,DYNC1I2,HSP90AA1,MEF2C,NEK2,PCM1,PCNT,SSBP1,TCP1,CCT3,TUBA3C,TUBG1,YWHAE,TUBA1A,IFT88,MKKS,OFD1,SSNA1,DYNLL1,TRIP11,CEP135,CEP57,CCP110,ACTR1A,AKAP9,TUBB3,TUBB4B,CCT4,MTX2,CCT8,IFT27,CNTRL,KIF3A,CEP164,CCT5,HAUS5,TCTN3,TRAF3IP1,B9D1,WDR60,IFT122,CENPJ,IFT74,CEP63,DYNLRB2,DYNLRB1,CHCHD6,TUBA1C,WDR34,TUBA3D
14_Member	Reactome Gene Sets	R-HSA-380320	Recruitment of NuMA to mitotic centrosomes	-9.79397	-7.86756	28/94	983,1781,3320,4751,5108,5116,7278,7283,7531,7846,8481,8636,8655,9662,9702,9738,10121,10142,10381,10383,11064,22897,23354,55835,80254,84790,113457,440145	CDK1,DYNC1I2,HSP90AA1,NEK2,PCM1,PCNT,TUBA3C,TUBG1,YWHAE,TUBA1A,OFD1,SSNA1,DYNLL1,CEP135,CEP57,CCP110,ACTR1A,AKAP9,TUBB3,TUBB4B,CNTRL,CEP164,HAUS5,CENPJ,CEP63,TUBA1C,TUBA3D,MZT1
14_Member	Reactome Gene Sets	R-HSA-8854518	AURKA Activation by TPX2	-9.473	-7.57219	24/73	983,1781,3320,4751,5108,5116,6790,7283,7531,7846,8481,8636,8655,9662,9702,9738,10121,10142,10383,11064,22897,23354,55835,80254	CDK1,DYNC1I2,HSP90AA1,NEK2,PCM1,PCNT,AURKA,TUBG1,YWHAE,TUBA1A,OFD1,SSNA1,DYNLL1,CEP135,CEP57,CCP110,ACTR1A,AKAP9,TUBB4B,CNTRL,CEP164,HAUS5,CENPJ,CEP63
14_Member	Reactome Gene Sets	R-HSA-380259	Loss of Nlp from mitotic centrosomes	-9.10045	-7.23159	23/70	983,1781,3320,4751,5108,5116,7283,7531,7846,8481,8636,8655,9662,9702,9738,10121,10142,10383,11064,22897,23354,55835,80254	CDK1,DYNC1I2,HSP90AA1,NEK2,PCM1,PCNT,TUBG1,YWHAE,TUBA1A,OFD1,SSNA1,DYNLL1,CEP135,CEP57,CCP110,ACTR1A,AKAP9,TUBB4B,CNTRL,CEP164,HAUS5,CENPJ,CEP63
14_Member	Reactome Gene Sets	R-HSA-380284	Loss of proteins required for interphase microtubule organization from the centrosome	-9.10045	-7.23159	23/70	983,1781,3320,4751,5108,5116,7283,7531,7846,8481,8636,8655,9662,9702,9738,10121,10142,10383,11064,22897,23354,55835,80254	CDK1,DYNC1I2,HSP90AA1,NEK2,PCM1,PCNT,TUBG1,YWHAE,TUBA1A,OFD1,SSNA1,DYNLL1,CEP135,CEP57,CCP110,ACTR1A,AKAP9,TUBB4B,CNTRL,CEP164,HAUS5,CENPJ,CEP63
14_Member	Reactome Gene Sets	R-HSA-380270	Recruitment of mitotic centrosome proteins and complexes	-8.32278	-6.5235	24/82	983,1781,3320,4751,5108,5116,7283,7531,7846,8481,8636,8655,9662,9702,9738,10121,10142,10383,11064,22897,23354,55835,80254,440145	CDK1,DYNC1I2,HSP90AA1,NEK2,PCM1,PCNT,TUBG1,YWHAE,TUBA1A,OFD1,SSNA1,DYNLL1,CEP135,CEP57,CCP110,ACTR1A,AKAP9,TUBB4B,CNTRL,CEP164,HAUS5,CENPJ,CEP63,MZT1
14_Member	Reactome Gene Sets	R-HSA-380287	Centrosome maturation	-8.32278	-6.5235	24/82	983,1781,3320,4751,5108,5116,7283,7531,7846,8481,8636,8655,9662,9702,9738,10121,10142,10383,11064,22897,23354,55835,80254,440145	CDK1,DYNC1I2,HSP90AA1,NEK2,PCM1,PCNT,TUBG1,YWHAE,TUBA1A,OFD1,SSNA1,DYNLL1,CEP135,CEP57,CCP110,ACTR1A,AKAP9,TUBB4B,CNTRL,CEP164,HAUS5,CENPJ,CEP63,MZT1
14_Member	GO Biological Processes	GO:0097711	ciliary basal body-plasma membrane docking	-7.60598	-5.87121	25/95	983,1781,3320,4751,5108,5116,7283,7531,7846,8481,8636,8655,9662,9702,9738,10121,10142,10383,11064,22897,23354,26123,27077,55835,80254	CDK1,DYNC1I2,HSP90AA1,NEK2,PCM1,PCNT,TUBG1,YWHAE,TUBA1A,OFD1,SSNA1,DYNLL1,CEP135,CEP57,CCP110,ACTR1A,AKAP9,TUBB4B,CNTRL,CEP164,HAUS5,TCTN3,B9D1,CENPJ,CEP63
14_Member	Reactome Gene Sets	R-HSA-5620912	Anchoring of the basal body to the plasma membrane	-7.31405	-5.60132	25/98	983,1781,3320,4751,5108,5116,7283,7531,7846,8481,8636,8655,9662,9702,9738,10121,10142,10383,11064,22897,23354,26123,27077,55835,80254	CDK1,DYNC1I2,HSP90AA1,NEK2,PCM1,PCNT,TUBG1,YWHAE,TUBA1A,OFD1,SSNA1,DYNLL1,CEP135,CEP57,CCP110,ACTR1A,AKAP9,TUBB4B,CNTRL,CEP164,HAUS5,TCTN3,B9D1,CENPJ,CEP63
14_Member	GO Biological Processes	GO:0060271	cilium assembly	-7.27419	-5.56254	61/391	583,983,1033,1781,2934,3320,4134,4751,4952,5108,5116,5990,5992,7283,7419,7531,7846,8100,8195,8481,8636,8655,9114,9321,9342,9474,9662,9702,9738,10121,10142,10383,11020,11064,11127,22897,23354,26123,26146,27077,27352,51364,51762,55112,55130,55582,55764,55835,57533,64422,64446,80173,80254,83657,83658,84314,89765,89891,116840,220136,352909	BBS2,CDK1,CDKN3,DYNC1I2,GSN,HSP90AA1,MAP4,NEK2,OCRL,PCM1,PCNT,RFX2,RFX4,TUBG1,VDAC3,YWHAE,TUBA1A,IFT88,MKKS,OFD1,SSNA1,DYNLL1,ATP6V0D1,TRIP11,SNAP29,ATG5,CEP135,CEP57,CCP110,ACTR1A,AKAP9,TUBB4B,IFT27,CNTRL,KIF3A,CEP164,HAUS5,TCTN3,TRAF3IP1,B9D1,SGSM3,ZMYND10,RAB8B,WDR60,ARMC4,KIF27,IFT122,CENPJ,TBC1D14,ATG3,DNAI2,IFT74,CEP63,DYNLRB2,DYNLRB1,TMEM107,RSPH1,WDR34,CNTROB,CFAP53,DNAAF3
14_Member	GO Biological Processes	GO:0044782	cilium organization	-6.56901	-4.90982	61/409	583,983,1033,1781,2934,3320,4134,4751,4952,5108,5116,5990,5992,7283,7419,7531,7846,8100,8195,8481,8636,8655,9114,9321,9342,9474,9662,9702,9738,10121,10142,10383,11020,11064,11127,22897,23354,26123,26146,27077,27352,51364,51762,55112,55130,55582,55764,55835,57533,64422,64446,80173,80254,83657,83658,84314,89765,89891,116840,220136,352909	BBS2,CDK1,CDKN3,DYNC1I2,GSN,HSP90AA1,MAP4,NEK2,OCRL,PCM1,PCNT,RFX2,RFX4,TUBG1,VDAC3,YWHAE,TUBA1A,IFT88,MKKS,OFD1,SSNA1,DYNLL1,ATP6V0D1,TRIP11,SNAP29,ATG5,CEP135,CEP57,CCP110,ACTR1A,AKAP9,TUBB4B,IFT27,CNTRL,KIF3A,CEP164,HAUS5,TCTN3,TRAF3IP1,B9D1,SGSM3,ZMYND10,RAB8B,WDR60,ARMC4,KIF27,IFT122,CENPJ,TBC1D14,ATG3,DNAI2,IFT74,CEP63,DYNLRB2,DYNLRB1,TMEM107,RSPH1,WDR34,CNTROB,CFAP53,DNAAF3
14_Member	GO Biological Processes	GO:0120031	plasma membrane bounded cell projection assembly	-4.90834	-3.40943	74/590	583,983,998,1033,1781,2014,2059,2934,3320,4134,4751,4952,5108,5116,5216,5879,5990,5992,6624,7226,7283,7419,7430,7531,7846,8100,8195,8481,8636,8655,9114,9321,9342,9474,9662,9702,9738,10109,10121,10142,10163,10383,11020,11064,11127,22897,23354,26123,26146,27077,27352,51364,51762,54443,55112,55130,55582,55764,55835,57533,64422,64446,79647,80173,80254,83657,83658,84299,84314,89765,89891,116840,220136…	BBS2,CDK1,CDC42,CDKN3,DYNC1I2,EMP3,EPS8,GSN,HSP90AA1,MAP4,NEK2,OCRL,PCM1,PCNT,PFN1,RAC1,RFX2,RFX4,FSCN1,TRPM2,TUBG1,VDAC3,EZR,YWHAE,TUBA1A,IFT88,MKKS,OFD1,SSNA1,DYNLL1,ATP6V0D1,TRIP11,SNAP29,ATG5,CEP135,CEP57,CCP110,ARPC2,ACTR1A,AKAP9,WASF2,TUBB4B,IFT27,CNTRL,KIF3A,CEP164,HAUS5,TCTN3,TRAF3IP1,B9D1,SGSM3,ZMYND10,RAB8B,ANLN,WDR60,ARMC4,KIF27,IFT122,CENPJ,TBC1D14,ATG3,DNAI2,AKIRIN1,IFT74,CEP63,DYNLR…
14_Member	GO Biological Processes	GO:0140056	organelle localization by membrane tethering	-4.84666	-3.35557	30/172	983,1781,3320,4751,5108,5116,5865,5872,7283,7531,7846,8481,8636,8655,9342,9662,9702,9738,10121,10142,10383,11064,22897,23354,26123,27077,51762,55014,55835,80254	CDK1,DYNC1I2,HSP90AA1,NEK2,PCM1,PCNT,RAB3B,RAB13,TUBG1,YWHAE,TUBA1A,OFD1,SSNA1,DYNLL1,SNAP29,CEP135,CEP57,CCP110,ACTR1A,AKAP9,TUBB4B,CNTRL,CEP164,HAUS5,TCTN3,B9D1,RAB8B,STX17,CENPJ,CEP63
14_Member	GO Biological Processes	GO:0022406	membrane docking	-4.82294	-3.33443	31/181	983,1781,3320,4751,5108,5116,5865,5872,7283,7430,7531,7846,8481,8636,8655,9342,9662,9702,9738,10121,10142,10383,11064,22897,23354,26123,27077,51762,55014,55835,80254	CDK1,DYNC1I2,HSP90AA1,NEK2,PCM1,PCNT,RAB3B,RAB13,TUBG1,EZR,YWHAE,TUBA1A,OFD1,SSNA1,DYNLL1,SNAP29,CEP135,CEP57,CCP110,ACTR1A,AKAP9,TUBB4B,CNTRL,CEP164,HAUS5,TCTN3,B9D1,RAB8B,STX17,CENPJ,CEP63
14_Member	GO Biological Processes	GO:0030031	cell projection assembly	-4.58495	-3.12196	74/603	583,983,998,1033,1781,2014,2059,2934,3320,4134,4751,4952,5108,5116,5216,5879,5990,5992,6624,7226,7283,7419,7430,7531,7846,8100,8195,8481,8636,8655,9114,9321,9342,9474,9662,9702,9738,10109,10121,10142,10163,10383,11020,11064,11127,22897,23354,26123,26146,27077,27352,51364,51762,54443,55112,55130,55582,55764,55835,57533,64422,64446,79647,80173,80254,83657,83658,84299,84314,89765,89891,116840,220136…	BBS2,CDK1,CDC42,CDKN3,DYNC1I2,EMP3,EPS8,GSN,HSP90AA1,MAP4,NEK2,OCRL,PCM1,PCNT,PFN1,RAC1,RFX2,RFX4,FSCN1,TRPM2,TUBG1,VDAC3,EZR,YWHAE,TUBA1A,IFT88,MKKS,OFD1,SSNA1,DYNLL1,ATP6V0D1,TRIP11,SNAP29,ATG5,CEP135,CEP57,CCP110,ARPC2,ACTR1A,AKAP9,WASF2,TUBB4B,IFT27,CNTRL,KIF3A,CEP164,HAUS5,TCTN3,TRAF3IP1,B9D1,SGSM3,ZMYND10,RAB8B,ANLN,WDR60,ARMC4,KIF27,IFT122,CENPJ,TBC1D14,ATG3,DNAI2,AKIRIN1,IFT74,CEP63,DYNLR…
15_Summary	GO Biological Processes	GO:0006403	RNA localization	-16.5051	-14.2113	60/236	908,1070,1736,1984,3181,3692,4869,4904,4927,5901,6209,6421,6427,6428,6430,6432,6741,6950,7175,7203,7538,7884,8480,9295,9444,9688,9775,9818,9939,9984,10211,10250,10482,10575,10657,10694,10856,10921,22794,22948,23293,23636,26097,26993,29118,51602,54890,55011,55421,56943,65109,65110,80145,84324,84946,91746,143244,170506,199746,285877,811,1959,3429,5781,5905,7531,10541,11214,11315,51512,54535,983,102…	CCT6A,CETN3,DKC1,EIF5A,HNRNPA2B1,EIF6,NPM1,YBX1,NUP88,RAN,RPS15,SFPQ,SRSF2,SRSF3,SRSF5,SRSF7,SSB,TCP1,TPR,CCT3,ZFP36,SLBP,RAE1,SRSF11,QKI,NUP93,EIF4A3,NUP58,RBM8A,THOC1,FLOT1,SRRM1,NXF1,CCT4,KHDRBS1,CCT8,RUVBL2,RNPS1,CASC3,CCT5,SMG6,NUP62,CHTOP,AKAP8L,DDX25,NOP58,ALKBH5,PIH1D1,NCBP3,ENY2,UPF3B,UPF3A,THOC7,SARNP,LTV1,YTHDC1,EIF5AL1,DHX36,U2AF1L4,POM121L12,CALR,EGR2,IFI27,PTPN11,RANGAP1,YWHAE,ANP32…
15_Member	GO Biological Processes	GO:0006403	RNA localization	-16.5051	-14.2113	60/236	908,1070,1736,1984,3181,3692,4869,4904,4927,5901,6209,6421,6427,6428,6430,6432,6741,6950,7175,7203,7538,7884,8480,9295,9444,9688,9775,9818,9939,9984,10211,10250,10482,10575,10657,10694,10856,10921,22794,22948,23293,23636,26097,26993,29118,51602,54890,55011,55421,56943,65109,65110,80145,84324,84946,91746,143244,170506,199746,285877	CCT6A,CETN3,DKC1,EIF5A,HNRNPA2B1,EIF6,NPM1,YBX1,NUP88,RAN,RPS15,SFPQ,SRSF2,SRSF3,SRSF5,SRSF7,SSB,TCP1,TPR,CCT3,ZFP36,SLBP,RAE1,SRSF11,QKI,NUP93,EIF4A3,NUP58,RBM8A,THOC1,FLOT1,SRRM1,NXF1,CCT4,KHDRBS1,CCT8,RUVBL2,RNPS1,CASC3,CCT5,SMG6,NUP62,CHTOP,AKAP8L,DDX25,NOP58,ALKBH5,PIH1D1,NCBP3,ENY2,UPF3B,UPF3A,THOC7,SARNP,LTV1,YTHDC1,EIF5AL1,DHX36,U2AF1L4,POM121L12
15_Member	GO Biological Processes	GO:0051168	nuclear export	-14.0935	-11.8917	51/201	811,1959,1984,3181,3429,3692,4869,4927,5781,5901,5905,6209,6427,6428,6430,6432,6741,7175,7531,7884,8480,9295,9688,9775,9818,9939,9984,10250,10482,10541,10657,10921,11214,11315,22794,23293,23636,26097,26993,29118,51512,54535,54890,56943,65109,80145,84324,84946,91746,199746,285877	CALR,EGR2,EIF5A,HNRNPA2B1,IFI27,EIF6,NPM1,NUP88,PTPN11,RAN,RANGAP1,RPS15,SRSF2,SRSF3,SRSF5,SRSF7,SSB,TPR,YWHAE,SLBP,RAE1,SRSF11,NUP93,EIF4A3,NUP58,RBM8A,THOC1,SRRM1,NXF1,ANP32B,KHDRBS1,RNPS1,AKAP13,PARK7,CASC3,SMG6,NUP62,CHTOP,AKAP8L,DDX25,GTSE1,CCHCR1,ALKBH5,ENY2,UPF3B,THOC7,SARNP,LTV1,YTHDC1,U2AF1L4,POM121L12
15_Member	GO Biological Processes	GO:0051169	nuclear transport	-14.0164	-11.8179	72/355	811,983,1026,1959,1984,3159,3181,3326,3429,3692,3837,4000,4435,4659,4792,4869,4927,5514,5781,5901,5905,6209,6427,6428,6430,6432,6628,6632,6636,6741,7175,7531,7884,8480,8815,9295,9688,9775,9818,9939,9984,10250,10482,10541,10657,10921,11142,11168,11214,11315,22794,23293,23435,23534,23633,23636,26097,26993,29118,51512,51569,54535,54890,56943,65109,65110,80145,84324,84946,91746,199746,285877	CALR,CDK1,CDKN1A,EGR2,EIF5A,HMGA1,HNRNPA2B1,HSP90AB1,IFI27,EIF6,KPNB1,LMNA,CITED1,PPP1R12A,NFKBIA,NPM1,NUP88,PPP1R10,PTPN11,RAN,RANGAP1,RPS15,SRSF2,SRSF3,SRSF5,SRSF7,SNRPB,SNRPD1,SNRPF,SSB,TPR,YWHAE,SLBP,RAE1,BANF1,SRSF11,NUP93,EIF4A3,NUP58,RBM8A,THOC1,SRRM1,NXF1,ANP32B,KHDRBS1,RNPS1,PKIG,PSIP1,AKAP13,PARK7,CASC3,SMG6,TARDBP,TNPO3,KPNA6,NUP62,CHTOP,AKAP8L,DDX25,GTSE1,UFM1,CCHCR1,ALKBH5,ENY2,UPF3B…
15_Member	GO Biological Processes	GO:0006611	protein export from nucleus	-14.0014	-11.8062	48/182	811,1959,1984,3181,3429,3692,4869,4927,5781,5901,5905,6209,6427,6428,6430,6432,6741,7175,7531,7884,8480,9295,9688,9775,9818,9939,9984,10250,10482,10541,10921,11315,22794,23293,23636,26097,26993,29118,51512,54535,54890,56943,65109,80145,84324,84946,91746,199746	CALR,EGR2,EIF5A,HNRNPA2B1,IFI27,EIF6,NPM1,NUP88,PTPN11,RAN,RANGAP1,RPS15,SRSF2,SRSF3,SRSF5,SRSF7,SSB,TPR,YWHAE,SLBP,RAE1,SRSF11,NUP93,EIF4A3,NUP58,RBM8A,THOC1,SRRM1,NXF1,ANP32B,RNPS1,PARK7,CASC3,SMG6,NUP62,CHTOP,AKAP8L,DDX25,GTSE1,CCHCR1,ALKBH5,ENY2,UPF3B,THOC7,SARNP,LTV1,YTHDC1,U2AF1L4
15_Member	GO Biological Processes	GO:0050657	nucleic acid transport	-13.0274	-10.8901	49/199	1070,1984,3181,3692,4869,4904,4927,5901,6209,6421,6427,6428,6430,6432,6741,7175,7538,7884,8480,9295,9444,9688,9775,9818,9939,9984,10211,10250,10482,10657,10921,22794,23293,23636,26097,26993,29118,54890,55421,56943,65109,65110,80145,84324,84946,91746,143244,199746,285877	CETN3,EIF5A,HNRNPA2B1,EIF6,NPM1,YBX1,NUP88,RAN,RPS15,SFPQ,SRSF2,SRSF3,SRSF5,SRSF7,SSB,TPR,ZFP36,SLBP,RAE1,SRSF11,QKI,NUP93,EIF4A3,NUP58,RBM8A,THOC1,FLOT1,SRRM1,NXF1,KHDRBS1,RNPS1,CASC3,SMG6,NUP62,CHTOP,AKAP8L,DDX25,ALKBH5,NCBP3,ENY2,UPF3B,UPF3A,THOC7,SARNP,LTV1,YTHDC1,EIF5AL1,U2AF1L4,POM121L12
15_Member	GO Biological Processes	GO:0050658	RNA transport	-13.0274	-10.8901	49/199	1070,1984,3181,3692,4869,4904,4927,5901,6209,6421,6427,6428,6430,6432,6741,7175,7538,7884,8480,9295,9444,9688,9775,9818,9939,9984,10211,10250,10482,10657,10921,22794,23293,23636,26097,26993,29118,54890,55421,56943,65109,65110,80145,84324,84946,91746,143244,199746,285877	CETN3,EIF5A,HNRNPA2B1,EIF6,NPM1,YBX1,NUP88,RAN,RPS15,SFPQ,SRSF2,SRSF3,SRSF5,SRSF7,SSB,TPR,ZFP36,SLBP,RAE1,SRSF11,QKI,NUP93,EIF4A3,NUP58,RBM8A,THOC1,FLOT1,SRRM1,NXF1,KHDRBS1,RNPS1,CASC3,SMG6,NUP62,CHTOP,AKAP8L,DDX25,ALKBH5,NCBP3,ENY2,UPF3B,UPF3A,THOC7,SARNP,LTV1,YTHDC1,EIF5AL1,U2AF1L4,POM121L12
15_Member	GO Biological Processes	GO:0071426	ribonucleoprotein complex export from nucleus	-12.8711	-10.7395	38/129	1984,3181,3692,4869,4927,5901,6209,6427,6428,6430,6432,6741,7175,7884,8480,9295,9688,9775,9818,9939,9984,10250,10482,10921,22794,23293,23636,26097,26993,29118,54890,56943,65109,80145,84324,84946,91746,199746	EIF5A,HNRNPA2B1,EIF6,NPM1,NUP88,RAN,RPS15,SRSF2,SRSF3,SRSF5,SRSF7,SSB,TPR,SLBP,RAE1,SRSF11,NUP93,EIF4A3,NUP58,RBM8A,THOC1,SRRM1,NXF1,RNPS1,CASC3,SMG6,NUP62,CHTOP,AKAP8L,DDX25,ALKBH5,ENY2,UPF3B,THOC7,SARNP,LTV1,YTHDC1,U2AF1L4
15_Member	GO Biological Processes	GO:0006405	RNA export from nucleus	-12.8012	-10.6724	40/142	1984,3181,3692,4869,4927,5901,6209,6427,6428,6430,6432,6741,7175,7884,8480,9295,9688,9775,9818,9939,9984,10250,10482,10657,10921,22794,23293,23636,26097,26993,29118,54890,56943,65109,80145,84324,84946,91746,199746,285877	EIF5A,HNRNPA2B1,EIF6,NPM1,NUP88,RAN,RPS15,SRSF2,SRSF3,SRSF5,SRSF7,SSB,TPR,SLBP,RAE1,SRSF11,NUP93,EIF4A3,NUP58,RBM8A,THOC1,SRRM1,NXF1,KHDRBS1,RNPS1,CASC3,SMG6,NUP62,CHTOP,AKAP8L,DDX25,ALKBH5,ENY2,UPF3B,THOC7,SARNP,LTV1,YTHDC1,U2AF1L4,POM121L12
15_Member	GO Biological Processes	GO:0031503	protein-containing complex localization	-12.7733	-10.6501	61/289	163,332,1984,2288,3181,3692,3799,4869,4927,5108,5901,6209,6421,6427,6428,6430,6432,6741,7175,7430,7884,8100,8480,8636,8655,9295,9321,9688,9775,9818,9939,9984,10250,10482,10921,11020,11127,22794,23293,23557,23636,26097,26146,26993,29118,54890,55112,55737,55764,56943,65109,80145,80173,83657,83658,84324,84946,89891,91746,199746,440145	AP2B1,BIRC5,EIF5A,FKBP4,HNRNPA2B1,EIF6,KIF5B,NPM1,NUP88,PCM1,RAN,RPS15,SFPQ,SRSF2,SRSF3,SRSF5,SRSF7,SSB,TPR,EZR,SLBP,IFT88,RAE1,SSNA1,DYNLL1,SRSF11,TRIP11,NUP93,EIF4A3,NUP58,RBM8A,THOC1,SRRM1,NXF1,RNPS1,IFT27,KIF3A,CASC3,SMG6,SNAPIN,NUP62,CHTOP,TRAF3IP1,AKAP8L,DDX25,ALKBH5,WDR60,VPS35,IFT122,ENY2,UPF3B,THOC7,IFT74,DYNLRB2,DYNLRB1,SARNP,LTV1,WDR34,YTHDC1,U2AF1L4,MZT1
15_Member	GO Biological Processes	GO:0051236	establishment of RNA localization	-12.7611	-10.6407	49/202	1070,1984,3181,3692,4869,4904,4927,5901,6209,6421,6427,6428,6430,6432,6741,7175,7538,7884,8480,9295,9444,9688,9775,9818,9939,9984,10211,10250,10482,10657,10921,22794,23293,23636,26097,26993,29118,54890,55421,56943,65109,65110,80145,84324,84946,91746,143244,199746,285877	CETN3,EIF5A,HNRNPA2B1,EIF6,NPM1,YBX1,NUP88,RAN,RPS15,SFPQ,SRSF2,SRSF3,SRSF5,SRSF7,SSB,TPR,ZFP36,SLBP,RAE1,SRSF11,QKI,NUP93,EIF4A3,NUP58,RBM8A,THOC1,FLOT1,SRRM1,NXF1,KHDRBS1,RNPS1,CASC3,SMG6,NUP62,CHTOP,AKAP8L,DDX25,ALKBH5,NCBP3,ENY2,UPF3B,UPF3A,THOC7,SARNP,LTV1,YTHDC1,EIF5AL1,U2AF1L4,POM121L12
15_Member	GO Biological Processes	GO:0071166	ribonucleoprotein complex localization	-12.7535	-10.6358	38/130	1984,3181,3692,4869,4927,5901,6209,6427,6428,6430,6432,6741,7175,7884,8480,9295,9688,9775,9818,9939,9984,10250,10482,10921,22794,23293,23636,26097,26993,29118,54890,56943,65109,80145,84324,84946,91746,199746	EIF5A,HNRNPA2B1,EIF6,NPM1,NUP88,RAN,RPS15,SRSF2,SRSF3,SRSF5,SRSF7,SSB,TPR,SLBP,RAE1,SRSF11,NUP93,EIF4A3,NUP58,RBM8A,THOC1,SRRM1,NXF1,RNPS1,CASC3,SMG6,NUP62,CHTOP,AKAP8L,DDX25,ALKBH5,ENY2,UPF3B,THOC7,SARNP,LTV1,YTHDC1,U2AF1L4
15_Member	GO Biological Processes	GO:0006913	nucleocytoplasmic transport	-12.7067	-10.5971	69/352	811,983,1026,1959,1984,3181,3326,3429,3692,3837,4000,4435,4659,4792,4869,4927,5514,5781,5901,5905,6209,6427,6428,6430,6432,6628,6632,6636,6741,7175,7531,7884,8480,9295,9688,9775,9818,9939,9984,10250,10482,10541,10657,10921,11142,11214,11315,22794,23293,23435,23534,23633,23636,26097,26993,29118,51512,51569,54535,54890,56943,65109,65110,80145,84324,84946,91746,199746,285877	CALR,CDK1,CDKN1A,EGR2,EIF5A,HNRNPA2B1,HSP90AB1,IFI27,EIF6,KPNB1,LMNA,CITED1,PPP1R12A,NFKBIA,NPM1,NUP88,PPP1R10,PTPN11,RAN,RANGAP1,RPS15,SRSF2,SRSF3,SRSF5,SRSF7,SNRPB,SNRPD1,SNRPF,SSB,TPR,YWHAE,SLBP,RAE1,SRSF11,NUP93,EIF4A3,NUP58,RBM8A,THOC1,SRRM1,NXF1,ANP32B,KHDRBS1,RNPS1,PKIG,AKAP13,PARK7,CASC3,SMG6,TARDBP,TNPO3,KPNA6,NUP62,CHTOP,AKAP8L,DDX25,GTSE1,UFM1,CCHCR1,ALKBH5,ENY2,UPF3B,UPF3A,THOC7,SARNP…
15_Member	GO Biological Processes	GO:0015931	nucleobase-containing compound transport	-11.5515	-9.51792	53/246	291,292,1070,1984,3181,3692,4869,4904,4927,5901,6209,6421,6427,6428,6430,6432,6741,7175,7538,7884,8480,9295,9444,9688,9775,9818,9939,9984,10211,10250,10482,10657,10921,22794,23293,23636,26097,26993,29118,54890,55186,55421,56943,65109,65110,80145,83447,84324,84946,91746,143244,199746,285877	SLC25A4,SLC25A5,CETN3,EIF5A,HNRNPA2B1,EIF6,NPM1,YBX1,NUP88,RAN,RPS15,SFPQ,SRSF2,SRSF3,SRSF5,SRSF7,SSB,TPR,ZFP36,SLBP,RAE1,SRSF11,QKI,NUP93,EIF4A3,NUP58,RBM8A,THOC1,FLOT1,SRRM1,NXF1,KHDRBS1,RNPS1,CASC3,SMG6,NUP62,CHTOP,AKAP8L,DDX25,ALKBH5,SLC25A36,NCBP3,ENY2,UPF3B,UPF3A,THOC7,SLC25A31,SARNP,LTV1,YTHDC1,EIF5AL1,U2AF1L4,POM121L12
15_Member	GO Biological Processes	GO:0006406	mRNA export from nucleus	-10.5608	-8.59581	32/112	1984,3181,4927,6427,6428,6430,6432,7175,7884,8480,9295,9688,9775,9818,9939,9984,10250,10482,10921,22794,23293,23636,26097,26993,29118,54890,56943,65109,80145,84324,91746,199746	EIF5A,HNRNPA2B1,NUP88,SRSF2,SRSF3,SRSF5,SRSF7,TPR,SLBP,RAE1,SRSF11,NUP93,EIF4A3,NUP58,RBM8A,THOC1,SRRM1,NXF1,RNPS1,CASC3,SMG6,NUP62,CHTOP,AKAP8L,DDX25,ALKBH5,ENY2,UPF3B,THOC7,SARNP,YTHDC1,U2AF1L4
15_Member	GO Biological Processes	GO:0071427	mRNA-containing ribonucleoprotein complex export from nucleus	-10.5608	-8.59581	32/112	1984,3181,4927,6427,6428,6430,6432,7175,7884,8480,9295,9688,9775,9818,9939,9984,10250,10482,10921,22794,23293,23636,26097,26993,29118,54890,56943,65109,80145,84324,91746,199746	EIF5A,HNRNPA2B1,NUP88,SRSF2,SRSF3,SRSF5,SRSF7,TPR,SLBP,RAE1,SRSF11,NUP93,EIF4A3,NUP58,RBM8A,THOC1,SRRM1,NXF1,RNPS1,CASC3,SMG6,NUP62,CHTOP,AKAP8L,DDX25,ALKBH5,ENY2,UPF3B,THOC7,SARNP,YTHDC1,U2AF1L4
15_Member	GO Biological Processes	GO:0051028	mRNA transport	-10.4727	-8.51531	38/152	1070,1984,3181,4927,6427,6428,6430,6432,7175,7538,7884,8480,9295,9444,9688,9775,9818,9939,9984,10250,10482,10921,22794,23293,23636,26097,26993,29118,54890,55421,56943,65109,65110,80145,84324,91746,143244,199746	CETN3,EIF5A,HNRNPA2B1,NUP88,SRSF2,SRSF3,SRSF5,SRSF7,TPR,ZFP36,SLBP,RAE1,SRSF11,QKI,NUP93,EIF4A3,NUP58,RBM8A,THOC1,SRRM1,NXF1,RNPS1,CASC3,SMG6,NUP62,CHTOP,AKAP8L,DDX25,ALKBH5,NCBP3,ENY2,UPF3B,UPF3A,THOC7,SARNP,YTHDC1,EIF5AL1,U2AF1L4
15_Member	GO Biological Processes	GO:0031124	mRNA 3'-end processing	-8.63468	-6.8008	27/98	891,6427,6428,6430,6432,7884,7936,9295,9775,9939,9984,10250,10914,10921,22794,25962,26097,26986,51585,56254,64506,65109,79882,80145,84324,170506,199746	CCNB1,SRSF2,SRSF3,SRSF5,SRSF7,SLBP,NELFE,SRSF11,EIF4A3,RBM8A,THOC1,SRRM1,PAPOLA,RNPS1,CASC3,VIRMA,CHTOP,PABPC1,PCF11,RNF20,CPEB1,UPF3B,ZC3H14,THOC7,SARNP,DHX36,U2AF1L4
15_Member	Reactome Gene Sets	R-HSA-159236	Transport of Mature mRNA derived from an Intron-Containing Transcript	-8.43879	-6.62484	23/75	4927,6427,6428,6430,6432,7175,8480,9295,9688,9775,9818,9939,9984,10250,10482,10921,22794,23636,26097,65109,80145,84324,199746	NUP88,SRSF2,SRSF3,SRSF5,SRSF7,TPR,RAE1,SRSF11,NUP93,EIF4A3,NUP58,RBM8A,THOC1,SRRM1,NXF1,RNPS1,CASC3,NUP62,CHTOP,UPF3B,THOC7,SARNP,U2AF1L4
15_Member	Reactome Gene Sets	R-HSA-72202	Transport of Mature Transcript to Cytoplasm	-8.09269	-6.31141	24/84	4927,6427,6428,6430,6432,7175,7884,8480,9295,9688,9775,9818,9939,9984,10250,10482,10921,22794,23636,26097,65109,80145,84324,199746	NUP88,SRSF2,SRSF3,SRSF5,SRSF7,TPR,SLBP,RAE1,SRSF11,NUP93,EIF4A3,NUP58,RBM8A,THOC1,SRRM1,NXF1,RNPS1,CASC3,NUP62,CHTOP,UPF3B,THOC7,SARNP,U2AF1L4
15_Member	Reactome Gene Sets	R-HSA-73856	RNA Polymerase II Transcription Termination	-7.95151	-6.18385	21/67	6427,6428,6430,6432,6628,6636,7884,9295,9775,9939,9984,10250,10914,10921,22794,26097,51585,65109,80145,84324,199746	SRSF2,SRSF3,SRSF5,SRSF7,SNRPB,SNRPF,SLBP,SRSF11,EIF4A3,RBM8A,THOC1,SRRM1,PAPOLA,RNPS1,CASC3,CHTOP,PCF11,UPF3B,THOC7,SARNP,U2AF1L4
15_Member	GO Biological Processes	GO:0031123	RNA 3'-end processing	-7.14559	-5.44766	32/150	891,1736,5393,6227,6427,6428,6430,6432,6741,7884,7936,9295,9775,9939,9984,10250,10914,10921,11340,22794,25962,26097,26986,51585,56254,64506,65109,79882,80145,84324,170506,199746	CCNB1,DKC1,EXOSC9,RPS21,SRSF2,SRSF3,SRSF5,SRSF7,SSB,SLBP,NELFE,SRSF11,EIF4A3,RBM8A,THOC1,SRRM1,PAPOLA,RNPS1,EXOSC8,CASC3,VIRMA,CHTOP,PABPC1,PCF11,RNF20,CPEB1,UPF3B,ZC3H14,THOC7,SARNP,DHX36,U2AF1L4
15_Member	Reactome Gene Sets	R-HSA-72187	mRNA 3'-end processing	-6.83417	-5.15255	18/58	6427,6428,6430,6432,9295,9775,9939,9984,10250,10914,10921,22794,26097,51585,65109,80145,84324,199746	SRSF2,SRSF3,SRSF5,SRSF7,SRSF11,EIF4A3,RBM8A,THOC1,SRRM1,PAPOLA,RNPS1,CASC3,CHTOP,PCF11,UPF3B,THOC7,SARNP,U2AF1L4
15_Member	KEGG Pathway	hsa03013	RNA transport	-6.27419	-4.63723	33/171	1915,1964,1974,1983,3837,4927,5901,5905,6613,7175,8480,8666,8668,8669,9669,9688,9775,9818,9939,9984,10209,10250,10284,10289,10482,10921,22794,22985,23636,26986,65109,65110,80145	EEF1A1,EIF1AX,EIF4A2,EIF5,KPNB1,NUP88,RAN,RANGAP1,SUMO2,TPR,RAE1,EIF3G,EIF3I,EIF3J,EIF5B,NUP93,EIF4A3,NUP58,RBM8A,THOC1,EIF1,SRRM1,SAP18,EIF1B,NXF1,RNPS1,CASC3,ACIN1,NUP62,PABPC1,UPF3B,UPF3A,THOC7
16_Summary	Reactome Gene Sets	R-HSA-162906	HIV Infection	-16.0404	-13.7705	60/241	161,163,291,292,375,905,2547,2959,2962,3105,3159,3837,4836,4869,4927,5430,5434,5440,5441,5478,5686,5690,5691,5693,5695,5696,5702,5708,5714,5717,5719,5879,5901,5902,5905,6233,6500,6878,6879,6881,6884,6917,6921,7175,7311,7520,7936,8480,8812,8815,9688,9818,9978,11168,11198,23636,51160,54457,79643,143471,825,1958,1959,6613,10055,10362,11315,29843,54472,54552,100507650,6950,6993,9984,23633,80145,332,6…	AP2A2,AP2B1,SLC25A4,SLC25A5,ARF1,CCNT2,XRCC6,GTF2B,GTF2F1,HLA-A,HMGA1,KPNB1,NMT1,NPM1,NUP88,POLR2A,POLR2E,POLR2K,POLR2L,PPIA,PSMA5,PSMB2,PSMB3,PSMB5,PSMB7,PSMB8,PSMC3,PSMD2,PSMD8,PSMD11,PSMD13,RAC1,RAN,RANBP1,RANGAP1,RPS27A,SKP1,TAF6,TAF7,TAF10,TAF13,TCEA1,ELOC,TPR,UBA52,XRCC5,NELFE,RAE1,CCNK,BANF1,NUP93,NUP58,RBX1,PSIP1,SUPT16H,NUP62,VPS28,TAF7L,CHMP6,PSMA8,CAPN3,EGR1,EGR2,SUMO2,SAE1,HMG20B,PARK…
16_Member	Reactome Gene Sets	R-HSA-162906	HIV Infection	-16.0404	-13.7705	60/241	161,163,291,292,375,905,2547,2959,2962,3105,3159,3837,4836,4869,4927,5430,5434,5440,5441,5478,5686,5690,5691,5693,5695,5696,5702,5708,5714,5717,5719,5879,5901,5902,5905,6233,6500,6878,6879,6881,6884,6917,6921,7175,7311,7520,7936,8480,8812,8815,9688,9818,9978,11168,11198,23636,51160,54457,79643,143471	AP2A2,AP2B1,SLC25A4,SLC25A5,ARF1,CCNT2,XRCC6,GTF2B,GTF2F1,HLA-A,HMGA1,KPNB1,NMT1,NPM1,NUP88,POLR2A,POLR2E,POLR2K,POLR2L,PPIA,PSMA5,PSMB2,PSMB3,PSMB5,PSMB7,PSMB8,PSMC3,PSMD2,PSMD8,PSMD11,PSMD13,RAC1,RAN,RANBP1,RANGAP1,RPS27A,SKP1,TAF6,TAF7,TAF10,TAF13,TCEA1,ELOC,TPR,UBA52,XRCC5,NELFE,RAE1,CCNK,BANF1,NUP93,NUP58,RBX1,PSIP1,SUPT16H,NUP62,VPS28,TAF7L,CHMP6,PSMA8
16_Member	Reactome Gene Sets	R-HSA-162909	Host Interactions of HIV factors	-12.7733	-10.6501	39/136	161,163,291,292,375,3105,3159,3837,4869,4927,5478,5686,5690,5691,5693,5695,5696,5702,5708,5714,5717,5719,5879,5901,5902,5905,6233,6500,6921,7175,7311,8480,8815,9688,9818,9978,11168,23636,143471	AP2A2,AP2B1,SLC25A4,SLC25A5,ARF1,HLA-A,HMGA1,KPNB1,NPM1,NUP88,PPIA,PSMA5,PSMB2,PSMB3,PSMB5,PSMB7,PSMB8,PSMC3,PSMD2,PSMD8,PSMD11,PSMD13,RAC1,RAN,RANBP1,RANGAP1,RPS27A,SKP1,ELOC,TPR,UBA52,RAE1,BANF1,NUP93,NUP58,RBX1,PSIP1,NUP62,PSMA8
16_Member	Reactome Gene Sets	R-HSA-162587	HIV Life Cycle	-9.25959	-7.37506	37/159	905,2547,2959,2962,3159,4836,4927,5430,5434,5440,5441,5478,5901,5902,5905,6233,6878,6879,6881,6884,6917,6921,7175,7311,7520,7936,8480,8812,8815,9688,9818,11168,11198,23636,51160,54457,79643	CCNT2,XRCC6,GTF2B,GTF2F1,HMGA1,NMT1,NUP88,POLR2A,POLR2E,POLR2K,POLR2L,PPIA,RAN,RANBP1,RANGAP1,RPS27A,TAF6,TAF7,TAF10,TAF13,TCEA1,ELOC,TPR,UBA52,XRCC5,NELFE,RAE1,CCNK,BANF1,NUP93,NUP58,PSIP1,SUPT16H,NUP62,VPS28,TAF7L,CHMP6
16_Member	Reactome Gene Sets	R-HSA-162599	Late Phase of HIV Life Cycle	-7.4379	-5.71539	32/146	905,2959,2962,4836,4927,5430,5434,5440,5441,5478,5901,5902,5905,6233,6878,6879,6881,6884,6917,6921,7175,7311,7936,8480,8812,9688,9818,11198,23636,51160,54457,79643	CCNT2,GTF2B,GTF2F1,NMT1,NUP88,POLR2A,POLR2E,POLR2K,POLR2L,PPIA,RAN,RANBP1,RANGAP1,RPS27A,TAF6,TAF7,TAF10,TAF13,TCEA1,ELOC,TPR,UBA52,NELFE,RAE1,CCNK,NUP93,NUP58,SUPT16H,NUP62,VPS28,TAF7L,CHMP6
16_Member	GO Biological Processes	GO:0016925	protein sumoylation	-4.55534	-3.09477	18/81	825,1958,1959,4927,5905,6613,7175,8480,9688,9818,10055,10362,11315,23636,29843,54472,54552,100507650	CAPN3,EGR1,EGR2,NUP88,RANGAP1,SUMO2,TPR,RAE1,NUP93,NUP58,SAE1,HMG20B,PARK7,NUP62,SENP1,TOLLIP,GNL3L,RNF212B
16_Member	GO Biological Processes	GO:0044766	multi-organism transport	-4.27425	-2.85167	16/70	3837,4927,5901,6233,6950,6993,7175,7311,8480,9688,9818,9984,23633,23636,51160,80145	KPNB1,NUP88,RAN,RPS27A,TCP1,DYNLT1,TPR,UBA52,RAE1,NUP93,NUP58,THOC1,KPNA6,NUP62,VPS28,THOC7
16_Member	GO Biological Processes	GO:1902579	multi-organism localization	-4.27425	-2.85167	16/70	3837,4927,5901,6233,6950,6993,7175,7311,8480,9688,9818,9984,23633,23636,51160,80145	KPNB1,NUP88,RAN,RPS27A,TCP1,DYNLT1,TPR,UBA52,RAE1,NUP93,NUP58,THOC1,KPNA6,NUP62,VPS28,THOC7
16_Member	Reactome Gene Sets	R-HSA-177243	Interactions of Rev with host cellular proteins	-4.21316	-2.80093	11/37	3837,4869,4927,5901,5902,5905,7175,8480,9688,9818,23636	KPNB1,NPM1,NUP88,RAN,RANBP1,RANGAP1,TPR,RAE1,NUP93,NUP58,NUP62
16_Member	Reactome Gene Sets	R-HSA-4615885	SUMOylation of DNA replication proteins	-4.03171	-2.64049	12/45	332,4927,5905,6613,6790,7153,7175,8480,9688,9818,23636,55143	BIRC5,NUP88,RANGAP1,SUMO2,AURKA,TOP2A,TPR,RAE1,NUP93,NUP58,NUP62,CDCA8
16_Member	GO Biological Processes	GO:0075733	intracellular transport of virus	-3.57226	-2.23361	13/57	3837,4927,5901,6233,6993,7175,7311,8480,9688,9818,23633,23636,51160	KPNB1,NUP88,RAN,RPS27A,DYNLT1,TPR,UBA52,RAE1,NUP93,NUP58,KPNA6,NUP62,VPS28
16_Member	GO Biological Processes	GO:0046794	transport of virus	-3.34027	-2.02203	13/60	3837,4927,5901,6233,6993,7175,7311,8480,9688,9818,23633,23636,51160	KPNB1,NUP88,RAN,RPS27A,DYNLT1,TPR,UBA52,RAE1,NUP93,NUP58,KPNA6,NUP62,VPS28
16_Member	Reactome Gene Sets	R-HSA-168325	Viral Messenger RNA Synthesis	-3.20905	-1.90067	11/47	2962,4927,5430,5434,5440,5441,7175,8480,9688,9818,23636	GTF2F1,NUP88,POLR2A,POLR2E,POLR2K,POLR2L,TPR,RAE1,NUP93,NUP58,NUP62
16_Member	Reactome Gene Sets	R-HSA-180746	Nuclear import of Rev protein	-3.13252	-1.8317	9/34	3837,4869,4927,5901,7175,8480,9688,9818,23636	KPNB1,NPM1,NUP88,RAN,TPR,RAE1,NUP93,NUP58,NUP62
16_Member	Reactome Gene Sets	R-HSA-180910	Vpr-mediated nuclear import of PICs	-2.84693	-1.57755	9/37	3159,4927,7175,8480,8815,9688,9818,11168,23636	HMGA1,NUP88,TPR,RAE1,BANF1,NUP93,NUP58,PSIP1,NUP62
16_Member	GO Biological Processes	GO:0097064	ncRNA export from nucleus	-2.75931	-1.5009	9/38	4869,4927,5901,6741,7175,8480,9688,9818,23636	NPM1,NUP88,RAN,SSB,TPR,RAE1,NUP93,NUP58,NUP62
17_Summary	GO Biological Processes	GO:0022613	ribonucleoprotein complex biogenesis	-15.2472	-13.0073	88/462	1153,1653,1654,1736,1983,2971,3320,3326,3692,3921,4736,4869,4927,5036,5393,5901,6122,6125,6130,6134,6135,6136,6154,6155,6165,6169,6175,6187,6193,6194,6201,6203,6209,6217,6223,6227,6229,6232,6234,6430,6628,6631,6632,6636,6732,6733,8568,8666,8668,8669,9045,9775,10181,10528,10728,10856,10969,11168,11224,11340,22803,23064,23076,23451,23521,25804,26156,26609,29997,51065,51096,51491,51504,51602,54059,5…	CIRBP,DDX1,DDX3X,DKC1,EIF5,GTF3A,HSP90AA1,HSP90AB1,EIF6,RPSA,RPL10A,NPM1,NUP88,PA2G4,EXOSC9,RAN,RPL3,RPL5,RPL7A,RPL10,RPL11,RPL12,RPL26,RPL27,RPL35A,RPL38,RPLP0,RPS2,RPS5,RPS6,RPS7,RPS9,RPS15,RPS16,RPS19,RPS21,RPS24,RPS27,RPS28,SRSF5,SNRPB,SNRPC,SNRPD1,SNRPF,SRPK1,SRPK2,RRP1,EIF3G,EIF3I,EIF3J,RPL14,EIF4A3,RBM5,NOP56,PTGES3,RUVBL2,EBNA1BP2,PSIP1,RPL35,EXOSC8,XRN2,SETX,RRP1B,SF3B1,RPL13A,LSM4,RSL1D…
17_Member	GO Biological Processes	GO:0022613	ribonucleoprotein complex biogenesis	-15.2472	-13.0073	88/462	1153,1653,1654,1736,1983,2971,3320,3326,3692,3921,4736,4869,4927,5036,5393,5901,6122,6125,6130,6134,6135,6136,6154,6155,6165,6169,6175,6187,6193,6194,6201,6203,6209,6217,6223,6227,6229,6232,6234,6430,6628,6631,6632,6636,6732,6733,8568,8666,8668,8669,9045,9775,10181,10528,10728,10856,10969,11168,11224,11340,22803,23064,23076,23451,23521,25804,26156,26609,29997,51065,51096,51491,51504,51602,54059,5…	CIRBP,DDX1,DDX3X,DKC1,EIF5,GTF3A,HSP90AA1,HSP90AB1,EIF6,RPSA,RPL10A,NPM1,NUP88,PA2G4,EXOSC9,RAN,RPL3,RPL5,RPL7A,RPL10,RPL11,RPL12,RPL26,RPL27,RPL35A,RPL38,RPLP0,RPS2,RPS5,RPS6,RPS7,RPS9,RPS15,RPS16,RPS19,RPS21,RPS24,RPS27,RPS28,SRSF5,SNRPB,SNRPC,SNRPD1,SNRPF,SRPK1,SRPK2,RRP1,EIF3G,EIF3I,EIF3J,RPL14,EIF4A3,RBM5,NOP56,PTGES3,RUVBL2,EBNA1BP2,PSIP1,RPL35,EXOSC8,XRN2,SETX,RRP1B,SF3B1,RPL13A,LSM4,RSL1D…
17_Member	GO Biological Processes	GO:0042254	ribosome biogenesis	-13.7397	-11.5541	64/298	1654,1736,2971,3692,3921,4736,4869,4927,5036,5393,5901,6122,6125,6130,6134,6135,6136,6154,6155,6165,6169,6175,6187,6193,6194,6201,6203,6209,6217,6223,6227,6229,6232,6234,8568,9045,9775,10528,10969,11224,11340,22803,23076,26156,26609,29997,51065,51096,51491,51504,51602,54059,54433,54552,55011,55178,55272,55646,65003,79050,84946,114049,115416,401466	DDX3X,DKC1,GTF3A,EIF6,RPSA,RPL10A,NPM1,NUP88,PA2G4,EXOSC9,RAN,RPL3,RPL5,RPL7A,RPL10,RPL11,RPL12,RPL26,RPL27,RPL35A,RPL38,RPLP0,RPS2,RPS5,RPS6,RPS7,RPS9,RPS15,RPS16,RPS19,RPS21,RPS24,RPS27,RPS28,RRP1,RPL14,EIF4A3,NOP56,EBNA1BP2,RPL35,EXOSC8,XRN2,RRP1B,RSL1D1,VCX,NOP53,RPS27L,UTP18,NOP16,TRMT112,NOP58,YBEY,GAR1,GNL3L,PIH1D1,MRM3,IMP3,LYAR,MRPL11,NOC4L,LTV1,BUD23,MALSU1,RBIS
17_Member	GO Biological Processes	GO:0016072	rRNA metabolic process	-8.85498	-7.00126	49/256	1736,2971,3692,4691,4736,5036,5393,6125,6130,6135,6154,6155,6165,6187,6194,6201,6203,6209,6217,6223,6227,6229,6232,6234,6597,6598,8568,9045,9775,10528,10969,11224,11340,22803,23076,26156,29997,51096,51504,51602,54059,54433,55011,55178,55272,55646,79050,114049,162989	DKC1,GTF3A,EIF6,NCL,RPL10A,PA2G4,EXOSC9,RPL5,RPL7A,RPL11,RPL26,RPL27,RPL35A,RPS2,RPS6,RPS7,RPS9,RPS15,RPS16,RPS19,RPS21,RPS24,RPS27,RPS28,SMARCA4,SMARCB1,RRP1,RPL14,EIF4A3,NOP56,EBNA1BP2,RPL35,EXOSC8,XRN2,RRP1B,RSL1D1,NOP53,UTP18,TRMT112,NOP58,YBEY,GAR1,PIH1D1,MRM3,IMP3,LYAR,NOC4L,BUD23,DEDD2
17_Member	GO Biological Processes	GO:0006364	rRNA processing	-8.82749	-6.97816	44/217	1736,3692,4736,5036,5393,6125,6130,6135,6154,6155,6165,6187,6194,6201,6203,6209,6217,6223,6227,6229,6232,6234,8568,9045,9775,10528,10969,11224,11340,22803,23076,26156,29997,51096,51504,51602,54059,54433,55011,55178,55272,55646,79050,114049	DKC1,EIF6,RPL10A,PA2G4,EXOSC9,RPL5,RPL7A,RPL11,RPL26,RPL27,RPL35A,RPS2,RPS6,RPS7,RPS9,RPS15,RPS16,RPS19,RPS21,RPS24,RPS27,RPS28,RRP1,RPL14,EIF4A3,NOP56,EBNA1BP2,RPL35,EXOSC8,XRN2,RRP1B,RSL1D1,NOP53,UTP18,TRMT112,NOP58,YBEY,GAR1,PIH1D1,MRM3,IMP3,LYAR,NOC4L,BUD23
17_Member	GO Biological Processes	GO:0034660	ncRNA metabolic process	-6.25538	-4.83355	26/564	2962,3181,4691,4736,5430,5441,6135,6154,6155,6187,6203,6209,6217,6223,6227,6229,6234,6597,8468,9271,10528,11224,23076,51504,55011,113802	GTF2F1,HNRNPA2B1,NCL,RPL10A,POLR2A,POLR2L,RPL11,RPL26,RPL27,RPS2,RPS9,RPS15,RPS16,RPS19,RPS21,RPS24,RPS28,SMARCA4,FKBP6,PIWIL1,NOP56,RPL35,RRP1B,TRMT112,PIH1D1,HENMT1
17_Member	GO Biological Processes	GO:0034470	ncRNA processing	-4.61363	-3.42253	21/383	3181,4736,6125,6130,6154,6155,6187,6203,6209,6217,6223,6227,6229,6232,6234,6741,11224,51096,51602,54059,114049	HNRNPA2B1,RPL10A,RPL5,RPL7A,RPL26,RPL27,RPS2,RPS9,RPS15,RPS16,RPS19,RPS21,RPS24,RPS27,RPS28,SSB,RPL35,UTP18,NOP58,YBEY,BUD23
17_Member	Reactome Gene Sets	R-HSA-6790901	rRNA modification in the nucleus and cytosol	-3.12583	-1.82626	13/63	1736,6187,6194,6201,6203,10528,51096,51504,51602,54433,55272,79050,114049	DKC1,RPS2,RPS6,RPS7,RPS9,NOP56,UTP18,TRMT112,NOP58,GAR1,IMP3,NOC4L,BUD23
18_Summary	GO Biological Processes	GO:0034976	response to endoplasmic reticulum stress	-15.2226	-12.9863	66/293	118,467,468,550,811,821,1047,1191,1649,1654,1938,2033,2137,2907,2923,3300,3303,3309,3725,4000,5770,6449,6734,7184,7353,7415,7494,7873,9114,9709,10018,10130,10134,10211,10399,10488,10613,10897,10955,10961,11236,11315,23376,23435,23645,23753,26608,30827,51009,51060,51136,51569,51608,51726,55666,55829,56005,58515,64061,79089,80279,83667,91304,116138,258010,387923,908,1410,1460,2288,2896,3301,3306,33…	ADD1,ATF3,ATF4,AUP1,CALR,CANX,CLGN,CLU,DDIT3,DDX3X,EEF2,EP300,EXTL3,GRINA,PDIA3,DNAJB2,HSPA1A,HSPA5,JUN,LMNA,PTPN1,SGTA,SRPRA,HSP90B1,UFD1,VCP,XBP1,MANF,ATP6V0D1,HERPUD1,BCL2L11,PDIA6,BCAP31,FLOT1,RACK1,CREB3,ERLIN1,YIF1A,SERINC3,ERP29,RNF139,PARK7,UFL1,TARDBP,PPP1R15A,SDF2L1,TBL2,CXXC1,DERL2,TXNDC12,RNFT1,UFM1,GET4,DNAJB11,NPLOC4,SELENOS,MYDGF,SELENOK,TSPYL2,TMUB2,CDK5RAP3,SESN2,TMEM259,KLHDC3,S…
18_Member	GO Biological Processes	GO:0034976	response to endoplasmic reticulum stress	-15.2226	-12.9863	66/293	118,467,468,550,811,821,1047,1191,1649,1654,1938,2033,2137,2907,2923,3300,3303,3309,3725,4000,5770,6449,6734,7184,7353,7415,7494,7873,9114,9709,10018,10130,10134,10211,10399,10488,10613,10897,10955,10961,11236,11315,23376,23435,23645,23753,26608,30827,51009,51060,51136,51569,51608,51726,55666,55829,56005,58515,64061,79089,80279,83667,91304,116138,258010,387923	ADD1,ATF3,ATF4,AUP1,CALR,CANX,CLGN,CLU,DDIT3,DDX3X,EEF2,EP300,EXTL3,GRINA,PDIA3,DNAJB2,HSPA1A,HSPA5,JUN,LMNA,PTPN1,SGTA,SRPRA,HSP90B1,UFD1,VCP,XBP1,MANF,ATP6V0D1,HERPUD1,BCL2L11,PDIA6,BCAP31,FLOT1,RACK1,CREB3,ERLIN1,YIF1A,SERINC3,ERP29,RNF139,PARK7,UFL1,TARDBP,PPP1R15A,SDF2L1,TBL2,CXXC1,DERL2,TXNDC12,RNFT1,UFM1,GET4,DNAJB11,NPLOC4,SELENOS,MYDGF,SELENOK,TSPYL2,TMUB2,CDK5RAP3,SESN2,TMEM259,KLHDC3,S…
18_Member	GO Biological Processes	GO:0006457	protein folding	-14.1284	-11.9232	55/228	811,821,908,1047,1191,1410,1460,2288,2896,2923,3300,3301,3303,3306,3309,3312,3320,3326,3329,3336,3337,5202,5478,6449,6767,6902,6903,6950,7184,7203,7266,7415,8195,8425,8468,9761,10049,10130,10549,10575,10693,10694,10726,10728,10856,10961,22948,23193,26973,27433,51364,51726,64215,64374,81572	CALR,CANX,CCT6A,CLGN,CLU,CRYAB,CSNK2B,FKBP4,GRN,PDIA3,DNAJB2,DNAJA1,HSPA1A,HSPA2,HSPA5,HSPA8,HSP90AA1,HSP90AB1,HSPD1,HSPE1,DNAJB1,PFDN2,PPIA,SGTA,ST13,TBCA,TBCC,TCP1,HSP90B1,CCT3,DNAJC7,VCP,MKKS,LTBP4,FKBP6,MLEC,DNAJB6,PDIA6,PRDX4,CCT4,CCT6B,CCT8,NUDC,PTGES3,RUVBL2,ERP29,CCT5,GANAB,CHORDC1,TOR2A,ZMYND10,DNAJB11,DNAJC1,SIL1,PDRG1
18_Member	GO Biological Processes	GO:0035966	response to topologically incorrect protein	-13.195	-11.0491	50/204	118,467,468,811,821,1047,1191,1649,2033,2137,3300,3301,3303,3306,3309,3312,3320,3326,3329,3336,3337,4000,5770,6734,7184,7353,7415,7494,7873,9114,9709,10018,10130,10133,10399,10488,10897,23645,23753,26608,30827,51009,51726,55658,55829,56005,64061,80279,116138,387923	ADD1,ATF3,ATF4,CALR,CANX,CLGN,CLU,DDIT3,EP300,EXTL3,DNAJB2,DNAJA1,HSPA1A,HSPA2,HSPA5,HSPA8,HSP90AA1,HSP90AB1,HSPD1,HSPE1,DNAJB1,LMNA,PTPN1,SRPRA,HSP90B1,UFD1,VCP,XBP1,MANF,ATP6V0D1,HERPUD1,BCL2L11,PDIA6,OPTN,RACK1,CREB3,YIF1A,PPP1R15A,SDF2L1,TBL2,CXXC1,DERL2,DNAJB11,RNF126,SELENOS,MYDGF,TSPYL2,CDK5RAP3,KLHDC3,SERP2
18_Member	GO Biological Processes	GO:0006986	response to unfolded protein	-12.7141	-10.6018	46/182	118,467,468,811,821,1047,1649,2033,2137,3300,3301,3303,3306,3309,3312,3320,3326,3329,3336,3337,4000,5770,6734,7184,7415,7494,7873,9114,9709,10018,10130,10133,10399,10488,10897,23645,26608,30827,51009,51726,55829,56005,64061,80279,116138,387923	ADD1,ATF3,ATF4,CALR,CANX,CLGN,DDIT3,EP300,EXTL3,DNAJB2,DNAJA1,HSPA1A,HSPA2,HSPA5,HSPA8,HSP90AA1,HSP90AB1,HSPD1,HSPE1,DNAJB1,LMNA,PTPN1,SRPRA,HSP90B1,VCP,XBP1,MANF,ATP6V0D1,HERPUD1,BCL2L11,PDIA6,OPTN,RACK1,CREB3,YIF1A,PPP1R15A,TBL2,CXXC1,DERL2,DNAJB11,SELENOS,MYDGF,TSPYL2,CDK5RAP3,KLHDC3,SERP2
18_Member	KEGG Pathway	hsa04141	Protein processing in endoplasmic reticulum	-12.3247	-10.2283	43/166	468,811,821,1410,1649,1650,2923,3300,3301,3303,3306,3309,3312,3320,3326,3337,5886,6500,6746,6748,7184,7353,7415,7494,7991,9709,9978,10130,10134,10960,10961,23193,23480,23645,51009,51726,55176,55666,55829,55968,64215,64374,258010	ATF4,CALR,CANX,CRYAB,DDIT3,DDOST,PDIA3,DNAJB2,DNAJA1,HSPA1A,HSPA2,HSPA5,HSPA8,HSP90AA1,HSP90AB1,DNAJB1,RAD23A,SKP1,SSR2,SSR4,HSP90B1,UFD1,VCP,XBP1,TUSC3,HERPUD1,RBX1,PDIA6,BCAP31,LMAN2,ERP29,GANAB,SEC61G,PPP1R15A,DERL2,DNAJB11,SEC61A2,NPLOC4,SELENOS,NSFL1C,DNAJC1,SIL1,SVIP
18_Member	GO Biological Processes	GO:0035967	cellular response to topologically incorrect protein	-11.2436	-9.22554	41/164	118,467,468,811,821,1047,1649,2033,2137,3303,3306,3309,3312,4000,5770,6734,7184,7353,7415,7494,9114,9709,10018,10130,10133,10399,10488,10897,23645,23753,26608,30827,51009,51726,55658,55829,56005,64061,80279,116138,387923	ADD1,ATF3,ATF4,CALR,CANX,CLGN,DDIT3,EP300,EXTL3,HSPA1A,HSPA2,HSPA5,HSPA8,LMNA,PTPN1,SRPRA,HSP90B1,UFD1,VCP,XBP1,ATP6V0D1,HERPUD1,BCL2L11,PDIA6,OPTN,RACK1,CREB3,YIF1A,PPP1R15A,SDF2L1,TBL2,CXXC1,DERL2,DNAJB11,RNF126,SELENOS,MYDGF,TSPYL2,CDK5RAP3,KLHDC3,SERP2
18_Member	GO Biological Processes	GO:0034620	cellular response to unfolded protein	-11.1404	-9.13067	38/145	118,467,468,811,821,1047,1649,2033,2137,3303,3306,3309,3312,4000,5770,6734,7184,7415,7494,9114,9709,10018,10130,10133,10399,10488,10897,23645,26608,30827,51009,51726,55829,56005,64061,80279,116138,387923	ADD1,ATF3,ATF4,CALR,CANX,CLGN,DDIT3,EP300,EXTL3,HSPA1A,HSPA2,HSPA5,HSPA8,LMNA,PTPN1,SRPRA,HSP90B1,VCP,XBP1,ATP6V0D1,HERPUD1,BCL2L11,PDIA6,OPTN,RACK1,CREB3,YIF1A,PPP1R15A,TBL2,CXXC1,DERL2,DNAJB11,SELENOS,MYDGF,TSPYL2,CDK5RAP3,KLHDC3,SERP2
18_Member	GO Biological Processes	GO:0030968	endoplasmic reticulum unfolded protein response	-10.5243	-8.56503	34/125	118,467,468,811,821,1047,1649,2033,2137,3309,4000,5770,6734,7184,7415,7494,9114,9709,10018,10130,10399,10488,10897,23645,26608,30827,51009,51726,55829,56005,64061,80279,116138,387923	ADD1,ATF3,ATF4,CALR,CANX,CLGN,DDIT3,EP300,EXTL3,HSPA5,LMNA,PTPN1,SRPRA,HSP90B1,VCP,XBP1,ATP6V0D1,HERPUD1,BCL2L11,PDIA6,RACK1,CREB3,YIF1A,PPP1R15A,TBL2,CXXC1,DERL2,DNAJB11,SELENOS,MYDGF,TSPYL2,CDK5RAP3,KLHDC3,SERP2
18_Member	Reactome Gene Sets	R-HSA-381119	Unfolded Protein Response (UPR)	-6.42905	-4.77553	23/94	118,467,468,811,1649,2137,3309,4000,5393,6734,7184,7494,9114,9709,10130,10488,10897,11340,30827,51726,56005,64061,116138	ADD1,ATF3,ATF4,CALR,DDIT3,EXTL3,HSPA5,LMNA,EXOSC9,SRPRA,HSP90B1,XBP1,ATP6V0D1,HERPUD1,PDIA6,CREB3,YIF1A,EXOSC8,CXXC1,DNAJB11,MYDGF,TSPYL2,KLHDC3
19_Summary	GO Biological Processes	GO:2001251	negative regulation of chromosome organization	-13.6405	-11.4613	42/147	142,699,701,891,991,1063,1786,1843,3005,3006,3008,3010,3021,3159,3183,3550,3720,4683,5252,5927,6418,6598,6879,7153,7175,7520,8971,9184,9232,9474,10403,10459,23028,23063,23293,29028,54386,54552,54908,55011,55693,373861,118,292,1191,1496,2059,2288,2934,3303,3925,4000,4134,4751,4869,5216,7082,7114,8195,8500,9168,9738,10163,10193,10432,10493,10519,23671,25994,26586,51474,84072,91663,286151,375189,335…	PARP1,BUB1,BUB1B,CCNB1,CDC20,CENPF,DNMT1,DUSP1,H1-0,H1-2,H1-4,H1-6,H3-3B,HMGA1,HNRNPC,IK,JARID2,NBN,PHF1,KDM5A,SET,SMARCB1,TAF7,TOP2A,TPR,XRCC5,H1-10,BUB3,PTTG1,ATG5,NDC80,MAD2L2,KDM1A,WAPL,SMG6,ATAD2,TERF2IP,GNL3L,SPDL1,PIH1D1,KDM4D,H1-9P,ADD1,SLC25A5,CLU,CTNNA2,EPS8,FKBP4,GSN,HSPA1A,STMN1,LMNA,MAP4,NEK2,NPM1,PFN1,TJP1,TMSB4X,MKKS,PPFIA1,TMSB10,CCP110,WASF2,RNF41,RBM14,VAT1,CIB1,TMEFF2,HIGD1A,CK…
19_Member	GO Biological Processes	GO:2001251	negative regulation of chromosome organization	-13.6405	-11.4613	42/147	142,699,701,891,991,1063,1786,1843,3005,3006,3008,3010,3021,3159,3183,3550,3720,4683,5252,5927,6418,6598,6879,7153,7175,7520,8971,9184,9232,9474,10403,10459,23028,23063,23293,29028,54386,54552,54908,55011,55693,373861	PARP1,BUB1,BUB1B,CCNB1,CDC20,CENPF,DNMT1,DUSP1,H1-0,H1-2,H1-4,H1-6,H3-3B,HMGA1,HNRNPC,IK,JARID2,NBN,PHF1,KDM5A,SET,SMARCB1,TAF7,TOP2A,TPR,XRCC5,H1-10,BUB3,PTTG1,ATG5,NDC80,MAD2L2,KDM1A,WAPL,SMG6,ATAD2,TERF2IP,GNL3L,SPDL1,PIH1D1,KDM4D,H1-9P
19_Member	GO Biological Processes	GO:0010639	negative regulation of organelle organization	-12.1563	-10.0677	75/410	118,142,292,699,701,891,991,1063,1191,1496,1786,1843,2059,2288,2934,3005,3006,3008,3010,3021,3159,3183,3303,3550,3720,3925,4000,4134,4683,4751,4869,5216,5252,5927,6418,6598,6879,7082,7114,7153,7175,7520,8195,8500,8971,9168,9184,9232,9474,9738,10163,10193,10403,10432,10459,10493,10519,23028,23063,23293,23671,25994,26586,29028,51474,54386,54552,54908,55011,55693,84072,91663,286151,373861,375189	ADD1,PARP1,SLC25A5,BUB1,BUB1B,CCNB1,CDC20,CENPF,CLU,CTNNA2,DNMT1,DUSP1,EPS8,FKBP4,GSN,H1-0,H1-2,H1-4,H1-6,H3-3B,HMGA1,HNRNPC,HSPA1A,IK,JARID2,STMN1,LMNA,MAP4,NBN,NEK2,NPM1,PFN1,PHF1,KDM5A,SET,SMARCB1,TAF7,TJP1,TMSB4X,TOP2A,TPR,XRCC5,MKKS,PPFIA1,H1-10,TMSB10,BUB3,PTTG1,ATG5,CCP110,WASF2,RNF41,NDC80,RBM14,MAD2L2,VAT1,CIB1,KDM1A,WAPL,SMG6,TMEFF2,HIGD1A,CKAP2,ATAD2,LIMA1,TERF2IP,GNL3L,SPDL1,PIH1D1,KD…
19_Member	GO Biological Processes	GO:0051129	negative regulation of cellular component organization	-11.7548	-9.70053	114/764	118,142,292,335,387,699,701,891,991,998,1063,1191,1410,1471,1496,1654,1786,1843,2033,2048,2059,2288,2934,3005,3006,3008,3010,3021,3146,3159,3183,3300,3303,3306,3309,3312,3337,3397,3550,3720,3925,3949,3956,4000,4043,4134,4683,4751,4869,5216,5252,5879,5927,6049,6092,6418,6598,6879,7082,7114,7153,7175,7417,7431,7520,8195,8500,8971,9168,9184,9232,9474,9738,10049,10163,10193,10399,10403,10432,10459,10…	ADD1,PARP1,SLC25A5,APOA1,RHOA,BUB1,BUB1B,CCNB1,CDC20,CDC42,CENPF,CLU,CRYAB,CST3,CTNNA2,DDX3X,DNMT1,DUSP1,EP300,EPHB2,EPS8,FKBP4,GSN,H1-0,H1-2,H1-4,H1-6,H3-3B,HMGB1,HMGA1,HNRNPC,DNAJB2,HSPA1A,HSPA2,HSPA5,HSPA8,DNAJB1,ID1,IK,JARID2,STMN1,LDLR,LGALS1,LMNA,LRPAP1,MAP4,NBN,NEK2,NPM1,PFN1,PHF1,RAC1,KDM5A,RNF6,ROBO2,SET,SMARCB1,TAF7,TJP1,TMSB4X,TOP2A,TPR,VDAC2,VIM,XRCC5,MKKS,PPFIA1,H1-10,TMSB10,BUB3,PTT…
20_Summary	CORUM	CORUM:5380	TRBP containing complex (DICER, RPL7A, EIF6, MOV10 and subunits of the 60S ribosomal particle)	-13.1345	-11.3431	12/25	4736,6130,6137,6142,6143,6155,6156,6161,6165,6168,6176,25873	RPL10A,RPL7A,RPL13,RPL18A,RPL19,RPL27,RPL30,RPL32,RPL35A,RPL37A,RPLP1,RPL36
20_Member	CORUM	CORUM:5380	TRBP containing complex (DICER, RPL7A, EIF6, MOV10 and subunits of the 60S ribosomal particle)	-13.1345	-11.3431	12/25	4736,6130,6137,6142,6143,6155,6156,6161,6165,6168,6176,25873	RPL10A,RPL7A,RPL13,RPL18A,RPL19,RPL27,RPL30,RPL32,RPL35A,RPL37A,RPLP1,RPL36

## Sheet: ClassI_down-regulated_gene_GO
GroupID	Category	Term	Description	LogP	Log(q-value)	InTerm_InList	Genes	Symbols
1_Summary	GO Biological Processes	GO:0007276	gamete generation	-21.4674	-17.1483	143/702	102,558,646,676,881,1390,1459,1538,1539,1654,1912,2296,2475,2649,2697,3267,3479,4090,4192,4846,4956,4957,5010,5049,5224,5241,5620,5887,5889,5926,6045,6498,6595,6627,6647,6676,6691,6847,6954,7046,7130,7141,7142,7272,7314,7917,8239,8382,8531,8554,8654,8894,9519,9576,9757,9985,10134,10461,10549,10766,10927,10942,11218,22873,23139,23198,25911,26003,26064,26256,26609,29999,50511,51207,51247,51298,5136…	ADAM10,AXL,BNC1,BRDT,CCIN,CREM,CSNK2A2,CYLC1,CYLC2,DDX3X,PHC2,FOXC1,MTOR,NR6A1,GJA1,AGFG1,IGF1,SMAD5,MDK,NOS3,ODF1,ODF2,CLDN11,PAFAH1B2,PGAM2,PGR,PRM2,RAD23B,RAD51C,ARID4A,RNF2,SKIL,SMARCA2,SNRPA1,SOD1,SPAG4,SPINK2,SYCP1,TCP11,TGFBR1,TNFAIP6,TNP1,TNP2,TTK,UBB,BAG6,USP9X,NME5,YBX3,PIAS1,PDE5A,EIF2S2,TBPL1,SPAG6,KMT2B,REC8,BCAP31,MERTK,PRDX4,TOB2,SPIN1,PRSS21,DDX20,DZIP1,MAST2,PSME4,DPCD,GORASP2,RA…
1_Member	GO Biological Processes	GO:0007276	gamete generation	-21.4674	-17.1483	143/702	102,558,646,676,881,1390,1459,1538,1539,1654,1912,2296,2475,2649,2697,3267,3479,4090,4192,4846,4956,4957,5010,5049,5224,5241,5620,5887,5889,5926,6045,6498,6595,6627,6647,6676,6691,6847,6954,7046,7130,7141,7142,7272,7314,7917,8239,8382,8531,8554,8654,8894,9519,9576,9757,9985,10134,10461,10549,10766,10927,10942,11218,22873,23139,23198,25911,26003,26064,26256,26609,29999,50511,51207,51247,51298,5136…	ADAM10,AXL,BNC1,BRDT,CCIN,CREM,CSNK2A2,CYLC1,CYLC2,DDX3X,PHC2,FOXC1,MTOR,NR6A1,GJA1,AGFG1,IGF1,SMAD5,MDK,NOS3,ODF1,ODF2,CLDN11,PAFAH1B2,PGAM2,PGR,PRM2,RAD23B,RAD51C,ARID4A,RNF2,SKIL,SMARCA2,SNRPA1,SOD1,SPAG4,SPINK2,SYCP1,TCP11,TGFBR1,TNFAIP6,TNP1,TNP2,TTK,UBB,BAG6,USP9X,NME5,YBX3,PIAS1,PDE5A,EIF2S2,TBPL1,SPAG6,KMT2B,REC8,BCAP31,MERTK,PRDX4,TOB2,SPIN1,PRSS21,DDX20,DZIP1,MAST2,PSME4,DPCD,GORASP2,RA…
1_Member	GO Biological Processes	GO:0048232	male gamete generation	-19.9316	-16.0031	121/567	102,558,646,676,881,1390,1459,1538,1539,1912,2697,3267,4956,4957,5010,5049,5224,5620,5887,5889,5926,6498,6595,6627,6647,6676,6691,6847,6954,7141,7142,7314,7917,8382,8531,8554,9519,9576,9985,10134,10461,10549,10942,22873,23139,23198,25911,26003,26064,26256,26609,29999,50511,51207,51247,51298,51361,51465,51668,51686,53340,54558,54763,55329,55706,55818,56154,56603,57446,58531,59338,64180,64224,79925…	ADAM10,AXL,BNC1,BRDT,CCIN,CREM,CSNK2A2,CYLC1,CYLC2,PHC2,GJA1,AGFG1,ODF1,ODF2,CLDN11,PAFAH1B2,PGAM2,PRM2,RAD23B,RAD51C,ARID4A,SKIL,SMARCA2,SNRPA1,SOD1,SPAG4,SPINK2,SYCP1,TCP11,TNP1,TNP2,UBB,BAG6,NME5,YBX3,PIAS1,TBPL1,SPAG6,REC8,BCAP31,MERTK,PRDX4,PRSS21,DZIP1,MAST2,PSME4,DPCD,GORASP2,RAI14,CABYR,VCX,FSCN3,SYCP3,DUSP13,PAIP2,THEG,HOOK1,UBE2J1,HSPB11,OAZ3,SPA17,SPATA6,ROPN1,MNS1,NDC1,KDM3A,TEX15,CYP…
1_Member	GO Biological Processes	GO:0007283	spermatogenesis	-19.8451	-16.0031	118/547	102,558,646,676,881,1390,1459,1538,1539,1912,2697,3267,4956,4957,5010,5049,5224,5620,5887,5889,5926,6498,6595,6627,6647,6676,6691,6847,6954,7141,7142,7917,8382,8531,8554,9519,9576,9985,10134,10461,10549,10942,22873,23139,23198,25911,26003,26064,26256,26609,29999,50511,51207,51247,51298,51361,51465,51668,51686,53340,54558,54763,55329,55706,55818,56154,56603,57446,58531,59338,64224,79925,81616,8189…	ADAM10,AXL,BNC1,BRDT,CCIN,CREM,CSNK2A2,CYLC1,CYLC2,PHC2,GJA1,AGFG1,ODF1,ODF2,CLDN11,PAFAH1B2,PGAM2,PRM2,RAD23B,RAD51C,ARID4A,SKIL,SMARCA2,SNRPA1,SOD1,SPAG4,SPINK2,SYCP1,TCP11,TNP1,TNP2,BAG6,NME5,YBX3,PIAS1,TBPL1,SPAG6,REC8,BCAP31,MERTK,PRDX4,PRSS21,DZIP1,MAST2,PSME4,DPCD,GORASP2,RAI14,CABYR,VCX,FSCN3,SYCP3,DUSP13,PAIP2,THEG,HOOK1,UBE2J1,HSPB11,OAZ3,SPA17,SPATA6,ROPN1,MNS1,NDC1,KDM3A,TEX15,CYP26B1…
1_Member	GO Biological Processes	GO:0007286	spermatid development	-11.9644	-8.8445	44/155	3267,4957,5620,6595,6691,6847,6954,7141,7142,8382,9519,9576,9985,23198,26256,29999,50511,51361,51465,54763,55818,81892,83700,83942,83983,83990,93661,124626,132141,132612,160762,168391,171482,171483,171484,255626,283417,284071,285588,317719,341567,347732,349152,374768	AGFG1,ODF2,PRM2,SMARCA2,SPINK2,SYCP1,TCP11,TNP1,TNP2,NME5,TBPL1,SPAG6,REC8,PSME4,CABYR,FSCN3,SYCP3,HOOK1,UBE2J1,ROPN1,KDM3A,SLIRP,JAM3,TSSK1B,TSSK6,BRIP1,CAPZA3,ZPBP2,IQCF1,ADAD1,CCDC63,GALNTL5,FAM9A,FAM9B,FAM9C,H2BC1,DPY19L2,MEIOC,EFCAB9,KLHL10,H1-7,CATSPER3,DPY19L2P2,SPEM1
1_Member	GO Biological Processes	GO:0048515	spermatid differentiation	-11.9595	-8.8445	45/161	3267,4957,5620,6595,6691,6847,6954,7141,7142,8382,9519,9576,9985,23139,23198,26256,29999,50511,51361,51465,54763,55818,81892,83700,83942,83983,83990,93661,124626,132141,132612,160762,168391,171482,171483,171484,255626,283417,284071,285588,317719,341567,347732,349152,374768	AGFG1,ODF2,PRM2,SMARCA2,SPINK2,SYCP1,TCP11,TNP1,TNP2,NME5,TBPL1,SPAG6,REC8,MAST2,PSME4,CABYR,FSCN3,SYCP3,HOOK1,UBE2J1,ROPN1,KDM3A,SLIRP,JAM3,TSSK1B,TSSK6,BRIP1,CAPZA3,ZPBP2,IQCF1,ADAD1,CCDC63,GALNTL5,FAM9A,FAM9B,FAM9C,H2BC1,DPY19L2,MEIOC,EFCAB9,KLHL10,H1-7,CATSPER3,DPY19L2P2,SPEM1
1_Member	GO Biological Processes	GO:0022412	cellular process involved in reproduction in multicellular organism	-11.8009	-8.71228	73/349	676,2296,2475,3267,3479,4090,4192,4957,5620,5889,6045,6595,6677,6691,6847,6954,7046,7141,7142,7272,7314,8382,8654,9519,9576,9757,9985,11218,22873,23139,23198,26256,29999,50511,51361,51465,54763,55818,56154,56603,57151,64180,81892,83700,83942,83983,83990,93661,122402,124626,124912,132141,132612,160762,168391,171482,171483,171484,221656,246777,254528,255626,283417,284071,284680,285588,317719,341567…	BRDT,FOXC1,MTOR,AGFG1,IGF1,SMAD5,MDK,ODF2,PRM2,RAD51C,RNF2,SMARCA2,SPAM1,SPINK2,SYCP1,TCP11,TGFBR1,TNP1,TNP2,TTK,UBB,NME5,PDE5A,TBPL1,SPAG6,KMT2B,REC8,DDX20,DZIP1,MAST2,PSME4,CABYR,FSCN3,SYCP3,HOOK1,UBE2J1,ROPN1,KDM3A,TEX15,CYP26B1,LYZL6,DPEP3,SLIRP,JAM3,TSSK1B,TSSK6,BRIP1,CAPZA3,TDRD9,ZPBP2,SPACA3,IQCF1,ADAD1,CCDC63,GALNTL5,FAM9A,FAM9B,FAM9C,KDM1B,SPESP1,MEIOB,H2BC1,DPY19L2,MEIOC,SPATA46,EFCAB9,…
1_Member	GO Biological Processes	GO:0003006	developmental process involved in reproduction	-11.3085	-8.31163	115/683	558,595,677,682,867,1027,1396,1471,1495,1602,2296,2316,2475,2697,3267,3326,3400,3417,3479,3553,3880,4090,4192,4435,4846,4853,4957,5156,5159,5241,5270,5594,5595,5604,5620,5654,5727,5728,5740,5926,6045,6240,6595,6599,6647,6691,6847,6954,7026,7046,7141,7142,7314,8382,8433,8531,8654,8894,9394,9519,9576,9757,9985,10155,10461,10549,10935,10959,11218,22873,23139,23198,23213,23639,25836,25976,26256,29999…	AXL,CCND1,ZFP36L1,BSG,CBL,CDKN1B,CRIP1,CST3,CTNNA1,DACH1,FOXC1,FLNA,MTOR,GJA1,AGFG1,HSP90AB1,ID4,IDH1,IGF1,IL1B,KRT19,SMAD5,MDK,CITED1,NOS3,NOTCH2,ODF2,PDGFRA,PDGFRB,PGR,SERPINE2,MAPK1,MAPK3,MAP2K1,PRM2,HTRA1,PTCH1,PTEN,PTGIS,ARID4A,RNF2,RRM1,SMARCA2,SMARCC1,SOD1,SPINK2,SYCP1,TCP11,NR2F2,TGFBR1,TNP1,TNP2,UBB,NME5,UTF1,YBX3,PDE5A,EIF2S2,HS6ST1,TBPL1,SPAG6,KMT2B,REC8,TRIM28,MERTK,PRDX4,PRDX3,TMED2,…
1_Member	GO Biological Processes	GO:0007281	germ cell development	-9.31631	-6.44436	55/259	2475,3267,3479,4090,4192,4957,5620,6045,6595,6691,6847,6954,7141,7142,8382,8654,9519,9576,9757,9985,11218,22873,23198,26256,29999,50511,51361,51465,54763,55818,81892,83700,83942,83983,83990,93661,124626,132141,132612,160762,168391,171482,171483,171484,255626,283417,284071,285588,317719,341567,347688,347732,349152,374768,101928601	MTOR,AGFG1,IGF1,SMAD5,MDK,ODF2,PRM2,RNF2,SMARCA2,SPINK2,SYCP1,TCP11,TNP1,TNP2,NME5,PDE5A,TBPL1,SPAG6,KMT2B,REC8,DDX20,DZIP1,PSME4,CABYR,FSCN3,SYCP3,HOOK1,UBE2J1,ROPN1,KDM3A,SLIRP,JAM3,TSSK1B,TSSK6,BRIP1,CAPZA3,ZPBP2,IQCF1,ADAD1,CCDC63,GALNTL5,FAM9A,FAM9B,FAM9C,H2BC1,DPY19L2,MEIOC,EFCAB9,KLHL10,H1-7,TUBB8,CATSPER3,DPY19L2P2,SPEM1,MEI4
2_Summary	GO Biological Processes	GO:0030198	extracellular matrix organization	-16.9368	-12.6177	28/373	2,165,633,1278,1287,1291,1292,1306,1462,2022,2199,2200,2296,2934,3912,4035,4313,4629,5156,5654,6678,7077,10319,10516,64094,80781,83716,84168,4053,5549,8425,64093,137902,87,595,2316,3479,4638,5159,5604,5906,6464,7791,10398,1975,2782,5516,5525,64764,975,6711	A2M,AEBP1,BGN,COL1A2,COL4A5,COL6A1,COL6A2,COL15A1,VCAN,ENG,FBLN2,FBN1,FOXC1,GSN,LAMB1,LRP1,MMP2,MYH11,PDGFRA,HTRA1,SPARC,TIMP2,LAMC3,FBLN5,SMOC2,COL18A1,CRISPLD2,ANTXR1,LTBP2,PRELP,LTBP4,SMOC1,PXDNL,ACTN1,CCND1,FLNA,IGF1,MYLK,PDGFRB,MAP2K1,RAP1A,SHC1,ZYX,MYL9,EIF4B,GNB1,PPP2CB,PPP2R5A,CREB3L2,CD81,SPTBN1
2_Member	GO Biological Processes	GO:0030198	extracellular matrix organization	-16.9368	-12.6177	28/373	2,165,633,1278,1287,1291,1292,1306,1462,2022,2199,2200,2296,2934,3912,4035,4313,4629,5156,5654,6678,7077,10319,10516,64094,80781,83716,84168	A2M,AEBP1,BGN,COL1A2,COL4A5,COL6A1,COL6A2,COL15A1,VCAN,ENG,FBLN2,FBN1,FOXC1,GSN,LAMB1,LRP1,MMP2,MYH11,PDGFRA,HTRA1,SPARC,TIMP2,LAMC3,FBLN5,SMOC2,COL18A1,CRISPLD2,ANTXR1
2_Member	GO Biological Processes	GO:0043062	extracellular structure organization	-15.3666	-11.3485	28/429	2,165,633,1278,1287,1291,1292,1306,1462,2022,2199,2200,2296,2934,3912,4035,4313,4629,5156,5654,6678,7077,10319,10516,64094,80781,83716,84168	A2M,AEBP1,BGN,COL1A2,COL4A5,COL6A1,COL6A2,COL15A1,VCAN,ENG,FBLN2,FBN1,FOXC1,GSN,LAMB1,LRP1,MMP2,MYH11,PDGFRA,HTRA1,SPARC,TIMP2,LAMC3,FBLN5,SMOC2,COL18A1,CRISPLD2,ANTXR1
2_Member	Canonical Pathways	M5884	NABA CORE MATRISOME	-13.9418	-10.2248	22/275	165,633,1278,1287,1291,1292,1306,1462,2199,2200,3912,4053,5549,6678,8425,10319,10516,64093,64094,80781,83716,137902	AEBP1,BGN,COL1A2,COL4A5,COL6A1,COL6A2,COL15A1,VCAN,FBLN2,FBN1,LAMB1,LTBP2,PRELP,SPARC,LTBP4,LAMC3,FBLN5,SMOC1,SMOC2,COL18A1,CRISPLD2,PXDNL
2_Member	KEGG Pathway	hsa04510	Focal adhesion	-12.3978	-8.92381	18/199	87,595,1278,1287,1291,1292,2316,3479,3912,4638,5156,5159,5604,5906,6464,7791,10319,10398	ACTN1,CCND1,COL1A2,COL4A5,COL6A1,COL6A2,FLNA,IGF1,LAMB1,MYLK,PDGFRA,PDGFRB,MAP2K1,RAP1A,SHC1,ZYX,LAMC3,MYL9
2_Member	Reactome Gene Sets	R-HSA-1474244	Extracellular matrix organization	-12.1652	-8.77662	21/301	2,87,633,1278,1287,1291,1292,1306,1462,2199,2200,3912,4053,4313,5654,6678,7077,8425,10319,10516,80781	A2M,ACTN1,BGN,COL1A2,COL4A5,COL6A1,COL6A2,COL15A1,VCAN,FBLN2,FBN1,LAMB1,LTBP2,MMP2,HTRA1,SPARC,TIMP2,LTBP4,LAMC3,FBLN5,COL18A1
2_Member	Reactome Gene Sets	R-HSA-1474228	Degradation of the extracellular matrix	-8.17497	-5.81011	12/140	2,1278,1287,1291,1292,1306,2200,3912,4313,5654,7077,80781	A2M,COL1A2,COL4A5,COL6A1,COL6A2,COL15A1,FBN1,LAMB1,MMP2,HTRA1,TIMP2,COL18A1
2_Member	Canonical Pathways	M5887	NABA BASEMENT MEMBRANES	-7.15135	-5.00543	7/40	1287,1291,1292,1306,3912,10319,80781	COL4A5,COL6A1,COL6A2,COL15A1,LAMB1,LAMC3,COL18A1
2_Member	KEGG Pathway	hsa04151	PI3K-Akt signaling pathway	-6.92278	-4.83156	16/342	595,1278,1287,1291,1292,1975,2782,3479,3912,5156,5159,5516,5525,5604,10319,64764	CCND1,COL1A2,COL4A5,COL6A1,COL6A2,EIF4B,GNB1,IGF1,LAMB1,PDGFRA,PDGFRB,PPP2CB,PPP2R5A,MAP2K1,LAMC3,CREB3L2
2_Member	Canonical Pathways	M18	PID INTEGRIN1 PATHWAY	-6.80148	-4.73523	8/66	975,1278,1287,1291,1292,2200,3912,80781	CD81,COL1A2,COL4A5,COL6A1,COL6A2,FBN1,LAMB1,COL18A1
2_Member	Reactome Gene Sets	R-HSA-3000178	ECM proteoglycans	-6.31928	-4.35429	8/76	633,1278,1287,1291,1292,1462,3912,6678	BGN,COL1A2,COL4A5,COL6A1,COL6A2,VCAN,LAMB1,SPARC
2_Member	Reactome Gene Sets	R-HSA-1442490	Collagen degradation	-5.70948	-3.87182	7/64	1278,1287,1291,1292,1306,4313,80781	COL1A2,COL4A5,COL6A1,COL6A2,COL15A1,MMP2,COL18A1
2_Member	Canonical Pathways	M3005	NABA COLLAGENS	-5.53761	-3.74485	6/44	1278,1287,1291,1292,1306,80781	COL1A2,COL4A5,COL6A1,COL6A2,COL15A1,COL18A1
2_Member	Reactome Gene Sets	R-HSA-8948216	Collagen chain trimerization	-5.53761	-3.74485	6/44	1278,1287,1291,1292,1306,80781	COL1A2,COL4A5,COL6A1,COL6A2,COL15A1,COL18A1
2_Member	Reactome Gene Sets	R-HSA-2022090	Assembly of collagen fibrils and other multimeric structures	-4.69811	-3.09751	6/61	1278,1287,1291,1292,1306,80781	COL1A2,COL4A5,COL6A1,COL6A2,COL15A1,COL18A1
2_Member	Reactome Gene Sets	R-HSA-1650814	Collagen biosynthesis and modifying enzymes	-4.46331	-2.93023	6/67	1278,1287,1291,1292,1306,80781	COL1A2,COL4A5,COL6A1,COL6A2,COL15A1,COL18A1
2_Member	Canonical Pathways	M198	PID SYNDECAN 1 PATHWAY	-4.20774	-2.73682	5/46	1278,1287,1291,1292,1306	COL1A2,COL4A5,COL6A1,COL6A2,COL15A1
2_Member	Canonical Pathways	M160	PID AVB3 INTEGRIN PATHWAY	-4.18485	-2.71884	6/75	1278,1287,1291,1292,1306,3479	COL1A2,COL4A5,COL6A1,COL6A2,COL15A1,IGF1
2_Member	KEGG Pathway	hsa04512	ECM-receptor interaction	-3.96763	-2.55701	6/82	1278,1287,1291,1292,3912,10319	COL1A2,COL4A5,COL6A1,COL6A2,LAMB1,LAMC3
2_Member	Reactome Gene Sets	R-HSA-216083	Integrin cell surface interactions	-3.88095	-2.49228	6/85	1278,1287,1291,1292,2200,80781	COL1A2,COL4A5,COL6A1,COL6A2,FBN1,COL18A1
2_Member	Reactome Gene Sets	R-HSA-1474290	Collagen formation	-3.74402	-2.39805	6/90	1278,1287,1291,1292,1306,80781	COL1A2,COL4A5,COL6A1,COL6A2,COL15A1,COL18A1
2_Member	KEGG Pathway	hsa04974	Protein digestion and absorption	-3.74402	-2.39805	6/90	1278,1287,1291,1292,1306,80781	COL1A2,COL4A5,COL6A1,COL6A2,COL15A1,COL18A1
2_Member	Reactome Gene Sets	R-HSA-186797	Signaling by PDGF	-3.7223	-2.38272	5/58	1287,1291,1292,5156,5159	COL4A5,COL6A1,COL6A2,PDGFRA,PDGFRB
2_Member	Reactome Gene Sets	R-HSA-375165	NCAM signaling for neurite out-growth	-2.57406	-1.58557	4/63	1287,1291,1292,6711	COL4A5,COL6A1,COL6A2,SPTBN1
2_Member	Reactome Gene Sets	R-HSA-419037	NCAM1 interactions	-2.17551	-1.31775	3/42	1287,1291,1292	COL4A5,COL6A1,COL6A2
3_Summary	Reactome Gene Sets	R-HSA-1640170	Cell Cycle	-15.4769	-11.7598	125/673	595,898,990,1021,1022,1027,1028,1104,1111,1459,1781,1783,1859,3326,3842,4085,4194,4683,4928,4957,5500,5516,5525,5527,5529,5557,5594,5595,5682,5683,5689,5691,5694,5701,5704,5705,5707,5717,5862,5885,5889,5901,5903,5905,5932,5934,6118,6232,6241,6249,6500,6847,7029,7277,7280,7314,7316,7324,7329,7465,7514,7534,7840,8021,8318,8364,8379,8454,8467,8556,8655,8881,9126,9212,9491,9631,9735,9861,9978,9985,10…	CCND1,CCNE1,CDC6,CDK6,CDK7,CDKN1B,CDKN1C,RCC1,CHEK1,CSNK2A2,DYNC1I2,DYNC1LI2,DYRK1A,HSP90AB1,TNPO1,MAD2L1,MDM4,NBN,NUP98,ODF2,PPP1CB,PPP2CB,PPP2R5A,PPP2R5C,PPP2R5E,PRIM1,MAPK1,MAPK3,PSMA1,PSMA2,PSMB1,PSMB3,PSMB6,PSMC2,PSMC4,PSMC5,PSMD1,PSMD11,RAB2A,RAD21,RAD51C,RAN,RANBP2,RANGAP1,RBBP8,RBL2,RPA2,RPS27,RRM2,CLIP1,SKP1,SYCP1,TFDP2,TUBA4A,TUBB2A,UBB,UBC,UBE2E1,UBE2I,WEE1,XPO1,YWHAZ,ALMS1,NUP214,CDC4…
3_Member	Reactome Gene Sets	R-HSA-1640170	Cell Cycle	-15.4769	-11.7598	125/673	595,898,990,1021,1022,1027,1028,1104,1111,1459,1781,1783,1859,3326,3842,4085,4194,4683,4928,4957,5500,5516,5525,5527,5529,5557,5594,5595,5682,5683,5689,5691,5694,5701,5704,5705,5707,5717,5862,5885,5889,5901,5903,5905,5932,5934,6118,6232,6241,6249,6500,6847,7029,7277,7280,7314,7316,7324,7329,7465,7514,7534,7840,8021,8318,8364,8379,8454,8467,8556,8655,8881,9126,9212,9491,9631,9735,9861,9978,9985,10…	CCND1,CCNE1,CDC6,CDK6,CDK7,CDKN1B,CDKN1C,RCC1,CHEK1,CSNK2A2,DYNC1I2,DYNC1LI2,DYRK1A,HSP90AB1,TNPO1,MAD2L1,MDM4,NBN,NUP98,ODF2,PPP1CB,PPP2CB,PPP2R5A,PPP2R5C,PPP2R5E,PRIM1,MAPK1,MAPK3,PSMA1,PSMA2,PSMB1,PSMB3,PSMB6,PSMC2,PSMC4,PSMC5,PSMD1,PSMD11,RAB2A,RAD21,RAD51C,RAN,RANBP2,RANGAP1,RBBP8,RBL2,RPA2,RPS27,RRM2,CLIP1,SKP1,SYCP1,TFDP2,TUBA4A,TUBB2A,UBB,UBC,UBE2E1,UBE2I,WEE1,XPO1,YWHAZ,ALMS1,NUP214,CDC4…
3_Member	Reactome Gene Sets	R-HSA-69278	Cell Cycle, Mitotic	-13.3553	-9.81432	105/560	595,898,990,1021,1022,1027,1028,1104,1459,1781,1783,1859,3326,3842,4085,4928,4957,5500,5516,5525,5527,5529,5557,5594,5595,5682,5683,5689,5691,5694,5701,5704,5705,5707,5717,5862,5885,5901,5903,5905,5934,6118,6232,6241,6249,6500,7029,7277,7280,7314,7316,7324,7329,7465,7514,7840,8021,8318,8364,8379,8454,8556,8655,8881,9126,9212,9491,9631,9735,9861,9978,10382,10393,10592,10762,10776,11004,11064,22995…	CCND1,CCNE1,CDC6,CDK6,CDK7,CDKN1B,CDKN1C,RCC1,CSNK2A2,DYNC1I2,DYNC1LI2,DYRK1A,HSP90AB1,TNPO1,MAD2L1,NUP98,ODF2,PPP1CB,PPP2CB,PPP2R5A,PPP2R5C,PPP2R5E,PRIM1,MAPK1,MAPK3,PSMA1,PSMA2,PSMB1,PSMB3,PSMB6,PSMC2,PSMC4,PSMC5,PSMD1,PSMD11,RAB2A,RAD21,RAN,RANBP2,RANGAP1,RBL2,RPA2,RPS27,RRM2,CLIP1,SKP1,TFDP2,TUBA4A,TUBB2A,UBB,UBC,UBE2E1,UBE2I,WEE1,XPO1,ALMS1,NUP214,CDC45,H4C3,MAD1L1,CUL1,CDC14A,DYNLL1,CDC16,S…
3_Member	Reactome Gene Sets	R-HSA-68882	Mitotic Anaphase	-12.6289	-9.30979	58/235	1104,1781,1783,3842,4085,4928,5516,5525,5527,5529,5682,5683,5689,5691,5694,5701,5704,5705,5707,5717,5885,5901,5903,5905,6232,6249,7277,7280,7314,7316,7324,7329,7514,8379,8655,8881,9126,9212,9491,9631,9735,9861,10382,10393,11004,23047,23122,23141,23198,23244,55706,55839,84617,112714,119504,128866,347688,378708	RCC1,DYNC1I2,DYNC1LI2,TNPO1,MAD2L1,NUP98,PPP2CB,PPP2R5A,PPP2R5C,PPP2R5E,PSMA1,PSMA2,PSMB1,PSMB3,PSMB6,PSMC2,PSMC4,PSMC5,PSMD1,PSMD11,RAD21,RAN,RANBP2,RANGAP1,RPS27,CLIP1,TUBA4A,TUBB2A,UBB,UBC,UBE2E1,UBE2I,XPO1,MAD1L1,DYNLL1,CDC16,SMC3,AURKB,PSMF1,NUP155,KNTC1,PSMD6,TUBB4A,ANAPC10,KIF2C,PDS5B,CLASP2,ANKLE2,PSME4,PDS5A,NDC1,CENPN,TUBB6,TUBA3E,ANAPC16,CHMP4B,TUBB8,CENPS
3_Member	Reactome Gene Sets	R-HSA-2555396	Mitotic Metaphase and Anaphase	-12.5444	-9.30449	58/236	1104,1781,1783,3842,4085,4928,5516,5525,5527,5529,5682,5683,5689,5691,5694,5701,5704,5705,5707,5717,5885,5901,5903,5905,6232,6249,7277,7280,7314,7316,7324,7329,7514,8379,8655,8881,9126,9212,9491,9631,9735,9861,10382,10393,11004,23047,23122,23141,23198,23244,55706,55839,84617,112714,119504,128866,347688,378708	RCC1,DYNC1I2,DYNC1LI2,TNPO1,MAD2L1,NUP98,PPP2CB,PPP2R5A,PPP2R5C,PPP2R5E,PSMA1,PSMA2,PSMB1,PSMB3,PSMB6,PSMC2,PSMC4,PSMC5,PSMD1,PSMD11,RAD21,RAN,RANBP2,RANGAP1,RPS27,CLIP1,TUBA4A,TUBB2A,UBB,UBC,UBE2E1,UBE2I,XPO1,MAD1L1,DYNLL1,CDC16,SMC3,AURKB,PSMF1,NUP155,KNTC1,PSMD6,TUBB4A,ANAPC10,KIF2C,PDS5B,CLASP2,ANKLE2,PSME4,PDS5A,NDC1,CENPN,TUBB6,TUBA3E,ANAPC16,CHMP4B,TUBB8,CENPS
3_Member	Reactome Gene Sets	R-HSA-2467813	Separation of Sister Chromatids	-12.1095	-8.93656	50/190	1781,1783,4085,4928,5516,5525,5527,5529,5682,5683,5689,5691,5694,5701,5704,5705,5707,5717,5885,5903,5905,6232,6249,7277,7280,7314,7316,7324,7514,8379,8655,8881,9126,9212,9491,9735,9861,10382,10393,11004,23047,23122,23198,23244,55839,84617,112714,119504,347688,378708	DYNC1I2,DYNC1LI2,MAD2L1,NUP98,PPP2CB,PPP2R5A,PPP2R5C,PPP2R5E,PSMA1,PSMA2,PSMB1,PSMB3,PSMB6,PSMC2,PSMC4,PSMC5,PSMD1,PSMD11,RAD21,RANBP2,RANGAP1,RPS27,CLIP1,TUBA4A,TUBB2A,UBB,UBC,UBE2E1,XPO1,MAD1L1,DYNLL1,CDC16,SMC3,AURKB,PSMF1,KNTC1,PSMD6,TUBB4A,ANAPC10,KIF2C,PDS5B,CLASP2,PSME4,PDS5A,CENPN,TUBB6,TUBA3E,ANAPC16,TUBB8,CENPS
3_Member	Reactome Gene Sets	R-HSA-68886	M Phase	-11.2495	-8.27282	81/417	1104,1459,1781,1783,3842,4085,4928,4957,5516,5525,5527,5529,5594,5595,5682,5683,5689,5691,5694,5701,5704,5705,5707,5717,5862,5885,5901,5903,5905,6232,6249,7277,7280,7314,7316,7324,7329,7514,7840,8021,8364,8379,8655,8881,9126,9212,9491,9631,9735,9861,10382,10393,10592,10762,10776,11004,11064,22995,23047,23122,23133,23141,23175,23198,23244,23354,25836,26003,27436,55706,55839,84617,95681,112714,1195…	RCC1,CSNK2A2,DYNC1I2,DYNC1LI2,TNPO1,MAD2L1,NUP98,ODF2,PPP2CB,PPP2R5A,PPP2R5C,PPP2R5E,MAPK1,MAPK3,PSMA1,PSMA2,PSMB1,PSMB3,PSMB6,PSMC2,PSMC4,PSMC5,PSMD1,PSMD11,RAB2A,RAD21,RAN,RANBP2,RANGAP1,RPS27,CLIP1,TUBA4A,TUBB2A,UBB,UBC,UBE2E1,UBE2I,XPO1,ALMS1,NUP214,H4C3,MAD1L1,DYNLL1,CDC16,SMC3,AURKB,PSMF1,NUP155,KNTC1,PSMD6,TUBB4A,ANAPC10,SMC2,NUP50,ARPP19,KIF2C,CNTRL,CEP152,PDS5B,CLASP2,PHF8,ANKLE2,LPIN1,P…
3_Member	Reactome Gene Sets	R-HSA-69620	Cell Cycle Checkpoints	-8.14303	-5.41498	57/293	898,990,1027,1111,1781,1783,4085,4194,4683,4928,5516,5525,5527,5529,5682,5683,5689,5691,5694,5701,5704,5705,5707,5717,5903,5905,5932,6118,6232,6249,7314,7316,7324,7465,7514,7534,8318,8364,8379,8655,8881,9212,9491,9735,9861,10393,11004,23122,23198,51230,55839,63967,64326,83990,119504,255626,378708	CCNE1,CDC6,CDKN1B,CHEK1,DYNC1I2,DYNC1LI2,MAD2L1,MDM4,NBN,NUP98,PPP2CB,PPP2R5A,PPP2R5C,PPP2R5E,PSMA1,PSMA2,PSMB1,PSMB3,PSMB6,PSMC2,PSMC4,PSMC5,PSMD1,PSMD11,RANBP2,RANGAP1,RBBP8,RPA2,RPS27,CLIP1,UBB,UBC,UBE2E1,WEE1,XPO1,YWHAZ,CDC45,H4C3,MAD1L1,DYNLL1,CDC16,AURKB,PSMF1,KNTC1,PSMD6,ANAPC10,KIF2C,CLASP2,PSME4,PHF20,CENPN,CLSPN,COP1,BRIP1,ANAPC16,H2BC1,CENPS
3_Member	Reactome Gene Sets	R-HSA-2500257	Resolution of Sister Chromatid Cohesion	-7.04465	-4.58288	31/126	1781,1783,4085,4928,5516,5525,5527,5529,5885,5903,5905,6232,6249,7277,7280,7514,8379,8655,9126,9212,9735,10382,11004,23047,23122,23244,55839,84617,112714,347688,378708	DYNC1I2,DYNC1LI2,MAD2L1,NUP98,PPP2CB,PPP2R5A,PPP2R5C,PPP2R5E,RAD21,RANBP2,RANGAP1,RPS27,CLIP1,TUBA4A,TUBB2A,XPO1,MAD1L1,DYNLL1,SMC3,AURKB,KNTC1,TUBB4A,KIF2C,PDS5B,CLASP2,PDS5A,CENPN,TUBB6,TUBA3E,TUBB8,CENPS
3_Member	Reactome Gene Sets	R-HSA-68877	Mitotic Prometaphase	-6.88407	-4.45706	42/204	1459,1781,1783,4085,4928,4957,5516,5525,5527,5529,5885,5903,5905,6232,6249,7277,7280,7514,7840,8379,8655,9126,9212,9735,10382,10592,11004,11064,22995,23047,23122,23244,23354,27436,55839,84617,95681,112714,121441,140609,347688,378708	CSNK2A2,DYNC1I2,DYNC1LI2,MAD2L1,NUP98,ODF2,PPP2CB,PPP2R5A,PPP2R5C,PPP2R5E,RAD21,RANBP2,RANGAP1,RPS27,CLIP1,TUBA4A,TUBB2A,XPO1,ALMS1,MAD1L1,DYNLL1,SMC3,AURKB,KNTC1,TUBB4A,SMC2,KIF2C,CNTRL,CEP152,PDS5B,CLASP2,PDS5A,HAUS5,EML4,CENPN,TUBB6,CEP41,TUBA3E,NEDD1,NEK7,TUBB8,CENPS
3_Member	Reactome Gene Sets	R-HSA-9648025	EML4 and NUDC in mitotic spindle formation	-6.70841	-4.3238	29/117	1781,1783,4085,4928,5516,5525,5527,5529,5903,5905,6232,6249,7277,7280,7514,8379,8655,9212,9735,10382,11004,23122,27436,55839,84617,112714,140609,347688,378708	DYNC1I2,DYNC1LI2,MAD2L1,NUP98,PPP2CB,PPP2R5A,PPP2R5C,PPP2R5E,RANBP2,RANGAP1,RPS27,CLIP1,TUBA4A,TUBB2A,XPO1,MAD1L1,DYNLL1,AURKB,KNTC1,TUBB4A,KIF2C,CLASP2,EML4,CENPN,TUBB6,TUBA3E,NEK7,TUBB8,CENPS
3_Member	Reactome Gene Sets	R-HSA-195258	RHO GTPase Effectors	-6.4349	-4.12439	57/327	71,387,801,1027,1072,1495,1781,1783,2316,3895,4085,4629,4637,4638,4928,5216,5500,5516,5525,5527,5529,5585,5594,5595,5903,5905,6232,6249,6279,6280,7277,7280,7456,7514,7534,8364,8379,8655,9212,9735,10382,10398,10458,10627,10787,10788,10810,11004,23122,54763,55839,81624,84617,112714,255626,347688,378708	ACTG1,RHOA,CALM1,CDKN1B,CFL1,CTNNA1,DYNC1I2,DYNC1LI2,FLNA,KTN1,MAD2L1,MYH11,MYL6,MYLK,NUP98,PFN1,PPP1CB,PPP2CB,PPP2R5A,PPP2R5C,PPP2R5E,PKN1,MAPK1,MAPK3,RANBP2,RANGAP1,RPS27,CLIP1,S100A8,S100A9,TUBA4A,TUBB2A,WIPF1,XPO1,YWHAZ,H4C3,MAD1L1,DYNLL1,AURKB,KNTC1,TUBB4A,MYL9,BAIAP2,MYL12A,NCKAP1,IQGAP2,WASF3,KIF2C,CLASP2,ROPN1,CENPN,DIAPH3,TUBB6,TUBA3E,H2BC1,TUBB8,CENPS
3_Member	Reactome Gene Sets	R-HSA-5663220	RHO GTPases Activate Formins	-5.96181	-3.81589	31/140	71,387,1781,1783,4085,4928,5216,5516,5525,5527,5529,5903,5905,6232,6249,7277,7280,7514,8379,8655,9212,9735,10382,11004,23122,55839,81624,84617,112714,347688,378708	ACTG1,RHOA,DYNC1I2,DYNC1LI2,MAD2L1,NUP98,PFN1,PPP2CB,PPP2R5A,PPP2R5C,PPP2R5E,RANBP2,RANGAP1,RPS27,CLIP1,TUBA4A,TUBB2A,XPO1,MAD1L1,DYNLL1,AURKB,KNTC1,TUBB4A,KIF2C,CLASP2,CENPN,DIAPH3,TUBB6,TUBA3E,TUBB8,CENPS
3_Member	Reactome Gene Sets	R-HSA-194315	Signaling by Rho GTPases	-5.34356	-3.2963	69/455	2,71,387,613,801,1027,1072,1495,1781,1783,2316,2664,2909,3895,4085,4629,4637,4638,4928,4983,5216,5500,5516,5525,5527,5529,5585,5594,5595,5903,5905,6232,6249,6279,6280,7277,7280,7456,7514,7534,8364,8379,8655,9212,9735,10382,10398,10458,10627,10672,10787,10788,10810,11004,23122,54763,55839,55843,57522,57584,64333,81624,84617,89846,112714,116984,255626,347688,378708	A2M,ACTG1,RHOA,BCR,CALM1,CDKN1B,CFL1,CTNNA1,DYNC1I2,DYNC1LI2,FLNA,GDI1,ARHGAP35,KTN1,MAD2L1,MYH11,MYL6,MYLK,NUP98,OPHN1,PFN1,PPP1CB,PPP2CB,PPP2R5A,PPP2R5C,PPP2R5E,PKN1,MAPK1,MAPK3,RANBP2,RANGAP1,RPS27,CLIP1,S100A8,S100A9,TUBA4A,TUBB2A,WIPF1,XPO1,YWHAZ,H4C3,MAD1L1,DYNLL1,AURKB,KNTC1,TUBB4A,MYL9,BAIAP2,MYL12A,GNA13,NCKAP1,IQGAP2,WASF3,KIF2C,CLASP2,ROPN1,CENPN,ARHGAP15,SRGAP1,ARHGAP21,ARHGAP9,DIAPH3…
3_Member	Reactome Gene Sets	R-HSA-69618	Mitotic Spindle Checkpoint	-5.00083	-3.03197	25/112	1781,1783,4085,4928,5516,5525,5527,5529,5903,5905,6232,6249,7324,7514,8379,8655,8881,9212,9735,10393,11004,23122,55839,119504,378708	DYNC1I2,DYNC1LI2,MAD2L1,NUP98,PPP2CB,PPP2R5A,PPP2R5C,PPP2R5E,RANBP2,RANGAP1,RPS27,CLIP1,UBE2E1,XPO1,MAD1L1,DYNLL1,CDC16,AURKB,KNTC1,ANAPC10,KIF2C,CLASP2,CENPN,ANAPC16,CENPS
3_Member	Reactome Gene Sets	R-HSA-141424	Amplification of signal from the kinetochores	-4.16645	-2.36321	21/96	1781,1783,4085,4928,5516,5525,5527,5529,5903,5905,6232,6249,7514,8379,8655,9212,9735,11004,23122,55839,378708	DYNC1I2,DYNC1LI2,MAD2L1,NUP98,PPP2CB,PPP2R5A,PPP2R5C,PPP2R5E,RANBP2,RANGAP1,RPS27,CLIP1,XPO1,MAD1L1,DYNLL1,AURKB,KNTC1,KIF2C,CLASP2,CENPN,CENPS
3_Member	Reactome Gene Sets	R-HSA-141444	Amplification of signal from unattached kinetochores via a MAD2 inhibitory signal	-4.16645	-2.36321	21/96	1781,1783,4085,4928,5516,5525,5527,5529,5903,5905,6232,6249,7514,8379,8655,9212,9735,11004,23122,55839,378708	DYNC1I2,DYNC1LI2,MAD2L1,NUP98,PPP2CB,PPP2R5A,PPP2R5C,PPP2R5E,RANBP2,RANGAP1,RPS27,CLIP1,XPO1,MAD1L1,DYNLL1,AURKB,KNTC1,KIF2C,CLASP2,CENPN,CENPS
4_Summary	GO Biological Processes	GO:0007017	microtubule-based process	-14.6796	-11.0595	137/784	387,547,667,801,1027,1104,1111,1201,1213,1768,1769,1781,1783,1859,2241,2316,2597,2697,3312,3800,3842,3895,3925,4085,4137,4957,5194,5314,5562,5813,5874,5901,6249,6647,6867,6993,7272,7277,7280,7314,7345,7465,7514,7840,8382,8556,8655,8766,8943,9126,9212,9638,9768,9857,10013,10015,10048,10128,10345,10382,10464,10947,11004,22911,22924,22995,23011,23015,23032,23095,23113,23122,23271,23354,23363,23387,2…	RHOA,KIF1A,DST,CALM1,CDKN1B,RCC1,CHEK1,CLN3,CLTC,DNAH6,DNAH8,DYNC1I2,DYNC1LI2,DYRK1A,FER,FLNA,GAPDH,GJA1,HSPA8,KIF5C,TNPO1,KTN1,STMN1,MAD2L1,MAPT,ODF2,PEX13,PKHD1,PRKAA1,PURA,RAB27B,RAN,CLIP1,SOD1,TACC1,DYNLT1,TTK,TUBA4A,TUBB2A,UBB,UCHL1,WEE1,XPO1,ALMS1,NME5,CDC14A,DYNLL1,RAB11A,AP3D1,SMC3,AURKB,FEZ1,PCLAF,CEP350,HDAC6,PDCD6IP,RANBP9,LRPPRC,TRDN,TUBB4A,PIBF1,AP3M2,KIF2C,WDR47,MAPRE3,CEP152,RAB21,…
4_Member	GO Biological Processes	GO:0007017	microtubule-based process	-14.6796	-11.0595	137/784	387,547,667,801,1027,1104,1111,1201,1213,1768,1769,1781,1783,1859,2241,2316,2597,2697,3312,3800,3842,3895,3925,4085,4137,4957,5194,5314,5562,5813,5874,5901,6249,6647,6867,6993,7272,7277,7280,7314,7345,7465,7514,7840,8382,8556,8655,8766,8943,9126,9212,9638,9768,9857,10013,10015,10048,10128,10345,10382,10464,10947,11004,22911,22924,22995,23011,23015,23032,23095,23113,23122,23271,23354,23363,23387,2…	RHOA,KIF1A,DST,CALM1,CDKN1B,RCC1,CHEK1,CLN3,CLTC,DNAH6,DNAH8,DYNC1I2,DYNC1LI2,DYRK1A,FER,FLNA,GAPDH,GJA1,HSPA8,KIF5C,TNPO1,KTN1,STMN1,MAD2L1,MAPT,ODF2,PEX13,PKHD1,PRKAA1,PURA,RAB27B,RAN,CLIP1,SOD1,TACC1,DYNLT1,TTK,TUBA4A,TUBB2A,UBB,UCHL1,WEE1,XPO1,ALMS1,NME5,CDC14A,DYNLL1,RAB11A,AP3D1,SMC3,AURKB,FEZ1,PCLAF,CEP350,HDAC6,PDCD6IP,RANBP9,LRPPRC,TRDN,TUBB4A,PIBF1,AP3M2,KIF2C,WDR47,MAPRE3,CEP152,RAB21,…
4_Member	GO Biological Processes	GO:0000226	microtubule cytoskeleton organization	-8.9302	-6.10246	96/585	387,667,801,1027,1104,1111,1213,1769,1783,1859,2241,2316,2597,2697,3925,4085,4137,4957,5314,5562,5901,6249,6867,6993,7272,7277,7280,7465,7514,7840,8556,8766,9126,9212,9768,9857,10013,10015,10048,10345,10382,10464,11004,22911,22924,22995,23015,23032,23113,23122,23271,23354,23363,23387,23639,25897,26973,27436,50855,51119,51361,51673,54462,55012,55130,55201,55521,55704,56171,57606,79864,83544,84617,…	RHOA,DST,CALM1,CDKN1B,RCC1,CHEK1,CLTC,DNAH8,DYNC1LI2,DYRK1A,FER,FLNA,GAPDH,GJA1,STMN1,MAD2L1,MAPT,ODF2,PKHD1,PRKAA1,RAN,CLIP1,TACC1,DYNLT1,TTK,TUBA4A,TUBB2A,WEE1,XPO1,ALMS1,CDC14A,RAB11A,SMC3,AURKB,PCLAF,CEP350,HDAC6,PDCD6IP,RANBP9,TRDN,TUBB4A,PIBF1,KIF2C,WDR47,MAPRE3,CEP152,GOLGA8A,USP33,CUL9,CLASP2,CAMSAP2,HAUS5,OBSL1,SIK3,LRRC6,RNF19A,CHORDC1,EML4,PARD6A,SBDS,HOOK1,TPPP3,CCSER2,PPP2R3C,ARMC4,M…
5_Summary	GO Biological Processes	GO:0010498	proteasomal protein catabolic process	-13.1749	-9.75063	94/480	267,997,1191,2332,2876,3326,4085,4189,4983,5094,5516,5527,5682,5683,5689,5691,5694,5701,5704,5705,5707,5717,5887,6400,6500,6599,7314,7316,7323,7324,7328,7345,7353,7844,7874,7917,7993,8450,8451,8452,8453,8454,8554,8881,9212,9354,9491,9529,9616,9861,9978,10134,10206,10393,10952,11236,11345,23194,23198,23510,23753,25897,26224,26234,26268,27074,29761,51185,51465,51667,54476,55294,57333,64326,79139,79…	AMFR,CDC34,CLU,FMR1,GPX1,HSP90AB1,MAD2L1,DNAJB9,OPHN1,PCBP2,PPP2CB,PPP2R5C,PSMA1,PSMA2,PSMB1,PSMB3,PSMB6,PSMC2,PSMC4,PSMC5,PSMD1,PSMD11,RAD23B,SEL1L,SKP1,SMARCC1,UBB,UBC,UBE2D3,UBE2E1,UBE2H,UCHL1,UFD1,RNF103,USP7,BAG6,UBXN8,CUL4B,CUL4A,CUL3,CUL2,CUL1,PIAS1,CDC16,AURKB,UBE4A,PSMF1,BAG5,RNF7,PSMD6,RBX1,BCAP31,TRIM13,ANAPC10,SEC61B,RNF139,GABARAPL2,FBXL7,PSME4,KCTD2,SDF2L1,RNF19A,FBXL3,FBXL5,FBXO9,L…
5_Member	GO Biological Processes	GO:0010498	proteasomal protein catabolic process	-13.1749	-9.75063	94/480	267,997,1191,2332,2876,3326,4085,4189,4983,5094,5516,5527,5682,5683,5689,5691,5694,5701,5704,5705,5707,5717,5887,6400,6500,6599,7314,7316,7323,7324,7328,7345,7353,7844,7874,7917,7993,8450,8451,8452,8453,8454,8554,8881,9212,9354,9491,9529,9616,9861,9978,10134,10206,10393,10952,11236,11345,23194,23198,23510,23753,25897,26224,26234,26268,27074,29761,51185,51465,51667,54476,55294,57333,64326,79139,79…	AMFR,CDC34,CLU,FMR1,GPX1,HSP90AB1,MAD2L1,DNAJB9,OPHN1,PCBP2,PPP2CB,PPP2R5C,PSMA1,PSMA2,PSMB1,PSMB3,PSMB6,PSMC2,PSMC4,PSMC5,PSMD1,PSMD11,RAD23B,SEL1L,SKP1,SMARCC1,UBB,UBC,UBE2D3,UBE2E1,UBE2H,UCHL1,UFD1,RNF103,USP7,BAG6,UBXN8,CUL4B,CUL4A,CUL3,CUL2,CUL1,PIAS1,CDC16,AURKB,UBE4A,PSMF1,BAG5,RNF7,PSMD6,RBX1,BCAP31,TRIM13,ANAPC10,SEC61B,RNF139,GABARAPL2,FBXL7,PSME4,KCTD2,SDF2L1,RNF19A,FBXL3,FBXL5,FBXO9,L…
5_Member	GO Biological Processes	GO:0044257	cellular protein catabolic process	-13.1666	-9.75063	133/786	267,664,824,867,975,997,1191,1201,1213,1459,2332,2876,3326,3416,4035,4085,4189,4738,4983,5094,5516,5527,5538,5611,5682,5683,5689,5691,5694,5701,5704,5705,5707,5717,5728,5887,6400,6500,6599,7267,7314,7316,7317,7323,7324,7328,7329,7345,7353,7844,7874,7917,7993,8239,8314,8450,8451,8452,8453,8454,8554,8881,9212,9320,9354,9491,9529,9616,9861,9960,9978,10013,10015,10040,10134,10206,10393,10600,10952,11…	AMFR,BNIP3,CAPN2,CBL,CD81,CDC34,CLU,CLN3,CLTC,CSNK2A2,FMR1,GPX1,HSP90AB1,IDE,LRP1,MAD2L1,DNAJB9,NEDD8,OPHN1,PCBP2,PPP2CB,PPP2R5C,PPT1,DNAJC3,PSMA1,PSMA2,PSMB1,PSMB3,PSMB6,PSMC2,PSMC4,PSMC5,PSMD1,PSMD11,PTEN,RAD23B,SEL1L,SKP1,SMARCC1,TTC3,UBB,UBC,UBA1,UBE2D3,UBE2E1,UBE2H,UBE2I,UCHL1,UFD1,RNF103,USP7,BAG6,UBXN8,USP9X,BAP1,CUL4B,CUL4A,CUL3,CUL2,CUL1,PIAS1,CDC16,AURKB,TRIP12,UBE4A,PSMF1,BAG5,RNF7,PSM…
5_Member	GO Biological Processes	GO:0051603	proteolysis involved in cellular protein catabolic process	-12.8217	-9.45688	125/729	267,824,867,997,1191,1459,2332,2876,3326,3416,4085,4189,4738,4983,5094,5516,5527,5611,5682,5683,5689,5691,5694,5701,5704,5705,5707,5717,5728,5887,6400,6500,6599,7267,7314,7316,7317,7323,7324,7328,7329,7345,7353,7844,7874,7917,7993,8239,8314,8450,8451,8452,8453,8454,8554,8881,9212,9320,9354,9491,9529,9616,9861,9960,9978,10013,10015,10040,10134,10206,10393,10600,10952,11047,11236,11345,23032,23113,…	AMFR,CAPN2,CBL,CDC34,CLU,CSNK2A2,FMR1,GPX1,HSP90AB1,IDE,MAD2L1,DNAJB9,NEDD8,OPHN1,PCBP2,PPP2CB,PPP2R5C,DNAJC3,PSMA1,PSMA2,PSMB1,PSMB3,PSMB6,PSMC2,PSMC4,PSMC5,PSMD1,PSMD11,PTEN,RAD23B,SEL1L,SKP1,SMARCC1,TTC3,UBB,UBC,UBA1,UBE2D3,UBE2E1,UBE2H,UBE2I,UCHL1,UFD1,RNF103,USP7,BAG6,UBXN8,USP9X,BAP1,CUL4B,CUL4A,CUL3,CUL2,CUL1,PIAS1,CDC16,AURKB,TRIP12,UBE4A,PSMF1,BAG5,RNF7,PSMD6,USP3,RBX1,HDAC6,PDCD6IP,TOM1…
5_Member	GO Biological Processes	GO:0043161	proteasome-mediated ubiquitin-dependent protein catabolic process	-11.7527	-8.68885	83/423	267,997,1191,3326,4085,4189,5094,5516,5527,5682,5683,5689,5691,5694,5701,5704,5705,5707,5717,5887,6400,6500,6599,7314,7316,7323,7324,7328,7345,7353,7844,7874,7917,7993,8450,8451,8452,8453,8454,8554,8881,9212,9354,9491,9529,9616,9861,9978,10134,10206,10393,10952,23194,23198,23510,25897,26224,26234,26268,51185,51465,51667,54476,55294,64326,79139,79699,79718,80343,84101,84417,84937,118424,119504,130…	AMFR,CDC34,CLU,HSP90AB1,MAD2L1,DNAJB9,PCBP2,PPP2CB,PPP2R5C,PSMA1,PSMA2,PSMB1,PSMB3,PSMB6,PSMC2,PSMC4,PSMC5,PSMD1,PSMD11,RAD23B,SEL1L,SKP1,SMARCC1,UBB,UBC,UBE2D3,UBE2E1,UBE2H,UCHL1,UFD1,RNF103,USP7,BAG6,UBXN8,CUL4B,CUL4A,CUL3,CUL2,CUL1,PIAS1,CDC16,AURKB,UBE4A,PSMF1,BAG5,RNF7,PSMD6,RBX1,BCAP31,TRIM13,ANAPC10,SEC61B,FBXL7,PSME4,KCTD2,RNF19A,FBXL3,FBXL5,FBXO9,CRBN,UBE2J1,NUB1,RNF216,FBXW7,COP1,DERL1,…
5_Member	GO Biological Processes	GO:0006511	ubiquitin-dependent protein catabolic process	-11.4537	-8.41332	109/631	267,867,997,1191,1459,3326,4085,4189,4738,5094,5516,5527,5682,5683,5689,5691,5694,5701,5704,5705,5707,5717,5728,5887,6400,6500,6599,7267,7314,7316,7317,7323,7324,7328,7329,7345,7353,7844,7874,7917,7993,8239,8314,8450,8451,8452,8453,8454,8554,8881,9212,9320,9354,9491,9529,9616,9861,9960,9978,10013,10040,10134,10206,10393,10600,10952,11047,11236,23032,23113,23194,23198,23510,25897,26224,26234,26268…	AMFR,CBL,CDC34,CLU,CSNK2A2,HSP90AB1,MAD2L1,DNAJB9,NEDD8,PCBP2,PPP2CB,PPP2R5C,PSMA1,PSMA2,PSMB1,PSMB3,PSMB6,PSMC2,PSMC4,PSMC5,PSMD1,PSMD11,PTEN,RAD23B,SEL1L,SKP1,SMARCC1,TTC3,UBB,UBC,UBA1,UBE2D3,UBE2E1,UBE2H,UBE2I,UCHL1,UFD1,RNF103,USP7,BAG6,UBXN8,USP9X,BAP1,CUL4B,CUL4A,CUL3,CUL2,CUL1,PIAS1,CDC16,AURKB,TRIP12,UBE4A,PSMF1,BAG5,RNF7,PSMD6,USP3,RBX1,HDAC6,TOM1L1,BCAP31,TRIM13,ANAPC10,USP16,SEC61B,ADR…
5_Member	GO Biological Processes	GO:0043632	modification-dependent macromolecule catabolic process	-11.4154	-8.39733	111/648	267,867,997,1191,1459,3326,4085,4189,4738,5094,5516,5527,5682,5683,5689,5691,5694,5701,5704,5705,5707,5717,5728,5887,6400,6500,6599,7267,7314,7316,7317,7323,7324,7328,7329,7345,7353,7844,7874,7917,7993,8239,8314,8450,8451,8452,8453,8454,8554,8881,9212,9320,9354,9491,9529,9616,9861,9960,9978,10013,10040,10134,10206,10393,10600,10952,11047,11236,23016,23032,23113,23194,23198,23510,25897,26224,26234…	AMFR,CBL,CDC34,CLU,CSNK2A2,HSP90AB1,MAD2L1,DNAJB9,NEDD8,PCBP2,PPP2CB,PPP2R5C,PSMA1,PSMA2,PSMB1,PSMB3,PSMB6,PSMC2,PSMC4,PSMC5,PSMD1,PSMD11,PTEN,RAD23B,SEL1L,SKP1,SMARCC1,TTC3,UBB,UBC,UBA1,UBE2D3,UBE2E1,UBE2H,UBE2I,UCHL1,UFD1,RNF103,USP7,BAG6,UBXN8,USP9X,BAP1,CUL4B,CUL4A,CUL3,CUL2,CUL1,PIAS1,CDC16,AURKB,TRIP12,UBE4A,PSMF1,BAG5,RNF7,PSMD6,USP3,RBX1,HDAC6,TOM1L1,BCAP31,TRIM13,ANAPC10,USP16,SEC61B,ADR…
5_Member	GO Biological Processes	GO:0019941	modification-dependent protein catabolic process	-11.1904	-8.23299	109/637	267,867,997,1191,1459,3326,4085,4189,4738,5094,5516,5527,5682,5683,5689,5691,5694,5701,5704,5705,5707,5717,5728,5887,6400,6500,6599,7267,7314,7316,7317,7323,7324,7328,7329,7345,7353,7844,7874,7917,7993,8239,8314,8450,8451,8452,8453,8454,8554,8881,9212,9320,9354,9491,9529,9616,9861,9960,9978,10013,10040,10134,10206,10393,10600,10952,11047,11236,23032,23113,23194,23198,23510,25897,26224,26234,26268…	AMFR,CBL,CDC34,CLU,CSNK2A2,HSP90AB1,MAD2L1,DNAJB9,NEDD8,PCBP2,PPP2CB,PPP2R5C,PSMA1,PSMA2,PSMB1,PSMB3,PSMB6,PSMC2,PSMC4,PSMC5,PSMD1,PSMD11,PTEN,RAD23B,SEL1L,SKP1,SMARCC1,TTC3,UBB,UBC,UBA1,UBE2D3,UBE2E1,UBE2H,UBE2I,UCHL1,UFD1,RNF103,USP7,BAG6,UBXN8,USP9X,BAP1,CUL4B,CUL4A,CUL3,CUL2,CUL1,PIAS1,CDC16,AURKB,TRIP12,UBE4A,PSMF1,BAG5,RNF7,PSMD6,USP3,RBX1,HDAC6,TOM1L1,BCAP31,TRIM13,ANAPC10,USP16,SEC61B,ADR…
5_Member	Reactome Gene Sets	R-HSA-8951664	Neddylation	-9.10299	-6.261	51/234	4738,5682,5683,5689,5691,5694,5701,5704,5705,5707,5717,6500,7314,7316,7323,8450,8451,8452,8453,8454,8816,9318,9491,9616,9861,9978,23113,23142,23194,23198,23363,23369,23412,26224,26234,26268,51667,54165,54951,55175,55294,55827,55832,64326,79269,90135,122769,140458,150684,170622,222235	NEDD8,PSMA1,PSMA2,PSMB1,PSMB3,PSMB6,PSMC2,PSMC4,PSMC5,PSMD1,PSMD11,SKP1,UBB,UBC,UBE2D3,CUL4B,CUL4A,CUL3,CUL2,CUL1,DCAF5,COPS2,PSMF1,RNF7,PSMD6,RBX1,CUL9,DCUN1D4,FBXL7,PSME4,OBSL1,PUM2,COMMD3,FBXL3,FBXL5,FBXO9,NUB1,DCUN1D1,COMMD8,KLHL11,FBXW7,DCAF6,CAND1,COP1,DCAF10,BTBD6,LRR1,ASB5,COMMD1,COMMD6,FBXL13
5_Member	Reactome Gene Sets	R-HSA-983169	Class I MHC mediated antigen processing & presentation	-7.60051	-4.99741	66/373	567,821,997,3105,3106,5682,5683,5689,5691,5694,5701,5704,5705,5707,5717,6500,7174,7314,7316,7317,7323,7324,7328,8452,8453,8454,8881,9320,9354,9491,9616,9861,9978,10134,10393,10952,22872,23194,23198,23295,23608,25897,26224,26234,26268,51128,51191,51320,51444,51465,55175,55294,55521,55585,84708,84937,90135,91694,92912,114609,118424,122769,140458,140691,158506,222235	B2M,CANX,CDC34,HLA-A,HLA-B,PSMA1,PSMA2,PSMB1,PSMB3,PSMB6,PSMC2,PSMC4,PSMC5,PSMD1,PSMD11,SKP1,TPP2,UBB,UBC,UBA1,UBE2D3,UBE2E1,UBE2H,CUL3,CUL2,CUL1,CDC16,TRIP12,UBE4A,PSMF1,RNF7,PSMD6,RBX1,BCAP31,ANAPC10,SEC61B,SEC31A,FBXL7,PSME4,MGRN1,MKRN1,RNF19A,FBXL3,FBXL5,FBXO9,SAR1B,HERC5,MEX3C,RNF138,UBE2J1,KLHL11,FBXW7,TRIM36,UBE2Q1,LNX1,ZNRF1,BTBD6,LONRF1,UBE2Q2,TIRAP,UBE2J2,LRR1,ASB5,TRIM69,CBLL2,FBXL13
5_Member	Reactome Gene Sets	R-HSA-983168	Antigen processing: Ubiquitination & Proteasome degradation	-7.29389	-4.76012	57/309	997,5682,5683,5689,5691,5694,5701,5704,5705,5707,5717,6500,7174,7314,7316,7317,7323,7324,7328,8452,8453,8454,8881,9320,9354,9491,9616,9861,9978,10393,23194,23198,23295,23608,25897,26224,26234,26268,51191,51320,51444,51465,55175,55294,55521,55585,84708,84937,90135,91694,92912,118424,122769,140458,140691,158506,222235	CDC34,PSMA1,PSMA2,PSMB1,PSMB3,PSMB6,PSMC2,PSMC4,PSMC5,PSMD1,PSMD11,SKP1,TPP2,UBB,UBC,UBA1,UBE2D3,UBE2E1,UBE2H,CUL3,CUL2,CUL1,CDC16,TRIP12,UBE4A,PSMF1,RNF7,PSMD6,RBX1,ANAPC10,FBXL7,PSME4,MGRN1,MKRN1,RNF19A,FBXL3,FBXL5,FBXO9,HERC5,MEX3C,RNF138,UBE2J1,KLHL11,FBXW7,TRIM36,UBE2Q1,LNX1,ZNRF1,BTBD6,LONRF1,UBE2Q2,UBE2J2,LRR1,ASB5,TRIM69,CBLL2,FBXL13
5_Member	GO Biological Processes	GO:0043687	post-translational protein modification	-6.57307	-4.22244	62/364	102,334,335,1000,1462,1471,2200,3895,3912,3956,4738,5611,5682,5683,5689,5691,5694,5701,5704,5705,5707,5717,5862,5954,6500,7018,8450,8451,8452,8453,8454,8766,8816,9318,9491,9616,9861,9978,10618,23113,23194,23198,23363,26224,26234,26268,51280,51667,54165,55175,55294,55827,55832,64175,64326,79269,90135,122769,140458,150684,201595,222235	ADAM10,APLP2,APOA1,CDH2,VCAN,CST3,FBN1,KTN1,LAMB1,LGALS1,NEDD8,DNAJC3,PSMA1,PSMA2,PSMB1,PSMB3,PSMB6,PSMC2,PSMC4,PSMC5,PSMD1,PSMD11,RAB2A,RCN1,SKP1,TF,CUL4B,CUL4A,CUL3,CUL2,CUL1,RAB11A,DCAF5,COPS2,PSMF1,RNF7,PSMD6,RBX1,TGOLN2,CUL9,FBXL7,PSME4,OBSL1,FBXL3,FBXL5,FBXO9,GOLM1,NUB1,DCUN1D1,KLHL11,FBXW7,DCAF6,CAND1,P3H1,COP1,DCAF10,BTBD6,LRR1,ASB5,COMMD1,STT3B,FBXL13
5_Member	GO Biological Processes	GO:0000209	protein polyubiquitination	-6.39125	-4.08917	56/320	267,867,997,1654,5682,5683,5689,5691,5694,5701,5704,5705,5707,5717,6500,7174,7188,7267,7314,7316,7323,7324,7328,8452,8454,8881,9320,9354,9491,9861,9978,10013,10393,23194,23198,23295,23608,25897,26224,26234,26268,51191,51366,54476,55294,55521,55611,57161,64400,84937,91694,92912,118424,140691,149603,222235	AMFR,CBL,CDC34,DDX3X,PSMA1,PSMA2,PSMB1,PSMB3,PSMB6,PSMC2,PSMC4,PSMC5,PSMD1,PSMD11,SKP1,TPP2,TRAF5,TTC3,UBB,UBC,UBE2D3,UBE2E1,UBE2H,CUL3,CUL1,CDC16,TRIP12,UBE4A,PSMF1,PSMD6,RBX1,HDAC6,ANAPC10,FBXL7,PSME4,MGRN1,MKRN1,RNF19A,FBXL3,FBXL5,FBXO9,HERC5,UBR5,RNF216,FBXW7,TRIM36,OTUB1,PELI2,AKTIP,ZNRF1,LONRF1,UBE2Q2,UBE2J2,TRIM69,RNF187,FBXL13
5_Member	Reactome Gene Sets	R-HSA-1280218	Adaptive Immune System	-5.30826	-3.26562	103/760	164,567,801,821,832,930,972,975,997,1213,1278,1281,1781,1783,2475,3105,3106,3122,3123,3127,3902,5478,5516,5525,5527,5529,5532,5682,5683,5689,5691,5694,5701,5704,5705,5707,5717,5728,5906,6500,7174,7277,7280,7314,7316,7317,7323,7324,7328,7534,8452,8453,8454,8655,8881,9320,9354,9491,9616,9861,9978,10134,10382,10393,10952,11004,22872,23194,23198,23295,23608,25897,26224,26234,26268,51128,51191,51320,5…	AP1G1,B2M,CALM1,CANX,CAPZB,CD19,CD74,CD81,CDC34,CLTC,COL1A2,COL3A1,DYNC1I2,DYNC1LI2,MTOR,HLA-A,HLA-B,HLA-DRA,HLA-DRB1,HLA-DRB5,LAG3,PPIA,PPP2CB,PPP2R5A,PPP2R5C,PPP2R5E,PPP3CB,PSMA1,PSMA2,PSMB1,PSMB3,PSMB6,PSMC2,PSMC4,PSMC5,PSMD1,PSMD11,PTEN,RAP1A,SKP1,TPP2,TUBA4A,TUBB2A,UBB,UBC,UBA1,UBE2D3,UBE2E1,UBE2H,YWHAZ,CUL3,CUL2,CUL1,DYNLL1,CDC16,TRIP12,UBE4A,PSMF1,RNF7,PSMD6,RBX1,BCAP31,TUBB4A,ANAPC10,SEC6…
6_Summary	GO Biological Processes	GO:0006119	oxidative phosphorylation	-12.7008	-9.1598	12/145	387,1349,4707,4708,4717,4718,7388,9551,10476,27089,51079,54205,801,4830,6888	RHOA,COX7B,NDUFB1,NDUFB2,NDUFC1,NDUFC2,UQCRH,ATP5MF,ATP5PD,UQCRQ,NDUFA13,CYCS,CALM1,NME1,TALDO1
6_Member	GO Biological Processes	GO:0006119	oxidative phosphorylation	-12.7008	-9.1598	12/145	387,1349,4707,4708,4717,4718,7388,9551,10476,27089,51079,54205	RHOA,COX7B,NDUFB1,NDUFB2,NDUFC1,NDUFC2,UQCRH,ATP5MF,ATP5PD,UQCRQ,NDUFA13,CYCS
6_Member	Reactome Gene Sets	R-HSA-163200	Respiratory electron transport, ATP synthesis by chemiosmotic coupling, and heat production by uncou	-11.9677	-8.64857	11/125	1349,4707,4708,4717,4718,7388,9551,10476,27089,51079,54205	COX7B,NDUFB1,NDUFB2,NDUFC1,NDUFC2,UQCRH,ATP5MF,ATP5PD,UQCRQ,NDUFA13,CYCS
6_Member	KEGG Pathway	hsa05010	Alzheimer's disease	-10.4756	-7.48919	11/171	801,1349,4707,4708,4717,4718,7388,10476,27089,51079,54205	CALM1,COX7B,NDUFB1,NDUFB2,NDUFC1,NDUFC2,UQCRH,ATP5PD,UQCRQ,NDUFA13,CYCS
6_Member	Reactome Gene Sets	R-HSA-1428517	The citric acid (TCA) cycle and respiratory electron transport	-10.3401	-7.4638	11/176	1349,4707,4708,4717,4718,7388,9551,10476,27089,51079,54205	COX7B,NDUFB1,NDUFB2,NDUFC1,NDUFC2,UQCRH,ATP5MF,ATP5PD,UQCRQ,NDUFA13,CYCS
6_Member	KEGG Pathway	hsa00190	Oxidative phosphorylation	-10.2308	-7.44321	10/133	1349,4707,4708,4717,4718,7388,9551,10476,27089,51079	COX7B,NDUFB1,NDUFB2,NDUFC1,NDUFC2,UQCRH,ATP5MF,ATP5PD,UQCRQ,NDUFA13
6_Member	GO Biological Processes	GO:0042775	mitochondrial ATP synthesis coupled electron transport	-10.0757	-7.3129	9/97	1349,4707,4708,4717,4718,7388,27089,51079,54205	COX7B,NDUFB1,NDUFB2,NDUFC1,NDUFC2,UQCRH,UQCRQ,NDUFA13,CYCS
6_Member	GO Biological Processes	GO:0042773	ATP synthesis coupled electron transport	-10.0352	-7.28425	9/98	1349,4707,4708,4717,4718,7388,27089,51079,54205	COX7B,NDUFB1,NDUFB2,NDUFC1,NDUFC2,UQCRH,UQCRQ,NDUFA13,CYCS
6_Member	KEGG Pathway	hsa05012	Parkinson's disease	-9.94827	-7.23122	10/142	1349,4707,4708,4717,4718,7388,10476,27089,51079,54205	COX7B,NDUFB1,NDUFB2,NDUFC1,NDUFC2,UQCRH,ATP5PD,UQCRQ,NDUFA13,CYCS
6_Member	Reactome Gene Sets	R-HSA-611105	Respiratory electron transport	-9.91613	-7.20981	9/101	1349,4707,4708,4717,4718,7388,27089,51079,54205	COX7B,NDUFB1,NDUFB2,NDUFC1,NDUFC2,UQCRH,UQCRQ,NDUFA13,CYCS
6_Member	GO Biological Processes	GO:0009205	purine ribonucleoside triphosphate metabolic process	-9.56317	-6.90682	13/335	387,1349,4707,4708,4717,4718,4830,7388,9551,10476,27089,51079,54205	RHOA,COX7B,NDUFB1,NDUFB2,NDUFC1,NDUFC2,NME1,UQCRH,ATP5MF,ATP5PD,UQCRQ,NDUFA13,CYCS
6_Member	GO Biological Processes	GO:0009199	ribonucleoside triphosphate metabolic process	-9.46874	-6.83087	13/341	387,1349,4707,4708,4717,4718,4830,7388,9551,10476,27089,51079,54205	RHOA,COX7B,NDUFB1,NDUFB2,NDUFC1,NDUFC2,NME1,UQCRH,ATP5MF,ATP5PD,UQCRQ,NDUFA13,CYCS
6_Member	GO Biological Processes	GO:0009144	purine nucleoside triphosphate metabolic process	-9.45318	-6.82427	13/342	387,1349,4707,4708,4717,4718,4830,7388,9551,10476,27089,51079,54205	RHOA,COX7B,NDUFB1,NDUFB2,NDUFC1,NDUFC2,NME1,UQCRH,ATP5MF,ATP5PD,UQCRQ,NDUFA13,CYCS
6_Member	GO Biological Processes	GO:0022904	respiratory electron transport chain	-9.33959	-6.73649	9/117	1349,4707,4708,4717,4718,7388,27089,51079,54205	COX7B,NDUFB1,NDUFB2,NDUFC1,NDUFC2,UQCRH,UQCRQ,NDUFA13,CYCS
6_Member	GO Biological Processes	GO:0009141	nucleoside triphosphate metabolic process	-9.1521	-6.57336	13/362	387,1349,4707,4708,4717,4718,4830,7388,9551,10476,27089,51079,54205	RHOA,COX7B,NDUFB1,NDUFB2,NDUFC1,NDUFC2,NME1,UQCRH,ATP5MF,ATP5PD,UQCRQ,NDUFA13,CYCS
6_Member	GO Biological Processes	GO:0046034	ATP metabolic process	-8.90548	-6.36934	12/306	387,1349,4707,4708,4717,4718,7388,9551,10476,27089,51079,54205	RHOA,COX7B,NDUFB1,NDUFB2,NDUFC1,NDUFC2,UQCRH,ATP5MF,ATP5PD,UQCRQ,NDUFA13,CYCS
6_Member	KEGG Pathway	hsa05016	Huntington's disease	-8.64326	-6.16926	10/193	1349,4707,4708,4717,4718,7388,10476,27089,51079,54205	COX7B,NDUFB1,NDUFB2,NDUFC1,NDUFC2,UQCRH,ATP5PD,UQCRQ,NDUFA13,CYCS
6_Member	KEGG Pathway	hsa04932	Non-alcoholic fatty liver disease (NAFLD)	-8.40575	-5.96746	9/149	1349,4707,4708,4717,4718,7388,27089,51079,54205	COX7B,NDUFB1,NDUFB2,NDUFC1,NDUFC2,UQCRH,UQCRQ,NDUFA13,CYCS
6_Member	GO Biological Processes	GO:0009167	purine ribonucleoside monophosphate metabolic process	-8.3617	-5.94568	12/342	387,1349,4707,4708,4717,4718,7388,9551,10476,27089,51079,54205	RHOA,COX7B,NDUFB1,NDUFB2,NDUFC1,NDUFC2,UQCRH,ATP5MF,ATP5PD,UQCRQ,NDUFA13,CYCS
6_Member	GO Biological Processes	GO:0009126	purine nucleoside monophosphate metabolic process	-8.34751	-5.94222	12/343	387,1349,4707,4708,4717,4718,7388,9551,10476,27089,51079,54205	RHOA,COX7B,NDUFB1,NDUFB2,NDUFC1,NDUFC2,UQCRH,ATP5MF,ATP5PD,UQCRQ,NDUFA13,CYCS
6_Member	GO Biological Processes	GO:0009161	ribonucleoside monophosphate metabolic process	-8.16713	-5.80706	12/356	387,1349,4707,4708,4717,4718,7388,9551,10476,27089,51079,54205	RHOA,COX7B,NDUFB1,NDUFB2,NDUFC1,NDUFC2,UQCRH,ATP5MF,ATP5PD,UQCRQ,NDUFA13,CYCS
6_Member	GO Biological Processes	GO:0009123	nucleoside monophosphate metabolic process	-7.89069	-5.58018	12/377	387,1349,4707,4708,4717,4718,7388,9551,10476,27089,51079,54205	RHOA,COX7B,NDUFB1,NDUFB2,NDUFC1,NDUFC2,UQCRH,ATP5MF,ATP5PD,UQCRQ,NDUFA13,CYCS
6_Member	GO Biological Processes	GO:0019693	ribose phosphate metabolic process	-7.64286	-5.37683	14/578	387,1349,4707,4708,4717,4718,4830,6888,7388,9551,10476,27089,51079,54205	RHOA,COX7B,NDUFB1,NDUFB2,NDUFC1,NDUFC2,NME1,TALDO1,UQCRH,ATP5MF,ATP5PD,UQCRQ,NDUFA13,CYCS
6_Member	GO Biological Processes	GO:0022900	electron transport chain	-7.56481	-5.33206	9/186	1349,4707,4708,4717,4718,7388,27089,51079,54205	COX7B,NDUFB1,NDUFB2,NDUFC1,NDUFC2,UQCRH,UQCRQ,NDUFA13,CYCS
6_Member	GO Biological Processes	GO:0045333	cellular respiration	-7.52466	-5.30936	9/188	1349,4707,4708,4717,4718,7388,27089,51079,54205	COX7B,NDUFB1,NDUFB2,NDUFC1,NDUFC2,UQCRH,UQCRQ,NDUFA13,CYCS
6_Member	GO Biological Processes	GO:0015980	energy derivation by oxidation of organic compounds	-7.12126	-4.98685	10/279	801,1349,4707,4708,4717,4718,7388,27089,51079,54205	CALM1,COX7B,NDUFB1,NDUFB2,NDUFC1,NDUFC2,UQCRH,UQCRQ,NDUFA13,CYCS
6_Member	GO Biological Processes	GO:0009150	purine ribonucleotide metabolic process	-7.06144	-4.94872	13/543	387,1349,4707,4708,4717,4718,4830,7388,9551,10476,27089,51079,54205	RHOA,COX7B,NDUFB1,NDUFB2,NDUFC1,NDUFC2,NME1,UQCRH,ATP5MF,ATP5PD,UQCRQ,NDUFA13,CYCS
6_Member	GO Biological Processes	GO:0009259	ribonucleotide metabolic process	-6.92501	-4.83156	13/558	387,1349,4707,4708,4717,4718,4830,7388,9551,10476,27089,51079,54205	RHOA,COX7B,NDUFB1,NDUFB2,NDUFC1,NDUFC2,NME1,UQCRH,ATP5MF,ATP5PD,UQCRQ,NDUFA13,CYCS
6_Member	GO Biological Processes	GO:0006163	purine nucleotide metabolic process	-6.75818	-4.70152	13/577	387,1349,4707,4708,4717,4718,4830,7388,9551,10476,27089,51079,54205	RHOA,COX7B,NDUFB1,NDUFB2,NDUFC1,NDUFC2,NME1,UQCRH,ATP5MF,ATP5PD,UQCRQ,NDUFA13,CYCS
6_Member	GO Biological Processes	GO:0072521	purine-containing compound metabolic process	-6.45892	-4.47627	13/613	387,1349,4707,4708,4717,4718,4830,7388,9551,10476,27089,51079,54205	RHOA,COX7B,NDUFB1,NDUFB2,NDUFC1,NDUFC2,NME1,UQCRH,ATP5MF,ATP5PD,UQCRQ,NDUFA13,CYCS
6_Member	CORUM	CORUM:178	Respiratory chain complex I (holoenzyme), mitochondrial	-6.24938	-4.29949	5/44	4707,4708,4717,4718,51079	NDUFB1,NDUFB2,NDUFC1,NDUFC2,NDUFA13
6_Member	GO Biological Processes	GO:0006120	mitochondrial electron transport, NADH to ubiquinone	-5.75751	-3.90822	5/55	4707,4708,4717,4718,51079	NDUFB1,NDUFB2,NDUFC1,NDUFC2,NDUFA13
6_Member	Reactome Gene Sets	R-HSA-6799198	Complex I biogenesis	-5.75751	-3.90822	5/55	4707,4708,4717,4718,51079	NDUFB1,NDUFB2,NDUFC1,NDUFC2,NDUFA13
6_Member	GO Biological Processes	GO:0010257	NADH dehydrogenase complex assembly	-5.42794	-3.65995	5/64	4707,4708,4717,4718,51079	NDUFB1,NDUFB2,NDUFC1,NDUFC2,NDUFA13
6_Member	GO Biological Processes	GO:0032981	mitochondrial respiratory chain complex I assembly	-5.42794	-3.65995	5/64	4707,4708,4717,4718,51079	NDUFB1,NDUFB2,NDUFC1,NDUFC2,NDUFA13
6_Member	GO Biological Processes	GO:0006122	mitochondrial electron transport, ubiquinol to cytochrome c	-4.68275	-3.0871	3/15	7388,27089,54205	UQCRH,UQCRQ,CYCS
6_Member	CORUM	CORUM:2914	Respiratory chain complex I (beta subunit) mitochondrial	-4.59373	-3.02125	3/16	4707,4708,4718	NDUFB1,NDUFB2,NDUFC2
7_Summary	Reactome Gene Sets	R-HSA-8953897	Cellular responses to external stimuli	-12.5667	-9.30449	108/599	440,475,523,527,533,832,898,1021,1027,1781,1783,1912,1915,2475,2876,2887,2950,3281,3305,3312,3326,3576,4194,4501,4502,4683,4928,5052,5241,5594,5595,5599,5682,5683,5689,5691,5694,5701,5704,5705,5707,5717,5903,6009,6045,6118,6137,6152,6157,6159,6160,6187,6202,6207,6208,6231,6232,6647,6648,7029,7277,7280,7295,7314,7316,7323,7324,8021,8364,8453,8649,8655,8881,8894,8992,9261,9448,9491,9529,9631,9861,9…	ASNS,ATOX1,ATP6V1A,ATP6V0C,ATP6V0B,CAPZB,CCNE1,CDK6,CDKN1B,DYNC1I2,DYNC1LI2,PHC2,EEF1A1,MTOR,GPX1,GRB10,GSTP1,HSBP1,HSPA1L,HSPA8,HSP90AB1,CXCL8,MDM4,MT1X,MT2A,NBN,NUP98,PRDX1,PGR,MAPK1,MAPK3,MAPK8,PSMA1,PSMA2,PSMB1,PSMB3,PSMB6,PSMC2,PSMC4,PSMC5,PSMD1,PSMD11,RANBP2,RHEB,RNF2,RPA2,RPL13,RPL24,RPL27A,RPL29,RPL31,RPS2,RPS8,RPS13,RPS14,RPS26,RPS27,SOD1,SOD2,TFDP2,TUBA4A,TUBB2A,TXN,UBB,UBC,UBE2D3,UBE2E…
7_Member	Reactome Gene Sets	R-HSA-8953897	Cellular responses to external stimuli	-12.5667	-9.30449	108/599	440,475,523,527,533,832,898,1021,1027,1781,1783,1912,1915,2475,2876,2887,2950,3281,3305,3312,3326,3576,4194,4501,4502,4683,4928,5052,5241,5594,5595,5599,5682,5683,5689,5691,5694,5701,5704,5705,5707,5717,5903,6009,6045,6118,6137,6152,6157,6159,6160,6187,6202,6207,6208,6231,6232,6647,6648,7029,7277,7280,7295,7314,7316,7323,7324,8021,8364,8453,8649,8655,8881,8894,8992,9261,9448,9491,9529,9631,9861,9…	ASNS,ATOX1,ATP6V1A,ATP6V0C,ATP6V0B,CAPZB,CCNE1,CDK6,CDKN1B,DYNC1I2,DYNC1LI2,PHC2,EEF1A1,MTOR,GPX1,GRB10,GSTP1,HSBP1,HSPA1L,HSPA8,HSP90AB1,CXCL8,MDM4,MT1X,MT2A,NBN,NUP98,PRDX1,PGR,MAPK1,MAPK3,MAPK8,PSMA1,PSMA2,PSMB1,PSMB3,PSMB6,PSMC2,PSMC4,PSMC5,PSMD1,PSMD11,RANBP2,RHEB,RNF2,RPA2,RPL13,RPL24,RPL27A,RPL29,RPL31,RPS2,RPS8,RPS13,RPS14,RPS26,RPS27,SOD1,SOD2,TFDP2,TUBA4A,TUBB2A,TXN,UBB,UBC,UBE2D3,UBE2E…
7_Member	Reactome Gene Sets	R-HSA-2262752	Cellular responses to stress	-12.4854	-9.28021	106/585	440,475,523,527,533,832,898,1021,1027,1781,1783,1912,1915,2475,2876,2887,2950,3281,3305,3312,3326,3576,4194,4683,4928,5052,5241,5594,5595,5599,5682,5683,5689,5691,5694,5701,5704,5705,5707,5717,5903,6009,6045,6118,6137,6152,6157,6159,6160,6187,6202,6207,6208,6231,6232,6647,6648,7029,7277,7280,7295,7314,7316,7323,7324,8021,8364,8453,8649,8655,8881,8894,8992,9261,9448,9491,9529,9631,9861,9978,10013,…	ASNS,ATOX1,ATP6V1A,ATP6V0C,ATP6V0B,CAPZB,CCNE1,CDK6,CDKN1B,DYNC1I2,DYNC1LI2,PHC2,EEF1A1,MTOR,GPX1,GRB10,GSTP1,HSBP1,HSPA1L,HSPA8,HSP90AB1,CXCL8,MDM4,NBN,NUP98,PRDX1,PGR,MAPK1,MAPK3,MAPK8,PSMA1,PSMA2,PSMB1,PSMB3,PSMB6,PSMC2,PSMC4,PSMC5,PSMD1,PSMD11,RANBP2,RHEB,RNF2,RPA2,RPL13,RPL24,RPL27A,RPL29,RPL31,RPS2,RPS8,RPS13,RPS14,RPS26,RPS27,SOD1,SOD2,TFDP2,TUBA4A,TUBB2A,TXN,UBB,UBC,UBE2D3,UBE2E1,NUP214,H…
7_Member	Reactome Gene Sets	R-HSA-9675108	Nervous system development	-8.59205	-5.7781	94/577	71,102,288,387,1072,1213,1272,1281,1287,1291,1292,1459,1595,1809,2887,2909,3066,3312,3326,3912,3983,4313,4629,4637,4664,5216,5306,5532,5576,5594,5595,5599,5603,5604,5605,5664,5682,5683,5689,5691,5694,5701,5704,5705,5707,5717,5921,6137,6152,6157,6159,6160,6187,6202,6207,6208,6231,6232,6464,6709,6711,7003,7277,7280,7314,7316,8453,9260,9491,9861,9939,9978,10048,10382,10398,10627,23032,23122,23198,23…	ACTG1,ADAM10,ANK3,RHOA,CFL1,CLTC,CNTN1,COL3A1,COL4A5,COL6A1,COL6A2,CSNK2A2,CYP51A1,DPYSL3,GRB10,ARHGAP35,HDAC2,HSPA8,HSP90AB1,LAMB1,ABLIM1,MMP2,MYH11,MYL6,NAB1,PFN1,PITPNA,PPP3CB,PRKAR2A,MAPK1,MAPK3,MAPK8,MAPK13,MAP2K1,MAP2K2,PSEN2,PSMA1,PSMA2,PSMB1,PSMB3,PSMB6,PSMC2,PSMC4,PSMC5,PSMD1,PSMD11,RASA1,RPL13,RPL24,RPL27A,RPL29,RPL31,RPS2,RPS8,RPS13,RPS14,RPS26,RPS27,SHC1,SPTAN1,SPTBN1,TEAD1,TUBA4A,TUB…
8_Summary	GO Biological Processes	GO:0001568	blood vessel development	-11.2256	-7.98564	31/777	59,677,1278,1306,1909,2022,2296,3553,3576,4035,4208,4313,4638,4853,5156,5159,5604,5740,5906,6464,6678,6909,7026,8742,10365,10516,25932,64094,80781,84168,93649	ACTA2,ZFP36L1,COL1A2,COL15A1,EDNRA,ENG,FOXC1,IL1B,CXCL8,LRP1,MEF2C,MMP2,MYLK,NOTCH2,PDGFRA,PDGFRB,MAP2K1,PTGIS,RAP1A,SHC1,SPARC,TBX2,NR2F2,TNFSF12,KLF2,FBLN5,CLIC4,SMOC2,COL18A1,ANTXR1,MYOCD
8_Member	GO Biological Processes	GO:0001568	blood vessel development	-11.2256	-7.98564	31/777	59,677,1278,1306,1909,2022,2296,3553,3576,4035,4208,4313,4638,4853,5156,5159,5604,5740,5906,6464,6678,6909,7026,8742,10365,10516,25932,64094,80781,84168,93649	ACTA2,ZFP36L1,COL1A2,COL15A1,EDNRA,ENG,FOXC1,IL1B,CXCL8,LRP1,MEF2C,MMP2,MYLK,NOTCH2,PDGFRA,PDGFRB,MAP2K1,PTGIS,RAP1A,SHC1,SPARC,TBX2,NR2F2,TNFSF12,KLF2,FBLN5,CLIC4,SMOC2,COL18A1,ANTXR1,MYOCD
8_Member	GO Biological Processes	GO:0048514	blood vessel morphogenesis	-8.9332	-6.38495	26/690	677,1306,1909,2022,2296,3553,3576,4035,4313,4638,4853,5156,5159,5740,5906,6464,6678,6909,7026,8742,10365,10516,25932,64094,80781,93649	ZFP36L1,COL15A1,EDNRA,ENG,FOXC1,IL1B,CXCL8,LRP1,MMP2,MYLK,NOTCH2,PDGFRA,PDGFRB,PTGIS,RAP1A,SHC1,SPARC,TBX2,NR2F2,TNFSF12,KLF2,FBLN5,CLIC4,SMOC2,COL18A1,MYOCD
8_Member	GO Biological Processes	GO:0001525	angiogenesis	-5.58502	-3.77913	19/594	1306,1909,2022,2296,3553,3576,4313,4853,5156,5159,5740,6464,6678,8742,10365,10516,25932,64094,80781	COL15A1,EDNRA,ENG,FOXC1,IL1B,CXCL8,MMP2,NOTCH2,PDGFRA,PDGFRB,PTGIS,SHC1,SPARC,TNFSF12,KLF2,FBLN5,CLIC4,SMOC2,COL18A1
8_Member	GO Biological Processes	GO:1901342	regulation of vasculature development	-3.15437	-1.98755	12/434	2022,2296,3553,3576,5740,5906,6678,8742,10365,10516,64094,93649	ENG,FOXC1,IL1B,CXCL8,PTGIS,RAP1A,SPARC,TNFSF12,KLF2,FBLN5,SMOC2,MYOCD
8_Member	GO Biological Processes	GO:1904018	positive regulation of vasculature development	-2.84537	-1.77644	8/233	2022,3553,3576,5740,5906,8742,64094,93649	ENG,IL1B,CXCL8,PTGIS,RAP1A,TNFSF12,SMOC2,MYOCD
8_Member	GO Biological Processes	GO:0045765	regulation of angiogenesis	-2.46385	-1.51191	10/392	2022,2296,3553,3576,5740,6678,8742,10365,10516,64094	ENG,FOXC1,IL1B,CXCL8,PTGIS,SPARC,TNFSF12,KLF2,FBLN5,SMOC2
9_Summary	CORUM	CORUM:320	55S ribosome, mitochondrial	-11.1611	-7.95597	14/77	10240,10884,26589,28977,29093,51373,51650,54148,57129,63875,64928,64960,64965,64979,2617,25821,54931,80298	MRPS31,MRPS30,MRPL46,MRPL42,MRPL22,MRPS17,MRPS33,MRPL39,MRPL47,MRPL17,MRPL14,MRPS15,MRPS9,MRPL36,GARS1,MTO1,TRMT10C,MTERF2
9_Member	CORUM	CORUM:320	55S ribosome, mitochondrial	-11.1611	-7.95597	14/77	10240,10884,26589,28977,29093,51373,51650,54148,57129,63875,64928,64960,64965,64979	MRPS31,MRPS30,MRPL46,MRPL42,MRPL22,MRPS17,MRPS33,MRPL39,MRPL47,MRPL17,MRPL14,MRPS15,MRPS9,MRPL36
9_Member	Reactome Gene Sets	R-HSA-5368286	Mitochondrial translation initiation	-10.4104	-7.48919	14/87	10240,10884,26589,28977,29093,51373,51650,54148,57129,63875,64928,64960,64965,64979	MRPS31,MRPS30,MRPL46,MRPL42,MRPL22,MRPS17,MRPS33,MRPL39,MRPL47,MRPL17,MRPL14,MRPS15,MRPS9,MRPL36
9_Member	Reactome Gene Sets	R-HSA-5389840	Mitochondrial translation elongation	-10.4104	-7.48919	14/87	10240,10884,26589,28977,29093,51373,51650,54148,57129,63875,64928,64960,64965,64979	MRPS31,MRPS30,MRPL46,MRPL42,MRPL22,MRPS17,MRPS33,MRPL39,MRPL47,MRPL17,MRPL14,MRPS15,MRPS9,MRPL36
9_Member	Reactome Gene Sets	R-HSA-5419276	Mitochondrial translation termination	-10.4104	-7.48919	14/87	10240,10884,26589,28977,29093,51373,51650,54148,57129,63875,64928,64960,64965,64979	MRPS31,MRPS30,MRPL46,MRPL42,MRPL22,MRPS17,MRPS33,MRPL39,MRPL47,MRPL17,MRPL14,MRPS15,MRPS9,MRPL36
9_Member	GO Biological Processes	GO:0140053	mitochondrial gene expression	-10.2787	-7.4638	18/165	2617,10240,10884,25821,26589,28977,29093,51373,51650,54148,54931,57129,63875,64928,64960,64965,64979,80298	GARS1,MRPS31,MRPS30,MTO1,MRPL46,MRPL42,MRPL22,MRPS17,MRPS33,MRPL39,TRMT10C,MRPL47,MRPL17,MRPL14,MRPS15,MRPS9,MRPL36,MTERF2
9_Member	GO Biological Processes	GO:0070125	mitochondrial translational elongation	-10.2724	-7.4638	14/89	10240,10884,26589,28977,29093,51373,51650,54148,57129,63875,64928,64960,64965,64979	MRPS31,MRPS30,MRPL46,MRPL42,MRPL22,MRPS17,MRPS33,MRPL39,MRPL47,MRPL17,MRPL14,MRPS15,MRPS9,MRPL36
9_Member	GO Biological Processes	GO:0070126	mitochondrial translational termination	-10.2724	-7.4638	14/89	10240,10884,26589,28977,29093,51373,51650,54148,57129,63875,64928,64960,64965,64979	MRPS31,MRPS30,MRPL46,MRPL42,MRPL22,MRPS17,MRPS33,MRPL39,MRPL47,MRPL17,MRPL14,MRPS15,MRPS9,MRPL36
9_Member	Reactome Gene Sets	R-HSA-5368287	Mitochondrial translation	-10.0071	-7.26774	14/93	10240,10884,26589,28977,29093,51373,51650,54148,57129,63875,64928,64960,64965,64979	MRPS31,MRPS30,MRPL46,MRPL42,MRPL22,MRPS17,MRPS33,MRPL39,MRPL47,MRPL17,MRPL14,MRPS15,MRPS9,MRPL36
9_Member	GO Biological Processes	GO:0032543	mitochondrial translation	-9.74337	-7.04752	16/135	2617,10240,10884,26589,28977,29093,51373,51650,54148,54931,57129,63875,64928,64960,64965,64979	GARS1,MRPS31,MRPS30,MRPL46,MRPL42,MRPL22,MRPS17,MRPS33,MRPL39,TRMT10C,MRPL47,MRPL17,MRPL14,MRPS15,MRPS9,MRPL36
9_Member	GO Biological Processes	GO:0006415	translational termination	-9.28529	-6.69046	14/105	10240,10884,26589,28977,29093,51373,51650,54148,57129,63875,64928,64960,64965,64979	MRPS31,MRPS30,MRPL46,MRPL42,MRPL22,MRPS17,MRPS33,MRPL39,MRPL47,MRPL17,MRPL14,MRPS15,MRPS9,MRPL36
9_Member	GO Biological Processes	GO:0006414	translational elongation	-7.79918	-5.5135	14/136	10240,10884,26589,28977,29093,51373,51650,54148,57129,63875,64928,64960,64965,64979	MRPS31,MRPS30,MRPL46,MRPL42,MRPL22,MRPS17,MRPS33,MRPL39,MRPL47,MRPL17,MRPL14,MRPS15,MRPS9,MRPL36
9_Member	CORUM	CORUM:324	39S ribosomal subunit, mitochondrial	-6.31568	-4.3526	8/48	26589,28977,29093,54148,57129,63875,64928,64979	MRPL46,MRPL42,MRPL22,MRPL39,MRPL47,MRPL17,MRPL14,MRPL36
9_Member	CORUM	CORUM:315	28S ribosomal subunit, mitochondrial	-5.44216	-3.66588	6/29	10240,10884,51373,51650,64960,64965	MRPS31,MRPS30,MRPS17,MRPS33,MRPS15,MRPS9
10_Summary	GO Biological Processes	GO:0042119	neutrophil activation	-11.0333	-7.88681	20/501	1476,3106,3312,4069,5478,5683,6352,6727,8655,8836,9218,10159,10549,10577,10694,23071,23412,25798,84418,374395	CSTB,HLA-B,HSPA8,LYZ,PPIA,PSMA2,CCL5,SRP14,DYNLL1,GGH,VAPA,ATP6AP2,PRDX4,NPC2,CCT8,ERP44,COMMD3,BRI3,CYSTM1,TMEM179B
10_Member	GO Biological Processes	GO:0042119	neutrophil activation	-11.0333	-7.88681	20/501	1476,3106,3312,4069,5478,5683,6352,6727,8655,8836,9218,10159,10549,10577,10694,23071,23412,25798,84418,374395	CSTB,HLA-B,HSPA8,LYZ,PPIA,PSMA2,CCL5,SRP14,DYNLL1,GGH,VAPA,ATP6AP2,PRDX4,NPC2,CCT8,ERP44,COMMD3,BRI3,CYSTM1,TMEM179B
10_Member	GO Biological Processes	GO:0036230	granulocyte activation	-10.9403	-7.87313	20/507	1476,3106,3312,4069,5478,5683,6352,6727,8655,8836,9218,10159,10549,10577,10694,23071,23412,25798,84418,374395	CSTB,HLA-B,HSPA8,LYZ,PPIA,PSMA2,CCL5,SRP14,DYNLL1,GGH,VAPA,ATP6AP2,PRDX4,NPC2,CCT8,ERP44,COMMD3,BRI3,CYSTM1,TMEM179B
10_Member	Reactome Gene Sets	R-HSA-6798695	Neutrophil degranulation	-10.4322	-7.48919	19/480	1476,3106,3312,4069,5478,5683,6727,8655,8836,9218,10159,10549,10577,10694,23071,23412,25798,84418,374395	CSTB,HLA-B,HSPA8,LYZ,PPIA,PSMA2,SRP14,DYNLL1,GGH,VAPA,ATP6AP2,PRDX4,NPC2,CCT8,ERP44,COMMD3,BRI3,CYSTM1,TMEM179B
10_Member	GO Biological Processes	GO:0043312	neutrophil degranulation	-10.3097	-7.4638	19/488	1476,3106,3312,4069,5478,5683,6727,8655,8836,9218,10159,10549,10577,10694,23071,23412,25798,84418,374395	CSTB,HLA-B,HSPA8,LYZ,PPIA,PSMA2,SRP14,DYNLL1,GGH,VAPA,ATP6AP2,PRDX4,NPC2,CCT8,ERP44,COMMD3,BRI3,CYSTM1,TMEM179B
10_Member	GO Biological Processes	GO:0002283	neutrophil activation involved in immune response	-10.2644	-7.4638	19/491	1476,3106,3312,4069,5478,5683,6727,8655,8836,9218,10159,10549,10577,10694,23071,23412,25798,84418,374395	CSTB,HLA-B,HSPA8,LYZ,PPIA,PSMA2,SRP14,DYNLL1,GGH,VAPA,ATP6AP2,PRDX4,NPC2,CCT8,ERP44,COMMD3,BRI3,CYSTM1,TMEM179B
10_Member	GO Biological Processes	GO:0002446	neutrophil mediated immunity	-10.1009	-7.32583	19/502	1476,3106,3312,4069,5478,5683,6727,8655,8836,9218,10159,10549,10577,10694,23071,23412,25798,84418,374395	CSTB,HLA-B,HSPA8,LYZ,PPIA,PSMA2,SRP14,DYNLL1,GGH,VAPA,ATP6AP2,PRDX4,NPC2,CCT8,ERP44,COMMD3,BRI3,CYSTM1,TMEM179B
10_Member	GO Biological Processes	GO:0043299	leukocyte degranulation	-9.60711	-6.93146	19/537	1476,3106,3312,4069,5478,5683,6727,8655,8836,9218,10159,10549,10577,10694,23071,23412,25798,84418,374395	CSTB,HLA-B,HSPA8,LYZ,PPIA,PSMA2,SRP14,DYNLL1,GGH,VAPA,ATP6AP2,PRDX4,NPC2,CCT8,ERP44,COMMD3,BRI3,CYSTM1,TMEM179B
10_Member	GO Biological Processes	GO:0002275	myeloid cell activation involved in immune response	-9.47294	-6.83087	19/547	1476,3106,3312,4069,5478,5683,6727,8655,8836,9218,10159,10549,10577,10694,23071,23412,25798,84418,374395	CSTB,HLA-B,HSPA8,LYZ,PPIA,PSMA2,SRP14,DYNLL1,GGH,VAPA,ATP6AP2,PRDX4,NPC2,CCT8,ERP44,COMMD3,BRI3,CYSTM1,TMEM179B
10_Member	GO Biological Processes	GO:0002444	myeloid leukocyte mediated immunity	-9.36766	-6.75612	19/555	1476,3106,3312,4069,5478,5683,6727,8655,8836,9218,10159,10549,10577,10694,23071,23412,25798,84418,374395	CSTB,HLA-B,HSPA8,LYZ,PPIA,PSMA2,SRP14,DYNLL1,GGH,VAPA,ATP6AP2,PRDX4,NPC2,CCT8,ERP44,COMMD3,BRI3,CYSTM1,TMEM179B
10_Member	GO Biological Processes	GO:0002274	myeloid leukocyte activation	-8.97109	-6.41541	20/656	1476,3106,3312,4069,5478,5683,6352,6727,8655,8836,9218,10159,10549,10577,10694,23071,23412,25798,84418,374395	CSTB,HLA-B,HSPA8,LYZ,PPIA,PSMA2,CCL5,SRP14,DYNLL1,GGH,VAPA,ATP6AP2,PRDX4,NPC2,CCT8,ERP44,COMMD3,BRI3,CYSTM1,TMEM179B
10_Member	GO Biological Processes	GO:0002366	leukocyte activation involved in immune response	-7.61672	-5.3658	19/711	1476,3106,3312,4069,5478,5683,6727,8655,8836,9218,10159,10549,10577,10694,23071,23412,25798,84418,374395	CSTB,HLA-B,HSPA8,LYZ,PPIA,PSMA2,SRP14,DYNLL1,GGH,VAPA,ATP6AP2,PRDX4,NPC2,CCT8,ERP44,COMMD3,BRI3,CYSTM1,TMEM179B
10_Member	GO Biological Processes	GO:0002263	cell activation involved in immune response	-7.57813	-5.3382	19/715	1476,3106,3312,4069,5478,5683,6727,8655,8836,9218,10159,10549,10577,10694,23071,23412,25798,84418,374395	CSTB,HLA-B,HSPA8,LYZ,PPIA,PSMA2,SRP14,DYNLL1,GGH,VAPA,ATP6AP2,PRDX4,NPC2,CCT8,ERP44,COMMD3,BRI3,CYSTM1,TMEM179B
11_Summary	GO Biological Processes	GO:0097435	supramolecular fiber organization	-10.937	-7.87313	29/698	87,165,199,1278,1809,2296,2316,2934,3267,3880,4053,4208,4629,4641,5156,5159,6711,7169,7791,8452,10174,10516,23271,54434,55740,64780,84722,93661,122664,1264,4035,4637,4853,6464,8476,9631,11188,23022,84168	ACTN1,AEBP1,AIF1,COL1A2,DPYSL3,FOXC1,FLNA,GSN,AGFG1,KRT19,LTBP2,MEF2C,MYH11,MYO1C,PDGFRA,PDGFRB,SPTBN1,TPM2,ZYX,CUL3,SORBS3,FBLN5,CAMSAP2,SSH1,ENAH,MICAL1,PSRC1,CAPZA3,TPPP2,CNN1,LRP1,MYL6,NOTCH2,SHC1,CDC42BPA,NUP155,NISCH,PALLD,ANTXR1
11_Member	GO Biological Processes	GO:0097435	supramolecular fiber organization	-10.937	-7.87313	29/698	87,165,199,1278,1809,2296,2316,2934,3267,3880,4053,4208,4629,4641,5156,5159,6711,7169,7791,8452,10174,10516,23271,54434,55740,64780,84722,93661,122664	ACTN1,AEBP1,AIF1,COL1A2,DPYSL3,FOXC1,FLNA,GSN,AGFG1,KRT19,LTBP2,MEF2C,MYH11,MYO1C,PDGFRA,PDGFRB,SPTBN1,TPM2,ZYX,CUL3,SORBS3,FBLN5,CAMSAP2,SSH1,ENAH,MICAL1,PSRC1,CAPZA3,TPPP2
11_Member	GO Biological Processes	GO:0030029	actin filament-based process	-10.4114	-7.48919	30/785	87,199,1264,1809,2316,2934,3880,4035,4208,4629,4637,4641,4853,5156,5159,6464,6711,7169,7791,8452,8476,9631,10174,11188,23022,54434,55740,64780,84168,93661	ACTN1,AIF1,CNN1,DPYSL3,FLNA,GSN,KRT19,LRP1,MEF2C,MYH11,MYL6,MYO1C,NOTCH2,PDGFRA,PDGFRB,SHC1,SPTBN1,TPM2,ZYX,CUL3,CDC42BPA,NUP155,SORBS3,NISCH,PALLD,SSH1,ENAH,MICAL1,ANTXR1,CAPZA3
11_Member	GO Biological Processes	GO:0030036	actin cytoskeleton organization	-10.3026	-7.4638	28/692	87,199,1264,1809,2316,2934,3880,4035,4208,4629,4641,4853,5156,5159,6464,6711,7169,7791,8452,8476,10174,11188,23022,54434,55740,64780,84168,93661	ACTN1,AIF1,CNN1,DPYSL3,FLNA,GSN,KRT19,LRP1,MEF2C,MYH11,MYO1C,NOTCH2,PDGFRA,PDGFRB,SHC1,SPTBN1,TPM2,ZYX,CUL3,CDC42BPA,SORBS3,NISCH,PALLD,SSH1,ENAH,MICAL1,ANTXR1,CAPZA3
11_Member	GO Biological Processes	GO:0051764	actin crosslink formation	-6.08092	-4.17344	4/9	87,199,1809,2316	ACTN1,AIF1,DPYSL3,FLNA
11_Member	GO Biological Processes	GO:0051017	actin filament bundle assembly	-3.81918	-2.45189	8/166	87,199,1809,2316,7791,8452,10174,64780	ACTN1,AIF1,DPYSL3,FLNA,ZYX,CUL3,SORBS3,MICAL1
11_Member	GO Biological Processes	GO:0061572	actin filament bundle organization	-3.74819	-2.3985	8/170	87,199,1809,2316,7791,8452,10174,64780	ACTN1,AIF1,DPYSL3,FLNA,ZYX,CUL3,SORBS3,MICAL1
12_Summary	Reactome Gene Sets	R-HSA-72766	Translation	-10.4762	-7.53729	62/291	833,1915,1936,1937,1975,1977,2058,2617,3646,6137,6152,6157,6159,6160,6187,6202,6207,6208,6231,6232,6726,6727,6747,6748,7407,7458,8894,9669,10240,10352,10884,10952,23471,23478,23708,26589,27068,28972,28977,29074,29093,51065,51081,51121,51258,51373,51649,51650,54148,54460,57129,60559,63875,64928,64960,64965,64979,92399,116540,116541,116832,140801,387,677,1612,1654,1979,1982,2332,2475,2597,4076,4258…	CARS1,EEF1A1,EEF1D,EEF1G,EIF4B,EIF4E,EPRS1,GARS1,EIF3E,RPL13,RPL24,RPL27A,RPL29,RPL31,RPS2,RPS8,RPS13,RPS14,RPS26,RPS27,SRP9,SRP14,SSR3,SSR4,VARS1,EIF4H,EIF2S2,EIF5B,MRPS31,WARS2,MRPS30,SEC61B,TRAM1,SEC11A,GSPT2,MRPL46,PPA2,SPCS1,MRPL42,MRPL18,MRPL22,RPS27L,MRPS7,RPL26L1,MRPL51,MRPS17,MRPS23,MRPS33,MRPL39,MRPS21,MRPL47,SPCS3,MRPL17,MRPL14,MRPS15,MRPS9,MRPL36,MRRF,MRPL53,MRPL54,RPL39L,RPL10L,RHOA,…
12_Member	Reactome Gene Sets	R-HSA-72766	Translation	-10.4762	-7.53729	62/291	833,1915,1936,1937,1975,1977,2058,2617,3646,6137,6152,6157,6159,6160,6187,6202,6207,6208,6231,6232,6726,6727,6747,6748,7407,7458,8894,9669,10240,10352,10884,10952,23471,23478,23708,26589,27068,28972,28977,29074,29093,51065,51081,51121,51258,51373,51649,51650,54148,54460,57129,60559,63875,64928,64960,64965,64979,92399,116540,116541,116832,140801	CARS1,EEF1A1,EEF1D,EEF1G,EIF4B,EIF4E,EPRS1,GARS1,EIF3E,RPL13,RPL24,RPL27A,RPL29,RPL31,RPS2,RPS8,RPS13,RPS14,RPS26,RPS27,SRP9,SRP14,SSR3,SSR4,VARS1,EIF4H,EIF2S2,EIF5B,MRPS31,WARS2,MRPS30,SEC61B,TRAM1,SEC11A,GSPT2,MRPL46,PPA2,SPCS1,MRPL42,MRPL18,MRPL22,RPS27L,MRPS7,RPL26L1,MRPL51,MRPS17,MRPS23,MRPS33,MRPL39,MRPS21,MRPL47,SPCS3,MRPL17,MRPL14,MRPS15,MRPS9,MRPL36,MRRF,MRPL53,MRPL54,RPL39L,RPL10L
12_Member	GO Biological Processes	GO:0043043	peptide biosynthetic process	-7.37818	-4.81495	110/749	387,677,833,1612,1654,1915,1936,1937,1975,1977,1979,1982,2058,2332,2475,2597,2617,3646,4076,4258,4848,5594,5595,5611,5813,5976,6059,6137,6152,6157,6159,6160,6187,6202,6207,6208,6231,6232,6352,6726,7407,7458,8531,8672,8864,8894,9086,9221,9669,9782,9939,10128,10240,10289,10352,10600,10884,10985,11236,22927,23019,23034,23173,23369,23654,23708,26589,26873,27068,27230,28977,29074,29093,51065,51081,511…	RHOA,ZFP36L1,CARS1,DAPK1,DDX3X,EEF1A1,EEF1D,EEF1G,EIF4B,EIF4E,EIF4EBP2,EIF4G2,EPRS1,FMR1,MTOR,GAPDH,GARS1,EIF3E,CAPRIN1,MGST2,CNOT2,MAPK1,MAPK3,DNAJC3,PURA,UPF1,ABCE1,RPL13,RPL24,RPL27A,RPL29,RPL31,RPS2,RPS8,RPS13,RPS14,RPS26,RPS27,CCL5,SRP9,VARS1,EIF4H,YBX3,EIF4G3,PER2,EIF2S2,EIF1AY,NOLC1,EIF5B,MATR3,RBM8A,LRPPRC,MRPS31,EIF1B,WARS2,USP16,MRPS30,GCN1,RNF139,HABP4,CNOT1,SAMD4A,METAP1,PUM2,PLXNB2,G…
12_Member	GO Biological Processes	GO:0006412	translation	-7.36714	-4.81146	107/723	387,677,833,1612,1654,1915,1936,1937,1975,1977,1979,1982,2058,2332,2475,2597,2617,3646,4076,4848,5594,5595,5611,5813,5976,6059,6137,6152,6157,6159,6160,6187,6202,6207,6208,6231,6232,6352,6726,7407,7458,8531,8672,8864,8894,9086,9221,9669,9782,9939,10128,10240,10289,10352,10600,10884,10985,11236,22927,23019,23034,23173,23369,23654,23708,26589,27068,27230,28977,29074,29093,51065,51081,51121,51123,51…	RHOA,ZFP36L1,CARS1,DAPK1,DDX3X,EEF1A1,EEF1D,EEF1G,EIF4B,EIF4E,EIF4EBP2,EIF4G2,EPRS1,FMR1,MTOR,GAPDH,GARS1,EIF3E,CAPRIN1,CNOT2,MAPK1,MAPK3,DNAJC3,PURA,UPF1,ABCE1,RPL13,RPL24,RPL27A,RPL29,RPL31,RPS2,RPS8,RPS13,RPS14,RPS26,RPS27,CCL5,SRP9,VARS1,EIF4H,YBX3,EIF4G3,PER2,EIF2S2,EIF1AY,NOLC1,EIF5B,MATR3,RBM8A,LRPPRC,MRPS31,EIF1B,WARS2,USP16,MRPS30,GCN1,RNF139,HABP4,CNOT1,SAMD4A,METAP1,PUM2,PLXNB2,GSPT2,M…
13_Summary	GO Biological Processes	GO:0003341	cilium movement	-10.2927	-7.4638	17/73	8382,23639,25911,26074,53340,55130,56171,83659,85478,89876,118491,139212,150483,154313,160762,200373,221421,1769,6249,51673,79864,83544,122664	NME5,LRRC6,DPCD,CFAP61,SPA17,ARMC4,DNAH7,TEKT1,CCDC65,CFAP91,CFAP70,DNAAF6,TEKT4,CFAP206,CCDC63,CFAP221,RSPH9,DNAH8,CLIP1,TPPP3,JHY,DNAL1,TPPP2
13_Member	GO Biological Processes	GO:0003341	cilium movement	-10.2927	-7.4638	17/73	8382,23639,25911,26074,53340,55130,56171,83659,85478,89876,118491,139212,150483,154313,160762,200373,221421	NME5,LRRC6,DPCD,CFAP61,SPA17,ARMC4,DNAH7,TEKT1,CCDC65,CFAP91,CFAP70,DNAAF6,TEKT4,CFAP206,CCDC63,CFAP221,RSPH9
13_Member	GO Biological Processes	GO:0001578	microtubule bundle formation	-5.9555	-4.07366	14/95	1769,6249,23639,51673,55130,56171,79864,83544,85478,122664,139212,154313,160762,221421	DNAH8,CLIP1,LRRC6,TPPP3,ARMC4,DNAH7,JHY,DNAL1,CCDC65,TPPP2,DNAAF6,CFAP206,CCDC63,RSPH9
13_Member	GO Biological Processes	GO:0070286	axonemal dynein complex assembly	-5.63394	-3.81452	8/30	1769,23639,55130,56171,83544,85478,139212,160762	DNAH8,LRRC6,ARMC4,DNAH7,DNAL1,CCDC65,DNAAF6,CCDC63
13_Member	GO Biological Processes	GO:0035082	axoneme assembly	-5.54389	-3.74485	11/63	1769,23639,55130,56171,79864,83544,85478,139212,154313,160762,221421	DNAH8,LRRC6,ARMC4,DNAH7,JHY,DNAL1,CCDC65,DNAAF6,CFAP206,CCDC63,RSPH9
13_Member	GO Biological Processes	GO:0036158	outer dynein arm assembly	-4.06616	-2.62901	5/16	1769,23639,55130,83544,160762	DNAH8,LRRC6,ARMC4,DNAL1,CCDC63
14_Summary	Reactome Gene Sets	R-HSA-168255	Influenza Infection	-9.97222	-7.24418	13/166	1213,5441,5611,5901,6137,6152,6157,6202,6207,6208,6231,6232,51121,6748,10952,3312,7316,51079,59286,140823,164153,401505,100287932,71,1072,3326,4637,5216,9260,112714,292,9221,226,2597,6996,7167,23589,26330,51690,81892,9086,51171,3028,51372	CLTC,POLR2L,DNAJC3,RAN,RPL13,RPL24,RPL27A,RPS8,RPS13,RPS14,RPS26,RPS27,RPL26L1,SSR4,SEC61B,HSPA8,UBC,NDUFA13,UBL5,ROMO1,UBL4B,TOMM5,TIMM23,ACTG1,CFL1,HSP90AB1,MYL6,PFN1,PDLIM7,TUBA3E,SLC25A5,NOLC1,ALDOA,GAPDH,TDG,TPI1,CARHSP1,GAPDHS,LSM7,SLIRP,EIF1AY,HSD17B14,HSD17B10,TMA7
14_Member	Reactome Gene Sets	R-HSA-168255	Influenza Infection	-9.97222	-7.24418	13/166	1213,5441,5611,5901,6137,6152,6157,6202,6207,6208,6231,6232,51121	CLTC,POLR2L,DNAJC3,RAN,RPL13,RPL24,RPL27A,RPS8,RPS13,RPS14,RPS26,RPS27,RPL26L1
14_Member	Reactome Gene Sets	R-HSA-1799339	SRP-dependent cotranslational protein targeting to membrane	-9.5727	-6.90682	11/112	6137,6152,6157,6202,6207,6208,6231,6232,6748,10952,51121	RPL13,RPL24,RPL27A,RPS8,RPS13,RPS14,RPS26,RPS27,SSR4,SEC61B,RPL26L1
14_Member	Reactome Gene Sets	R-HSA-192823	Viral mRNA Translation	-8.8272	-6.30744	10/100	5611,6137,6152,6157,6202,6207,6208,6231,6232,51121	DNAJC3,RPL13,RPL24,RPL27A,RPS8,RPS13,RPS14,RPS26,RPS27,RPL26L1
14_Member	Reactome Gene Sets	R-HSA-168273	Influenza Viral RNA Transcription and Replication	-8.37037	-5.94889	11/145	5441,5611,6137,6152,6157,6202,6207,6208,6231,6232,51121	POLR2L,DNAJC3,RPL13,RPL24,RPL27A,RPS8,RPS13,RPS14,RPS26,RPS27,RPL26L1
14_Member	GO Biological Processes	GO:0006605	protein targeting	-8.30502	-5.91534	17/426	3312,6137,6152,6157,6202,6207,6208,6231,6232,7316,10952,51079,59286,140823,164153,401505,100287932	HSPA8,RPL13,RPL24,RPL27A,RPS8,RPS13,RPS14,RPS26,RPS27,UBC,SEC61B,NDUFA13,UBL5,ROMO1,UBL4B,TOMM5,TIMM23
14_Member	Reactome Gene Sets	R-HSA-422475	Axon guidance	-8.18088	-5.81116	19/552	71,1072,1213,3312,3326,4637,5216,6137,6152,6157,6202,6207,6208,6231,6232,7316,9260,51121,112714	ACTG1,CFL1,CLTC,HSPA8,HSP90AB1,MYL6,PFN1,RPL13,RPL24,RPL27A,RPS8,RPS13,RPS14,RPS26,RPS27,UBC,PDLIM7,RPL26L1,TUBA3E
14_Member	Reactome Gene Sets	R-HSA-156902	Peptide chain elongation	-8.04018	-5.68955	9/89	6137,6152,6157,6202,6207,6208,6231,6232,51121	RPL13,RPL24,RPL27A,RPS8,RPS13,RPS14,RPS26,RPS27,RPL26L1
14_Member	Reactome Gene Sets	R-HSA-156842	Eukaryotic Translation Elongation	-7.87024	-5.57644	9/93	6137,6152,6157,6202,6207,6208,6231,6232,51121	RPL13,RPL24,RPL27A,RPS8,RPS13,RPS14,RPS26,RPS27,RPL26L1
14_Member	Reactome Gene Sets	R-HSA-2408557	Selenocysteine synthesis	-7.87024	-5.57644	9/93	6137,6152,6157,6202,6207,6208,6231,6232,51121	RPL13,RPL24,RPL27A,RPS8,RPS13,RPS14,RPS26,RPS27,RPL26L1
14_Member	Reactome Gene Sets	R-HSA-72764	Eukaryotic Translation Termination	-7.87024	-5.57644	9/93	6137,6152,6157,6202,6207,6208,6231,6232,51121	RPL13,RPL24,RPL27A,RPS8,RPS13,RPS14,RPS26,RPS27,RPL26L1
14_Member	GO Biological Processes	GO:0006614	SRP-dependent cotranslational protein targeting to membrane	-7.78828	-5.51057	9/95	6137,6152,6157,6202,6207,6208,6231,6232,10952	RPL13,RPL24,RPL27A,RPS8,RPS13,RPS14,RPS26,RPS27,SEC61B
14_Member	Reactome Gene Sets	R-HSA-975956	Nonsense Mediated Decay (NMD) independent of the Exon Junction Complex (EJC)	-7.78828	-5.51057	9/95	6137,6152,6157,6202,6207,6208,6231,6232,51121	RPL13,RPL24,RPL27A,RPS8,RPS13,RPS14,RPS26,RPS27,RPL26L1
14_Member	GO Biological Processes	GO:0006613	cotranslational protein targeting to membrane	-7.62997	-5.36777	9/99	6137,6152,6157,6202,6207,6208,6231,6232,10952	RPL13,RPL24,RPL27A,RPS8,RPS13,RPS14,RPS26,RPS27,SEC61B
14_Member	Reactome Gene Sets	R-HSA-72689	Formation of a pool of free 40S subunits	-7.55345	-5.32777	9/101	6137,6152,6157,6202,6207,6208,6231,6232,51121	RPL13,RPL24,RPL27A,RPS8,RPS13,RPS14,RPS26,RPS27,RPL26L1
14_Member	Reactome Gene Sets	R-HSA-9633012	Response of EIF2AK4 (GCN2) to amino acid deficiency	-7.55345	-5.32777	9/101	6137,6152,6157,6202,6207,6208,6231,6232,51121	RPL13,RPL24,RPL27A,RPS8,RPS13,RPS14,RPS26,RPS27,RPL26L1
14_Member	GO Biological Processes	GO:0045047	protein targeting to ER	-7.2634	-5.09043	9/109	6137,6152,6157,6202,6207,6208,6231,6232,10952	RPL13,RPL24,RPL27A,RPS8,RPS13,RPS14,RPS26,RPS27,SEC61B
14_Member	Reactome Gene Sets	R-HSA-156827	L13a-mediated translational silencing of Ceruloplasmin expression	-7.19459	-5.03384	9/111	6137,6152,6157,6202,6207,6208,6231,6232,51121	RPL13,RPL24,RPL27A,RPS8,RPS13,RPS14,RPS26,RPS27,RPL26L1
14_Member	CORUM	CORUM:306	Ribosome, cytoplasmic	-7.16654	-5.01179	8/80	6137,6152,6157,6202,6207,6208,6231,6232	RPL13,RPL24,RPL27A,RPS8,RPS13,RPS14,RPS26,RPS27
14_Member	Reactome Gene Sets	R-HSA-72706	GTP hydrolysis and joining of the 60S ribosomal subunit	-7.16069	-5.00893	9/112	6137,6152,6157,6202,6207,6208,6231,6232,51121	RPL13,RPL24,RPL27A,RPS8,RPS13,RPS14,RPS26,RPS27,RPL26L1
14_Member	GO Biological Processes	GO:0072599	establishment of protein localization to endoplasmic reticulum	-7.12714	-4.98701	9/113	6137,6152,6157,6202,6207,6208,6231,6232,10952	RPL13,RPL24,RPL27A,RPS8,RPS13,RPS14,RPS26,RPS27,SEC61B
14_Member	Reactome Gene Sets	R-HSA-927802	Nonsense-Mediated Decay (NMD)	-7.06101	-4.94872	9/115	6137,6152,6157,6202,6207,6208,6231,6232,51121	RPL13,RPL24,RPL27A,RPS8,RPS13,RPS14,RPS26,RPS27,RPL26L1
14_Member	Reactome Gene Sets	R-HSA-975957	Nonsense Mediated Decay (NMD) enhanced by the Exon Junction Complex (EJC)	-7.06101	-4.94872	9/115	6137,6152,6157,6202,6207,6208,6231,6232,51121	RPL13,RPL24,RPL27A,RPS8,RPS13,RPS14,RPS26,RPS27,RPL26L1
14_Member	Reactome Gene Sets	R-HSA-2408522	Selenoamino acid metabolism	-6.96418	-4.86255	9/118	6137,6152,6157,6202,6207,6208,6231,6232,51121	RPL13,RPL24,RPL27A,RPS8,RPS13,RPS14,RPS26,RPS27,RPL26L1
14_Member	Reactome Gene Sets	R-HSA-72613	Eukaryotic Translation Initiation	-6.93251	-4.83612	9/119	6137,6152,6157,6202,6207,6208,6231,6232,51121	RPL13,RPL24,RPL27A,RPS8,RPS13,RPS14,RPS26,RPS27,RPL26L1
14_Member	Reactome Gene Sets	R-HSA-72737	Cap-dependent Translation Initiation	-6.93251	-4.83612	9/119	6137,6152,6157,6202,6207,6208,6231,6232,51121	RPL13,RPL24,RPL27A,RPS8,RPS13,RPS14,RPS26,RPS27,RPL26L1
14_Member	Reactome Gene Sets	R-HSA-9010553	Regulation of expression of SLITs and ROBOs	-6.58922	-4.57546	10/171	6137,6152,6157,6202,6207,6208,6231,6232,7316,51121	RPL13,RPL24,RPL27A,RPS8,RPS13,RPS14,RPS26,RPS27,UBC,RPL26L1
14_Member	Reactome Gene Sets	R-HSA-376176	Signaling by ROBO receptors	-6.54781	-4.54373	11/218	5216,6137,6152,6157,6202,6207,6208,6231,6232,7316,51121	PFN1,RPL13,RPL24,RPL27A,RPS8,RPS13,RPS14,RPS26,RPS27,UBC,RPL26L1
14_Member	GO Biological Processes	GO:0070972	protein localization to endoplasmic reticulum	-6.35526	-4.38833	9/139	6137,6152,6157,6202,6207,6208,6231,6232,10952	RPL13,RPL24,RPL27A,RPS8,RPS13,RPS14,RPS26,RPS27,SEC61B
14_Member	CORUM	CORUM:3055	Nop56p-associated pre-rRNA complex	-6.27716	-4.32316	8/104	292,6137,6152,6157,6202,6207,6208,9221	SLC25A5,RPL13,RPL24,RPL27A,RPS8,RPS13,RPS14,NOLC1
14_Member	GO Biological Processes	GO:0034655	nucleobase-containing compound catabolic process	-6.23025	-4.28448	18/664	226,2597,3312,6137,6152,6157,6202,6207,6208,6231,6232,6996,7167,7316,23589,26330,51690,81892	ALDOA,GAPDH,HSPA8,RPL13,RPL24,RPL27A,RPS8,RPS13,RPS14,RPS26,RPS27,TDG,TPI1,UBC,CARHSP1,GAPDHS,LSM7,SLIRP
14_Member	GO Biological Processes	GO:0006413	translational initiation	-6.12565	-4.20274	10/192	5611,6137,6152,6157,6202,6207,6208,6231,6232,9086	DNAJC3,RPL13,RPL24,RPL27A,RPS8,RPS13,RPS14,RPS26,RPS27,EIF1AY
14_Member	KEGG Pathway	hsa03010	Ribosome	-6.00426	-4.11003	9/153	6137,6152,6157,6202,6207,6208,6231,6232,51121	RPL13,RPL24,RPL27A,RPS8,RPS13,RPS14,RPS26,RPS27,RPL26L1
14_Member	GO Biological Processes	GO:1901361	organic cyclic compound catabolic process	-5.95698	-4.07366	19/768	226,2597,3312,6137,6152,6157,6202,6207,6208,6231,6232,6996,7167,7316,23589,26330,51171,51690,81892	ALDOA,GAPDH,HSPA8,RPL13,RPL24,RPL27A,RPS8,RPS13,RPS14,RPS26,RPS27,TDG,TPI1,UBC,CARHSP1,GAPDHS,HSD17B14,LSM7,SLIRP
14_Member	Reactome Gene Sets	R-HSA-72312	rRNA processing	-5.84779	-3.982	10/206	3028,6137,6152,6157,6202,6207,6208,6231,6232,51121	HSD17B10,RPL13,RPL24,RPL27A,RPS8,RPS13,RPS14,RPS26,RPS27,RPL26L1
14_Member	GO Biological Processes	GO:0000184	nuclear-transcribed mRNA catabolic process, nonsense-mediated decay	-5.80316	-3.94345	8/120	6137,6152,6157,6202,6207,6208,6231,6232	RPL13,RPL24,RPL27A,RPS8,RPS13,RPS14,RPS26,RPS27
14_Member	GO Biological Processes	GO:0046700	heterocycle catabolic process	-5.75524	-3.90743	18/717	226,2597,3312,6137,6152,6157,6202,6207,6208,6231,6232,6996,7167,7316,23589,26330,51690,81892	ALDOA,GAPDH,HSPA8,RPL13,RPL24,RPL27A,RPS8,RPS13,RPS14,RPS26,RPS27,TDG,TPI1,UBC,CARHSP1,GAPDHS,LSM7,SLIRP
14_Member	GO Biological Processes	GO:0044270	cellular nitrogen compound catabolic process	-5.74672	-3.90329	18/718	226,2597,3312,6137,6152,6157,6202,6207,6208,6231,6232,6996,7167,7316,23589,26330,51690,81892	ALDOA,GAPDH,HSPA8,RPL13,RPL24,RPL27A,RPS8,RPS13,RPS14,RPS26,RPS27,TDG,TPI1,UBC,CARHSP1,GAPDHS,LSM7,SLIRP
14_Member	GO Biological Processes	GO:0019439	aromatic compound catabolic process	-5.64569	-3.82297	18/730	226,2597,3312,6137,6152,6157,6202,6207,6208,6231,6232,6996,7167,7316,23589,26330,51690,81892	ALDOA,GAPDH,HSPA8,RPL13,RPL24,RPL27A,RPS8,RPS13,RPS14,RPS26,RPS27,TDG,TPI1,UBC,CARHSP1,GAPDHS,LSM7,SLIRP
14_Member	CORUM	CORUM:305	40S ribosomal subunit, cytoplasmic	-5.57718	-3.77263	5/33	6202,6207,6208,6231,6232	RPS8,RPS13,RPS14,RPS26,RPS27
14_Member	GO Biological Processes	GO:0019083	viral transcription	-5.47999	-3.69494	9/177	5441,6137,6152,6157,6202,6207,6208,6231,6232	POLR2L,RPL13,RPL24,RPL27A,RPS8,RPS13,RPS14,RPS26,RPS27
14_Member	Reactome Gene Sets	R-HSA-6791226	Major pathway of rRNA processing in the nucleolus and cytosol	-5.30407	-3.56712	9/186	6137,6152,6157,6202,6207,6208,6231,6232,51121	RPL13,RPL24,RPL27A,RPS8,RPS13,RPS14,RPS26,RPS27,RPL26L1
14_Member	GO Biological Processes	GO:0006612	protein targeting to membrane	-5.15576	-3.4526	9/194	6137,6152,6157,6202,6207,6208,6231,6232,10952	RPL13,RPL24,RPL27A,RPS8,RPS13,RPS14,RPS26,RPS27,SEC61B
14_Member	GO Biological Processes	GO:0019080	viral gene expression	-5.15576	-3.4526	9/194	5441,6137,6152,6157,6202,6207,6208,6231,6232	POLR2L,RPL13,RPL24,RPL27A,RPS8,RPS13,RPS14,RPS26,RPS27
14_Member	Reactome Gene Sets	R-HSA-8868773	rRNA processing in the nucleus and cytosol	-5.11979	-3.43009	9/196	6137,6152,6157,6202,6207,6208,6231,6232,51121	RPL13,RPL24,RPL27A,RPS8,RPS13,RPS14,RPS26,RPS27,RPL26L1
14_Member	GO Biological Processes	GO:0000956	nuclear-transcribed mRNA catabolic process	-4.87938	-3.23789	9/210	6137,6152,6157,6202,6207,6208,6231,6232,51690	RPL13,RPL24,RPL27A,RPS8,RPS13,RPS14,RPS26,RPS27,LSM7
14_Member	GO Biological Processes	GO:0090150	establishment of protein localization to membrane	-4.85844	-3.22508	11/326	6137,6152,6157,6202,6207,6208,6231,6232,10952,51079,140823	RPL13,RPL24,RPL27A,RPS8,RPS13,RPS14,RPS26,RPS27,SEC61B,NDUFA13,ROMO1
14_Member	Reactome Gene Sets	R-HSA-72695	Formation of the ternary complex, and subsequently, the 43S complex	-4.62409	-3.04058	5/51	6202,6207,6208,6231,6232	RPS8,RPS13,RPS14,RPS26,RPS27
14_Member	Reactome Gene Sets	R-HSA-72649	Translation initiation complex formation	-4.3504	-2.84487	5/58	6202,6207,6208,6231,6232	RPS8,RPS13,RPS14,RPS26,RPS27
14_Member	Reactome Gene Sets	R-HSA-72702	Ribosomal scanning and start codon recognition	-4.3504	-2.84487	5/58	6202,6207,6208,6231,6232	RPS8,RPS13,RPS14,RPS26,RPS27
14_Member	Reactome Gene Sets	R-HSA-72662	Activation of the mRNA upon binding of the cap-binding complex and eIFs, and subsequent binding to 4	-4.31429	-2.8167	5/59	6202,6207,6208,6231,6232	RPS8,RPS13,RPS14,RPS26,RPS27
14_Member	CORUM	CORUM:338	40S ribosomal subunit, cytoplasmic	-4.26752	-2.78092	4/31	6202,6207,6208,6231	RPS8,RPS13,RPS14,RPS26
14_Member	Reactome Gene Sets	R-HSA-71291	Metabolism of amino acids and derivatives	-3.63255	-2.31734	10/374	3028,6137,6152,6157,6202,6207,6208,6231,6232,51121	HSD17B10,RPL13,RPL24,RPL27A,RPS8,RPS13,RPS14,RPS26,RPS27,RPL26L1
14_Member	CORUM	CORUM:308	60S ribosomal subunit, cytoplasmic	-2.40821	-1.47631	3/47	6137,6152,6157	RPL13,RPL24,RPL27A
14_Member	GO Biological Processes	GO:0002181	cytoplasmic translation	-2.31258	-1.41161	4/101	6152,6231,51121,51372	RPL24,RPS26,RPL26L1,TMA7
15_Summary	GO Biological Processes	GO:0045055	regulated exocytosis	-9.84738	-6.92621	124/796	2,87,102,164,226,334,335,387,488,527,567,613,671,801,867,961,1113,1191,1471,1476,1654,1915,2171,2241,2316,2332,2512,2517,2760,2771,2821,2896,2934,2950,2992,3106,3146,3163,3312,3326,3417,3479,3671,4069,4718,5049,5315,5478,5532,5552,5594,5611,5683,5689,5701,5707,5717,5799,5874,5906,6279,6280,6282,6348,6647,6678,6709,6727,6993,7018,7077,7078,7114,7123,7130,7273,7277,7414,8499,8621,8649,8655,8836,914…	A2M,ACTN1,ADAM10,AP1G1,ALDOA,APLP2,APOA1,RHOA,ATP2A2,ATP6V0C,B2M,BCR,BPI,CALM1,CBL,CD47,CHGA,CLU,CST3,CSTB,DDX3X,EEF1A1,FABP5,FER,FLNA,FMR1,FTL,FUCA1,GM2A,GNAI2,GPI,GRN,GSN,GSTP1,GYG1,HLA-B,HMGB1,HMOX2,HSPA8,HSP90AB1,IDH1,IGF1,ISLR,LYZ,NDUFC2,PAFAH1B2,PKM,PPIA,PPP3CB,SRGN,MAPK1,DNAJC3,PSMA2,PSMB1,PSMC2,PSMD1,PSMD11,PTPRN2,RAB27B,RAP1A,S100A8,S100A9,S100A11,CCL3,SOD1,SPARC,SPTAN1,SRP14,DYNLT1,TF,T…
15_Member	GO Biological Processes	GO:0045055	regulated exocytosis	-9.84738	-6.92621	124/796	2,87,102,164,226,334,335,387,488,527,567,613,671,801,867,961,1113,1191,1471,1476,1654,1915,2171,2241,2316,2332,2512,2517,2760,2771,2821,2896,2934,2950,2992,3106,3146,3163,3312,3326,3417,3479,3671,4069,4718,5049,5315,5478,5532,5552,5594,5611,5683,5689,5701,5707,5717,5799,5874,5906,6279,6280,6282,6348,6647,6678,6709,6727,6993,7018,7077,7078,7114,7123,7130,7273,7277,7414,8499,8621,8649,8655,8836,914…	A2M,ACTN1,ADAM10,AP1G1,ALDOA,APLP2,APOA1,RHOA,ATP2A2,ATP6V0C,B2M,BCR,BPI,CALM1,CBL,CD47,CHGA,CLU,CST3,CSTB,DDX3X,EEF1A1,FABP5,FER,FLNA,FMR1,FTL,FUCA1,GM2A,GNAI2,GPI,GRN,GSN,GSTP1,GYG1,HLA-B,HMGB1,HMOX2,HSPA8,HSP90AB1,IDH1,IGF1,ISLR,LYZ,NDUFC2,PAFAH1B2,PKM,PPIA,PPP3CB,SRGN,MAPK1,DNAJC3,PSMA2,PSMB1,PSMC2,PSMD1,PSMD11,PTPRN2,RAB27B,RAP1A,S100A8,S100A9,S100A11,CCL3,SOD1,SPARC,SPTAN1,SRP14,DYNLT1,TF,T…
15_Member	Reactome Gene Sets	R-HSA-114608	Platelet degranulation	-6.26979	-4.03704	30/129	2,87,226,334,335,801,1072,1191,2316,3479,3671,5216,5478,5552,5874,6647,6678,7018,7078,7114,7123,7273,7277,7414,9948,22915,22927,29789,51706,66005	A2M,ACTN1,ALDOA,APLP2,APOA1,CALM1,CFL1,CLU,FLNA,IGF1,ISLR,PFN1,PPIA,SRGN,RAB27B,SOD1,SPARC,TF,TIMP3,TMSB4X,CLEC3B,TTN,TUBA4A,VCL,WDR1,MMRN1,HABP4,OLA1,CYB5R1,CHID1
15_Member	Reactome Gene Sets	R-HSA-76005	Response to elevated platelet cytosolic Ca2+	-5.8973	-3.77409	30/134	2,87,226,334,335,801,1072,1191,2316,3479,3671,5216,5478,5552,5874,6647,6678,7018,7078,7114,7123,7273,7277,7414,9948,22915,22927,29789,51706,66005	A2M,ACTN1,ALDOA,APLP2,APOA1,CALM1,CFL1,CLU,FLNA,IGF1,ISLR,PFN1,PPIA,SRGN,RAB27B,SOD1,SPARC,TF,TIMP3,TMSB4X,CLEC3B,TTN,TUBA4A,VCL,WDR1,MMRN1,HABP4,OLA1,CYB5R1,CHID1
15_Member	GO Biological Processes	GO:0002576	platelet degranulation	-4.86661	-2.92408	27/128	2,87,226,334,335,801,1191,2316,3479,3671,5552,5874,6647,6678,7018,7078,7114,7123,7273,7277,7414,9948,22915,22927,29789,51706,66005	A2M,ACTN1,ALDOA,APLP2,APOA1,CALM1,CLU,FLNA,IGF1,ISLR,SRGN,RAB27B,SOD1,SPARC,TF,TIMP3,TMSB4X,CLEC3B,TTN,TUBA4A,VCL,WDR1,MMRN1,HABP4,OLA1,CYB5R1,CHID1
16_Summary	GO Biological Processes	GO:0009611	response to wounding	-9.60936	-6.93146	27/691	2,87,199,677,975,1278,1809,2316,2778,2782,2934,3479,3956,4035,4638,4853,5156,5159,5604,6678,7056,9076,10398,58189,64094,64764,64780,972,2771,3671,3779,5516,5525,5906,6464,7078,8654,10335,111,595,56603	A2M,ACTN1,AIF1,ZFP36L1,CD81,COL1A2,DPYSL3,FLNA,GNAS,GNB1,GSN,IGF1,LGALS1,LRP1,MYLK,NOTCH2,PDGFRA,PDGFRB,MAP2K1,SPARC,THBD,CLDN1,MYL9,WFDC1,SMOC2,CREB3L2,MICAL1,CD74,GNAI2,ISLR,KCNMB1,PPP2CB,PPP2R5A,RAP1A,SHC1,TIMP3,PDE5A,IRAG1,ADCY5,CCND1,CYP26B1
16_Member	GO Biological Processes	GO:0009611	response to wounding	-9.60936	-6.93146	27/691	2,87,199,677,975,1278,1809,2316,2778,2782,2934,3479,3956,4035,4638,4853,5156,5159,5604,6678,7056,9076,10398,58189,64094,64764,64780	A2M,ACTN1,AIF1,ZFP36L1,CD81,COL1A2,DPYSL3,FLNA,GNAS,GNB1,GSN,IGF1,LGALS1,LRP1,MYLK,NOTCH2,PDGFRA,PDGFRB,MAP2K1,SPARC,THBD,CLDN1,MYL9,WFDC1,SMOC2,CREB3L2,MICAL1
16_Member	Reactome Gene Sets	R-HSA-109582	Hemostasis	-6.50176	-4.50899	21/622	2,87,972,1278,2316,2771,2778,2782,3479,3671,3779,5516,5525,5906,6464,6678,7056,7078,8654,10335,64780	A2M,ACTN1,CD74,COL1A2,FLNA,GNAI2,GNAS,GNB1,IGF1,ISLR,KCNMB1,PPP2CB,PPP2R5A,RAP1A,SHC1,SPARC,THBD,TIMP3,PDE5A,IRAG1,MICAL1
16_Member	GO Biological Processes	GO:0042060	wound healing	-6.40524	-4.43444	20/576	2,87,975,1278,2316,2778,2782,2934,3479,4638,4853,5156,5159,6678,7056,9076,10398,58189,64094,64780	A2M,ACTN1,CD81,COL1A2,FLNA,GNAS,GNB1,GSN,IGF1,MYLK,NOTCH2,PDGFRA,PDGFRB,SPARC,THBD,CLDN1,MYL9,WFDC1,SMOC2,MICAL1
16_Member	Reactome Gene Sets	R-HSA-76002	Platelet activation, signaling and aggregation	-5.21669	-3.50073	12/263	2,87,1278,2316,2771,2782,3479,3671,5906,6464,6678,7078	A2M,ACTN1,COL1A2,FLNA,GNAI2,GNB1,IGF1,ISLR,RAP1A,SHC1,SPARC,TIMP3
16_Member	GO Biological Processes	GO:0050878	regulation of body fluid levels	-4.13518	-2.67999	15/507	2,87,111,595,1278,2316,2771,2778,2782,5156,7056,9076,10398,56603,64780	A2M,ACTN1,ADCY5,CCND1,COL1A2,FLNA,GNAI2,GNAS,GNB1,PDGFRA,THBD,CLDN1,MYL9,CYP26B1,MICAL1
16_Member	GO Biological Processes	GO:0030168	platelet activation	-4.04518	-2.61087	8/154	87,1278,2316,2778,2782,5156,7056,10398	ACTN1,COL1A2,FLNA,GNAS,GNB1,PDGFRA,THBD,MYL9
16_Member	GO Biological Processes	GO:0034109	homotypic cell-cell adhesion	-3.90945	-2.51151	6/84	87,2316,2778,3956,5156,10398	ACTN1,FLNA,GNAS,LGALS1,PDGFRA,MYL9
16_Member	GO Biological Processes	GO:0070527	platelet aggregation	-3.65249	-2.33382	5/60	87,2316,2778,5156,10398	ACTN1,FLNA,GNAS,PDGFRA,MYL9
16_Member	GO Biological Processes	GO:0007596	blood coagulation	-2.95091	-1.84982	10/336	2,87,1278,2316,2778,2782,5156,7056,10398,64780	A2M,ACTN1,COL1A2,FLNA,GNAS,GNB1,PDGFRA,THBD,MYL9,MICAL1
16_Member	GO Biological Processes	GO:0007599	hemostasis	-2.90297	-1.81482	10/341	2,87,1278,2316,2778,2782,5156,7056,10398,64780	A2M,ACTN1,COL1A2,FLNA,GNAS,GNB1,PDGFRA,THBD,MYL9,MICAL1
16_Member	GO Biological Processes	GO:0050817	coagulation	-2.89349	-1.8084	10/342	2,87,1278,2316,2778,2782,5156,7056,10398,64780	A2M,ACTN1,COL1A2,FLNA,GNAS,GNB1,PDGFRA,THBD,MYL9,MICAL1
17_Summary	GO Biological Processes	GO:0072594	establishment of protein localization to organelle	-9.44156	-6.55381	93/548	1191,1434,1459,2316,3305,3312,3326,3416,3417,3839,3840,3842,3843,4137,4928,5194,5562,5594,5599,5830,5901,5903,6137,6152,6157,6159,6160,6187,6202,6207,6208,6231,6232,6272,6726,6727,6747,7029,7095,7314,7316,7323,7534,8021,8239,8314,8766,8943,9141,9221,9570,9631,9670,9804,9868,10155,10455,10526,10527,10694,10762,10952,22930,23368,23471,25836,26520,26521,27074,28972,51079,51366,51569,54832,55187,5529…	CLU,CSE1L,CSNK2A2,FLNA,HSPA1L,HSPA8,HSP90AB1,IDE,IDH1,KPNA3,KPNA4,TNPO1,IPO5,MAPT,NUP98,PEX13,PRKAA1,MAPK1,MAPK8,PEX5,RAN,RANBP2,RPL13,RPL24,RPL27A,RPL29,RPL31,RPS2,RPS8,RPS13,RPS14,RPS26,RPS27,SORT1,SRP9,SRP14,SSR3,TFDP2,SEC62,UBB,UBC,UBE2D3,YWHAZ,NUP214,USP9X,BAP1,RAB11A,AP3D1,PDCD5,NOLC1,GOSR2,NUP155,IPO13,TOMM20,TOMM70,TRIM28,ECI2,IPO8,IPO7,CCT8,NUP50,SEC61B,RAB3GAP1,PPP1R13B,TRAM1,NIPBL,TIMM…
17_Member	GO Biological Processes	GO:0072594	establishment of protein localization to organelle	-9.44156	-6.55381	93/548	1191,1434,1459,2316,3305,3312,3326,3416,3417,3839,3840,3842,3843,4137,4928,5194,5562,5594,5599,5830,5901,5903,6137,6152,6157,6159,6160,6187,6202,6207,6208,6231,6232,6272,6726,6727,6747,7029,7095,7314,7316,7323,7534,8021,8239,8314,8766,8943,9141,9221,9570,9631,9670,9804,9868,10155,10455,10526,10527,10694,10762,10952,22930,23368,23471,25836,26520,26521,27074,28972,51079,51366,51569,54832,55187,5529…	CLU,CSE1L,CSNK2A2,FLNA,HSPA1L,HSPA8,HSP90AB1,IDE,IDH1,KPNA3,KPNA4,TNPO1,IPO5,MAPT,NUP98,PEX13,PRKAA1,MAPK1,MAPK8,PEX5,RAN,RANBP2,RPL13,RPL24,RPL27A,RPL29,RPL31,RPS2,RPS8,RPS13,RPS14,RPS26,RPS27,SORT1,SRP9,SRP14,SSR3,TFDP2,SEC62,UBB,UBC,UBE2D3,YWHAZ,NUP214,USP9X,BAP1,RAB11A,AP3D1,PDCD5,NOLC1,GOSR2,NUP155,IPO13,TOMM20,TOMM70,TRIM28,ECI2,IPO8,IPO7,CCT8,NUP50,SEC61B,RAB3GAP1,PPP1R13B,TRAM1,NIPBL,TIMM…
17_Member	GO Biological Processes	GO:0071806	protein transmembrane transport	-4.52015	-2.63562	17/65	563,613,1191,3312,5194,5830,7095,9804,9868,10952,23471,26520,51079,56993,131118,140823,100287932	AZGP1,BCR,CLU,HSPA8,PEX13,PEX5,SEC62,TOMM20,TOMM70,SEC61B,TRAM1,TIMM9,NDUFA13,TOMM22,DNAJC19,ROMO1,TIMM23
17_Member	GO Biological Processes	GO:0017038	protein import	-3.97909	-2.21407	35/206	1191,1434,2316,3312,3326,3839,3840,3842,3843,4928,5194,5594,5830,5901,5903,8021,9141,9221,9631,9670,9804,10155,10526,10527,10762,26520,51079,51366,51569,56993,84455,131118,137735,140823,100287932	CLU,CSE1L,FLNA,HSPA8,HSP90AB1,KPNA3,KPNA4,TNPO1,IPO5,NUP98,PEX13,MAPK1,PEX5,RAN,RANBP2,NUP214,PDCD5,NOLC1,NUP155,IPO13,TOMM20,TRIM28,IPO8,IPO7,NUP50,TIMM9,NDUFA13,UBR5,UFM1,TOMM22,EFCAB7,DNAJC19,ABRA,ROMO1,TIMM23
18_Summary	GO Biological Processes	GO:0044782	cilium organization	-9.42382	-6.80369	39/409	1769,1781,7840,8382,9786,10464,11064,22873,23639,26074,51382,51626,54763,54806,55130,55329,55704,56171,64422,64786,79864,83544,83659,85478,95681,112752,117177,118491,121441,129880,137392,139212,150082,150483,154313,160762,200373,221421,257177,199,832,1809,2241,2316,2332,2475,2909,2934,3655,3842,3983,4638,4957,4983,5216,5314,5756,5906,7046,7277,7414,8556,8655,8766,8852,9448,9657,9759,9788,10013,10…	DNAH8,DYNC1I2,ALMS1,NME5,KIAA0586,PIBF1,CNTRL,DZIP1,LRRC6,CFAP61,ATP6V1D,DYNC2LI1,ROPN1,AHI1,ARMC4,MNS1,CCDC88A,DNAH7,ATG3,TBC1D15,JHY,DNAL1,TEKT1,CCDC65,CEP41,IFT43,RAB3IP,CFAP70,NEDD1,BBS5,CIBAR1,DNAAF6,LCA5L,TEKT4,CFAP206,CCDC63,CFAP221,RSPH9,CFAP126,AIF1,CAPZB,DPYSL3,FER,FLNA,FMR1,MTOR,ARHGAP35,GSN,ITGA6,TNPO1,ABLIM1,MYLK,ODF2,OPHN1,PFN1,PKHD1,TWF1,RAP1A,TGFBR1,TUBA4A,VCL,CDC14A,DYNLL1,RAB11A…
18_Member	GO Biological Processes	GO:0044782	cilium organization	-9.42382	-6.80369	39/409	1769,1781,7840,8382,9786,10464,11064,22873,23639,26074,51382,51626,54763,54806,55130,55329,55704,56171,64422,64786,79864,83544,83659,85478,95681,112752,117177,118491,121441,129880,137392,139212,150082,150483,154313,160762,200373,221421,257177	DNAH8,DYNC1I2,ALMS1,NME5,KIAA0586,PIBF1,CNTRL,DZIP1,LRRC6,CFAP61,ATP6V1D,DYNC2LI1,ROPN1,AHI1,ARMC4,MNS1,CCDC88A,DNAH7,ATG3,TBC1D15,JHY,DNAL1,TEKT1,CCDC65,CEP41,IFT43,RAB3IP,CFAP70,NEDD1,BBS5,CIBAR1,DNAAF6,LCA5L,TEKT4,CFAP206,CCDC63,CFAP221,RSPH9,CFAP126
18_Member	GO Biological Processes	GO:0060271	cilium assembly	-7.81195	-5.52223	35/391	1769,1781,7840,8382,9786,10464,11064,22873,23639,51382,51626,54806,55130,55329,55704,56171,64422,64786,79864,83544,83659,85478,95681,112752,117177,118491,121441,129880,137392,139212,150483,154313,160762,200373,221421	DNAH8,DYNC1I2,ALMS1,NME5,KIAA0586,PIBF1,CNTRL,DZIP1,LRRC6,ATP6V1D,DYNC2LI1,AHI1,ARMC4,MNS1,CCDC88A,DNAH7,ATG3,TBC1D15,JHY,DNAL1,TEKT1,CCDC65,CEP41,IFT43,RAB3IP,CFAP70,NEDD1,BBS5,CIBAR1,DNAAF6,TEKT4,CFAP206,CCDC63,CFAP221,RSPH9
18_Member	GO Biological Processes	GO:0120031	plasma membrane bounded cell projection assembly	-7.18082	-4.69422	91/590	199,832,1769,1781,1809,2241,2316,2332,2475,2909,2934,3655,3842,3983,4638,4957,4983,5216,5314,5756,5906,7046,7277,7414,7840,8382,8556,8655,8766,8852,9448,9657,9759,9786,9788,10013,10382,10464,10787,10807,10810,10938,11064,22873,22995,23043,23354,23603,23639,29105,50807,51382,51626,51668,51763,54558,54806,55130,55329,55704,56171,57489,64083,64422,64786,79574,79864,83544,83659,84100,84140,85478,8984…	AIF1,CAPZB,DNAH8,DYNC1I2,DPYSL3,FER,FLNA,FMR1,MTOR,ARHGAP35,GSN,ITGA6,TNPO1,ABLIM1,MYLK,ODF2,OPHN1,PFN1,PKHD1,TWF1,RAP1A,TGFBR1,TUBA4A,VCL,ALMS1,NME5,CDC14A,DYNLL1,RAB11A,AKAP4,MAP4K4,IQCB1,HDAC4,KIAA0586,MTSS1,HDAC6,TUBB4A,PIBF1,NCKAP1,ENTR1,WASF3,EHD1,CNTRL,DZIP1,CEP152,TNIK,HAUS5,CORO1C,LRRC6,CFAP20,ASAP1,ATP6V1D,DYNC2LI1,HSPB11,INPP5K,SPATA6,AHI1,ARMC4,MNS1,CCDC88A,DNAH7,ODF2L,GOLPH3,ATG3,TBC…
18_Member	GO Biological Processes	GO:0030031	cell projection assembly	-6.74158	-4.3497	91/603	199,832,1769,1781,1809,2241,2316,2332,2475,2909,2934,3655,3842,3983,4638,4957,4983,5216,5314,5756,5906,7046,7277,7414,7840,8382,8556,8655,8766,8852,9448,9657,9759,9786,9788,10013,10382,10464,10787,10807,10810,10938,11064,22873,22995,23043,23354,23603,23639,29105,50807,51382,51626,51668,51763,54558,54806,55130,55329,55704,56171,57489,64083,64422,64786,79574,79864,83544,83659,84100,84140,85478,8984…	AIF1,CAPZB,DNAH8,DYNC1I2,DPYSL3,FER,FLNA,FMR1,MTOR,ARHGAP35,GSN,ITGA6,TNPO1,ABLIM1,MYLK,ODF2,OPHN1,PFN1,PKHD1,TWF1,RAP1A,TGFBR1,TUBA4A,VCL,ALMS1,NME5,CDC14A,DYNLL1,RAB11A,AKAP4,MAP4K4,IQCB1,HDAC4,KIAA0586,MTSS1,HDAC6,TUBB4A,PIBF1,NCKAP1,ENTR1,WASF3,EHD1,CNTRL,DZIP1,CEP152,TNIK,HAUS5,CORO1C,LRRC6,CFAP20,ASAP1,ATP6V1D,DYNC2LI1,HSPB11,INPP5K,SPATA6,AHI1,ARMC4,MNS1,CCDC88A,DNAH7,ODF2L,GOLPH3,ATG3,TBC…
19_Summary	GO Biological Processes	GO:0016569	covalent chromatin modification	-9.02368	-6.46045	24/478	2332,3720,5585,5926,7324,7874,7994,8314,9320,9739,9757,9960,10155,23133,23522,25836,51366,55183,55818,79685,84678,138151,221656,339287,5594,5885,5976,6749,8452,8881,23049,6599,51317,4928,5903,7917,10054,55706,6723,7091,2778,122402	FMR1,JARID2,PKN1,ARID4A,UBE2E1,USP7,KAT6A,BAP1,TRIP12,SETD1A,KMT2B,USP3,TRIM28,PHF8,KAT6B,NIPBL,UBR5,RIF1,KDM3A,SAP30L,KDM2B,NACC2,KDM1B,MSL1,MAPK1,RAD21,UPF1,SSRP1,CUL3,CDC16,SMG1,SMARCC1,PHF21A,NUP98,RANBP2,BAG6,UBA2,NDC1,SRM,TLE4,GNAS,TDRD9
19_Member	GO Biological Processes	GO:0016569	covalent chromatin modification	-9.02368	-6.46045	24/478	2332,3720,5585,5926,7324,7874,7994,8314,9320,9739,9757,9960,10155,23133,23522,25836,51366,55183,55818,79685,84678,138151,221656,339287	FMR1,JARID2,PKN1,ARID4A,UBE2E1,USP7,KAT6A,BAP1,TRIP12,SETD1A,KMT2B,USP3,TRIM28,PHF8,KAT6B,NIPBL,UBR5,RIF1,KDM3A,SAP30L,KDM2B,NACC2,KDM1B,MSL1
19_Member	GO Biological Processes	GO:0016570	histone modification	-8.66886	-6.18861	23/458	2332,3720,5585,5926,7324,7874,7994,8314,9320,9739,9757,9960,23133,23522,25836,51366,55183,55818,79685,84678,138151,221656,339287	FMR1,JARID2,PKN1,ARID4A,UBE2E1,USP7,KAT6A,BAP1,TRIP12,SETD1A,KMT2B,USP3,PHF8,KAT6B,NIPBL,UBR5,RIF1,KDM3A,SAP30L,KDM2B,NACC2,KDM1B,MSL1
19_Member	GO Biological Processes	GO:0033044	regulation of chromosome organization	-7.6109	-5.36367	19/359	2332,3720,5594,5885,5976,6749,7874,8452,8881,9320,9739,9757,10155,23049,23133,25836,51366,55183,55818	FMR1,JARID2,MAPK1,RAD21,UPF1,SSRP1,USP7,CUL3,CDC16,TRIP12,SETD1A,KMT2B,TRIM28,SMG1,PHF8,NIPBL,UBR5,RIF1,KDM3A
19_Member	GO Biological Processes	GO:1902275	regulation of chromatin organization	-5.61504	-3.79836	12/198	2332,3720,6749,9320,9739,9757,10155,23133,25836,51366,55183,55818	FMR1,JARID2,SSRP1,TRIP12,SETD1A,KMT2B,TRIM28,PHF8,NIPBL,UBR5,RIF1,KDM3A
19_Member	Reactome Gene Sets	R-HSA-3247509	Chromatin modifying enzymes	-4.87225	-3.23438	13/274	5926,6599,7994,9739,9757,23133,23522,51317,55818,79685,84678,221656,339287	ARID4A,SMARCC1,KAT6A,SETD1A,KMT2B,PHF8,KAT6B,PHF21A,KDM3A,SAP30L,KDM2B,KDM1B,MSL1
19_Member	Reactome Gene Sets	R-HSA-4839726	Chromatin organization	-4.87225	-3.23438	13/274	5926,6599,7994,9739,9757,23133,23522,51317,55818,79685,84678,221656,339287	ARID4A,SMARCC1,KAT6A,SETD1A,KMT2B,PHF8,KAT6B,PHF21A,KDM3A,SAP30L,KDM2B,KDM1B,MSL1
19_Member	GO Biological Processes	GO:0018205	peptidyl-lysine modification	-4.35637	-2.84817	15/398	3720,4928,5903,5926,7917,7994,9739,9757,10054,10155,23522,55183,55706,55818,339287	JARID2,NUP98,RANBP2,ARID4A,BAG6,KAT6A,SETD1A,KMT2B,UBA2,TRIM28,KAT6B,RIF1,NDC1,KDM3A,MSL1
19_Member	GO Biological Processes	GO:2001252	positive regulation of chromosome organization	-3.63957	-2.3226	9/184	2332,3720,5594,5885,8452,8881,10155,25836,55183	FMR1,JARID2,MAPK1,RAD21,CUL3,CDC16,TRIM28,NIPBL,RIF1
19_Member	GO Biological Processes	GO:0031056	regulation of histone modification	-3.50656	-2.22885	8/152	2332,3720,9320,9757,25836,51366,55183,55818	FMR1,JARID2,TRIP12,KMT2B,NIPBL,UBR5,RIF1,KDM3A
19_Member	GO Biological Processes	GO:1990823	response to leukemia inhibitory factor	-3.11945	-1.9638	6/97	3720,6723,7091,23522,55183,55818	JARID2,SRM,TLE4,KAT6B,RIF1,KDM3A
19_Member	GO Biological Processes	GO:1990830	cellular response to leukemia inhibitory factor	-3.11945	-1.9638	6/97	3720,6723,7091,23522,55183,55818	JARID2,SRM,TLE4,KAT6B,RIF1,KDM3A
19_Member	GO Biological Processes	GO:0051567	histone H3-K9 methylation	-3.04281	-1.91094	4/39	3720,5926,55183,55818	JARID2,ARID4A,RIF1,KDM3A
19_Member	GO Biological Processes	GO:0080182	histone H3-K4 trimethylation	-2.87026	-1.79246	3/20	5926,9739,9757	ARID4A,SETD1A,KMT2B
19_Member	GO Biological Processes	GO:0034968	histone lysine methylation	-2.75619	-1.71643	6/114	3720,5926,9739,9757,55183,55818	JARID2,ARID4A,SETD1A,KMT2B,RIF1,KDM3A
19_Member	GO Biological Processes	GO:0018027	peptidyl-lysine dimethylation	-2.68964	-1.6683	3/23	9739,9757,55818	SETD1A,KMT2B,KDM3A
19_Member	GO Biological Processes	GO:0043414	macromolecule methylation	-2.6047	-1.60512	10/308	2778,3720,5926,9739,9757,10155,55183,55818,122402,221656	GNAS,JARID2,ARID4A,SETD1A,KMT2B,TRIM28,RIF1,KDM3A,TDRD9,KDM1B
19_Member	GO Biological Processes	GO:0051570	regulation of histone H3-K9 methylation	-2.58325	-1.59144	3/25	3720,55183,55818	JARID2,RIF1,KDM3A
19_Member	GO Biological Processes	GO:0061647	histone H3-K9 modification	-2.5441	-1.56564	4/53	3720,5926,55183,55818	JARID2,ARID4A,RIF1,KDM3A
19_Member	GO Biological Processes	GO:0018022	peptidyl-lysine methylation	-2.48696	-1.52731	6/129	3720,5926,9739,9757,55183,55818	JARID2,ARID4A,SETD1A,KMT2B,RIF1,KDM3A
19_Member	GO Biological Processes	GO:0016571	histone methylation	-2.32839	-1.42141	6/139	3720,5926,9739,9757,55183,55818	JARID2,ARID4A,SETD1A,KMT2B,RIF1,KDM3A
19_Member	GO Biological Processes	GO:1905269	positive regulation of chromatin organization	-2.14168	-1.29733	5/108	2332,3720,10155,25836,55183	FMR1,JARID2,TRIM28,NIPBL,RIF1
20_Summary	KEGG Pathway	hsa04270	Vascular smooth muscle contraction	-8.90312	-6.36934	12/121	59,111,800,1909,2778,3779,4629,4637,4638,5604,10335,10398,595,1287,2771,2782,3479,3576,3912,4313,5156,5159,5727,7188,10319,4208,8654,64764,9759,10365,6464,5906,5516,5525,1278,6348,7169,2316,3122,3123,54434,7791	ACTA2,ADCY5,CALD1,EDNRA,GNAS,KCNMB1,MYH11,MYL6,MYLK,MAP2K1,IRAG1,MYL9,CCND1,COL4A5,GNAI2,GNB1,IGF1,CXCL8,LAMB1,MMP2,PDGFRA,PDGFRB,PTCH1,TRAF5,LAMC3,MEF2C,PDE5A,CREB3L2,HDAC4,KLF2,SHC1,RAP1A,PPP2CB,PPP2R5A,COL1A2,CCL3,TPM2,FLNA,HLA-DRA,HLA-DRB1,SSH1,ZYX
20_Member	KEGG Pathway	hsa04270	Vascular smooth muscle contraction	-8.90312	-6.36934	12/121	59,111,800,1909,2778,3779,4629,4637,4638,5604,10335,10398	ACTA2,ADCY5,CALD1,EDNRA,GNAS,KCNMB1,MYH11,MYL6,MYLK,MAP2K1,IRAG1,MYL9
20_Member	KEGG Pathway	hsa05200	Pathways in cancer	-6.80389	-4.73523	17/395	111,595,1287,1909,2771,2778,2782,3479,3576,3912,4313,5156,5159,5604,5727,7188,10319	ADCY5,CCND1,COL4A5,EDNRA,GNAI2,GNAS,GNB1,IGF1,CXCL8,LAMB1,MMP2,PDGFRA,PDGFRB,MAP2K1,PTCH1,TRAF5,LAMC3
20_Member	KEGG Pathway	hsa04022	cGMP-PKG signaling pathway	-6.47615	-4.48948	11/163	111,1909,2771,3779,4208,4638,5604,8654,10335,10398,64764	ADCY5,EDNRA,GNAI2,KCNMB1,MEF2C,MYLK,MAP2K1,PDE5A,IRAG1,MYL9,CREB3L2
20_Member	KEGG Pathway	hsa04371	Apelin signaling pathway	-6.2218	-4.2811	10/138	59,111,595,2771,2782,4208,4638,5604,9759,10365	ACTA2,ADCY5,CCND1,GNAI2,GNB1,MEF2C,MYLK,MAP2K1,HDAC4,KLF2
20_Member	KEGG Pathway	hsa04921	Oxytocin signaling pathway	-4.93616	-3.27981	9/152	111,595,2771,2778,4208,4637,4638,5604,10398	ADCY5,CCND1,GNAI2,GNAS,MEF2C,MYL6,MYLK,MAP2K1,MYL9
20_Member	KEGG Pathway	hsa04915	Estrogen signaling pathway	-4.47597	-2.93862	7/98	111,2771,2778,4313,5604,6464,64764	ADCY5,GNAI2,GNAS,MMP2,MAP2K1,SHC1,CREB3L2
20_Member	Canonical Pathways	M41	PID ER NONGENOMIC PATHWAY	-4.45385	-2.9222	5/41	2771,2782,3479,4313,6464	GNAI2,GNB1,IGF1,MMP2,SHC1
20_Member	KEGG Pathway	hsa04024	cAMP signaling pathway	-4.03524	-2.60432	9/198	111,1909,2771,2778,5604,5727,5906,10398,64764	ADCY5,EDNRA,GNAI2,GNAS,MAP2K1,PTCH1,RAP1A,MYL9,CREB3L2
20_Member	GO Biological Processes	GO:0007191	adenylate cyclase-activating dopamine receptor signaling pathway	-3.92739	-2.52684	3/11	111,2778,2782	ADCY5,GNAS,GNB1
20_Member	KEGG Pathway	hsa04540	Gap junction	-3.79772	-2.43574	6/88	111,2771,2778,5156,5159,5604	ADCY5,GNAI2,GNAS,PDGFRA,PDGFRB,MAP2K1
20_Member	KEGG Pathway	hsa04728	Dopaminergic synapse	-3.70022	-2.36878	7/130	111,2771,2778,2782,5516,5525,64764	ADCY5,GNAI2,GNAS,GNB1,PPP2CB,PPP2R5A,CREB3L2
20_Member	KEGG Pathway	hsa05034	Alcoholism	-3.57929	-2.28013	8/180	111,2771,2778,2782,5604,6464,9759,64764	ADCY5,GNAI2,GNAS,GNB1,MAP2K1,SHC1,HDAC4,CREB3L2
20_Member	Canonical Pathways	M8	PID ENDOTHELIN PATHWAY	-3.55256	-2.26219	5/63	111,1278,1909,2771,5604	ADCY5,COL1A2,EDNRA,GNAI2,MAP2K1
20_Member	KEGG Pathway	hsa04062	Chemokine signaling pathway	-3.54689	-2.25838	8/182	111,2771,2782,3576,5604,5906,6348,6464	ADCY5,GNAI2,GNB1,CXCL8,MAP2K1,RAP1A,CCL3,SHC1
20_Member	Canonical Pathways	M15	PID LYSOPHOSPHOLIPID PATHWAY	-3.4579	-2.19722	5/66	111,2771,2782,3576,4313	ADCY5,GNAI2,GNB1,CXCL8,MMP2
20_Member	KEGG Pathway	hsa04261	Adrenergic signaling in cardiomyocytes	-3.42898	-2.1788	7/144	111,2771,2778,5516,5525,7169,64764	ADCY5,GNAI2,GNAS,PPP2CB,PPP2R5A,TPM2,CREB3L2
20_Member	KEGG Pathway	hsa04072	Phospholipase D signaling pathway	-3.39282	-2.15398	7/146	111,2778,3576,5156,5159,5604,6464	ADCY5,GNAS,CXCL8,PDGFRA,PDGFRB,MAP2K1,SHC1
20_Member	Reactome Gene Sets	R-HSA-163685	Integration of energy metabolism	-3.31556	-2.09923	6/108	111,2771,2778,2782,5516,5906	ADCY5,GNAI2,GNAS,GNB1,PPP2CB,RAP1A
20_Member	Reactome Gene Sets	R-HSA-381676	Glucagon-like Peptide-1 (GLP1) regulates insulin secretion	-3.23518	-2.04198	4/42	111,2778,2782,5906	ADCY5,GNAS,GNB1,RAP1A
20_Member	Reactome Gene Sets	R-HSA-9009391	Extra-nuclear estrogen signaling	-3.14865	-1.98275	5/77	595,2771,2782,4313,6464	CCND1,GNAI2,GNB1,MMP2,SHC1
20_Member	KEGG Pathway	hsa04015	Rap1 signaling pathway	-3.13496	-1.97422	8/210	111,2771,2778,3479,5156,5159,5604,5906	ADCY5,GNAI2,GNAS,IGF1,PDGFRA,PDGFRB,MAP2K1,RAP1A
20_Member	Reactome Gene Sets	R-HSA-422356	Regulation of insulin secretion	-3.12309	-1.96595	5/78	111,2771,2778,2782,5906	ADCY5,GNAI2,GNAS,GNB1,RAP1A
20_Member	GO Biological Processes	GO:0007212	dopamine receptor signaling pathway	-3.04832	-1.91358	4/47	111,2316,2778,2782	ADCY5,FLNA,GNAS,GNB1
20_Member	KEGG Pathway	hsa04611	Platelet activation	-3.01824	-1.89455	6/123	111,1278,2771,2778,4638,5906	ADCY5,COL1A2,GNAI2,GNAS,MYLK,RAP1A
20_Member	Canonical Pathways	M219	PID HEDGEHOG GLI PATHWAY	-3.01363	-1.8918	4/48	2771,2782,5604,5727	GNAI2,GNB1,MAP2K1,PTCH1
20_Member	Reactome Gene Sets	R-HSA-418597	G alpha (z) signalling events	-3.01363	-1.8918	4/48	111,2771,2778,2782	ADCY5,GNAI2,GNAS,GNB1
20_Member	KEGG Pathway	hsa05030	Cocaine addiction	-2.97974	-1.86819	4/49	111,2771,2778,64764	ADCY5,GNAI2,GNAS,CREB3L2
20_Member	Canonical Pathways	M252	PID IL8 CXCR1 PATHWAY	-2.67936	-1.66215	3/28	2771,2782,3576	GNAI2,GNB1,CXCL8
20_Member	Reactome Gene Sets	R-HSA-400042	Adrenaline,noradrenaline inhibits insulin secretion	-2.67936	-1.66215	3/28	111,2771,2782	ADCY5,GNAI2,GNB1
20_Member	KEGG Pathway	hsa04916	Melanogenesis	-2.62236	-1.61733	5/101	111,2771,2778,5604,64764	ADCY5,GNAI2,GNAS,MAP2K1,CREB3L2
20_Member	Canonical Pathways	M124	PID CXCR4 PATHWAY	-2.60372	-1.60446	5/102	2771,2782,3122,3123,54434	GNAI2,GNB1,HLA-DRA,HLA-DRB1,SSH1
20_Member	KEGG Pathway	hsa04924	Renin secretion	-2.52461	-1.55303	4/65	111,1909,2771,2778	ADCY5,EDNRA,GNAI2,GNAS
20_Member	Reactome Gene Sets	R-HSA-163359	Glucagon signaling in metabolic regulation	-2.47241	-1.51748	3/33	111,2778,2782	ADCY5,GNAS,GNB1
20_Member	Canonical Pathways	M210	PID IL8 CXCR2 PATHWAY	-2.43521	-1.49437	3/34	2771,2782,3576	GNAI2,GNB1,CXCL8
20_Member	KEGG Pathway	hsa04725	Cholinergic synapse	-2.42857	-1.48913	5/112	111,2771,2782,5604,64764	ADCY5,GNAI2,GNB1,MAP2K1,CREB3L2
20_Member	KEGG Pathway	hsa04726	Serotonergic synapse	-2.4121	-1.47806	5/113	111,2771,2778,2782,5604	ADCY5,GNAI2,GNAS,GNB1,MAP2K1
20_Member	KEGG Pathway	hsa04971	Gastric acid secretion	-2.30125	-1.40395	4/75	111,2771,2778,4638	ADCY5,GNAI2,GNAS,MYLK
20_Member	Canonical Pathways	M238	PID THROMBIN PAR1 PATHWAY	-2.147	-1.30022	3/43	2771,2782,7791	GNAI2,GNB1,ZYX
20_Member	Reactome Gene Sets	R-HSA-432040	Vasopressin regulates renal water homeostasis via Aquaporins	-2.147	-1.30022	3/43	111,2778,2782	ADCY5,GNAS,GNB1
20_Member	Reactome Gene Sets	R-HSA-977444	GABA B receptor activation	-2.147	-1.30022	3/43	111,2771,2782	ADCY5,GNAI2,GNB1
20_Member	Reactome Gene Sets	R-HSA-991365	Activation of GABAB receptors	-2.147	-1.30022	3/43	111,2771,2782	ADCY5,GNAI2,GNB1

## Sheet: ClassII_up-regulated_gene_GO
GroupID	Category	Term	Description	LogP	Log(q-value)	InTerm_InList	Genes	Symbols
1_Summary	CORUM	CORUM:306	Ribosome, cytoplasmic	-80.2256	-75.9065	52/80	2197,3921,4736,6122,6125,6128,6130,6132,6133,6134,6135,6136,6137,6138,6141,6142,6143,6147,6152,6154,6155,6156,6158,6159,6161,6164,6167,6168,6169,6181,6188,6189,6191,6194,6201,6205,6206,6207,6209,6210,6217,6222,6224,6228,6229,6230,6232,6233,6235,9045,11224,25873,51065,51504,467,468,6727,10952,8668,9939,11185,23645,3315,4869,6352,10209,10289,51187,64968,3320,1211,5901,6921,7314,6386,51024,830,1026,…	FAU,RPSA,RPL10A,RPL3,RPL5,RPL6,RPL7A,RPL8,RPL9,RPL10,RPL11,RPL12,RPL13,RPL15,RPL18,RPL18A,RPL19,RPL23A,RPL24,RPL26,RPL27,RPL30,RPL28,RPL29,RPL32,RPL34,RPL37,RPL37A,RPL38,RPLP2,RPS3,RPS3A,RPS4X,RPS6,RPS7,RPS11,RPS12,RPS13,RPS15,RPS15A,RPS16,RPS18,RPS20,RPS23,RPS24,RPS25,RPS27,RPS27A,RPS29,RPL14,RPL35,RPL36,RPS27L,TRMT112,ATF3,ATF4,SRP14,SEC61B,EIF3I,RBM8A,INMT,PPP1R15A,HSPB1,NPM1,CCL5,EIF1,EIF1B,R…
1_Member	CORUM	CORUM:306	Ribosome, cytoplasmic	-80.2256	-75.9065	52/80	2197,3921,4736,6122,6125,6128,6130,6132,6133,6134,6135,6136,6137,6138,6141,6142,6143,6147,6152,6154,6155,6156,6158,6159,6161,6164,6167,6168,6169,6181,6188,6189,6191,6194,6201,6205,6206,6207,6209,6210,6217,6222,6224,6228,6229,6230,6232,6233,6235,9045,11224,25873	FAU,RPSA,RPL10A,RPL3,RPL5,RPL6,RPL7A,RPL8,RPL9,RPL10,RPL11,RPL12,RPL13,RPL15,RPL18,RPL18A,RPL19,RPL23A,RPL24,RPL26,RPL27,RPL30,RPL28,RPL29,RPL32,RPL34,RPL37,RPL37A,RPL38,RPLP2,RPS3,RPS3A,RPS4X,RPS6,RPS7,RPS11,RPS12,RPS13,RPS15,RPS15A,RPS16,RPS18,RPS20,RPS23,RPS24,RPS25,RPS27,RPS27A,RPS29,RPL14,RPL35,RPL36
1_Member	Reactome Gene Sets	R-HSA-72764	Eukaryotic Translation Termination	-77.2167	-73.1987	53/93	3921,4736,6122,6125,6128,6130,6132,6133,6134,6135,6136,6137,6138,6141,6142,6143,6147,6152,6154,6155,6156,6158,6159,6161,6164,6167,6168,6169,6181,6188,6189,6191,6194,6201,6205,6206,6207,6209,6210,6217,6222,6224,6228,6229,6230,6232,6233,6235,9045,11224,25873,51065,51504	RPSA,RPL10A,RPL3,RPL5,RPL6,RPL7A,RPL8,RPL9,RPL10,RPL11,RPL12,RPL13,RPL15,RPL18,RPL18A,RPL19,RPL23A,RPL24,RPL26,RPL27,RPL30,RPL28,RPL29,RPL32,RPL34,RPL37,RPL37A,RPL38,RPLP2,RPS3,RPS3A,RPS4X,RPS6,RPS7,RPS11,RPS12,RPS13,RPS15,RPS15A,RPS16,RPS18,RPS20,RPS23,RPS24,RPS25,RPS27,RPS27A,RPS29,RPL14,RPL35,RPL36,RPS27L,TRMT112
1_Member	Reactome Gene Sets	R-HSA-9633012	Response of EIF2AK4 (GCN2) to amino acid deficiency	-76.5669	-72.8904	54/101	467,468,3921,4736,6122,6125,6128,6130,6132,6133,6134,6135,6136,6137,6138,6141,6142,6143,6147,6152,6154,6155,6156,6158,6159,6161,6164,6167,6168,6169,6181,6188,6189,6191,6194,6201,6205,6206,6207,6209,6210,6217,6222,6224,6228,6229,6230,6232,6233,6235,9045,11224,25873,51065	ATF3,ATF4,RPSA,RPL10A,RPL3,RPL5,RPL6,RPL7A,RPL8,RPL9,RPL10,RPL11,RPL12,RPL13,RPL15,RPL18,RPL18A,RPL19,RPL23A,RPL24,RPL26,RPL27,RPL30,RPL28,RPL29,RPL32,RPL34,RPL37,RPL37A,RPL38,RPLP2,RPS3,RPS3A,RPS4X,RPS6,RPS7,RPS11,RPS12,RPS13,RPS15,RPS15A,RPS16,RPS18,RPS20,RPS23,RPS24,RPS25,RPS27,RPS27A,RPS29,RPL14,RPL35,RPL36,RPS27L
1_Member	Reactome Gene Sets	R-HSA-156902	Peptide chain elongation	-76.5561	-72.8904	52/89	3921,4736,6122,6125,6128,6130,6132,6133,6134,6135,6136,6137,6138,6141,6142,6143,6147,6152,6154,6155,6156,6158,6159,6161,6164,6167,6168,6169,6181,6188,6189,6191,6194,6201,6205,6206,6207,6209,6210,6217,6222,6224,6228,6229,6230,6232,6233,6235,9045,11224,25873,51065	RPSA,RPL10A,RPL3,RPL5,RPL6,RPL7A,RPL8,RPL9,RPL10,RPL11,RPL12,RPL13,RPL15,RPL18,RPL18A,RPL19,RPL23A,RPL24,RPL26,RPL27,RPL30,RPL28,RPL29,RPL32,RPL34,RPL37,RPL37A,RPL38,RPLP2,RPS3,RPS3A,RPS4X,RPS6,RPS7,RPS11,RPS12,RPS13,RPS15,RPS15A,RPS16,RPS18,RPS20,RPS23,RPS24,RPS25,RPS27,RPS27A,RPS29,RPL14,RPL35,RPL36,RPS27L
1_Member	GO Biological Processes	GO:0006614	SRP-dependent cotranslational protein targeting to membrane	-76.5105	-72.8904	53/95	3921,4736,6122,6125,6128,6130,6132,6133,6134,6135,6136,6137,6138,6141,6142,6143,6147,6152,6154,6155,6156,6158,6159,6161,6164,6167,6168,6169,6181,6188,6189,6191,6194,6201,6205,6206,6207,6209,6210,6217,6222,6224,6228,6229,6230,6232,6233,6235,6727,9045,10952,11224,25873	RPSA,RPL10A,RPL3,RPL5,RPL6,RPL7A,RPL8,RPL9,RPL10,RPL11,RPL12,RPL13,RPL15,RPL18,RPL18A,RPL19,RPL23A,RPL24,RPL26,RPL27,RPL30,RPL28,RPL29,RPL32,RPL34,RPL37,RPL37A,RPL38,RPLP2,RPS3,RPS3A,RPS4X,RPS6,RPS7,RPS11,RPS12,RPS13,RPS15,RPS15A,RPS16,RPS18,RPS20,RPS23,RPS24,RPS25,RPS27,RPS27A,RPS29,SRP14,RPL14,SEC61B,RPL35,RPL36
1_Member	GO Biological Processes	GO:0006613	cotranslational protein targeting to membrane	-75.1647	-71.6975	53/99	3921,4736,6122,6125,6128,6130,6132,6133,6134,6135,6136,6137,6138,6141,6142,6143,6147,6152,6154,6155,6156,6158,6159,6161,6164,6167,6168,6169,6181,6188,6189,6191,6194,6201,6205,6206,6207,6209,6210,6217,6222,6224,6228,6229,6230,6232,6233,6235,6727,9045,10952,11224,25873	RPSA,RPL10A,RPL3,RPL5,RPL6,RPL7A,RPL8,RPL9,RPL10,RPL11,RPL12,RPL13,RPL15,RPL18,RPL18A,RPL19,RPL23A,RPL24,RPL26,RPL27,RPL30,RPL28,RPL29,RPL32,RPL34,RPL37,RPL37A,RPL38,RPLP2,RPS3,RPS3A,RPS4X,RPS6,RPS7,RPS11,RPS12,RPS13,RPS15,RPS15A,RPS16,RPS18,RPS20,RPS23,RPS24,RPS25,RPS27,RPS27A,RPS29,SRP14,RPL14,SEC61B,RPL35,RPL36
1_Member	Reactome Gene Sets	R-HSA-156842	Eukaryotic Translation Elongation	-75.1135	-71.6975	52/93	3921,4736,6122,6125,6128,6130,6132,6133,6134,6135,6136,6137,6138,6141,6142,6143,6147,6152,6154,6155,6156,6158,6159,6161,6164,6167,6168,6169,6181,6188,6189,6191,6194,6201,6205,6206,6207,6209,6210,6217,6222,6224,6228,6229,6230,6232,6233,6235,9045,11224,25873,51065	RPSA,RPL10A,RPL3,RPL5,RPL6,RPL7A,RPL8,RPL9,RPL10,RPL11,RPL12,RPL13,RPL15,RPL18,RPL18A,RPL19,RPL23A,RPL24,RPL26,RPL27,RPL30,RPL28,RPL29,RPL32,RPL34,RPL37,RPL37A,RPL38,RPLP2,RPS3,RPS3A,RPS4X,RPS6,RPS7,RPS11,RPS12,RPS13,RPS15,RPS15A,RPS16,RPS18,RPS20,RPS23,RPS24,RPS25,RPS27,RPS27A,RPS29,RPL14,RPL35,RPL36,RPS27L
1_Member	Reactome Gene Sets	R-HSA-2408557	Selenocysteine synthesis	-75.1135	-71.6975	52/93	3921,4736,6122,6125,6128,6130,6132,6133,6134,6135,6136,6137,6138,6141,6142,6143,6147,6152,6154,6155,6156,6158,6159,6161,6164,6167,6168,6169,6181,6188,6189,6191,6194,6201,6205,6206,6207,6209,6210,6217,6222,6224,6228,6229,6230,6232,6233,6235,9045,11224,25873,51065	RPSA,RPL10A,RPL3,RPL5,RPL6,RPL7A,RPL8,RPL9,RPL10,RPL11,RPL12,RPL13,RPL15,RPL18,RPL18A,RPL19,RPL23A,RPL24,RPL26,RPL27,RPL30,RPL28,RPL29,RPL32,RPL34,RPL37,RPL37A,RPL38,RPLP2,RPS3,RPS3A,RPS4X,RPS6,RPS7,RPS11,RPS12,RPS13,RPS15,RPS15A,RPS16,RPS18,RPS20,RPS23,RPS24,RPS25,RPS27,RPS27A,RPS29,RPL14,RPL35,RPL36,RPS27L
1_Member	Reactome Gene Sets	R-HSA-72689	Formation of a pool of free 40S subunits	-74.5224	-71.1575	53/101	3921,4736,6122,6125,6128,6130,6132,6133,6134,6135,6136,6137,6138,6141,6142,6143,6147,6152,6154,6155,6156,6158,6159,6161,6164,6167,6168,6169,6181,6188,6189,6191,6194,6201,6205,6206,6207,6209,6210,6217,6222,6224,6228,6229,6230,6232,6233,6235,8668,9045,11224,25873,51065	RPSA,RPL10A,RPL3,RPL5,RPL6,RPL7A,RPL8,RPL9,RPL10,RPL11,RPL12,RPL13,RPL15,RPL18,RPL18A,RPL19,RPL23A,RPL24,RPL26,RPL27,RPL30,RPL28,RPL29,RPL32,RPL34,RPL37,RPL37A,RPL38,RPLP2,RPS3,RPS3A,RPS4X,RPS6,RPS7,RPS11,RPS12,RPS13,RPS15,RPS15A,RPS16,RPS18,RPS20,RPS23,RPS24,RPS25,RPS27,RPS27A,RPS29,EIF3I,RPL14,RPL35,RPL36,RPS27L
1_Member	Reactome Gene Sets	R-HSA-975956	Nonsense Mediated Decay (NMD) independent of the Exon Junction Complex (EJC)	-74.428	-71.1089	52/95	3921,4736,6122,6125,6128,6130,6132,6133,6134,6135,6136,6137,6138,6141,6142,6143,6147,6152,6154,6155,6156,6158,6159,6161,6164,6167,6168,6169,6181,6188,6189,6191,6194,6201,6205,6206,6207,6209,6210,6217,6222,6224,6228,6229,6230,6232,6233,6235,9045,11224,25873,51065	RPSA,RPL10A,RPL3,RPL5,RPL6,RPL7A,RPL8,RPL9,RPL10,RPL11,RPL12,RPL13,RPL15,RPL18,RPL18A,RPL19,RPL23A,RPL24,RPL26,RPL27,RPL30,RPL28,RPL29,RPL32,RPL34,RPL37,RPL37A,RPL38,RPLP2,RPS3,RPS3A,RPS4X,RPS6,RPS7,RPS11,RPS12,RPS13,RPS15,RPS15A,RPS16,RPS18,RPS20,RPS23,RPS24,RPS25,RPS27,RPS27A,RPS29,RPL14,RPL35,RPL36,RPS27L
1_Member	Reactome Gene Sets	R-HSA-1799339	SRP-dependent cotranslational protein targeting to membrane	-73.2515	-69.9738	54/112	3921,4736,6122,6125,6128,6130,6132,6133,6134,6135,6136,6137,6138,6141,6142,6143,6147,6152,6154,6155,6156,6158,6159,6161,6164,6167,6168,6169,6181,6188,6189,6191,6194,6201,6205,6206,6207,6209,6210,6217,6222,6224,6228,6229,6230,6232,6233,6235,6727,9045,10952,11224,25873,51065	RPSA,RPL10A,RPL3,RPL5,RPL6,RPL7A,RPL8,RPL9,RPL10,RPL11,RPL12,RPL13,RPL15,RPL18,RPL18A,RPL19,RPL23A,RPL24,RPL26,RPL27,RPL30,RPL28,RPL29,RPL32,RPL34,RPL37,RPL37A,RPL38,RPLP2,RPS3,RPS3A,RPS4X,RPS6,RPS7,RPS11,RPS12,RPS13,RPS15,RPS15A,RPS16,RPS18,RPS20,RPS23,RPS24,RPS25,RPS27,RPS27A,RPS29,SRP14,RPL14,SEC61B,RPL35,RPL36,RPS27L
1_Member	Reactome Gene Sets	R-HSA-192823	Viral mRNA Translation	-72.8065	-69.5665	52/100	3921,4736,6122,6125,6128,6130,6132,6133,6134,6135,6136,6137,6138,6141,6142,6143,6147,6152,6154,6155,6156,6158,6159,6161,6164,6167,6168,6169,6181,6188,6189,6191,6194,6201,6205,6206,6207,6209,6210,6217,6222,6224,6228,6229,6230,6232,6233,6235,9045,11224,25873,51065	RPSA,RPL10A,RPL3,RPL5,RPL6,RPL7A,RPL8,RPL9,RPL10,RPL11,RPL12,RPL13,RPL15,RPL18,RPL18A,RPL19,RPL23A,RPL24,RPL26,RPL27,RPL30,RPL28,RPL29,RPL32,RPL34,RPL37,RPL37A,RPL38,RPLP2,RPS3,RPS3A,RPS4X,RPS6,RPS7,RPS11,RPS12,RPS13,RPS15,RPS15A,RPS16,RPS18,RPS20,RPS23,RPS24,RPS25,RPS27,RPS27A,RPS29,RPL14,RPL35,RPL36,RPS27L
1_Member	GO Biological Processes	GO:0045047	protein targeting to ER	-72.1296	-68.9244	53/109	3921,4736,6122,6125,6128,6130,6132,6133,6134,6135,6136,6137,6138,6141,6142,6143,6147,6152,6154,6155,6156,6158,6159,6161,6164,6167,6168,6169,6181,6188,6189,6191,6194,6201,6205,6206,6207,6209,6210,6217,6222,6224,6228,6229,6230,6232,6233,6235,6727,9045,10952,11224,25873	RPSA,RPL10A,RPL3,RPL5,RPL6,RPL7A,RPL8,RPL9,RPL10,RPL11,RPL12,RPL13,RPL15,RPL18,RPL18A,RPL19,RPL23A,RPL24,RPL26,RPL27,RPL30,RPL28,RPL29,RPL32,RPL34,RPL37,RPL37A,RPL38,RPLP2,RPS3,RPS3A,RPS4X,RPS6,RPS7,RPS11,RPS12,RPS13,RPS15,RPS15A,RPS16,RPS18,RPS20,RPS23,RPS24,RPS25,RPS27,RPS27A,RPS29,SRP14,RPL14,SEC61B,RPL35,RPL36
1_Member	Reactome Gene Sets	R-HSA-156827	L13a-mediated translational silencing of Ceruloplasmin expression	-71.5708	-68.3978	53/111	3921,4736,6122,6125,6128,6130,6132,6133,6134,6135,6136,6137,6138,6141,6142,6143,6147,6152,6154,6155,6156,6158,6159,6161,6164,6167,6168,6169,6181,6188,6189,6191,6194,6201,6205,6206,6207,6209,6210,6217,6222,6224,6228,6229,6230,6232,6233,6235,8668,9045,11224,25873,51065	RPSA,RPL10A,RPL3,RPL5,RPL6,RPL7A,RPL8,RPL9,RPL10,RPL11,RPL12,RPL13,RPL15,RPL18,RPL18A,RPL19,RPL23A,RPL24,RPL26,RPL27,RPL30,RPL28,RPL29,RPL32,RPL34,RPL37,RPL37A,RPL38,RPLP2,RPS3,RPS3A,RPS4X,RPS6,RPS7,RPS11,RPS12,RPS13,RPS15,RPS15A,RPS16,RPS18,RPS20,RPS23,RPS24,RPS25,RPS27,RPS27A,RPS29,EIF3I,RPL14,RPL35,RPL36,RPS27L
1_Member	Reactome Gene Sets	R-HSA-72706	GTP hydrolysis and joining of the 60S ribosomal subunit	-71.2967	-68.1537	53/112	3921,4736,6122,6125,6128,6130,6132,6133,6134,6135,6136,6137,6138,6141,6142,6143,6147,6152,6154,6155,6156,6158,6159,6161,6164,6167,6168,6169,6181,6188,6189,6191,6194,6201,6205,6206,6207,6209,6210,6217,6222,6224,6228,6229,6230,6232,6233,6235,8668,9045,11224,25873,51065	RPSA,RPL10A,RPL3,RPL5,RPL6,RPL7A,RPL8,RPL9,RPL10,RPL11,RPL12,RPL13,RPL15,RPL18,RPL18A,RPL19,RPL23A,RPL24,RPL26,RPL27,RPL30,RPL28,RPL29,RPL32,RPL34,RPL37,RPL37A,RPL38,RPLP2,RPS3,RPS3A,RPS4X,RPS6,RPS7,RPS11,RPS12,RPS13,RPS15,RPS15A,RPS16,RPS18,RPS20,RPS23,RPS24,RPS25,RPS27,RPS27A,RPS29,EIF3I,RPL14,RPL35,RPL36,RPS27L
1_Member	GO Biological Processes	GO:0072599	establishment of protein localization to endoplasmic reticulum	-71.0261	-67.9111	53/113	3921,4736,6122,6125,6128,6130,6132,6133,6134,6135,6136,6137,6138,6141,6142,6143,6147,6152,6154,6155,6156,6158,6159,6161,6164,6167,6168,6169,6181,6188,6189,6191,6194,6201,6205,6206,6207,6209,6210,6217,6222,6224,6228,6229,6230,6232,6233,6235,6727,9045,10952,11224,25873	RPSA,RPL10A,RPL3,RPL5,RPL6,RPL7A,RPL8,RPL9,RPL10,RPL11,RPL12,RPL13,RPL15,RPL18,RPL18A,RPL19,RPL23A,RPL24,RPL26,RPL27,RPL30,RPL28,RPL29,RPL32,RPL34,RPL37,RPL37A,RPL38,RPLP2,RPS3,RPS3A,RPS4X,RPS6,RPS7,RPS11,RPS12,RPS13,RPS15,RPS15A,RPS16,RPS18,RPS20,RPS23,RPS24,RPS25,RPS27,RPS27A,RPS29,SRP14,RPL14,SEC61B,RPL35,RPL36
1_Member	Reactome Gene Sets	R-HSA-927802	Nonsense-Mediated Decay (NMD)	-70.4948	-67.431	53/115	3921,4736,6122,6125,6128,6130,6132,6133,6134,6135,6136,6137,6138,6141,6142,6143,6147,6152,6154,6155,6156,6158,6159,6161,6164,6167,6168,6169,6181,6188,6189,6191,6194,6201,6205,6206,6207,6209,6210,6217,6222,6224,6228,6229,6230,6232,6233,6235,9045,9939,11224,25873,51065	RPSA,RPL10A,RPL3,RPL5,RPL6,RPL7A,RPL8,RPL9,RPL10,RPL11,RPL12,RPL13,RPL15,RPL18,RPL18A,RPL19,RPL23A,RPL24,RPL26,RPL27,RPL30,RPL28,RPL29,RPL32,RPL34,RPL37,RPL37A,RPL38,RPLP2,RPS3,RPS3A,RPS4X,RPS6,RPS7,RPS11,RPS12,RPS13,RPS15,RPS15A,RPS16,RPS18,RPS20,RPS23,RPS24,RPS25,RPS27,RPS27A,RPS29,RPL14,RBM8A,RPL35,RPL36,RPS27L
1_Member	Reactome Gene Sets	R-HSA-975957	Nonsense Mediated Decay (NMD) enhanced by the Exon Junction Complex (EJC)	-70.4948	-67.431	53/115	3921,4736,6122,6125,6128,6130,6132,6133,6134,6135,6136,6137,6138,6141,6142,6143,6147,6152,6154,6155,6156,6158,6159,6161,6164,6167,6168,6169,6181,6188,6189,6191,6194,6201,6205,6206,6207,6209,6210,6217,6222,6224,6228,6229,6230,6232,6233,6235,9045,9939,11224,25873,51065	RPSA,RPL10A,RPL3,RPL5,RPL6,RPL7A,RPL8,RPL9,RPL10,RPL11,RPL12,RPL13,RPL15,RPL18,RPL18A,RPL19,RPL23A,RPL24,RPL26,RPL27,RPL30,RPL28,RPL29,RPL32,RPL34,RPL37,RPL37A,RPL38,RPLP2,RPS3,RPS3A,RPS4X,RPS6,RPS7,RPS11,RPS12,RPS13,RPS15,RPS15A,RPS16,RPS18,RPS20,RPS23,RPS24,RPS25,RPS27,RPS27A,RPS29,RPL14,RBM8A,RPL35,RPL36,RPS27L
1_Member	Reactome Gene Sets	R-HSA-2408522	Selenoamino acid metabolism	-69.7217	-66.6813	53/118	3921,4736,6122,6125,6128,6130,6132,6133,6134,6135,6136,6137,6138,6141,6142,6143,6147,6152,6154,6155,6156,6158,6159,6161,6164,6167,6168,6169,6181,6188,6189,6191,6194,6201,6205,6206,6207,6209,6210,6217,6222,6224,6228,6229,6230,6232,6233,6235,9045,11185,11224,25873,51065	RPSA,RPL10A,RPL3,RPL5,RPL6,RPL7A,RPL8,RPL9,RPL10,RPL11,RPL12,RPL13,RPL15,RPL18,RPL18A,RPL19,RPL23A,RPL24,RPL26,RPL27,RPL30,RPL28,RPL29,RPL32,RPL34,RPL37,RPL37A,RPL38,RPLP2,RPS3,RPS3A,RPS4X,RPS6,RPS7,RPS11,RPS12,RPS13,RPS15,RPS15A,RPS16,RPS18,RPS20,RPS23,RPS24,RPS25,RPS27,RPS27A,RPS29,RPL14,INMT,RPL35,RPL36,RPS27L
1_Member	Reactome Gene Sets	R-HSA-72613	Eukaryotic Translation Initiation	-69.47	-66.4731	53/119	3921,4736,6122,6125,6128,6130,6132,6133,6134,6135,6136,6137,6138,6141,6142,6143,6147,6152,6154,6155,6156,6158,6159,6161,6164,6167,6168,6169,6181,6188,6189,6191,6194,6201,6205,6206,6207,6209,6210,6217,6222,6224,6228,6229,6230,6232,6233,6235,8668,9045,11224,25873,51065	RPSA,RPL10A,RPL3,RPL5,RPL6,RPL7A,RPL8,RPL9,RPL10,RPL11,RPL12,RPL13,RPL15,RPL18,RPL18A,RPL19,RPL23A,RPL24,RPL26,RPL27,RPL30,RPL28,RPL29,RPL32,RPL34,RPL37,RPL37A,RPL38,RPLP2,RPS3,RPS3A,RPS4X,RPS6,RPS7,RPS11,RPS12,RPS13,RPS15,RPS15A,RPS16,RPS18,RPS20,RPS23,RPS24,RPS25,RPS27,RPS27A,RPS29,EIF3I,RPL14,RPL35,RPL36,RPS27L
1_Member	Reactome Gene Sets	R-HSA-72737	Cap-dependent Translation Initiation	-69.47	-66.4731	53/119	3921,4736,6122,6125,6128,6130,6132,6133,6134,6135,6136,6137,6138,6141,6142,6143,6147,6152,6154,6155,6156,6158,6159,6161,6164,6167,6168,6169,6181,6188,6189,6191,6194,6201,6205,6206,6207,6209,6210,6217,6222,6224,6228,6229,6230,6232,6233,6235,8668,9045,11224,25873,51065	RPSA,RPL10A,RPL3,RPL5,RPL6,RPL7A,RPL8,RPL9,RPL10,RPL11,RPL12,RPL13,RPL15,RPL18,RPL18A,RPL19,RPL23A,RPL24,RPL26,RPL27,RPL30,RPL28,RPL29,RPL32,RPL34,RPL37,RPL37A,RPL38,RPLP2,RPS3,RPS3A,RPS4X,RPS6,RPS7,RPS11,RPS12,RPS13,RPS15,RPS15A,RPS16,RPS18,RPS20,RPS23,RPS24,RPS25,RPS27,RPS27A,RPS29,EIF3I,RPL14,RPL35,RPL36,RPS27L
1_Member	GO Biological Processes	GO:0000184	nuclear-transcribed mRNA catabolic process, nonsense-mediated decay	-67.3381	-64.3614	52/120	3921,4736,6122,6125,6128,6130,6132,6133,6134,6135,6136,6137,6138,6141,6142,6143,6147,6152,6154,6155,6156,6158,6159,6161,6164,6167,6168,6169,6181,6188,6189,6191,6194,6201,6205,6206,6207,6209,6210,6217,6222,6224,6228,6229,6230,6232,6233,6235,9045,9939,11224,25873	RPSA,RPL10A,RPL3,RPL5,RPL6,RPL7A,RPL8,RPL9,RPL10,RPL11,RPL12,RPL13,RPL15,RPL18,RPL18A,RPL19,RPL23A,RPL24,RPL26,RPL27,RPL30,RPL28,RPL29,RPL32,RPL34,RPL37,RPL37A,RPL38,RPLP2,RPS3,RPS3A,RPS4X,RPS6,RPS7,RPS11,RPS12,RPS13,RPS15,RPS15A,RPS16,RPS18,RPS20,RPS23,RPS24,RPS25,RPS27,RPS27A,RPS29,RPL14,RBM8A,RPL35,RPL36
1_Member	GO Biological Processes	GO:0070972	protein localization to endoplasmic reticulum	-66.7585	-63.8012	54/139	3921,4736,6122,6125,6128,6130,6132,6133,6134,6135,6136,6137,6138,6141,6142,6143,6147,6152,6154,6155,6156,6158,6159,6161,6164,6167,6168,6169,6181,6188,6189,6191,6194,6201,6205,6206,6207,6209,6210,6217,6222,6224,6228,6229,6230,6232,6233,6235,6727,9045,10952,11224,23645,25873	RPSA,RPL10A,RPL3,RPL5,RPL6,RPL7A,RPL8,RPL9,RPL10,RPL11,RPL12,RPL13,RPL15,RPL18,RPL18A,RPL19,RPL23A,RPL24,RPL26,RPL27,RPL30,RPL28,RPL29,RPL32,RPL34,RPL37,RPL37A,RPL38,RPLP2,RPS3,RPS3A,RPS4X,RPS6,RPS7,RPS11,RPS12,RPS13,RPS15,RPS15A,RPS16,RPS18,RPS20,RPS23,RPS24,RPS25,RPS27,RPS27A,RPS29,SRP14,RPL14,SEC61B,RPL35,PPP1R15A,RPL36
1_Member	GO Biological Processes	GO:0006413	translational initiation	-65.9072	-62.9683	59/192	468,3315,3921,4736,4869,6122,6125,6128,6130,6132,6133,6134,6135,6136,6137,6138,6141,6142,6143,6147,6152,6154,6155,6156,6158,6159,6161,6164,6167,6168,6169,6181,6188,6189,6191,6194,6201,6205,6206,6207,6209,6210,6217,6222,6224,6228,6229,6230,6232,6233,6235,6352,8668,9045,10209,10289,11224,23645,25873	ATF4,HSPB1,RPSA,RPL10A,NPM1,RPL3,RPL5,RPL6,RPL7A,RPL8,RPL9,RPL10,RPL11,RPL12,RPL13,RPL15,RPL18,RPL18A,RPL19,RPL23A,RPL24,RPL26,RPL27,RPL30,RPL28,RPL29,RPL32,RPL34,RPL37,RPL37A,RPL38,RPLP2,RPS3,RPS3A,RPS4X,RPS6,RPS7,RPS11,RPS12,RPS13,RPS15,RPS15A,RPS16,RPS18,RPS20,RPS23,RPS24,RPS25,RPS27,RPS27A,RPS29,CCL5,EIF3I,RPL14,EIF1,EIF1B,RPL35,PPP1R15A,RPL36
1_Member	KEGG Pathway	hsa03010	Ribosome	-65.7586	-62.8374	55/153	2197,3921,4736,6122,6125,6128,6130,6132,6133,6134,6135,6136,6137,6138,6141,6142,6143,6147,6152,6154,6155,6156,6158,6159,6161,6164,6167,6168,6169,6181,6188,6189,6191,6194,6201,6205,6206,6207,6209,6210,6217,6222,6224,6228,6229,6230,6232,6233,6235,9045,11224,25873,51065,51187,64968	FAU,RPSA,RPL10A,RPL3,RPL5,RPL6,RPL7A,RPL8,RPL9,RPL10,RPL11,RPL12,RPL13,RPL15,RPL18,RPL18A,RPL19,RPL23A,RPL24,RPL26,RPL27,RPL30,RPL28,RPL29,RPL32,RPL34,RPL37,RPL37A,RPL38,RPLP2,RPS3,RPS3A,RPS4X,RPS6,RPS7,RPS11,RPS12,RPS13,RPS15,RPS15A,RPS16,RPS18,RPS20,RPS23,RPS24,RPS25,RPS27,RPS27A,RPS29,RPL14,RPL35,RPL36,RPS27L,RSL24D1,MRPS6
1_Member	Reactome Gene Sets	R-HSA-168273	Influenza Viral RNA Transcription and Replication	-63.7815	-60.8774	53/145	3320,3921,4736,6122,6125,6128,6130,6132,6133,6134,6135,6136,6137,6138,6141,6142,6143,6147,6152,6154,6155,6156,6158,6159,6161,6164,6167,6168,6169,6181,6188,6189,6191,6194,6201,6205,6206,6207,6209,6210,6217,6222,6224,6228,6229,6230,6232,6233,6235,9045,11224,25873,51065	HSP90AA1,RPSA,RPL10A,RPL3,RPL5,RPL6,RPL7A,RPL8,RPL9,RPL10,RPL11,RPL12,RPL13,RPL15,RPL18,RPL18A,RPL19,RPL23A,RPL24,RPL26,RPL27,RPL30,RPL28,RPL29,RPL32,RPL34,RPL37,RPL37A,RPL38,RPLP2,RPS3,RPS3A,RPS4X,RPS6,RPS7,RPS11,RPS12,RPS13,RPS15,RPS15A,RPS16,RPS18,RPS20,RPS23,RPS24,RPS25,RPS27,RPS27A,RPS29,RPL14,RPL35,RPL36,RPS27L
1_Member	Reactome Gene Sets	R-HSA-168255	Influenza Infection	-63.4341	-60.5464	55/166	1211,3320,3921,4736,5901,6122,6125,6128,6130,6132,6133,6134,6135,6136,6137,6138,6141,6142,6143,6147,6152,6154,6155,6156,6158,6159,6161,6164,6167,6168,6169,6181,6188,6189,6191,6194,6201,6205,6206,6207,6209,6210,6217,6222,6224,6228,6229,6230,6232,6233,6235,9045,11224,25873,51065	CLTA,HSP90AA1,RPSA,RPL10A,RAN,RPL3,RPL5,RPL6,RPL7A,RPL8,RPL9,RPL10,RPL11,RPL12,RPL13,RPL15,RPL18,RPL18A,RPL19,RPL23A,RPL24,RPL26,RPL27,RPL30,RPL28,RPL29,RPL32,RPL34,RPL37,RPL37A,RPL38,RPLP2,RPS3,RPS3A,RPS4X,RPS6,RPS7,RPS11,RPS12,RPS13,RPS15,RPS15A,RPS16,RPS18,RPS20,RPS23,RPS24,RPS25,RPS27,RPS27A,RPS29,RPL14,RPL35,RPL36,RPS27L
1_Member	Reactome Gene Sets	R-HSA-9010553	Regulation of expression of SLITs and ROBOs	-62.6005	-59.7286	55/171	3921,4736,6122,6125,6128,6130,6132,6133,6134,6135,6136,6137,6138,6141,6142,6143,6147,6152,6154,6155,6156,6158,6159,6161,6164,6167,6168,6169,6181,6188,6189,6191,6194,6201,6205,6206,6207,6209,6210,6217,6222,6224,6228,6229,6230,6232,6233,6235,6921,7314,9045,9939,11224,25873,51065	RPSA,RPL10A,RPL3,RPL5,RPL6,RPL7A,RPL8,RPL9,RPL10,RPL11,RPL12,RPL13,RPL15,RPL18,RPL18A,RPL19,RPL23A,RPL24,RPL26,RPL27,RPL30,RPL28,RPL29,RPL32,RPL34,RPL37,RPL37A,RPL38,RPLP2,RPS3,RPS3A,RPS4X,RPS6,RPS7,RPS11,RPS12,RPS13,RPS15,RPS15A,RPS16,RPS18,RPS20,RPS23,RPS24,RPS25,RPS27,RPS27A,RPS29,ELOC,UBB,RPL14,RBM8A,RPL35,RPL36,RPS27L
1_Member	GO Biological Processes	GO:0006612	protein targeting to membrane	-59.1217	-56.265	55/194	3921,4736,6122,6125,6128,6130,6132,6133,6134,6135,6136,6137,6138,6141,6142,6143,6147,6152,6154,6155,6156,6158,6159,6161,6164,6167,6168,6169,6181,6188,6189,6191,6194,6201,6205,6206,6207,6209,6210,6217,6222,6224,6228,6229,6230,6232,6233,6235,6386,6727,9045,10952,11224,25873,51024	RPSA,RPL10A,RPL3,RPL5,RPL6,RPL7A,RPL8,RPL9,RPL10,RPL11,RPL12,RPL13,RPL15,RPL18,RPL18A,RPL19,RPL23A,RPL24,RPL26,RPL27,RPL30,RPL28,RPL29,RPL32,RPL34,RPL37,RPL37A,RPL38,RPLP2,RPS3,RPS3A,RPS4X,RPS6,RPS7,RPS11,RPS12,RPS13,RPS15,RPS15A,RPS16,RPS18,RPS20,RPS23,RPS24,RPS25,RPS27,RPS27A,RPS29,SDCBP,SRP14,RPL14,SEC61B,RPL35,RPL36,FIS1
1_Member	Reactome Gene Sets	R-HSA-2262752	Cellular responses to stress	-58.8389	-55.997	79/585	467,468,830,1026,3015,3021,3159,3301,3320,3326,3337,3490,3576,3921,4736,5052,6009,6122,6125,6128,6130,6132,6133,6134,6135,6136,6137,6138,6141,6142,6143,6147,6152,6154,6155,6156,6158,6159,6161,6164,6167,6168,6169,6181,6188,6189,6191,6194,6201,6205,6206,6207,6209,6210,6217,6222,6224,6228,6229,6230,6232,6233,6235,6921,7314,8364,8649,8655,9045,9550,9588,10383,10542,11224,23645,25828,25873,51065,54205	ATF3,ATF4,CAPZA2,CDKN1A,H2AZ1,H3-3B,HMGA1,DNAJA1,HSP90AA1,HSP90AB1,DNAJB1,IGFBP7,CXCL8,RPSA,RPL10A,PRDX1,RHEB,RPL3,RPL5,RPL6,RPL7A,RPL8,RPL9,RPL10,RPL11,RPL12,RPL13,RPL15,RPL18,RPL18A,RPL19,RPL23A,RPL24,RPL26,RPL27,RPL30,RPL28,RPL29,RPL32,RPL34,RPL37,RPL37A,RPL38,RPLP2,RPS3,RPS3A,RPS4X,RPS6,RPS7,RPS11,RPS12,RPS13,RPS15,RPS15A,RPS16,RPS18,RPS20,RPS23,RPS24,RPS25,RPS27,RPS27A,RPS29,ELOC,UBB,H4C3,LA…
1_Member	GO Biological Processes	GO:0019083	viral transcription	-58.364	-55.5362	53/177	3921,4736,6122,6125,6128,6130,6132,6133,6134,6135,6136,6137,6138,6141,6142,6143,6147,6152,6154,6155,6156,6158,6159,6161,6164,6167,6168,6169,6181,6188,6189,6191,6194,6201,6205,6206,6207,6209,6210,6217,6222,6224,6228,6229,6230,6232,6233,6235,6352,7538,9045,11224,25873	RPSA,RPL10A,RPL3,RPL5,RPL6,RPL7A,RPL8,RPL9,RPL10,RPL11,RPL12,RPL13,RPL15,RPL18,RPL18A,RPL19,RPL23A,RPL24,RPL26,RPL27,RPL30,RPL28,RPL29,RPL32,RPL34,RPL37,RPL37A,RPL38,RPLP2,RPS3,RPS3A,RPS4X,RPS6,RPS7,RPS11,RPS12,RPS13,RPS15,RPS15A,RPS16,RPS18,RPS20,RPS23,RPS24,RPS25,RPS27,RPS27A,RPS29,CCL5,ZFP36,RPL14,RPL35,RPL36
1_Member	Reactome Gene Sets	R-HSA-8953897	Cellular responses to external stimuli	-58.0241	-55.2101	79/599	467,468,830,1026,3015,3021,3159,3301,3320,3326,3337,3490,3576,3921,4736,5052,6009,6122,6125,6128,6130,6132,6133,6134,6135,6136,6137,6138,6141,6142,6143,6147,6152,6154,6155,6156,6158,6159,6161,6164,6167,6168,6169,6181,6188,6189,6191,6194,6201,6205,6206,6207,6209,6210,6217,6222,6224,6228,6229,6230,6232,6233,6235,6921,7314,8364,8649,8655,9045,9550,9588,10383,10542,11224,23645,25828,25873,51065,54205	ATF3,ATF4,CAPZA2,CDKN1A,H2AZ1,H3-3B,HMGA1,DNAJA1,HSP90AA1,HSP90AB1,DNAJB1,IGFBP7,CXCL8,RPSA,RPL10A,PRDX1,RHEB,RPL3,RPL5,RPL6,RPL7A,RPL8,RPL9,RPL10,RPL11,RPL12,RPL13,RPL15,RPL18,RPL18A,RPL19,RPL23A,RPL24,RPL26,RPL27,RPL30,RPL28,RPL29,RPL32,RPL34,RPL37,RPL37A,RPL38,RPLP2,RPS3,RPS3A,RPS4X,RPS6,RPS7,RPS11,RPS12,RPS13,RPS15,RPS15A,RPS16,RPS18,RPS20,RPS23,RPS24,RPS25,RPS27,RPS27A,RPS29,ELOC,UBB,H4C3,LA…
1_Member	Reactome Gene Sets	R-HSA-72312	rRNA processing	-57.5015	-54.7009	55/206	3028,3921,4736,6122,6125,6128,6130,6132,6133,6134,6135,6136,6137,6138,6141,6142,6143,6147,6152,6154,6155,6156,6158,6159,6161,6164,6167,6168,6169,6181,6188,6189,6191,6194,6201,6205,6206,6207,6209,6210,6217,6222,6224,6228,6229,6230,6232,6233,6235,9045,11224,25873,51065,51504,114049	HSD17B10,RPSA,RPL10A,RPL3,RPL5,RPL6,RPL7A,RPL8,RPL9,RPL10,RPL11,RPL12,RPL13,RPL15,RPL18,RPL18A,RPL19,RPL23A,RPL24,RPL26,RPL27,RPL30,RPL28,RPL29,RPL32,RPL34,RPL37,RPL37A,RPL38,RPLP2,RPS3,RPS3A,RPS4X,RPS6,RPS7,RPS11,RPS12,RPS13,RPS15,RPS15A,RPS16,RPS18,RPS20,RPS23,RPS24,RPS25,RPS27,RPS27A,RPS29,RPL14,RPL35,RPL36,RPS27L,TRMT112,BUD23
1_Member	GO Biological Processes	GO:0019080	viral gene expression	-57.4749	-54.5871	85/194	1105,2959,3725,3921,4736,4927,5431,5434,5436,5439,5440,6122,6125,6128,6130,6132,6133,6134,6135,6136,6137,6138,6141,6142,6143,6147,6152,6154,6155,6156,6157,6158,6159,6161,6164,6167,6168,6169,6170,6171,6175,6176,6181,6187,6188,6189,6191,6193,6194,6201,6202,6203,6205,6206,6207,6208,6209,6210,6217,6222,6223,6224,6227,6228,6229,6230,6231,6232,6233,6234,6235,6352,6597,6598,7311,7538,8661,8666,9045,1041…	CHD1,GTF2B,JUN,RPSA,RPL10A,NUP88,POLR2B,POLR2E,POLR2G,POLR2J,POLR2K,RPL3,RPL5,RPL6,RPL7A,RPL8,RPL9,RPL10,RPL11,RPL12,RPL13,RPL15,RPL18,RPL18A,RPL19,RPL23A,RPL24,RPL26,RPL27,RPL30,RPL27A,RPL28,RPL29,RPL32,RPL34,RPL37,RPL37A,RPL38,RPL39,RPL41,RPLP0,RPLP1,RPLP2,RPS2,RPS3,RPS3A,RPS4X,RPS5,RPS6,RPS7,RPS8,RPS9,RPS11,RPS12,RPS13,RPS14,RPS15,RPS15A,RPS16,RPS18,RPS19,RPS20,RPS21,RPS23,RPS24,RPS25,RPS26,RP…
1_Member	Reactome Gene Sets	R-HSA-8868773	rRNA processing in the nucleus and cytosol	-57.2616	-54.474	54/196	3921,4736,6122,6125,6128,6130,6132,6133,6134,6135,6136,6137,6138,6141,6142,6143,6147,6152,6154,6155,6156,6158,6159,6161,6164,6167,6168,6169,6181,6188,6189,6191,6194,6201,6205,6206,6207,6209,6210,6217,6222,6224,6228,6229,6230,6232,6233,6235,9045,11224,25873,51065,51504,114049	RPSA,RPL10A,RPL3,RPL5,RPL6,RPL7A,RPL8,RPL9,RPL10,RPL11,RPL12,RPL13,RPL15,RPL18,RPL18A,RPL19,RPL23A,RPL24,RPL26,RPL27,RPL30,RPL28,RPL29,RPL32,RPL34,RPL37,RPL37A,RPL38,RPLP2,RPS3,RPS3A,RPS4X,RPS6,RPS7,RPS11,RPS12,RPS13,RPS15,RPS15A,RPS16,RPS18,RPS20,RPS23,RPS24,RPS25,RPS27,RPS27A,RPS29,RPL14,RPL35,RPL36,RPS27L,TRMT112,BUD23
1_Member	Reactome Gene Sets	R-HSA-6791226	Major pathway of rRNA processing in the nucleolus and cytosol	-57.0571	-54.2821	53/186	3921,4736,6122,6125,6128,6130,6132,6133,6134,6135,6136,6137,6138,6141,6142,6143,6147,6152,6154,6155,6156,6158,6159,6161,6164,6167,6168,6169,6181,6188,6189,6191,6194,6201,6205,6206,6207,6209,6210,6217,6222,6224,6228,6229,6230,6232,6233,6235,9045,11224,25873,51065,114049	RPSA,RPL10A,RPL3,RPL5,RPL6,RPL7A,RPL8,RPL9,RPL10,RPL11,RPL12,RPL13,RPL15,RPL18,RPL18A,RPL19,RPL23A,RPL24,RPL26,RPL27,RPL30,RPL28,RPL29,RPL32,RPL34,RPL37,RPL37A,RPL38,RPLP2,RPS3,RPS3A,RPS4X,RPS6,RPS7,RPS11,RPS12,RPS13,RPS15,RPS15A,RPS16,RPS18,RPS20,RPS23,RPS24,RPS25,RPS27,RPS27A,RPS29,RPL14,RPL35,RPL36,RPS27L,BUD23
1_Member	CORUM	CORUM:3055	Nop56p-associated pre-rRNA complex	-56.256	-53.4932	44/104	3608,4736,4869,6122,6125,6128,6130,6132,6133,6134,6135,6136,6137,6138,6141,6142,6143,6147,6152,6154,6155,6156,6158,6159,6161,6168,6181,6189,6194,6201,6205,6206,6207,6209,6210,6217,6222,6228,6229,6235,6727,9045,11224,25873	ILF2,RPL10A,NPM1,RPL3,RPL5,RPL6,RPL7A,RPL8,RPL9,RPL10,RPL11,RPL12,RPL13,RPL15,RPL18,RPL18A,RPL19,RPL23A,RPL24,RPL26,RPL27,RPL30,RPL28,RPL29,RPL32,RPL37A,RPLP2,RPS3A,RPS6,RPS7,RPS11,RPS12,RPS13,RPS15,RPS15A,RPS16,RPS18,RPS23,RPS24,RPS29,SRP14,RPL14,RPL35,RPL36
1_Member	Reactome Gene Sets	R-HSA-376176	Signaling by ROBO receptors	-55.9915	-53.2406	55/218	3921,4736,6122,6125,6128,6130,6132,6133,6134,6135,6136,6137,6138,6141,6142,6143,6147,6152,6154,6155,6156,6158,6159,6161,6164,6167,6168,6169,6181,6188,6189,6191,6194,6201,6205,6206,6207,6209,6210,6217,6222,6224,6228,6229,6230,6232,6233,6235,6921,7314,9045,9939,11224,25873,51065	RPSA,RPL10A,RPL3,RPL5,RPL6,RPL7A,RPL8,RPL9,RPL10,RPL11,RPL12,RPL13,RPL15,RPL18,RPL18A,RPL19,RPL23A,RPL24,RPL26,RPL27,RPL30,RPL28,RPL29,RPL32,RPL34,RPL37,RPL37A,RPL38,RPLP2,RPS3,RPS3A,RPS4X,RPS6,RPS7,RPS11,RPS12,RPS13,RPS15,RPS15A,RPS16,RPS18,RPS20,RPS23,RPS24,RPS25,RPS27,RPS27A,RPS29,ELOC,UBB,RPL14,RBM8A,RPL35,RPL36,RPS27L
1_Member	GO Biological Processes	GO:0000956	nuclear-transcribed mRNA catabolic process	-55.446	-52.7179	54/210	1655,3921,4736,6122,6125,6128,6130,6132,6133,6134,6135,6136,6137,6138,6141,6142,6143,6147,6152,6154,6155,6156,6158,6159,6161,6164,6167,6168,6169,6181,6188,6189,6191,6194,6201,6205,6206,6207,6209,6210,6217,6222,6224,6228,6229,6230,6232,6233,6235,7538,9045,9939,11224,25873	DDX5,RPSA,RPL10A,RPL3,RPL5,RPL6,RPL7A,RPL8,RPL9,RPL10,RPL11,RPL12,RPL13,RPL15,RPL18,RPL18A,RPL19,RPL23A,RPL24,RPL26,RPL27,RPL30,RPL28,RPL29,RPL32,RPL34,RPL37,RPL37A,RPL38,RPLP2,RPS3,RPS3A,RPS4X,RPS6,RPS7,RPS11,RPS12,RPS13,RPS15,RPS15A,RPS16,RPS18,RPS20,RPS23,RPS24,RPS25,RPS27,RPS27A,RPS29,ZFP36,RPL14,RBM8A,RPL35,RPL36
1_Member	Reactome Gene Sets	R-HSA-72766	Translation	-52.5566	-49.8057	97/291	1650,1915,1938,1983,2107,3921,4736,6122,6125,6128,6130,6132,6133,6134,6135,6136,6137,6138,6141,6142,6143,6147,6152,6154,6155,6156,6157,6158,6159,6161,6164,6167,6168,6169,6170,6171,6175,6176,6181,6187,6188,6189,6191,6193,6194,6201,6202,6203,6205,6206,6207,6208,6209,6210,6217,6222,6223,6224,6227,6228,6229,6230,6231,6232,6233,6234,6235,6727,6748,6897,7311,8565,8661,8666,8668,9045,9669,10952,11224,23…	DDOST,EEF1A1,EEF2,EIF5,ETF1,RPSA,RPL10A,RPL3,RPL5,RPL6,RPL7A,RPL8,RPL9,RPL10,RPL11,RPL12,RPL13,RPL15,RPL18,RPL18A,RPL19,RPL23A,RPL24,RPL26,RPL27,RPL30,RPL27A,RPL28,RPL29,RPL32,RPL34,RPL37,RPL37A,RPL38,RPL39,RPL41,RPLP0,RPLP1,RPLP2,RPS2,RPS3,RPS3A,RPS4X,RPS5,RPS6,RPS7,RPS8,RPS9,RPS11,RPS12,RPS13,RPS14,RPS15,RPS15A,RPS16,RPS18,RPS19,RPS20,RPS21,RPS23,RPS24,RPS25,RPS26,RPS27,RPS27A,RPS28,RPS29,SRP14…
1_Member	Reactome Gene Sets	R-HSA-8953854	Metabolism of RNA	-51.6028	-48.8748	145/675	1655,1656,1736,2107,2521,3028,3181,3187,3312,3315,3921,4116,4691,4736,4848,4927,5431,5434,5436,5439,5440,5515,5518,5683,5686,5690,5691,5715,5717,5718,5901,6122,6125,6128,6130,6132,6133,6134,6135,6136,6137,6138,6141,6142,6143,6147,6152,6154,6155,6156,6157,6158,6159,6161,6164,6167,6168,6169,6170,6171,6175,6176,6181,6187,6188,6189,6191,6193,6194,6201,6202,6203,6205,6206,6207,6208,6209,6210,6217,6222…	DDX5,DDX6,DKC1,ETF1,FUS,HSD17B10,HNRNPA2B1,HNRNPH1,HSPA8,HSPB1,RPSA,MAGOH,NCL,RPL10A,CNOT2,NUP88,POLR2B,POLR2E,POLR2G,POLR2J,POLR2K,PPP2CA,PPP2R1A,PSMA2,PSMA5,PSMB2,PSMB3,PSMD9,PSMD11,PSMD12,RAN,RPL3,RPL5,RPL6,RPL7A,RPL8,RPL9,RPL10,RPL11,RPL12,RPL13,RPL15,RPL18,RPL18A,RPL19,RPL23A,RPL24,RPL26,RPL27,RPL30,RPL27A,RPL28,RPL29,RPL32,RPL34,RPL37,RPL37A,RPL38,RPL39,RPL41,RPLP0,RPLP1,RPLP2,RPS2,RPS3,RPS…
1_Member	GO Biological Processes	GO:0006402	mRNA catabolic process	-51.1286	-48.4116	107/370	1618,1655,1656,2107,2521,3312,3315,3921,4116,4736,4848,4869,5436,5515,5518,5683,5686,5690,5691,5715,5717,5718,6050,6122,6125,6128,6130,6132,6133,6134,6135,6136,6137,6138,6141,6142,6143,6147,6152,6154,6155,6156,6157,6158,6159,6161,6164,6167,6168,6169,6170,6171,6175,6176,6181,6187,6188,6189,6191,6193,6194,6201,6202,6203,6205,6206,6207,6208,6209,6210,6217,6222,6223,6224,6227,6228,6229,6230,6231,6232…	DAZL,DDX5,DDX6,ETF1,FUS,HSPA8,HSPB1,RPSA,MAGOH,RPL10A,CNOT2,NPM1,POLR2G,PPP2CA,PPP2R1A,PSMA2,PSMA5,PSMB2,PSMB3,PSMD9,PSMD11,PSMD12,RNH1,RPL3,RPL5,RPL6,RPL7A,RPL8,RPL9,RPL10,RPL11,RPL12,RPL13,RPL15,RPL18,RPL18A,RPL19,RPL23A,RPL24,RPL26,RPL27,RPL30,RPL27A,RPL28,RPL29,RPL32,RPL34,RPL37,RPL37A,RPL38,RPL39,RPL41,RPLP0,RPLP1,RPLP2,RPS2,RPS3,RPS3A,RPS4X,RPS5,RPS6,RPS7,RPS8,RPS9,RPS11,RPS12,RPS13,RPS14,R…
1_Member	GO Biological Processes	GO:0090150	establishment of protein localization to membrane	-49.6605	-47.0403	58/326	3320,3921,4736,6122,6125,6128,6130,6132,6133,6134,6135,6136,6137,6138,6141,6142,6143,6147,6152,6154,6155,6156,6158,6159,6161,6164,6167,6168,6169,6181,6188,6189,6191,6194,6201,6205,6206,6207,6209,6210,6217,6222,6224,6228,6229,6230,6232,6233,6235,6386,6727,6844,9045,10399,10952,11224,25873,51024	HSP90AA1,RPSA,RPL10A,RPL3,RPL5,RPL6,RPL7A,RPL8,RPL9,RPL10,RPL11,RPL12,RPL13,RPL15,RPL18,RPL18A,RPL19,RPL23A,RPL24,RPL26,RPL27,RPL30,RPL28,RPL29,RPL32,RPL34,RPL37,RPL37A,RPL38,RPLP2,RPS3,RPS3A,RPS4X,RPS6,RPS7,RPS11,RPS12,RPS13,RPS15,RPS15A,RPS16,RPS18,RPS20,RPS23,RPS24,RPS25,RPS27,RPS27A,RPS29,SDCBP,SRP14,VAMP2,RPL14,RACK1,SEC61B,RPL35,RPL36,FIS1
1_Member	GO Biological Processes	GO:0006401	RNA catabolic process	-48.7589	-46.063	110/412	1618,1655,1656,1736,2107,2521,3312,3315,3921,4116,4736,4848,4869,5436,5515,5518,5683,5686,5690,5691,5715,5717,5718,6050,6122,6125,6128,6130,6132,6133,6134,6135,6136,6137,6138,6141,6142,6143,6147,6152,6154,6155,6156,6157,6158,6159,6161,6164,6167,6168,6169,6170,6171,6175,6176,6181,6187,6188,6189,6191,6193,6194,6201,6202,6203,6205,6206,6207,6208,6209,6210,6217,6222,6223,6224,6227,6228,6229,6230,6231…	DAZL,DDX5,DDX6,DKC1,ETF1,FUS,HSPA8,HSPB1,RPSA,MAGOH,RPL10A,CNOT2,NPM1,POLR2G,PPP2CA,PPP2R1A,PSMA2,PSMA5,PSMB2,PSMB3,PSMD9,PSMD11,PSMD12,RNH1,RPL3,RPL5,RPL6,RPL7A,RPL8,RPL9,RPL10,RPL11,RPL12,RPL13,RPL15,RPL18,RPL18A,RPL19,RPL23A,RPL24,RPL26,RPL27,RPL30,RPL27A,RPL28,RPL29,RPL32,RPL34,RPL37,RPL37A,RPL38,RPL39,RPL41,RPLP0,RPLP1,RPLP2,RPS2,RPS3,RPS3A,RPS4X,RPS5,RPS6,RPS7,RPS8,RPS9,RPS11,RPS12,RPS13,RP…
1_Member	Reactome Gene Sets	R-HSA-422475	Axon guidance	-48.6913	-46.1046	69/552	60,71,1072,1211,3320,3326,3921,4629,4637,4736,6122,6125,6128,6130,6132,6133,6134,6135,6136,6137,6138,6141,6142,6143,6147,6152,6154,6155,6156,6158,6159,6161,6164,6167,6168,6169,6181,6188,6189,6191,6194,6201,6205,6206,6207,6209,6210,6217,6222,6224,6228,6229,6230,6232,6233,6235,6386,6921,7314,9045,9939,10094,10383,10398,10627,11224,25873,51065,103910	ACTB,ACTG1,CFL1,CLTA,HSP90AA1,HSP90AB1,RPSA,MYH11,MYL6,RPL10A,RPL3,RPL5,RPL6,RPL7A,RPL8,RPL9,RPL10,RPL11,RPL12,RPL13,RPL15,RPL18,RPL18A,RPL19,RPL23A,RPL24,RPL26,RPL27,RPL30,RPL28,RPL29,RPL32,RPL34,RPL37,RPL37A,RPL38,RPLP2,RPS3,RPS3A,RPS4X,RPS6,RPS7,RPS11,RPS12,RPS13,RPS15,RPS15A,RPS16,RPS18,RPS20,RPS23,RPS24,RPS25,RPS27,RPS27A,RPS29,SDCBP,ELOC,UBB,RPL14,RBM8A,ARPC3,TUBB4B,MYL9,MYL12A,RPL35,RPL36,…
1_Member	Reactome Gene Sets	R-HSA-9675108	Nervous system development	-48.5339	-45.9552	70/577	60,71,1072,1211,1959,3320,3326,3921,4629,4637,4736,6122,6125,6128,6130,6132,6133,6134,6135,6136,6137,6138,6141,6142,6143,6147,6152,6154,6155,6156,6158,6159,6161,6164,6167,6168,6169,6181,6188,6189,6191,6194,6201,6205,6206,6207,6209,6210,6217,6222,6224,6228,6229,6230,6232,6233,6235,6386,6921,7314,9045,9939,10094,10383,10398,10627,11224,25873,51065,103910	ACTB,ACTG1,CFL1,CLTA,EGR2,HSP90AA1,HSP90AB1,RPSA,MYH11,MYL6,RPL10A,RPL3,RPL5,RPL6,RPL7A,RPL8,RPL9,RPL10,RPL11,RPL12,RPL13,RPL15,RPL18,RPL18A,RPL19,RPL23A,RPL24,RPL26,RPL27,RPL30,RPL28,RPL29,RPL32,RPL34,RPL37,RPL37A,RPL38,RPLP2,RPS3,RPS3A,RPS4X,RPS6,RPS7,RPS11,RPS12,RPS13,RPS15,RPS15A,RPS16,RPS18,RPS20,RPS23,RPS24,RPS25,RPS27,RPS27A,RPS29,SDCBP,ELOC,UBB,RPL14,RBM8A,ARPC3,TUBB4B,MYL9,MYL12A,RPL35,R…
1_Member	CORUM	CORUM:308	60S ribosomal subunit, cytoplasmic	-47.9286	-45.3729	31/47	4736,6122,6125,6128,6130,6132,6133,6134,6135,6136,6137,6138,6141,6142,6143,6147,6152,6154,6155,6156,6158,6159,6161,6164,6167,6168,6169,6181,9045,11224,25873	RPL10A,RPL3,RPL5,RPL6,RPL7A,RPL8,RPL9,RPL10,RPL11,RPL12,RPL13,RPL15,RPL18,RPL18A,RPL19,RPL23A,RPL24,RPL26,RPL27,RPL30,RPL28,RPL29,RPL32,RPL34,RPL37,RPL37A,RPL38,RPLP2,RPL14,RPL35,RPL36
1_Member	Reactome Gene Sets	R-HSA-71291	Metabolism of amino acids and derivatives	-44.8285	-42.3224	57/374	1428,3028,3921,4736,4946,6122,6125,6128,6130,6132,6133,6134,6135,6136,6137,6138,6141,6142,6143,6147,6152,6154,6155,6156,6158,6159,6161,6164,6167,6168,6169,6181,6188,6189,6191,6194,6201,6205,6206,6207,6209,6210,6217,6222,6224,6228,6229,6230,6232,6233,6235,9045,11185,11224,25828,25873,51065	CRYM,HSD17B10,RPSA,RPL10A,OAZ1,RPL3,RPL5,RPL6,RPL7A,RPL8,RPL9,RPL10,RPL11,RPL12,RPL13,RPL15,RPL18,RPL18A,RPL19,RPL23A,RPL24,RPL26,RPL27,RPL30,RPL28,RPL29,RPL32,RPL34,RPL37,RPL37A,RPL38,RPLP2,RPS3,RPS3A,RPS4X,RPS6,RPS7,RPS11,RPS12,RPS13,RPS15,RPS15A,RPS16,RPS18,RPS20,RPS23,RPS24,RPS25,RPS27,RPS27A,RPS29,RPL14,INMT,RPL35,TXN2,RPL36,RPS27L
1_Member	GO Biological Processes	GO:0006605	protein targeting	-43.9725	-41.5047	59/426	3320,3921,4736,6122,6125,6128,6130,6132,6133,6134,6135,6136,6137,6138,6141,6142,6143,6147,6152,6154,6155,6156,6158,6159,6161,6164,6167,6168,6169,6181,6188,6189,6191,6194,6201,6205,6206,6207,6209,6210,6217,6222,6224,6228,6229,6230,6232,6233,6235,6386,6727,7314,7332,9045,10952,11224,25873,51024,401505	HSP90AA1,RPSA,RPL10A,RPL3,RPL5,RPL6,RPL7A,RPL8,RPL9,RPL10,RPL11,RPL12,RPL13,RPL15,RPL18,RPL18A,RPL19,RPL23A,RPL24,RPL26,RPL27,RPL30,RPL28,RPL29,RPL32,RPL34,RPL37,RPL37A,RPL38,RPLP2,RPS3,RPS3A,RPS4X,RPS6,RPS7,RPS11,RPS12,RPS13,RPS15,RPS15A,RPS16,RPS18,RPS20,RPS23,RPS24,RPS25,RPS27,RPS27A,RPS29,SDCBP,SRP14,UBB,UBE2L3,RPL14,SEC61B,RPL35,RPL36,FIS1,TOMM5
1_Member	GO Biological Processes	GO:0034655	nucleobase-containing compound catabolic process	-43.6088	-40.9332	133/664	226,351,669,1618,1655,1656,1736,2023,2107,2521,2597,2876,3146,3148,3251,3312,3315,3569,3921,3939,4116,4736,4848,4860,4869,4927,5223,5230,5436,5515,5518,5683,5686,5690,5691,5715,5717,5718,6050,6122,6125,6128,6130,6132,6133,6134,6135,6136,6137,6138,6141,6142,6143,6147,6152,6154,6155,6156,6157,6158,6159,6161,6164,6167,6168,6169,6170,6171,6175,6176,6181,6187,6188,6189,6191,6193,6194,6201,6202,6203,62…	ALDOA,APP,BPGM,DAZL,DDX5,DDX6,DKC1,ENO1,ETF1,FUS,GAPDH,GPX1,HMGB1,HMGB2,HPRT1,HSPA8,HSPB1,IL6,RPSA,LDHA,MAGOH,RPL10A,CNOT2,PNP,NPM1,NUP88,PGAM1,PGK1,POLR2G,PPP2CA,PPP2R1A,PSMA2,PSMA5,PSMB2,PSMB3,PSMD9,PSMD11,PSMD12,RNH1,RPL3,RPL5,RPL6,RPL7A,RPL8,RPL9,RPL10,RPL11,RPL12,RPL13,RPL15,RPL18,RPL18A,RPL19,RPL23A,RPL24,RPL26,RPL27,RPL30,RPL27A,RPL28,RPL29,RPL32,RPL34,RPL37,RPL37A,RPL38,RPL39,RPL41,RPLP0,…
1_Member	GO Biological Processes	GO:0006412	translation	-42.9316	-40.4758	71/723	468,1984,2597,3315,3921,4736,4869,6122,6125,6128,6130,6132,6133,6134,6135,6136,6137,6138,6141,6142,6143,6147,6152,6154,6155,6156,6158,6159,6161,6164,6167,6168,6169,6181,6188,6189,6191,6194,6201,6205,6206,6207,6209,6210,6217,6222,6224,6228,6229,6230,6232,6233,6235,6352,7431,7538,7555,8668,9045,9939,10209,10289,10399,11224,23645,25873,51065,51187,51372,51504,64968	ATF4,EIF5A,GAPDH,HSPB1,RPSA,RPL10A,NPM1,RPL3,RPL5,RPL6,RPL7A,RPL8,RPL9,RPL10,RPL11,RPL12,RPL13,RPL15,RPL18,RPL18A,RPL19,RPL23A,RPL24,RPL26,RPL27,RPL30,RPL28,RPL29,RPL32,RPL34,RPL37,RPL37A,RPL38,RPLP2,RPS3,RPS3A,RPS4X,RPS6,RPS7,RPS11,RPS12,RPS13,RPS15,RPS15A,RPS16,RPS18,RPS20,RPS23,RPS24,RPS25,RPS27,RPS27A,RPS29,CCL5,VIM,ZFP36,CNBP,EIF3I,RPL14,RBM8A,EIF1,EIF1B,RACK1,RPL35,PPP1R15A,RPL36,RPS27L,RSL…
1_Member	GO Biological Processes	GO:0072594	establishment of protein localization to organelle	-42.0192	-39.5809	63/548	1026,3301,3320,3326,3921,4736,5901,6122,6125,6128,6130,6132,6133,6134,6135,6136,6137,6138,6141,6142,6143,6147,6152,6154,6155,6156,6158,6159,6161,6164,6167,6168,6169,6181,6188,6189,6191,6194,6201,6205,6206,6207,6209,6210,6217,6222,6224,6228,6229,6230,6232,6233,6235,6727,6950,7314,7332,9045,10952,11224,25873,51024,401505	CDKN1A,DNAJA1,HSP90AA1,HSP90AB1,RPSA,RPL10A,RAN,RPL3,RPL5,RPL6,RPL7A,RPL8,RPL9,RPL10,RPL11,RPL12,RPL13,RPL15,RPL18,RPL18A,RPL19,RPL23A,RPL24,RPL26,RPL27,RPL30,RPL28,RPL29,RPL32,RPL34,RPL37,RPL37A,RPL38,RPLP2,RPS3,RPS3A,RPS4X,RPS6,RPS7,RPS11,RPS12,RPS13,RPS15,RPS15A,RPS16,RPS18,RPS20,RPS23,RPS24,RPS25,RPS27,RPS27A,RPS29,SRP14,TCP1,UBB,UBE2L3,RPL14,SEC61B,RPL35,RPL36,FIS1,TOMM5
1_Member	GO Biological Processes	GO:0043043	peptide biosynthetic process	-41.8936	-39.461	71/749	468,1984,2597,3315,3921,4736,4869,6122,6125,6128,6130,6132,6133,6134,6135,6136,6137,6138,6141,6142,6143,6147,6152,6154,6155,6156,6158,6159,6161,6164,6167,6168,6169,6181,6188,6189,6191,6194,6201,6205,6206,6207,6209,6210,6217,6222,6224,6228,6229,6230,6232,6233,6235,6352,7431,7538,7555,8668,9045,9939,10209,10289,10399,11224,23645,25873,51065,51187,51372,51504,64968	ATF4,EIF5A,GAPDH,HSPB1,RPSA,RPL10A,NPM1,RPL3,RPL5,RPL6,RPL7A,RPL8,RPL9,RPL10,RPL11,RPL12,RPL13,RPL15,RPL18,RPL18A,RPL19,RPL23A,RPL24,RPL26,RPL27,RPL30,RPL28,RPL29,RPL32,RPL34,RPL37,RPL37A,RPL38,RPLP2,RPS3,RPS3A,RPS4X,RPS6,RPS7,RPS11,RPS12,RPS13,RPS15,RPS15A,RPS16,RPS18,RPS20,RPS23,RPS24,RPS25,RPS27,RPS27A,RPS29,CCL5,VIM,ZFP36,CNBP,EIF3I,RPL14,RBM8A,EIF1,EIF1B,RACK1,RPL35,PPP1R15A,RPL36,RPS27L,RSL…
1_Member	GO Biological Processes	GO:0046700	heterocycle catabolic process	-41.8062	-39.1404	136/717	226,351,669,1618,1655,1656,1736,2023,2107,2521,2597,2876,3146,3148,3251,3312,3315,3569,3620,3921,3939,4116,4736,4780,4848,4860,4869,4927,5223,5230,5436,5515,5518,5683,5686,5690,5691,5715,5717,5718,6050,6122,6125,6128,6130,6132,6133,6134,6135,6136,6137,6138,6141,6142,6143,6147,6152,6154,6155,6156,6157,6158,6159,6161,6164,6167,6168,6169,6170,6171,6175,6176,6181,6187,6188,6189,6191,6193,6194,6201,62…	ALDOA,APP,BPGM,DAZL,DDX5,DDX6,DKC1,ENO1,ETF1,FUS,GAPDH,GPX1,HMGB1,HMGB2,HPRT1,HSPA8,HSPB1,IL6,IDO1,RPSA,LDHA,MAGOH,RPL10A,NFE2L2,CNOT2,PNP,NPM1,NUP88,PGAM1,PGK1,POLR2G,PPP2CA,PPP2R1A,PSMA2,PSMA5,PSMB2,PSMB3,PSMD9,PSMD11,PSMD12,RNH1,RPL3,RPL5,RPL6,RPL7A,RPL8,RPL9,RPL10,RPL11,RPL12,RPL13,RPL15,RPL18,RPL18A,RPL19,RPL23A,RPL24,RPL26,RPL27,RPL30,RPL27A,RPL28,RPL29,RPL32,RPL34,RPL37,RPL37A,RPL38,RPL39,…
1_Member	GO Biological Processes	GO:0044270	cellular nitrogen compound catabolic process	-41.0487	-38.4017	135/718	226,351,669,1618,1655,1656,1736,2023,2107,2521,2597,2876,3146,3148,3251,3312,3315,3569,3620,3921,3939,4116,4736,4848,4860,4869,4927,5223,5230,5436,5515,5518,5683,5686,5690,5691,5715,5717,5718,6050,6122,6125,6128,6130,6132,6133,6134,6135,6136,6137,6138,6141,6142,6143,6147,6152,6154,6155,6156,6157,6158,6159,6161,6164,6167,6168,6169,6170,6171,6175,6176,6181,6187,6188,6189,6191,6193,6194,6201,6202,62…	ALDOA,APP,BPGM,DAZL,DDX5,DDX6,DKC1,ENO1,ETF1,FUS,GAPDH,GPX1,HMGB1,HMGB2,HPRT1,HSPA8,HSPB1,IL6,IDO1,RPSA,LDHA,MAGOH,RPL10A,CNOT2,PNP,NPM1,NUP88,PGAM1,PGK1,POLR2G,PPP2CA,PPP2R1A,PSMA2,PSMA5,PSMB2,PSMB3,PSMD9,PSMD11,PSMD12,RNH1,RPL3,RPL5,RPL6,RPL7A,RPL8,RPL9,RPL10,RPL11,RPL12,RPL13,RPL15,RPL18,RPL18A,RPL19,RPL23A,RPL24,RPL26,RPL27,RPL30,RPL27A,RPL28,RPL29,RPL32,RPL34,RPL37,RPL37A,RPL38,RPL39,RPL41,R…
1_Member	GO Biological Processes	GO:0019439	aromatic compound catabolic process	-40.8942	-38.2563	136/730	226,351,669,1618,1655,1656,1736,2023,2107,2521,2597,2876,3146,3148,3251,3312,3315,3569,3620,3921,3939,4116,4736,4848,4860,4869,4927,5223,5230,5436,5515,5518,5683,5686,5690,5691,5715,5717,5718,6050,6122,6125,6128,6130,6132,6133,6134,6135,6136,6137,6138,6141,6142,6143,6147,6152,6154,6155,6156,6157,6158,6159,6161,6164,6167,6168,6169,6170,6171,6175,6176,6181,6187,6188,6189,6191,6193,6194,6201,6202,62…	ALDOA,APP,BPGM,DAZL,DDX5,DDX6,DKC1,ENO1,ETF1,FUS,GAPDH,GPX1,HMGB1,HMGB2,HPRT1,HSPA8,HSPB1,IL6,IDO1,RPSA,LDHA,MAGOH,RPL10A,CNOT2,PNP,NPM1,NUP88,PGAM1,PGK1,POLR2G,PPP2CA,PPP2R1A,PSMA2,PSMA5,PSMB2,PSMB3,PSMD9,PSMD11,PSMD12,RNH1,RPL3,RPL5,RPL6,RPL7A,RPL8,RPL9,RPL10,RPL11,RPL12,RPL13,RPL15,RPL18,RPL18A,RPL19,RPL23A,RPL24,RPL26,RPL27,RPL30,RPL27A,RPL28,RPL29,RPL32,RPL34,RPL37,RPL37A,RPL38,RPL39,RPL41,R…
1_Member	GO Biological Processes	GO:0072657	protein localization to membrane	-40.6694	-38.2948	65/625	60,348,403,3320,3921,3958,4736,6122,6125,6128,6130,6132,6133,6134,6135,6136,6137,6138,6141,6142,6143,6147,6152,6154,6155,6156,6158,6159,6161,6164,6167,6168,6169,6181,6188,6189,6191,6194,6201,6205,6206,6207,6209,6210,6217,6222,6224,6228,6229,6230,6232,6233,6235,6281,6386,6727,6844,8878,9045,10399,10952,11224,25873,51024,91663	ACTB,APOE,ARL3,HSP90AA1,RPSA,LGALS3,RPL10A,RPL3,RPL5,RPL6,RPL7A,RPL8,RPL9,RPL10,RPL11,RPL12,RPL13,RPL15,RPL18,RPL18A,RPL19,RPL23A,RPL24,RPL26,RPL27,RPL30,RPL28,RPL29,RPL32,RPL34,RPL37,RPL37A,RPL38,RPLP2,RPS3,RPS3A,RPS4X,RPS6,RPS7,RPS11,RPS12,RPS13,RPS15,RPS15A,RPS16,RPS18,RPS20,RPS23,RPS24,RPS25,RPS27,RPS27A,RPS29,S100A10,SDCBP,SRP14,VAMP2,SQSTM1,RPL14,RACK1,SEC61B,RPL35,RPL36,FIS1,MYADM
1_Member	GO Biological Processes	GO:1901361	organic cyclic compound catabolic process	-39.6702	-37.0413	138/768	226,348,351,669,1618,1655,1656,1736,2023,2107,2521,2597,2876,3146,3148,3251,3312,3315,3569,3620,3921,3939,4116,4736,4780,4848,4860,4869,4927,5223,5230,5436,5515,5518,5683,5686,5690,5691,5715,5717,5718,6050,6122,6125,6128,6130,6132,6133,6134,6135,6136,6137,6138,6141,6142,6143,6147,6152,6154,6155,6156,6157,6158,6159,6161,6164,6167,6168,6169,6170,6171,6175,6176,6181,6187,6188,6189,6191,6193,6194,620…	ALDOA,APOE,APP,BPGM,DAZL,DDX5,DDX6,DKC1,ENO1,ETF1,FUS,GAPDH,GPX1,HMGB1,HMGB2,HPRT1,HSPA8,HSPB1,IL6,IDO1,RPSA,LDHA,MAGOH,RPL10A,NFE2L2,CNOT2,PNP,NPM1,NUP88,PGAM1,PGK1,POLR2G,PPP2CA,PPP2R1A,PSMA2,PSMA5,PSMB2,PSMB3,PSMD9,PSMD11,PSMD12,RNH1,RPL3,RPL5,RPL6,RPL7A,RPL8,RPL9,RPL10,RPL11,RPL12,RPL13,RPL15,RPL18,RPL18A,RPL19,RPL23A,RPL24,RPL26,RPL27,RPL30,RPL27A,RPL28,RPL29,RPL32,RPL34,RPL37,RPL37A,RPL38,R…
1_Member	CORUM	CORUM:305	40S ribosomal subunit, cytoplasmic	-35.4772	-32.9215	30/33	2197,3921,6187,6188,6189,6191,6193,6194,6201,6202,6203,6205,6206,6207,6208,6209,6210,6217,6222,6223,6224,6227,6228,6229,6230,6231,6232,6233,6234,6235	FAU,RPSA,RPS2,RPS3,RPS3A,RPS4X,RPS5,RPS6,RPS7,RPS8,RPS9,RPS11,RPS12,RPS13,RPS14,RPS15,RPS15A,RPS16,RPS18,RPS19,RPS20,RPS21,RPS23,RPS24,RPS25,RPS26,RPS27,RPS27A,RPS28,RPS29
1_Member	CORUM	CORUM:338	40S ribosomal subunit, cytoplasmic	-35.2155	-32.6672	29/31	2197,3921,6187,6188,6189,6191,6193,6194,6201,6202,6203,6205,6206,6207,6208,6209,6210,6217,6222,6223,6224,6227,6228,6229,6230,6231,6233,6234,6235	FAU,RPSA,RPS2,RPS3,RPS3A,RPS4X,RPS5,RPS6,RPS7,RPS8,RPS9,RPS11,RPS12,RPS13,RPS14,RPS15,RPS15A,RPS16,RPS18,RPS19,RPS20,RPS21,RPS23,RPS24,RPS25,RPS26,RPS27A,RPS28,RPS29
1_Member	Reactome Gene Sets	R-HSA-72695	Formation of the ternary complex, and subsequently, the 43S complex	-30.0168	-27.483	33/51	3921,6187,6188,6189,6191,6193,6194,6201,6202,6203,6205,6206,6207,6208,6209,6210,6217,6222,6223,6224,6227,6228,6229,6230,6231,6232,6233,6234,6235,8661,8666,8668,51065	RPSA,RPS2,RPS3,RPS3A,RPS4X,RPS5,RPS6,RPS7,RPS8,RPS9,RPS11,RPS12,RPS13,RPS14,RPS15,RPS15A,RPS16,RPS18,RPS19,RPS20,RPS21,RPS23,RPS24,RPS25,RPS26,RPS27,RPS27A,RPS28,RPS29,EIF3A,EIF3G,EIF3I,RPS27L
1_Member	CORUM	CORUM:5380	TRBP containing complex (DICER, RPL7A, EIF6, MOV10 and subunits of the 60S ribosomal particle)	-29.0297	-26.9333	18/25	4736,6130,6135,6136,6137,6138,6142,6143,6155,6156,6158,6161,6164,6168,6181,9045,25873,51187	RPL10A,RPL7A,RPL11,RPL12,RPL13,RPL15,RPL18A,RPL19,RPL27,RPL30,RPL28,RPL32,RPL34,RPL37A,RPLP2,RPL14,RPL36,RSL24D1
1_Member	Reactome Gene Sets	R-HSA-72702	Ribosomal scanning and start codon recognition	-28.792	-26.2653	34/58	1983,3921,6187,6188,6189,6191,6193,6194,6201,6202,6203,6205,6206,6207,6208,6209,6210,6217,6222,6223,6224,6227,6228,6229,6230,6231,6232,6233,6234,6235,8661,8666,8668,51065	EIF5,RPSA,RPS2,RPS3,RPS3A,RPS4X,RPS5,RPS6,RPS7,RPS8,RPS9,RPS11,RPS12,RPS13,RPS14,RPS15,RPS15A,RPS16,RPS18,RPS19,RPS20,RPS21,RPS23,RPS24,RPS25,RPS26,RPS27,RPS27A,RPS28,RPS29,EIF3A,EIF3G,EIF3I,RPS27L
1_Member	Reactome Gene Sets	R-HSA-72649	Translation initiation complex formation	-27.3681	-24.8552	33/58	3921,6187,6188,6189,6191,6193,6194,6201,6202,6203,6205,6206,6207,6208,6209,6210,6217,6222,6223,6224,6227,6228,6229,6230,6231,6232,6233,6234,6235,8661,8666,8668,51065	RPSA,RPS2,RPS3,RPS3A,RPS4X,RPS5,RPS6,RPS7,RPS8,RPS9,RPS11,RPS12,RPS13,RPS14,RPS15,RPS15A,RPS16,RPS18,RPS19,RPS20,RPS21,RPS23,RPS24,RPS25,RPS26,RPS27,RPS27A,RPS28,RPS29,EIF3A,EIF3G,EIF3I,RPS27L
1_Member	Reactome Gene Sets	R-HSA-72662	Activation of the mRNA upon binding of the cap-binding complex and eIFs, and subsequent binding to 4	-27.0333	-24.5271	33/59	3921,6187,6188,6189,6191,6193,6194,6201,6202,6203,6205,6206,6207,6208,6209,6210,6217,6222,6223,6224,6227,6228,6229,6230,6231,6232,6233,6234,6235,8661,8666,8668,51065	RPSA,RPS2,RPS3,RPS3A,RPS4X,RPS5,RPS6,RPS7,RPS8,RPS9,RPS11,RPS12,RPS13,RPS14,RPS15,RPS15A,RPS16,RPS18,RPS19,RPS20,RPS21,RPS23,RPS24,RPS25,RPS26,RPS27,RPS27A,RPS28,RPS29,EIF3A,EIF3G,EIF3I,RPS27L
1_Member	GO Biological Processes	GO:0002181	cytoplasmic translation	-23.0131	-20.52	38/101	1938,1983,2107,3921,4736,6128,6132,6133,6135,6138,6141,6142,6143,6152,6154,6156,6159,6161,6169,6170,6171,6175,6176,6227,6228,6231,6234,6235,7555,8661,8666,8668,25873,51372,51441,64506,200916,285381	EEF2,EIF5,ETF1,RPSA,RPL10A,RPL6,RPL8,RPL9,RPL11,RPL15,RPL18,RPL18A,RPL19,RPL24,RPL26,RPL30,RPL29,RPL32,RPL38,RPL39,RPL41,RPLP0,RPLP1,RPS21,RPS23,RPS26,RPS28,RPS29,CNBP,EIF3A,EIF3G,EIF3I,RPL36,TMA7,YTHDF2,CPEB1,RPL22L1,DPH3
1_Member	GO Biological Processes	GO:0042274	ribosomal small subunit biogenesis	-8.90392	-6.77514	19/71	3921,4869,6169,6193,6194,6201,6202,6208,6209,6217,6223,6227,6229,6232,6234,6838,51065,55127,90121	RPSA,NPM1,RPL38,RPS5,RPS6,RPS7,RPS8,RPS14,RPS15,RPS16,RPS19,RPS21,RPS24,RPS27,RPS28,SURF6,RPS27L,HEATR1,TSR2
1_Member	GO Biological Processes	GO:0000028	ribosomal small subunit assembly	-6.94597	-5.01068	9/19	3921,6169,6193,6208,6209,6223,6232,6234,51065	RPSA,RPL38,RPS5,RPS14,RPS15,RPS19,RPS27,RPS28,RPS27L
2_Summary	GO Biological Processes	GO:0022613	ribonucleoprotein complex biogenesis	-31.2699	-28.7289	94/462	1656,1736,1983,2752,2971,3320,3326,3921,4736,4848,4869,4927,5036,5901,6122,6125,6128,6130,6134,6135,6136,6147,6152,6154,6155,6169,6175,6187,6193,6194,6201,6202,6203,6208,6209,6217,6223,6227,6228,6229,6232,6234,6628,6636,6637,6838,6880,8661,8666,8668,9045,9169,9188,9221,9775,10146,10248,10658,10772,11137,11168,11171,11224,23160,23451,23560,25804,26609,26747,27316,29883,51065,51096,51118,51187,5149…	DDX6,DKC1,EIF5,GLUL,GTF3A,HSP90AA1,HSP90AB1,RPSA,RPL10A,CNOT2,NPM1,NUP88,PA2G4,RAN,RPL3,RPL5,RPL6,RPL7A,RPL10,RPL11,RPL12,RPL23A,RPL24,RPL26,RPL27,RPL38,RPLP0,RPS2,RPS5,RPS6,RPS7,RPS8,RPS9,RPS14,RPS15,RPS16,RPS19,RPS21,RPS23,RPS24,RPS27,RPS28,SNRPB,SNRPF,SNRPG,SURF6,TAF9,EIF3A,EIF3G,EIF3I,RPL14,SCAF11,DDX21,NOLC1,EIF4A3,G3BP1,POP7,CELF1,SRSF10,PWP1,PSIP1,STRAP,RPL35,WDR43,SF3B1,GTPBP4,LSM4,VCX,NU…
2_Member	GO Biological Processes	GO:0022613	ribonucleoprotein complex biogenesis	-31.2699	-28.7289	94/462	1656,1736,1983,2752,2971,3320,3326,3921,4736,4848,4869,4927,5036,5901,6122,6125,6128,6130,6134,6135,6136,6147,6152,6154,6155,6169,6175,6187,6193,6194,6201,6202,6203,6208,6209,6217,6223,6227,6228,6229,6232,6234,6628,6636,6637,6838,6880,8661,8666,8668,9045,9169,9188,9221,9775,10146,10248,10658,10772,11137,11168,11171,11224,23160,23451,23560,25804,26609,26747,27316,29883,51065,51096,51118,51187,5149…	DDX6,DKC1,EIF5,GLUL,GTF3A,HSP90AA1,HSP90AB1,RPSA,RPL10A,CNOT2,NPM1,NUP88,PA2G4,RAN,RPL3,RPL5,RPL6,RPL7A,RPL10,RPL11,RPL12,RPL23A,RPL24,RPL26,RPL27,RPL38,RPLP0,RPS2,RPS5,RPS6,RPS7,RPS8,RPS9,RPS14,RPS15,RPS16,RPS19,RPS21,RPS23,RPS24,RPS27,RPS28,SNRPB,SNRPF,SNRPG,SURF6,TAF9,EIF3A,EIF3G,EIF3I,RPL14,SCAF11,DDX21,NOLC1,EIF4A3,G3BP1,POP7,CELF1,SRSF10,PWP1,PSIP1,STRAP,RPL35,WDR43,SF3B1,GTPBP4,LSM4,VCX,NU…
2_Member	GO Biological Processes	GO:0042254	ribosome biogenesis	-24.9736	-22.474	67/298	1736,2752,2971,3921,4736,4869,4927,5036,5901,6122,6125,6128,6130,6134,6135,6136,6147,6152,6154,6155,6169,6175,6187,6193,6194,6201,6202,6203,6208,6209,6217,6223,6227,6229,6232,6234,6838,9045,9188,9221,9775,10248,11137,11224,23160,23560,26609,51065,51096,51118,51187,51491,51504,51602,55011,55052,55127,55153,55272,55299,55505,55651,79050,79863,90121,92856,114049	DKC1,GLUL,GTF3A,RPSA,RPL10A,NPM1,NUP88,PA2G4,RAN,RPL3,RPL5,RPL6,RPL7A,RPL10,RPL11,RPL12,RPL23A,RPL24,RPL26,RPL27,RPL38,RPLP0,RPS2,RPS5,RPS6,RPS7,RPS8,RPS9,RPS14,RPS15,RPS16,RPS19,RPS21,RPS24,RPS27,RPS28,SURF6,RPL14,DDX21,NOLC1,EIF4A3,POP7,PWP1,RPL35,WDR43,GTPBP4,VCX,RPS27L,UTP18,UTP11,RSL24D1,NOP16,TRMT112,NOP58,PIH1D1,MRPL20,HEATR1,SDAD1,IMP3,BRIX1,NOP10,NHP2,NOC4L,RBFA,TSR2,IMP4,BUD23
2_Member	GO Biological Processes	GO:0016072	rRNA metabolic process	-15.3796	-12.9899	49/256	1736,2971,4691,4736,5036,6125,6130,6135,6154,6155,6187,6194,6201,6202,6203,6208,6209,6217,6223,6227,6229,6232,6234,6597,6598,9045,9188,9221,9775,10248,11137,11224,23160,23560,51096,51118,51504,51602,55011,55127,55272,55505,55651,79050,79863,90121,92856,112495,114049	DKC1,GTF3A,NCL,RPL10A,PA2G4,RPL5,RPL7A,RPL11,RPL26,RPL27,RPS2,RPS6,RPS7,RPS8,RPS9,RPS14,RPS15,RPS16,RPS19,RPS21,RPS24,RPS27,RPS28,SMARCA4,SMARCB1,RPL14,DDX21,NOLC1,EIF4A3,POP7,PWP1,RPL35,WDR43,GTPBP4,UTP18,UTP11,TRMT112,NOP58,PIH1D1,HEATR1,IMP3,NOP10,NHP2,NOC4L,RBFA,TSR2,IMP4,GTF3C6,BUD23
2_Member	GO Biological Processes	GO:0034660	ncRNA metabolic process	-14.9399	-12.5553	77/564	1736,2959,2971,3028,3181,4691,4736,5036,5431,5434,5436,5439,5440,5901,6125,6130,6135,6154,6155,6187,6194,6201,6202,6203,6208,6209,6217,6223,6227,6229,6232,6234,6597,6598,6618,6880,6897,8565,8575,9045,9188,9221,9775,10248,11137,11224,22936,23160,23560,51096,51118,51504,51602,55011,55127,55272,55505,55651,56165,60528,65080,79050,79074,79863,80149,84309,84944,90121,92856,112495,113802,114049,129450,…	DKC1,GTF2B,GTF3A,HSD17B10,HNRNPA2B1,NCL,RPL10A,PA2G4,POLR2B,POLR2E,POLR2G,POLR2J,POLR2K,RAN,RPL5,RPL7A,RPL11,RPL26,RPL27,RPS2,RPS6,RPS7,RPS8,RPS9,RPS14,RPS15,RPS16,RPS19,RPS21,RPS24,RPS27,RPS28,SMARCA4,SMARCB1,SNAPC2,TAF9,TARS1,YARS1,PRKRA,RPL14,DDX21,NOLC1,EIF4A3,POP7,PWP1,RPL35,ELL2,WDR43,GTPBP4,UTP18,UTP11,TRMT112,NOP58,PIH1D1,HEATR1,IMP3,NOP10,NHP2,TDRD1,ELAC2,MRPL44,NOC4L,C2orf49,RBFA,ZC3H12…
2_Member	GO Biological Processes	GO:0006364	rRNA processing	-14.1317	-11.762	43/217	1736,4736,5036,6125,6130,6135,6154,6155,6187,6194,6201,6202,6203,6208,6209,6217,6223,6227,6229,6232,6234,9045,9188,9221,9775,10248,11224,23160,23560,51096,51118,51504,51602,55011,55127,55272,55505,55651,79050,79863,90121,92856,114049	DKC1,RPL10A,PA2G4,RPL5,RPL7A,RPL11,RPL26,RPL27,RPS2,RPS6,RPS7,RPS8,RPS9,RPS14,RPS15,RPS16,RPS19,RPS21,RPS24,RPS27,RPS28,RPL14,DDX21,NOLC1,EIF4A3,POP7,RPL35,WDR43,GTPBP4,UTP18,UTP11,TRMT112,NOP58,PIH1D1,HEATR1,IMP3,NOP10,NHP2,NOC4L,RBFA,TSR2,IMP4,BUD23
2_Member	GO Biological Processes	GO:0034470	ncRNA processing	-10.6819	-8.40022	53/383	1736,3028,3181,4736,5036,6125,6130,6135,6154,6155,6187,6194,6201,6202,6203,6208,6209,6217,6223,6227,6229,6232,6234,8575,9045,9188,9221,9775,10248,11224,23160,23560,51096,51118,51504,51602,55011,55127,55272,55505,55651,60528,65080,79050,79074,79863,90121,92856,114049,129450,144233,285381,102723631	DKC1,HSD17B10,HNRNPA2B1,RPL10A,PA2G4,RPL5,RPL7A,RPL11,RPL26,RPL27,RPS2,RPS6,RPS7,RPS8,RPS9,RPS14,RPS15,RPS16,RPS19,RPS21,RPS24,RPS27,RPS28,PRKRA,RPL14,DDX21,NOLC1,EIF4A3,POP7,RPL35,WDR43,GTPBP4,UTP18,UTP11,TRMT112,NOP58,PIH1D1,HEATR1,IMP3,NOP10,NHP2,ELAC2,MRPL44,NOC4L,C2orf49,RBFA,TSR2,IMP4,BUD23,TYW5,BCDIN3D,DPH3,CT45A10
2_Member	Reactome Gene Sets	R-HSA-6790901	rRNA modification in the nucleus and cytosol	-8.97501	-6.83488	18/63	1736,6187,6194,6201,6203,6208,23160,51096,51118,51504,51602,55127,55272,55505,55651,79050,92856,114049	DKC1,RPS2,RPS6,RPS7,RPS9,RPS14,WDR43,UTP18,UTP11,TRMT112,NOP58,HEATR1,IMP3,NOP10,NHP2,NOC4L,IMP4,BUD23
3_Summary	GO Biological Processes	GO:0002263	cell activation involved in immune response	-21.1171	-18.6305	102/715	161,175,226,301,351,353,391,427,527,567,867,967,975,1075,1113,1471,1476,1604,1650,1675,1727,1915,1938,2040,2067,2171,2495,2512,2683,2717,2896,2919,3106,3146,3312,3320,3326,3329,3383,3569,3598,3608,3920,3956,3958,4860,5036,5223,5329,5336,5478,5660,5683,5686,5717,5718,5908,5971,6282,6386,6727,6844,7037,7077,7374,7494,8013,8649,8655,8804,8826,8836,9218,9588,9861,10383,10459,10576,10694,11031,22976,2…	AP2A2,AGA,ALDOA,ANXA1,APP,APRT,RHOG,ASAH1,ATP6V0C,B2M,CBL,CD63,CD81,CTSC,CHGA,CST3,CSTB,CD55,DDOST,CFD,CYB5R3,EEF1A1,EEF2,STOM,ERCC1,FABP5,FTH1,FTL,B4GALT1,GLA,GRN,CXCL1,HLA-B,HMGB1,HSPA8,HSP90AA1,HSP90AB1,HSPD1,ICAM1,IL6,IL13RA2,ILF2,LAMP2,LGALS1,LGALS3,PNP,PA2G4,PGAM1,PLAUR,PLCG2,PPIA,PSAP,PSMA2,PSMA5,PSMD11,PSMD12,RAP1B,RELB,S100A11,SDCBP,SRP14,VAMP2,TFRC,TIMP2,UNG,XBP1,NR4A3,LAMTOR3,DYNLL1,CR…
3_Member	GO Biological Processes	GO:0002263	cell activation involved in immune response	-21.1171	-18.6305	102/715	161,175,226,301,351,353,391,427,527,567,867,967,975,1075,1113,1471,1476,1604,1650,1675,1727,1915,1938,2040,2067,2171,2495,2512,2683,2717,2896,2919,3106,3146,3312,3320,3326,3329,3383,3569,3598,3608,3920,3956,3958,4860,5036,5223,5329,5336,5478,5660,5683,5686,5717,5718,5908,5971,6282,6386,6727,6844,7037,7077,7374,7494,8013,8649,8655,8804,8826,8836,9218,9588,9861,10383,10459,10576,10694,11031,22976,2…	AP2A2,AGA,ALDOA,ANXA1,APP,APRT,RHOG,ASAH1,ATP6V0C,B2M,CBL,CD63,CD81,CTSC,CHGA,CST3,CSTB,CD55,DDOST,CFD,CYB5R3,EEF1A1,EEF2,STOM,ERCC1,FABP5,FTH1,FTL,B4GALT1,GLA,GRN,CXCL1,HLA-B,HMGB1,HSPA8,HSP90AA1,HSP90AB1,HSPD1,ICAM1,IL6,IL13RA2,ILF2,LAMP2,LGALS1,LGALS3,PNP,PA2G4,PGAM1,PLAUR,PLCG2,PPIA,PSAP,PSMA2,PSMA5,PSMD11,PSMD12,RAP1B,RELB,S100A11,SDCBP,SRP14,VAMP2,TFRC,TIMP2,UNG,XBP1,NR4A3,LAMTOR3,DYNLL1,CR…
[truncated: 326 more rows]

## Sheet: ClassII_down-regulated_gene_GO
GroupID	Category	Term	Description	LogP	Log(q-value)	InTerm_InList	Genes	Symbols
[truncated: 418 more rows]

## Sheet: ClassIII_up-regulated_gene_GO
GroupID	Category	Term	Description	LogP	Log(q-value)	InTerm_InList	Genes	Symbols
[truncated: 294 more rows]

## Sheet: ClassIII_down-regulated_gene_GO
GroupID	Category	Term	Description	LogP	Log(q-value)	InTerm_InList	Genes	Symbols
[truncated: 682 more rows]

[truncated: 7 more sheets: ClassIV_up-regulated_gene_GO, ClassIV_down-regulated_gene_GO, NC_cellcycle_gene_exp, ClassI_cellcycle_gene_exp, ClassII_cellcycle_gene_exp, ClassIII_cellcycle_gene_exp, ClassIV_cellcycle_gene_exp]
