# Supplementary material for: Deciphering the Molecular Characteristics of Human Idiopathic Nonobstructive Azoospermia from the Perspective of Germ Cells
Source: Adv Sci (Weinh). 2023 Apr 21;10(17):2206852. doi: 10.1002/advs.202206852 (PMC10265083; doi:10.1002/advs.202206852)
Supplement: Supplementary file 6 — Supplemental Table 5 [file ADVS-10-2206852-s007.xlsx]

## Sheet: NC_TFs
regulon	threshold	nCellsAssigned	AUCellComment	nGenes	clusteringOrder	clusterGroup	onlyNonDuplicatedExtended	personalNotes	TF
HSF1_extended (101g)	0.212	0	The AUC might follow a normal distribution (random gene-set?). The right distribution is taller.	101	1	9	FALSE	NA	HSF1
NELFE_extended (4332g)	0.346	1681	The right distribution is taller.	4332	3	9	TRUE	NA	NELFE
GTF2F1_extended (3164g)	0.198	1745	The right distribution is taller.	3164	4	9	FALSE	NA	GTF2F1
MECOM_extended (25g)	0.0499	747		25	7	9	FALSE	NA	MECOM
NFYA_extended (1016g)	0.129	299	The global distribution overlaps the partial distributions.	1016	9	9	FALSE	NA	NFYA
PKNOX1_extended (11g)	0.227	697		11	11	9	TRUE	NA	PKNOX1
SOX5_extended (26g)	0.133	1649		26	12	9	FALSE	NA	SOX5
OVOL1_extended (1850g)	0.144	1825		1850	15	9	FALSE	NA	OVOL1
OVOL2_extended (2594g)	0.246	661		2594	16	9	FALSE	NA	OVOL2
RFX2_extended (5404g)	0.321	1751		5404	18	9	FALSE	NA	RFX2
YBX1_extended (2674g)	0.169	1692		2674	20	9	FALSE	NA	YBX1
ONECUT2_extended (223g)	0.0038	243		223	22	8	FALSE	NA	ONECUT2
MEF2C_extended (268g)	0.0947	245		268	24	8	FALSE	NA	MEF2C
HMGN3_extended (119g)	0.0783	126		119	26	8	TRUE	NA	HMGN3
ETV6_extended (883g)	0.0338	209		883	27	8	FALSE	NA	ETV6
SRF_extended (80g)	0.0182	479		80	30	8	FALSE	NA	SRF
PBX1_extended (29g)	0.0361	235		29	32	8	FALSE	NA	PBX1
BBX_extended (26g)	0.0591	1566		26	35	8	FALSE	NA	BBX
NFIA_extended (61g)	0.0639	152		61	37	8	FALSE	NA	NFIA
TCF4_extended (41g)	0.047	455		41	38	8	TRUE	NA	TCF4
KLF9_extended (28g)	0.0455	336		28	39	8	TRUE	NA	KLF9
FOXN3_extended (194g)	0.117	226		194	40	8	FALSE	NA	FOXN3
JUN_extended (749g)	0.0817	310		749	43	8	FALSE	NA	JUN
KLF4_extended (565g)	0.0908	284		565	44	8	FALSE	NA	KLF4
ARID3A_extended (58g)	0.015	565		58	46	8	FALSE	NA	ARID3A
NR2C2_extended (29g)	0.0286	603		29	48	8	TRUE	NA	NR2C2
SP1_extended (605g)	0.125	0	The AUC might follow a normal distribution (random gene-set?).	605	50	8	FALSE	NA	SP1
RFX1_extended (1756g)	0.084	220		1756	51	8	FALSE	NA	RFX1
SOX6_extended (1480g)	0.139	815		1480	53	7	FALSE	NA	SOX6
SOX30_extended (2421g)	0.204	783		2421	54	7	FALSE	NA	SOX30
RFX3_extended (2629g)	0.189	784		2629	56	7	FALSE	NA	RFX3
CREM_extended (4463g)	0.353	881		4463	59	7	FALSE	NA	CREM
CREB3_extended (230g)	0.105	216		230	61	7	FALSE	NA	CREB3
ATF5_extended (1452g)	0.105	770		1452	65	7	TRUE	NA	ATF5
HMGB3_extended (187g)	0.131	383		187	66	7	TRUE	NA	HMGB3
TGIF2LX_extended (29g)	0.0757	585		29	67	7	FALSE	NA	TGIF2LX
PGR_extended (90g)	0.0718	780		90	71	7	FALSE	NA	PGR
CREB1_extended (3512g)	0.194	726		3512	74	7	FALSE	NA	CREB1
PRRX2_extended (20g)	0.0134	391	76% (more than 0.75%) of AUC are zero.	20	76	7	TRUE	NA	PRRX2
RUNX2_extended (23g)	0.0596	415		23	77	7	FALSE	NA	RUNX2
LHX2_extended (80g)	0.00817	559		80	79	7	FALSE	NA	LHX2
LMX1A_extended (33g)	0.00669	372	78% (more than 0.75%) of AUC are zero.	33	81	7	TRUE	NA	LMX1A
TGIF2LY_extended (23g)	0.0223	498		23	82	7	FALSE	NA	TGIF2LY
EHF_extended (17g)	0.0173	424	75% (more than 0.75%) of AUC are zero.	17	85	7	TRUE	NA	EHF
NR2C1_extended (21g)	0.0287	560		21	87	6	TRUE	NA	NR2C1
GABPA_extended (2374g)	0.0839	2142	The right distribution is taller.	2374	88	6	FALSE	NA	GABPA
SIN3A_extended (3869g)	0.251	681	The right distribution is taller.	3869	90	6	FALSE	NA	SIN3A
BCLAF1_extended (4424g)	0.321	1289		4424	93	6	FALSE	NA	BCLAF1
SUZ12_extended (2687g)	0.131	2065		2687	95	6	TRUE	NA	SUZ12
TAF7_extended (4493g)	0.344	1261		4493	96	6	FALSE	NA	TAF7
HDAC2_extended (4248g)	0.402	879		4248	97	6	TRUE	NA	HDAC2
NFYC_extended (1064g)	0.0523	1946	The right distribution is taller.	1064	98	6	FALSE	NA	NFYC
NFYB_extended (644g)	0.0602	1899		644	100	6	TRUE	NA	NFYB
BRCA1_extended (3153g)	0.268	870		3153	101	6	FALSE	NA	BRCA1
CLOCK_extended (302g)	0.211	0	The AUC might follow a normal distribution (random gene-set?). The right distribution is taller.	302	104	6	TRUE	NA	CLOCK
TRIM28_extended (2046g)	0.31	0	The AUC might follow a normal distribution (random gene-set?).	2046	105	6	TRUE	NA	TRIM28
SMARCA4_extended (3984g)	0.522	0	The AUC might follow a normal distribution (random gene-set?). The right distribution is taller.	3984	106	6	FALSE	NA	SMARCA4
SAP30_extended (670g)	0.0445	1973		670	108	6	TRUE	NA	SAP30
ZC3H11A_extended (60g)	0.115	840		60	111	6	TRUE	NA	ZC3H11A
YY1_extended (3470g)	0.151	1581		3470	112	6	FALSE	NA	YY1
MAZ_extended (2907g)	0.106	1762		2907	114	6	TRUE	NA	MAZ
REST_extended (2152g)	0.0852	1828		2152	115	6	FALSE	NA	REST
BDP1_extended (744g)	0.146	313		744	116	6	TRUE	NA	BDP1
KDM5A_extended (4261g)	0.193	1946	The AUC might follow a normal distribution (random gene-set?). The right distribution is taller.	4261	117	6	FALSE	NA	KDM5A
SMARCC2_extended (145g)	0.0745	1243		145	119	6	FALSE	NA	SMARCC2
CPEB1_extended (1159g)	0.0832	1034		1159	120	6	TRUE	NA	CPEB1
RCOR1_extended (1057g)	0.0812	838		1057	121	6	TRUE	NA	RCOR1
POLR2A_extended (4213g)	0.213	1243		4213	122	6	FALSE	NA	POLR2A
ATF6_extended (39g)	0.051	633		39	125	6	FALSE	NA	ATF6
NFIL3_extended (32g)	0.0247	491		32	127	5	FALSE	NA	NFIL3
FOXP1_extended (17g)	0.0498	442		17	129	5	TRUE	NA	FOXP1
BCL6_extended (11g)	0.0602	501		11	130	5	TRUE	NA	BCL6
SMAD1_extended (68g)	0.0383	695		68	131	5	FALSE	NA	SMAD1
GATA1_extended (208g)	0.0128	378		208	133	5	FALSE	NA	GATA1
GATA6_extended (122g)	0.0146	373		122	135	5	FALSE	NA	GATA6
IRF1_extended (2101g)	0.129	271		2101	138	5	FALSE	NA	IRF1
RAD21_extended (3328g)	0.15	919		3328	140	5	FALSE	NA	RAD21
ZMIZ1_extended (279g)	0.0456	375		279	142	5	FALSE	NA	ZMIZ1
TBX1_extended (633g)	0.0629	270		633	143	5	TRUE	NA	TBX1
BACH1_extended (544g)	0.0476	343		544	144	5	FALSE	NA	BACH1
SCRT1_extended (57g)	0.00956	435		57	146	5	TRUE	NA	SCRT1
LHX4_extended (180g)	0.0156	423		180	148	5	TRUE	NA	LHX4
MEIS1_extended (208g)	0.0735	382		208	150	5	FALSE	NA	MEIS1
EVX1_extended (186g)	0.00949	406		186	152	5	FALSE	NA	EVX1
SHOX2_extended (70g)	0.0375	374		70	153	5	TRUE	NA	SHOX2
HNF4A_extended (61g)	0.00539	172	87% (more than 0.75%) of AUC are zero.	61	154	5	FALSE	NA	HNF4A
TRAF4_extended (13g)	0.00999	108	95% (more than 0.75%) of AUC are zero.	13	156	5	TRUE	NA	TRAF4
SIX3_extended (10g)	0.0177	140	93% (more than 0.75%) of AUC are zero.	10	158	5	TRUE	NA	SIX3
TP73_extended (24g)	0.0115	318	84% (more than 0.75%) of AUC are zero.	24	159	5	FALSE	NA	TP73
MEIS3_extended (15g)	0.0165	278	87% (more than 0.75%) of AUC are zero.	15	161	5	FALSE	NA	MEIS3
ESRRB_extended (69g)	0.00576	300	80% (more than 0.75%) of AUC are zero.	69	163	5	FALSE	NA	ESRRB
ZFY_extended (14g)	0.0231	376	80% (more than 0.75%) of AUC are zero.	14	165	5	TRUE	NA	ZFY
TBX4_extended (52g)	0.00874	268	80% (more than 0.75%) of AUC are zero.	52	166	5	TRUE	NA	TBX4
LHX6_extended (12g)	0.0664	265	83% (more than 0.75%) of AUC are zero.	12	169	5	TRUE	NA	LHX6
FOXD1_extended (21g)	0.026	541		21	170	4	TRUE	NA	FOXD1
ZNF189_extended (201g)	0.0187	218		201	171	4	FALSE	NA	ZNF189
NFE2L2_extended (28g)	0.27	272	The global distribution overlaps the partial distributions.	28	172	4	TRUE	NA	NFE2L2
STAT1_extended (186g)	0.0922	230	The global distribution overlaps the partial distributions.	186	173	4	FALSE	NA	STAT1
FOXK2_extended (14g)	0.266	2	The global distribution overlaps the partial distributions.	14	176	4	TRUE	NA	FOXK2
ZFHX2_extended (15g)	0.0302	677		15	177	4	TRUE	NA	ZFHX2
HNF4G_extended (45g)	0.0188	584		45	178	4	TRUE	NA	HNF4G
FOXG1_extended (25g)	0.0587	462		25	179	4	TRUE	NA	FOXG1
HES6_extended (647g)	0.0908	98		647	181	4	FALSE	NA	HES6
TCFL5_extended (381g)	0.197	213		381	182	4	FALSE	NA	TCFL5
SOX2_extended (52g)	0.00792	558		52	184	4	FALSE	NA	SOX2
SREBF1_extended (2455g)	0.0486	1788		2455	187	4	FALSE	NA	SREBF1
ZNF76_extended (1374g)	0.0298	1933		1374	188	4	FALSE	NA	ZNF76
ZNF281_extended (21g)	0.128	671		21	189	4	TRUE	NA	ZNF281
MYBL1_extended (1962g)	0.179	289	The global distribution overlaps the partial distributions.	1962	190	4	FALSE	NA	MYBL1
TFDP1_extended (432g)	0.0788	1737		432	192	4	FALSE	NA	TFDP1
RFX4_extended (15g)	0.31	346		15	195	4	TRUE	NA	RFX4
ZFP64_extended (401g)	0.0632	602		401	196	4	FALSE	NA	ZFP64
TBP_extended (584g)	0.255	0	The AUC might follow a normal distribution (random gene-set?). The right distribution is taller.	584	198	4	FALSE	NA	TBP
KDM5B_extended (6611g)	0.447	1933	The right distribution is taller.	6611	200	4	FALSE	NA	KDM5B
EZH2_extended (6088g)	0.436	1814	The right distribution is taller.	6088	201	4	TRUE	NA	EZH2
SUPT20H_extended (4086g)	0.304	1821	The right distribution is taller.	4086	202	4	TRUE	NA	SUPT20H
CEBPZ_extended (1634g)	0.212	0		1634	203	4	FALSE	NA	CEBPZ
ZBTB17_extended (871g)	0.095	735		871	204	4	TRUE	NA	ZBTB17
ZNF143_extended (1590g)	0.165	0	The AUC might follow a normal distribution (random gene-set?). The right distribution is taller.	1590	206	4	FALSE	NA	ZNF143
THAP1_extended (1591g)	0.189	0	The AUC might follow a normal distribution (random gene-set?). The global distribution overlaps the partial distributions.	1591	208	4	FALSE	NA	THAP1
SMARCB1_extended (31g)	0.0839	1825	The right distribution is taller.	31	210	4	TRUE	NA	SMARCB1
XRCC4_extended (1752g)	0.0483	2209	The right distribution is taller.	1752	211	4	TRUE	NA	XRCC4
ELF2_extended (3425g)	0.116	2300	The global distribution overlaps the partial distributions.	3425	212	4	FALSE	NA	ELF2
DDIT3_extended (37g)	0.0491	1875	The global distribution overlaps the partial distributions.	37	214	4	FALSE	NA	DDIT3
ENO1_extended (27g)	0.166	723	The right distribution is taller.	27	216	4	FALSE	NA	ENO1
EGR3_extended (34g)	0.131	217		34	218	3	FALSE	NA	EGR3
BATF3_extended (78g)	0.0236	193	75% (more than 0.75%) of AUC are zero.	78	220	3	FALSE	NA	BATF3
MAFB_extended (50g)	0.103	200	80% (more than 0.75%) of AUC are zero.	50	222	3	FALSE	NA	MAFB
CREB5_extended (16g)	0.0483	161	89% (more than 0.75%) of AUC are zero.	16	224	3	TRUE	NA	CREB5
JDP2_extended (23g)	0.0215	194	89% (more than 0.75%) of AUC are zero.	23	225	3	TRUE	NA	JDP2
EGR2_extended (12g)	0.151	199	89% (more than 0.75%) of AUC are zero.	12	226	3	TRUE	NA	EGR2
BATF_extended (70g)	0.0124	170	79% (more than 0.75%) of AUC are zero.	70	227	3	FALSE	NA	BATF
ZNF467_extended (24g)	0.0304	134	87% (more than 0.75%) of AUC are zero.	24	229	3	FALSE	NA	ZNF467
RELB_extended (49g)	0.0175	202	79% (more than 0.75%) of AUC are zero.	49	231	3	FALSE	NA	RELB
RXRB_extended (19g)	0.0202	223	82% (more than 0.75%) of AUC are zero.	19	233	3	TRUE	NA	RXRB
VDR_extended (33g)	0.00864	178	89% (more than 0.75%) of AUC are zero.	33	236	3	FALSE	NA	VDR
SPIB_extended (29g)	0.00886	253	87% (more than 0.75%) of AUC are zero.	29	238	3	FALSE	NA	SPIB
ESRRA_extended (52g)	0.0107	154	84% (more than 0.75%) of AUC are zero.	52	240	3	FALSE	NA	ESRRA
FOXC1_extended (10g)	0.0245	104	95% (more than 0.75%) of AUC are zero.	10	242	3	TRUE	NA	FOXC1
HOXD9_extended (28g)	0.0272	110	88% (more than 0.75%) of AUC are zero.	28	243	3	FALSE	NA	HOXD9
EMX2_extended (10g)	0.0268	103	95% (more than 0.75%) of AUC are zero.	10	245	3	TRUE	NA	EMX2
HOXD3_extended (11g)	0.0517	50	95% (more than 0.75%) of AUC are zero.	11	246	3	TRUE	NA	HOXD3
GLI1_extended (33g)	0.0411	102	83% (more than 0.75%) of AUC are zero.	33	247	3	FALSE	NA	GLI1
MSC_extended (56g)	0.0381	104	79% (more than 0.75%) of AUC are zero.	56	249	3	FALSE	NA	MSC
TBX2_extended (21g)	0.0392	121	88% (more than 0.75%) of AUC are zero.	21	251	3	TRUE	NA	TBX2
CEBPA_extended (134g)	0.0574	197		134	253	3	FALSE	NA	CEBPA
MEF2A_extended (17g)	0.134	229		17	255	3	TRUE	NA	MEF2A
FOSL2_extended (94g)	0.0521	214		94	256	3	FALSE	NA	FOSL2
ZBTB7A_extended (86g)	0.0159	216		86	258	3	FALSE	NA	ZBTB7A
BHLHE40_extended (54g)	0.0531	272		54	260	3	FALSE	NA	BHLHE40
THRB_extended (144g)	0.0088	216		144	262	3	TRUE	NA	THRB
ETV3_extended (118g)	0.0161	210		118	263	3	TRUE	NA	ETV3
ZNF263_extended (25g)	0.014	319	80% (more than 0.75%) of AUC are zero.	25	264	3	TRUE	NA	ZNF263
SOX11_extended (49g)	0.0145	441		49	266	3	FALSE	NA	SOX11
TFAP4_extended (71g)	0.02	93	77% (more than 0.75%) of AUC are zero.	71	268	3	FALSE	NA	TFAP4
NFIB_extended (117g)	0.0327	132		117	272	3	FALSE	NA	NFIB
TP53_extended (83g)	0.0209	273		83	274	3	FALSE	NA	TP53
AR_extended (43g)	0.0406	158		43	277	3	TRUE	NA	AR
FOXO4_extended (27g)	0.0217	304	80% (more than 0.75%) of AUC are zero.	27	278	3	TRUE	NA	FOXO4
IRF2_extended (185g)	0.0389	304		185	280	3	FALSE	NA	IRF2
PML_extended (92g)	0.0196	351		92	282	3	TRUE	NA	PML
FOXJ2_extended (56g)	0.0272	421		56	283	3	TRUE	NA	FOXJ2
HES1_extended (13g)	0.0583	344	76% (more than 0.75%) of AUC are zero.	13	284	3	TRUE	NA	HES1
ZNF503_extended (106g)	0.0272	298		106	285	3	FALSE	NA	ZNF503
TCF21_extended (102g)	0.0404	112		102	287	3	FALSE	NA	TCF21
HIC1_extended (84g)	0.0281	111		84	288	3	TRUE	NA	HIC1
ASCL1_extended (83g)	0.00542	284	77% (more than 0.75%) of AUC are zero.	83	289	3	TRUE	NA	ASCL1
NEUROG1_extended (61g)	0.00609	373	78% (more than 0.75%) of AUC are zero.	61	290	3	TRUE	NA	NEUROG1
KLF15_extended (94g)	0.0214	171		94	291	3	FALSE	NA	KLF15
ZNF740_extended (63g)	0.00904	331		63	293	3	TRUE	NA	ZNF740
PPARA_extended (56g)	0.0162	169	79% (more than 0.75%) of AUC are zero.	56	294	3	TRUE	NA	PPARA
FOXO6_extended (64g)	0.0113	194	80% (more than 0.75%) of AUC are zero.	64	297	3	TRUE	NA	FOXO6
KLF8_extended (51g)	0.021	85	82% (more than 0.75%) of AUC are zero.	51	298	3	TRUE	NA	KLF8
RORC_extended (15g)	0.0244	55	97% (more than 0.75%) of AUC are zero.	15	299	3	TRUE	NA	RORC
SOX3_extended (37g)	0.0127	192	84% (more than 0.75%) of AUC are zero.	37	301	3	TRUE	NA	SOX3
SRY_extended (68g)	0.0184	145	75% (more than 0.75%) of AUC are zero.	68	303	3	FALSE	NA	SRY
NKX3-1_extended (19g)	0.0268	163	88% (more than 0.75%) of AUC are zero.	19	306	3	TRUE	NA	NKX3-1
TCF12_extended (33g)	0.044	319	The global distribution overlaps the partial distributions.	33	307	3	TRUE	NA	TCF12
SOX9_extended (214g)	0.11	38		214	309	3	FALSE	NA	SOX9
SOX10_extended (28g)	0.00824	374	78% (more than 0.75%) of AUC are zero.	28	311	3	TRUE	NA	SOX10
HOXD13_extended (33g)	0.00667	254	86% (more than 0.75%) of AUC are zero.	33	314	2	FALSE	NA	HOXD13
HOXC11_extended (123g)	0.011	404		123	316	2	FALSE	NA	HOXC11
HOXC10_extended (101g)	0.00863	449		101	318	2	FALSE	NA	HOXC10
HOXB5_extended (40g)	0.0136	397		40	320	2	FALSE	NA	HOXB5
HOXC8_extended (93g)	0.00842	363		93	321	2	FALSE	NA	HOXC8
HOXC6_extended (60g)	0.0109	336		60	322	2	TRUE	NA	HOXC6
HOXC4_extended (39g)	0.00934	410		39	323	2	TRUE	NA	HOXC4
HOXC5_extended (52g)	0.0106	415		52	324	2	FALSE	NA	HOXC5
HOXB6_extended (44g)	0.00939	351	77% (more than 0.75%) of AUC are zero.	44	326	2	TRUE	NA	HOXB6
HOXB4_extended (26g)	0.0126	278	84% (more than 0.75%) of AUC are zero.	26	328	2	TRUE	NA	HOXB4
HOXB8_extended (25g)	0.014	294	83% (more than 0.75%) of AUC are zero.	25	329	2	TRUE	NA	HOXB8
EBF3_extended (12g)	0.0184	151	92% (more than 0.75%) of AUC are zero.	12	330	2	TRUE	NA	EBF3
NKX6-2_extended (29g)	0.0181	150	88% (more than 0.75%) of AUC are zero.	29	331	2	FALSE	NA	NKX6-2
KLF12_extended (23g)	0.0146	235	88% (more than 0.75%) of AUC are zero.	23	333	2	FALSE	NA	KLF12
DBX2_extended (58g)	0.0138	176	78% (more than 0.75%) of AUC are zero.	58	336	2	FALSE	NA	DBX2
POU3F1_extended (46g)	0.0182	240		46	340	2	TRUE	NA	POU3F1
KLF13_extended (16g)	0.0384	391		16	341	2	TRUE	NA	KLF13
GATA2_extended (80g)	0.00824	362		80	342	2	FALSE	NA	GATA2
LHX9_extended (11g)	0.0428	105	93% (more than 0.75%) of AUC are zero.	11	345	2	TRUE	NA	LHX9
NKX2-5_extended (39g)	0.00935	154	88% (more than 0.75%) of AUC are zero.	39	346	2	FALSE	NA	NKX2-5
PAX7_extended (49g)	0.00427	222	88% (more than 0.75%) of AUC are zero.	49	348	2	FALSE	NA	PAX7
RXRG_extended (19g)	0.0139	70	95% (more than 0.75%) of AUC are zero.	19	350	2	TRUE	NA	RXRG
FOXD4L6_extended (14g)	0.0113	64	97% (more than 0.75%) of AUC are zero.	14	351	2	TRUE	NA	FOXD4L6
GLIS1_extended (44g)	0.00573	251	85% (more than 0.75%) of AUC are zero.	44	352	2	FALSE	NA	GLIS1
TBX19_extended (14g)	0.0123	58	97% (more than 0.75%) of AUC are zero.	14	354	2	TRUE	NA	TBX19
ASCL2_extended (36g)	0.00821	266	84% (more than 0.75%) of AUC are zero.	36	355	2	FALSE	NA	ASCL2
TEAD4_extended (15g)	0.00993	160	93% (more than 0.75%) of AUC are zero.	15	358	2	TRUE	NA	TEAD4
E2F3_extended (24g)	0.0198	201	80% (more than 0.75%) of AUC are zero.	24	360	2	TRUE	NA	E2F3
POU3F2_extended (47g)	0.0112	98	89% (more than 0.75%) of AUC are zero.	47	362	2	TRUE	NA	POU3F2
POU6F1_extended (56g)	0.01	207	83% (more than 0.75%) of AUC are zero.	56	363	2	FALSE	NA	POU6F1
NEUROD2_extended (29g)	0.0101	177	89% (more than 0.75%) of AUC are zero.	29	365	2	TRUE	NA	NEUROD2
NEUROD1_extended (56g)	0.00878	150	85% (more than 0.75%) of AUC are zero.	56	366	2	TRUE	NA	NEUROD1
ARGFX_extended (27g)	0.021	77	90% (more than 0.75%) of AUC are zero.	27	367	2	TRUE	NA	ARGFX
FOXP2_extended (42g)	0.0217	57	82% (more than 0.75%) of AUC are zero.	42	369	2	TRUE	NA	FOXP2
ISL1_extended (56g)	0.0148	67	86% (more than 0.75%) of AUC are zero.	56	370	2	FALSE	NA	ISL1
TCF7_extended (19g)	0.0178	188	88% (more than 0.75%) of AUC are zero.	19	372	2	TRUE	NA	TCF7
MLX_extended (16g)	0.0109	255	88% (more than 0.75%) of AUC are zero.	16	373	2	TRUE	NA	MLX
RARG_extended (17g)	0.0114	110	94% (more than 0.75%) of AUC are zero.	17	374	2	TRUE	NA	RARG
ZNF582_extended (45g)	0.00523	303	83% (more than 0.75%) of AUC are zero.	45	375	2	TRUE	NA	ZNF582
NR2F6_extended (15g)	0.0259	398		15	376	2	TRUE	NA	NR2F6
IRF3_extended (21g)	0.0222	191	83% (more than 0.75%) of AUC are zero.	21	380	2	TRUE	NA	IRF3
FOXF1_extended (11g)	0.0106	52	97% (more than 0.75%) of AUC are zero.	11	382	2	TRUE	NA	FOXF1
SIX2_extended (33g)	0.00753	144	91% (more than 0.75%) of AUC are zero.	33	383	2	FALSE	NA	SIX2
BARX1_extended (21g)	0.0111	121	93% (more than 0.75%) of AUC are zero.	21	385	2	TRUE	NA	BARX1
HOXC9_extended (71g)	0.00811	293		71	389	2	FALSE	NA	HOXC9
POU3F3_extended (23g)	0.00873	64	96% (more than 0.75%) of AUC are zero.	23	391	2	FALSE	NA	POU3F3
TLX1_extended (29g)	0.0074	148	92% (more than 0.75%) of AUC are zero.	29	393	2	FALSE	NA	TLX1
OTX1_extended (16g)	0.0161	77	95% (more than 0.75%) of AUC are zero.	16	395	2	FALSE	NA	OTX1
HES5_extended (27g)	0.0134	132	90% (more than 0.75%) of AUC are zero.	27	397	2	FALSE	NA	HES5
MIXL1_extended (16g)	0.0167	62	96% (more than 0.75%) of AUC are zero.	16	399	2	TRUE	NA	MIXL1
HOXB13_extended (24g)	0.0201	35	95% (more than 0.75%) of AUC are zero.	24	401	2	FALSE	NA	HOXB13
PITX1_extended (23g)	0.00926	110	94% (more than 0.75%) of AUC are zero.	23	403	2	FALSE	NA	PITX1
ESR1_extended (38g)	0.00826	264	84% (more than 0.75%) of AUC are zero.	38	405	2	FALSE	NA	ESR1
DPRX_extended (17g)	0.00544	67	97% (more than 0.75%) of AUC are zero.	17	407	2	TRUE	NA	DPRX
FOXB1_extended (10g)	0.00909	37	98% (more than 0.75%) of AUC are zero.	10	408	2	TRUE	NA	FOXB1
POU2F3_extended (10g)	0.0135	47	98% (more than 0.75%) of AUC are zero.	10	409	2	TRUE	NA	POU2F3
ALX1_extended (13g)	0.0136	37	97% (more than 0.75%) of AUC are zero.	13	410	2	FALSE	NA	ALX1
TBX20_extended (20g)	0.00722	63	97% (more than 0.75%) of AUC are zero.	20	412	2	FALSE	NA	TBX20
TBX5_extended (36g)	0.00566	124	93% (more than 0.75%) of AUC are zero.	36	414	2	FALSE	NA	TBX5
VAX1_extended (17g)	0.00987	111	94% (more than 0.75%) of AUC are zero.	17	416	2	TRUE	NA	VAX1
HOXA11_extended (12g)	0.0103	68	97% (more than 0.75%) of AUC are zero.	12	417	2	TRUE	NA	HOXA11
NKX1-1_extended (67g)	0.00277	324	83% (more than 0.75%) of AUC are zero.	67	418	2	TRUE	NA	NKX1-1
ZBTB49_extended (34g)	0.00764	157	90% (more than 0.75%) of AUC are zero.	34	419	2	TRUE	NA	ZBTB49
EN1_extended (10g)	0.0319	35	97% (more than 0.75%) of AUC are zero.	10	422	2	TRUE	NA	EN1
OTP_extended (11g)	0.0227	103	93% (more than 0.75%) of AUC are zero.	11	423	2	TRUE	NA	OTP
RORB_extended (22g)	0.00902	347	79% (more than 0.75%) of AUC are zero.	22	425	2	TRUE	NA	RORB
TBX15_extended (25g)	0.0132	68	93% (more than 0.75%) of AUC are zero.	25	427	2	TRUE	NA	TBX15
RARB_extended (14g)	0.00812	81	96% (more than 0.75%) of AUC are zero.	14	428	2	TRUE	NA	RARB
SOX13_extended (11g)	0.0168	100	94% (more than 0.75%) of AUC are zero.	11	429	2	TRUE	NA	SOX13
POU6F2_extended (25g)	0.0163	114	90% (more than 0.75%) of AUC are zero.	25	430	2	TRUE	NA	POU6F2
LHX1_extended (24g)	0.00678	220	89% (more than 0.75%) of AUC are zero.	24	431	2	TRUE	NA	LHX1
GBX1_extended (18g)	0.00506	53	98% (more than 0.75%) of AUC are zero.	18	432	2	TRUE	NA	GBX1
ERG_extended (11g)	0.0179	69	97% (more than 0.75%) of AUC are zero.	11	433	2	TRUE	NA	ERG
ATOH7_extended (12g)	0.0155	44	98% (more than 0.75%) of AUC are zero.	12	435	2	TRUE	NA	ATOH7
BACH2_extended (11g)	0.0113	72	96% (more than 0.75%) of AUC are zero.	11	436	2	TRUE	NA	BACH2
ETV4_extended (15g)	0.0136	61	97% (more than 0.75%) of AUC are zero.	15	437	2	TRUE	NA	ETV4
TFAP2B_extended (12g)	0.0135	127	93% (more than 0.75%) of AUC are zero.	12	440	2	TRUE	NA	TFAP2B
HES4_extended (14g)	0.0185	86	95% (more than 0.75%) of AUC are zero.	14	442	2	TRUE	NA	HES4
SOX14_extended (11g)	0.00644	45	98% (more than 0.75%) of AUC are zero.	11	444	2	TRUE	NA	SOX14
MSX1_extended (19g)	0.0105	77	96% (more than 0.75%) of AUC are zero.	19	445	2	TRUE	NA	MSX1
PAX4_extended (19g)	0.00867	89	95% (more than 0.75%) of AUC are zero.	19	446	2	TRUE	NA	PAX4
ZNF319_extended (11g)	0.0185	97	95% (more than 0.75%) of AUC are zero.	11	447	2	TRUE	NA	ZNF319
VSX2_extended (14g)	0.0151	75	96% (more than 0.75%) of AUC are zero.	14	449	2	TRUE	NA	VSX2
FOXL1_extended (12g)	0.0153	67	97% (more than 0.75%) of AUC are zero.	12	450	2	TRUE	NA	FOXL1
ATF1_extended (15g)	0.0324	90	91% (more than 0.75%) of AUC are zero.	15	452	2	TRUE	NA	ATF1
OTX2_extended (17g)	0.0102	96	95% (more than 0.75%) of AUC are zero.	17	453	2	TRUE	NA	OTX2
SIX6_extended (16g)	0.00842	90	96% (more than 0.75%) of AUC are zero.	16	454	2	TRUE	NA	SIX6
NANOG_extended (37g)	0.00461	228	89% (more than 0.75%) of AUC are zero.	37	455	2	FALSE	NA	NANOG
DLX4_extended (16g)	0.00788	141	94% (more than 0.75%) of AUC are zero.	16	458	2	TRUE	NA	DLX4
FOXA2_extended (10g)	0.0106	86	96% (more than 0.75%) of AUC are zero.	10	459	2	TRUE	NA	FOXA2
PAX5_extended (15g)	0.00776	77	96% (more than 0.75%) of AUC are zero.	15	460	2	FALSE	NA	PAX5
NR1I2_extended (19g)	0.0209	35	96% (more than 0.75%) of AUC are zero.	19	462	2	FALSE	NA	NR1I2
HOXA13_extended (64g)	0.00345	168	90% (more than 0.75%) of AUC are zero.	64	464	2	FALSE	NA	HOXA13
SOX21_extended (36g)	0.0111	243	86% (more than 0.75%) of AUC are zero.	36	466	2	TRUE	NA	SOX21
FOXQ1_extended (30g)	0.0351	181	84% (more than 0.75%) of AUC are zero.	30	467	2	TRUE	NA	FOXQ1
TFF3_extended (29g)	0.0192	355	75% (more than 0.75%) of AUC are zero.	29	468	2	TRUE	NA	TFF3
ELF3_extended (19g)	0.0269	393	75% (more than 0.75%) of AUC are zero.	19	469	2	FALSE	NA	ELF3
GRHL1_extended (41g)	0.00796	307	79% (more than 0.75%) of AUC are zero.	41	471	2	FALSE	NA	GRHL1
ZNF622_extended (23g)	0.0252	420		23	473	2	FALSE	NA	ZNF622
HESX1_extended (10g)	0.0589	412	78% (more than 0.75%) of AUC are zero.	10	475	2	TRUE	NA	HESX1
HINFP_extended (23g)	0.042	453		23	476	2	FALSE	NA	HINFP
TLX2_extended (18g)	0.0126	113	93% (more than 0.75%) of AUC are zero.	18	478	2	FALSE	NA	TLX2
NR1H4_extended (28g)	0.0146	213	84% (more than 0.75%) of AUC are zero.	28	480	2	FALSE	NA	NR1H4
PPARG_extended (22g)	0.0127	183	87% (more than 0.75%) of AUC are zero.	22	482	2	TRUE	NA	PPARG
TBX6_extended (17g)	0.00808	119	95% (more than 0.75%) of AUC are zero.	17	483	2	TRUE	NA	TBX6
ETV7_extended (18g)	0.0115	178	90% (more than 0.75%) of AUC are zero.	18	484	2	TRUE	NA	ETV7
HOXA4_extended (48g)	0.00914	173	85% (more than 0.75%) of AUC are zero.	48	485	2	TRUE	NA	HOXA4
TCF24_extended (15g)	0.0219	150	89% (more than 0.75%) of AUC are zero.	15	486	2	TRUE	NA	TCF24
ZNF200_extended (11g)	0.0644	595	The global distribution overlaps the partial distributions.	11	487	2	TRUE	NA	ZNF200
SP4_extended (24g)	0.0149	183	86% (more than 0.75%) of AUC are zero.	24	489	2	TRUE	NA	SP4
MBD4_extended (14g)	0.0454	568		14	490	2	TRUE	NA	MBD4
WT1_extended (992g)	0.0328	346		992	491	1	FALSE	NA	WT1
GATA5_extended (209g)	0.0281	114		209	493	1	FALSE	NA	GATA5
GATA4_extended (326g)	0.0323	160		326	494	1	FALSE	NA	GATA4
NR5A1_extended (173g)	0.0213	142		173	496	1	TRUE	NA	NR5A1
MSX2_extended (176g)	0.0192	275		176	498	1	FALSE	NA	MSX2
IRF7_extended (405g)	0.0364	194		405	499	1	FALSE	NA	IRF7
PRDM1_extended (978g)	0.0781	228		978	502	1	FALSE	NA	PRDM1
NFKB1_extended (1085g)	0.063	265		1085	503	1	FALSE	NA	NFKB1
FOXO3_extended (287g)	0.0335	402		287	505	1	FALSE	NA	FOXO3
TCF7L1_extended (407g)	0.0252	371		407	506	1	FALSE	NA	TCF7L1
JUND_extended (1749g)	0.154	295		1749	508	1	FALSE	NA	JUND
ELF1_extended (1259g)	0.0665	237		1259	509	1	FALSE	NA	ELF1
STAT6_extended (194g)	0.0269	277		194	511	1	FALSE	NA	STAT6
ZBTB7B_extended (191g)	0.00663	407		191	513	1	FALSE	NA	ZBTB7B
RARA_extended (377g)	0.0127	405		377	515	1	FALSE	NA	RARA
NFIX_extended (249g)	0.0164	214		249	517	1	TRUE	NA	NFIX
ZNF444_extended (207g)	0.00776	547		207	518	1	FALSE	NA	ZNF444
MAFG_extended (22g)	0.0124	384	78% (more than 0.75%) of AUC are zero.	22	519	1	TRUE	NA	MAFG
ATF2_extended (106g)	0.0925	96	The global distribution overlaps the partial distributions.	106	520	1	TRUE	NA	ATF2
ZEB1_extended (50g)	0.0364	216		50	521	1	TRUE	NA	ZEB1
STAT2_extended (598g)	0.0332	236		598	522	1	FALSE	NA	STAT2
BCL3_extended (503g)	0.0464	222		503	524	1	FALSE	NA	BCL3
IKZF1_extended (858g)	0.053	196		858	526	1	FALSE	NA	IKZF1
SPI1_extended (1066g)	0.0657	205		1066	528	1	FALSE	NA	SPI1
IRF5_extended (794g)	0.0649	200		794	530	1	FALSE	NA	IRF5
CUX1_extended (75g)	0.0329	346		75	532	1	TRUE	NA	CUX1
ETV5_extended (682g)	0.0751	182		682	533	1	FALSE	NA	ETV5
EMX1_extended (148g)	0.00683	246		148	535	1	TRUE	NA	EMX1
MYC_extended (542g)	0.0621	313		542	536	1	TRUE	NA	MYC
PLAGL1_extended (528g)	0.056	312		528	537	1	TRUE	NA	PLAGL1
KLF3_extended (462g)	0.0645	316		462	538	1	FALSE	NA	KLF3
KLF2_extended (759g)	0.102	304		759	540	1	FALSE	NA	KLF2
KLF6_extended (860g)	0.0819	313		860	542	1	FALSE	NA	KLF6
IRF8_extended (1170g)	0.074	222		1170	544	1	FALSE	NA	IRF8
RUNX1_extended (1081g)	0.0861	256		1081	546	1	FALSE	NA	RUNX1
ETS2_extended (1493g)	0.103	288		1493	548	1	FALSE	NA	ETS2
FLI1_extended (1196g)	0.0838	257		1196	550	1	FALSE	NA	FLI1
IRF9_extended (785g)	0.0626	308		785	553	1	FALSE	NA	IRF9
POU5F1_extended (120g)	0.0119	96		120	555	1	FALSE	NA	POU5F1
IRX3_extended (88g)	0.00689	379		88	556	1	TRUE	NA	IRX3
GLIS2_extended (189g)	0.0127	302		189	557	1	FALSE	NA	GLIS2
SREBF2_extended (317g)	0.0231	330		317	559	1	FALSE	NA	SREBF2
XBP1_extended (115g)	0.0599	320		115	561	1	TRUE	NA	XBP1
NFKB2_extended (638g)	0.0564	208		638	562	1	FALSE	NA	NFKB2
ELF4_extended (109g)	0.0168	367		109	564	1	FALSE	NA	ELF4
IRF4_extended (301g)	0.0215	240		301	565	1	FALSE	NA	IRF4
MEF2D_extended (141g)	0.0331	433		141	567	1	FALSE	NA	MEF2D
ZNF84_extended (336g)	0.0185	594		336	569	1	FALSE	NA	ZNF84
SOX8_extended (71g)	0.0236	481		71	571	1	TRUE	NA	SOX8
SPR_extended (133g)	0.0191	416		133	572	1	TRUE	NA	SPR
RXRA_extended (314g)	0.0196	472		314	573	1	TRUE	NA	RXRA
EGR4_extended (447g)	0.0173	429		447	574	1	FALSE	NA	EGR4
SIX1_extended (593g)	0.0387	550		593	575	1	TRUE	NA	SIX1
PATZ1_extended (460g)	0.0286	532		460	576	1	TRUE	NA	PATZ1
SOX12_extended (338g)	0.0219	538		338	577	1	TRUE	NA	SOX12
TCF7L2_extended (537g)	0.0371	568		537	578	1	TRUE	NA	TCF7L2
ELK3_extended (596g)	0.0668	561		596	580	1	TRUE	NA	ELK3
CEBPB_extended (242g)	0.0845	251		242	581	1	FALSE	NA	CEBPB
CEBPD_extended (397g)	0.12	285		397	583	1	FALSE	NA	CEBPD
FOS_extended (428g)	0.0507	672		428	585	1	FALSE	NA	FOS
FOSB_extended (537g)	0.0334	629		537	586	1	FALSE	NA	FOSB
ATF3_extended (697g)	0.103	280		697	587	1	FALSE	NA	ATF3
JUNB_extended (323g)	0.11	291		323	591	1	FALSE	NA	JUNB
KLF1_extended (71g)	0.00772	496		71	593	1	TRUE	NA	KLF1
GATA3_extended (243g)	0.0111	428		243	594	1	FALSE	NA	GATA3
MLXIP_extended (37g)	0.041	543		37	596	1	FALSE	NA	MLXIP
CREBL2_extended (15g)	0.0712	533		15	598	1	TRUE	NA	CREBL2
EP300_extended (64g)	0.0896	616		64	600	1	TRUE	NA	EP300
WRNIP1_extended (1263g)	0.0771	313		1263	601	1	TRUE	NA	WRNIP1
E2F4_extended (724g)	0.0267	1292		724	602	1	TRUE	NA	E2F4
ZNF148_extended (214g)	0.0524	533		214	603	1	TRUE	NA	ZNF148
SP2_extended (127g)	0.0126	569		127	605	1	FALSE	NA	SP2
RBBP5_extended (360g)	0.0242	546		360	607	1	FALSE	NA	RBBP5
STAT3_extended (492g)	0.0503	266		492	609	1	FALSE	NA	STAT3
MXI1_extended (894g)	0.0385	881		894	610	1	FALSE	NA	MXI1
PURA_extended (159g)	0.0282	459		159	612	1	FALSE	NA	PURA
KLF10_extended (439g)	0.0803	325		439	613	1	FALSE	NA	KLF10
HCFC1_extended (1312g)	0.0662	851		1312	616	1	TRUE	NA	HCFC1
USF2_extended (742g)	0.169	170		742	617	1	FALSE	NA	USF2
CTCF_extended (528g)	0.0434	596		528	618	1	FALSE	NA	CTCF
TBL1XR1_extended (235g)	0.0797	588		235	620	1	TRUE	NA	TBL1XR1
SP3_extended (1547g)	0.0844	537		1547	621	1	FALSE	NA	SP3
BRF1_extended (287g)	0.0216	567		287	623	1	TRUE	NA	BRF1
KAT2A_extended (601g)	0.0462	459		601	624	1	FALSE	NA	KAT2A
ATF4_extended (11g)	0.509	1	The global distribution overlaps the partial distributions.	11	626	1	TRUE	NA	ATF4
RELA_extended (542g)	0.039	637		542	629	1	FALSE	NA	RELA
EGR1_extended (1500g)	0.139	305		1500	630	1	FALSE	NA	EGR1
REL_extended (1207g)	0.0464	965		1207	631	1	FALSE	NA	REL
HSF2_extended (47g)	0.372	1		47	633	1	FALSE	NA	HSF2
ATF6B_extended (35g)	0.0133	469		35	635	1	TRUE	NA	ATF6B
E2F1_extended (875g)	0.0319	646		875	637	1	FALSE	NA	E2F1
E2F6_extended (1041g)	0.0372	984		1041	639	1	FALSE	NA	E2F6
ZFX_extended (320g)	0.0432	877		320	642	1	TRUE	NA	ZFX
YY2_extended (423g)	0.0468	992		423	643	1	FALSE	NA	YY2
GTF2B_extended (339g)	0.0369	944		339	645	1	TRUE	NA	GTF2B
CTCFL_extended (1154g)	0.122	638		1154	646	1	FALSE	NA	CTCFL
POLE4_extended (515g)	0.0437	1237		515	648	1	TRUE	NA	POLE4
THAP11_extended (75g)	0.0448	983		75	649	1	TRUE	NA	THAP11
BRF2_extended (44g)	0.00792	414		44	650	1	TRUE	NA	BRF2
MYOD1_extended (101g)	0.00499	440		101	651	1	FALSE	NA	MYOD1
HOXD1_extended (83g)	0.00552	384		83	653	1	FALSE	NA	HOXD1
LHX8_extended (58g)	0.00548	572		58	654	1	TRUE	NA	LHX8
TAF1_extended (21g)	0.0276	504		21	655	1	FALSE	NA	TAF1
ESX1_extended (190g)	0.0394	505		190	658	1	TRUE	NA	ESX1
KLF11_extended (166g)	0.0919	264	The global distribution overlaps the partial distributions.	166	659	1	TRUE	NA	KLF11
FOXO1_extended (315g)	0.0356	591		315	661	1	TRUE	NA	FOXO1
POU2F1_extended (586g)	0.046	609		586	662	1	FALSE	NA	POU2F1
DMRT1_extended (1117g)	0.0674	608		1117	663	1	TRUE	NA	DMRT1
SOX4_extended (1057g)	0.0818	590		1057	664	1	TRUE	NA	SOX4
MNT_extended (116g)	0.0238	634		116	665	1	TRUE	NA	MNT
PHF8_extended (1726g)	0.133	438		1726	666	1	TRUE	NA	PHF8
PBX3_extended (293g)	0.0362	645		293	667	1	FALSE	NA	PBX3
ZNF502_extended (101g)	0.00597	493		101	668	1	TRUE	NA	ZNF502
HOXB7_extended (97g)	0.0113	425		97	669	1	FALSE	NA	HOXB7
TFAP2A_extended (209g)	0.00969	361		209	670	1	FALSE	NA	TFAP2A
UBTF_extended (607g)	0.0529	626		607	675	1	TRUE	NA	UBTF
POLR3G_extended (409g)	0.0445	256		409	676	1	TRUE	NA	POLR3G
HSF1 (80g)	0.194	0	The AUC might follow a normal distribution (random gene-set?). The right distribution is taller.	80	2	9	TRUE	NA	HSF1
GTF2F1 (2047g)	0.134	1857	The right distribution is taller.	2047	5	9	TRUE	NA	GTF2F1
CEBPZ (15g)	0.175	575	The right distribution is taller.	15	6	9	TRUE	NA	CEBPZ
MECOM (22g)	0.0565	746		22	8	9	TRUE	NA	MECOM
NFYA (784g)	0.119	312	The global distribution overlaps the partial distributions.	784	10	9	TRUE	NA	NFYA
SOX5 (24g)	0.112	1704		24	13	9	TRUE	NA	SOX5
OVOL1 (258g)	0.188	655		258	14	9	TRUE	NA	OVOL1
OVOL2 (2177g)	0.221	666		2177	17	9	TRUE	NA	OVOL2
RFX2 (4019g)	0.243	1755	The right distribution is taller.	4019	19	9	TRUE	NA	RFX2
YBX1 (435g)	0.163	1018		435	21	9	TRUE	NA	YBX1
ONECUT2 (211g)	0.00401	226		211	23	8	TRUE	NA	ONECUT2
MEF2C (192g)	0.0958	224		192	25	8	TRUE	NA	MEF2C
ETV6 (503g)	0.0377	206		503	28	8	TRUE	NA	ETV6
ZNF597 (148g)	0.0176	302	The global distribution overlaps the partial distributions.	148	29	8	TRUE	NA	ZNF597
SRF (58g)	0.0204	459		58	31	8	TRUE	NA	SRF
PBX1 (18g)	0.0403	355		18	33	8	TRUE	NA	PBX1
NR3C1 (21g)	0.114	1209		21	34	8	TRUE	NA	NR3C1
BBX (20g)	0.0856	644		20	36	8	TRUE	NA	BBX
FOXN3 (37g)	0.0969	673		37	41	8	TRUE	NA	FOXN3
TPI1 (101g)	0.0669	1094		101	42	8	TRUE	NA	TPI1
KLF4 (370g)	0.0853	286		370	45	8	TRUE	NA	KLF4
ARID3A (26g)	0.0172	522		26	47	8	TRUE	NA	ARID3A
SP1 (48g)	0.0236	1506		48	49	8	TRUE	NA	SP1
RFX1 (1238g)	0.136	0	The AUC might follow a normal distribution (random gene-set?).	1238	52	8	TRUE	NA	RFX1
SOX30 (1874g)	0.179	777		1874	55	7	TRUE	NA	SOX30
RFX3 (1282g)	0.141	852		1282	57	7	TRUE	NA	RFX3
EIF5A2 (330g)	0.0969	1598		330	58	7	TRUE	NA	EIF5A2
CREM (2267g)	0.194	828		2267	60	7	TRUE	NA	CREM
CREB3 (47g)	0.143	155		47	62	7	TRUE	NA	CREB3
SOX6 (43g)	0.0868	512		43	63	7	TRUE	NA	SOX6
KLF17 (78g)	0.0632	605		78	64	7	TRUE	NA	KLF17
TGIF2LX (22g)	0.0551	542		22	68	7	TRUE	NA	TGIF2LX
HNF1B (60g)	0.0587	587		60	69	7	TRUE	NA	HNF1B
ZNF570 (21g)	0.0728	695		21	70	7	TRUE	NA	ZNF570
PGR (33g)	0.108	663		33	72	7	TRUE	NA	PGR
ZNF891 (55g)	0.0852	513		55	73	7	TRUE	NA	ZNF891
CREB1 (2353g)	0.15	728		2353	75	7	TRUE	NA	CREB1
RUNX2 (19g)	0.0694	415		19	78	7	TRUE	NA	RUNX2
LHX2 (22g)	0.0181	487		22	80	7	TRUE	NA	LHX2
TGIF2LY (19g)	0.0104	352	80% (more than 0.75%) of AUC are zero.	19	83	7	TRUE	NA	TGIF2LY
ZNF560 (14g)	0.0326	392		14	84	7	TRUE	NA	ZNF560
ZNF85 (15g)	0.0218	456		15	86	7	TRUE	NA	ZNF85
GABPA (1644g)	0.0714	2132	The right distribution is taller.	1644	89	6	TRUE	NA	GABPA
SIN3A (2107g)	0.328	0	The global distribution overlaps the partial distributions.	2107	91	6	TRUE	NA	SIN3A
TAF7 (236g)	0.125	1314		236	92	6	TRUE	NA	TAF7
BCLAF1 (2600g)	0.201	1277		2600	94	6	TRUE	NA	BCLAF1
NFYC (744g)	0.0503	1961	The right distribution is taller.	744	99	6	TRUE	NA	NFYC
BRCA1 (2280g)	0.205	868		2280	102	6	TRUE	NA	BRCA1
SMARCC2 (12g)	0.0615	578		12	103	6	TRUE	NA	SMARCC2
SMARCA4 (1256g)	0.237	0	The AUC might follow a normal distribution (random gene-set?). The right distribution is taller.	1256	107	6	TRUE	NA	SMARCA4
REST (80g)	0.0479	1708		80	109	6	TRUE	NA	REST
SF1 (173g)	0.154	464		173	110	6	TRUE	NA	SF1
YY1 (1520g)	0.0885	1569		1520	113	6	TRUE	NA	YY1
KDM5A (679g)	0.0962	1523		679	118	6	TRUE	NA	KDM5A
POLR2A (3641g)	0.193	1230		3641	123	6	TRUE	NA	POLR2A
ZNF528 (80g)	0.0167	618		80	124	6	TRUE	NA	ZNF528
ATF6 (16g)	0.0521	548		16	126	6	TRUE	NA	ATF6
NFIL3 (12g)	0.0475	490		12	128	5	TRUE	NA	NFIL3
SMAD1 (67g)	0.0385	699		67	132	5	TRUE	NA	SMAD1
GATA1 (188g)	0.0135	382		188	134	5	TRUE	NA	GATA1
GATA6 (56g)	0.0185	415		56	136	5	TRUE	NA	GATA6
HSPA1L (131g)	0.0448	362		131	137	5	TRUE	NA	HSPA1L
IRF1 (1400g)	0.0959	274		1400	139	5	TRUE	NA	IRF1
RAD21 (539g)	0.0546	849		539	141	5	TRUE	NA	RAD21
BACH1 (470g)	0.0433	340		470	145	5	TRUE	NA	BACH1
HBP1 (57g)	0.052	297		57	147	5	TRUE	NA	HBP1
ZNF683 (85g)	0.0939	437		85	149	5	TRUE	NA	ZNF683
MEIS1 (79g)	0.113	368		79	151	5	TRUE	NA	MEIS1
HNF4A (44g)	0.00744	134	90% (more than 0.75%) of AUC are zero.	44	155	5	TRUE	NA	HNF4A
EVX1 (13g)	0.00802	82	96% (more than 0.75%) of AUC are zero.	13	157	5	TRUE	NA	EVX1
TP73 (23g)	0.0118	312	85% (more than 0.75%) of AUC are zero.	23	160	5	TRUE	NA	TP73
MEIS3 (11g)	0.0196	270	88% (more than 0.75%) of AUC are zero.	11	162	5	TRUE	NA	MEIS3
ESRRB (30g)	0.00748	201	89% (more than 0.75%) of AUC are zero.	30	164	5	TRUE	NA	ESRRB
ZMIZ1 (18g)	0.0329	379		18	167	5	TRUE	NA	ZMIZ1
NFE2 (34g)	0.0164	364		34	168	5	TRUE	NA	NFE2
STAT1 (94g)	0.0984	186	The global distribution overlaps the partial distributions.	94	174	4	TRUE	NA	STAT1
ZNF384 (16g)	0.0648	634		16	175	4	TRUE	NA	ZNF384
HES6 (123g)	0.0662	203	The global distribution overlaps the partial distributions.	123	180	4	TRUE	NA	HES6
TCFL5 (357g)	0.197	206		357	183	4	TRUE	NA	TCFL5
SOX2 (10g)	0.0165	321	85% (more than 0.75%) of AUC are zero.	10	185	4	TRUE	NA	SOX2
ZNF76 (265g)	0.0466	723	The right distribution is taller.	265	186	4	TRUE	NA	ZNF76
MYBL1 (1540g)	0.0741	1642		1540	191	4	TRUE	NA	MYBL1
TFDP1 (316g)	0.0824	1741		316	193	4	TRUE	NA	TFDP1
SREBF1 (26g)	0.0633	657		26	194	4	TRUE	NA	SREBF1
ZFP64 (51g)	0.0996	379		51	197	4	TRUE	NA	ZFP64
KDM5B (2740g)	0.225	1787	The right distribution is taller.	2740	199	4	TRUE	NA	KDM5B
TBP (30g)	0.127	315	The global distribution overlaps the partial distributions.	30	205	4	TRUE	NA	TBP
ZNF143 (546g)	0.0734	161		546	207	4	TRUE	NA	ZNF143
THAP1 (161g)	0.178	0	The AUC might follow a normal distribution (random gene-set?).	161	209	4	TRUE	NA	THAP1
ELF2 (2770g)	0.0992	2295	The global distribution overlaps the partial distributions.	2770	213	4	TRUE	NA	ELF2
DDIT3 (17g)	0.085	1578		17	215	4	TRUE	NA	DDIT3
ENO1 (14g)	0.495	0	The AUC might follow a normal distribution (random gene-set?).	14	217	4	TRUE	NA	ENO1
EGR3 (20g)	0.146	209	80% (more than 0.75%) of AUC are zero.	20	219	3	TRUE	NA	EGR3
BATF3 (43g)	0.021	209	80% (more than 0.75%) of AUC are zero.	43	221	3	TRUE	NA	BATF3
MAFB (25g)	0.0965	204	85% (more than 0.75%) of AUC are zero.	25	223	3	TRUE	NA	MAFB
BATF (37g)	0.0157	169	86% (more than 0.75%) of AUC are zero.	37	228	3	TRUE	NA	BATF
ZNF467 (11g)	0.0283	162	92% (more than 0.75%) of AUC are zero.	11	230	3	TRUE	NA	ZNF467
RELB (11g)	0.0482	69	93% (more than 0.75%) of AUC are zero.	11	232	3	TRUE	NA	RELB
STAT3 (15g)	0.0378	235	77% (more than 0.75%) of AUC are zero.	15	234	3	TRUE	NA	STAT3
RFX5 (13g)	0.0269	331	78% (more than 0.75%) of AUC are zero.	13	235	3	TRUE	NA	RFX5
VDR (30g)	0.00841	185	89% (more than 0.75%) of AUC are zero.	30	237	3	TRUE	NA	VDR
SPIB (11g)	0.0226	82	95% (more than 0.75%) of AUC are zero.	11	239	3	TRUE	NA	SPIB
ESRRA (12g)	0.0254	81	95% (more than 0.75%) of AUC are zero.	12	241	3	TRUE	NA	ESRRA
HOXD9 (12g)	0.0396	101	93% (more than 0.75%) of AUC are zero.	12	244	3	TRUE	NA	HOXD9
GLI1 (30g)	0.0452	100	83% (more than 0.75%) of AUC are zero.	30	248	3	TRUE	NA	GLI1
MSC (14g)	0.0525	104	90% (more than 0.75%) of AUC are zero.	14	250	3	TRUE	NA	MSC
TCF21 (21g)	0.0571	107	85% (more than 0.75%) of AUC are zero.	21	252	3	TRUE	NA	TCF21
CEBPA (94g)	0.0609	199		94	254	3	TRUE	NA	CEBPA
FOSL2 (41g)	0.0391	221		41	257	3	TRUE	NA	FOSL2
ZBTB7A (79g)	0.0154	225		79	259	3	TRUE	NA	ZBTB7A
BHLHE40 (28g)	0.0457	273		28	261	3	TRUE	NA	BHLHE40
ELF4 (17g)	0.0151	229	88% (more than 0.75%) of AUC are zero.	17	265	3	TRUE	NA	ELF4
SOX11 (28g)	0.0203	456		28	267	3	TRUE	NA	SOX11
TFAP4 (69g)	0.0206	93	77% (more than 0.75%) of AUC are zero.	69	269	3	TRUE	NA	TFAP4
FOXO3 (13g)	0.0343	195	88% (more than 0.75%) of AUC are zero.	13	270	3	TRUE	NA	FOXO3
NFIA (36g)	0.0707	146		36	271	3	TRUE	NA	NFIA
NFIB (101g)	0.0329	124		101	273	3	TRUE	NA	NFIB
TP53 (55g)	0.0185	294		55	275	3	TRUE	NA	TP53
TFE3 (81g)	0.0174	261		81	276	3	TRUE	NA	TFE3
JUN (25g)	0.158	308		25	279	3	TRUE	NA	JUN
IRF2 (73g)	0.0309	288		73	281	3	TRUE	NA	IRF2
ZNF503 (102g)	0.0277	297		102	286	3	TRUE	NA	ZNF503
KLF15 (38g)	0.025	130	83% (more than 0.75%) of AUC are zero.	38	292	3	TRUE	NA	KLF15
ETS1 (31g)	0.0128	266	84% (more than 0.75%) of AUC are zero.	31	295	3	TRUE	NA	ETS1
SALL2 (40g)	0.0173	177	83% (more than 0.75%) of AUC are zero.	40	296	3	TRUE	NA	SALL2
GATA5 (14g)	0.0256	101	94% (more than 0.75%) of AUC are zero.	14	300	3	TRUE	NA	GATA5
MSX2 (20g)	0.031	208	84% (more than 0.75%) of AUC are zero.	20	302	3	TRUE	NA	MSX2
SRY (56g)	0.0213	142	77% (more than 0.75%) of AUC are zero.	56	304	3	TRUE	NA	SRY
TCEAL2 (25g)	0.0282	157	83% (more than 0.75%) of AUC are zero.	25	305	3	TRUE	NA	TCEAL2
MYLK (37g)	0.0617	146		37	308	3	TRUE	NA	MYLK
SOX9 (51g)	0.0296	277		51	310	3	TRUE	NA	SOX9
ZNF189 (25g)	0.0182	203	80% (more than 0.75%) of AUC are zero.	25	312	3	TRUE	NA	ZNF189
ZNF641 (16g)	0.0269	180	87% (more than 0.75%) of AUC are zero.	16	313	3	TRUE	NA	ZNF641
HOXD13 (19g)	0.0116	202	89% (more than 0.75%) of AUC are zero.	19	315	2	TRUE	NA	HOXD13
HOXC11 (61g)	0.0109	307		61	317	2	TRUE	NA	HOXC11
HOXC10 (73g)	0.00967	431		73	319	2	TRUE	NA	HOXC10
HOXC5 (27g)	0.0129	279	83% (more than 0.75%) of AUC are zero.	27	325	2	TRUE	NA	HOXC5
HOXC8 (23g)	0.0167	212	86% (more than 0.75%) of AUC are zero.	23	327	2	TRUE	NA	HOXC8
NKX6-2 (10g)	0.0312	121	94% (more than 0.75%) of AUC are zero.	10	332	2	TRUE	NA	NKX6-2
KLF12 (15g)	0.0217	183	91% (more than 0.75%) of AUC are zero.	15	334	2	TRUE	NA	KLF12
SALL4 (14g)	0.012	218	90% (more than 0.75%) of AUC are zero.	14	335	2	TRUE	NA	SALL4
DBX2 (50g)	0.0138	187	81% (more than 0.75%) of AUC are zero.	50	337	2	TRUE	NA	DBX2
SATB1 (18g)	0.0266	401		18	338	2	TRUE	NA	SATB1
EGR4 (24g)	0.024	197	85% (more than 0.75%) of AUC are zero.	24	339	2	TRUE	NA	EGR4
GATA2 (75g)	0.00782	399		75	343	2	TRUE	NA	GATA2
GCM1 (21g)	0.0221	135	92% (more than 0.75%) of AUC are zero.	21	344	2	TRUE	NA	GCM1
NKX2-5 (15g)	0.011	84	96% (more than 0.75%) of AUC are zero.	15	347	2	TRUE	NA	NKX2-5
PAX7 (31g)	0.00672	151	92% (more than 0.75%) of AUC are zero.	31	349	2	TRUE	NA	PAX7
GLIS1 (15g)	0.0113	117	94% (more than 0.75%) of AUC are zero.	15	353	2	TRUE	NA	GLIS1
ASCL2 (16g)	0.0119	193	91% (more than 0.75%) of AUC are zero.	16	356	2	TRUE	NA	ASCL2
ZNF562 (85g)	0.00325	560		85	357	2	TRUE	NA	ZNF562
ZNF426 (28g)	0.00913	219	87% (more than 0.75%) of AUC are zero.	28	359	2	TRUE	NA	ZNF426
PURA (16g)	0.0228	350	77% (more than 0.75%) of AUC are zero.	16	361	2	TRUE	NA	PURA
POU6F1 (47g)	0.0115	195	84% (more than 0.75%) of AUC are zero.	47	364	2	TRUE	NA	POU6F1
ZSCAN4 (85g)	0.00297	297	81% (more than 0.75%) of AUC are zero.	85	368	2	TRUE	NA	ZSCAN4
ISL1 (53g)	0.0136	82	87% (more than 0.75%) of AUC are zero.	53	371	2	TRUE	NA	ISL1
ZNF235 (55g)	0.00501	282	83% (more than 0.75%) of AUC are zero.	55	377	2	TRUE	NA	ZNF235
TEAD3 (14g)	0.0204	167	89% (more than 0.75%) of AUC are zero.	14	378	2	TRUE	NA	TEAD3
ZNF444 (28g)	0.0186	102	87% (more than 0.75%) of AUC are zero.	28	379	2	TRUE	NA	ZNF444
ZNF776 (20g)	0.0112	281	84% (more than 0.75%) of AUC are zero.	20	381	2	TRUE	NA	ZNF776
SIX2 (21g)	0.00632	141	93% (more than 0.75%) of AUC are zero.	21	384	2	TRUE	NA	SIX2
SIX4 (16g)	0.013	151	93% (more than 0.75%) of AUC are zero.	16	386	2	TRUE	NA	SIX4
HOXB5 (11g)	0.0145	161	92% (more than 0.75%) of AUC are zero.	11	387	2	TRUE	NA	HOXB5
HOXB7 (10g)	0.0211	163	92% (more than 0.75%) of AUC are zero.	10	388	2	TRUE	NA	HOXB7
HOXC9 (12g)	0.0236	212	88% (more than 0.75%) of AUC are zero.	12	390	2	TRUE	NA	HOXC9
POU3F3 (10g)	0.00912	49	98% (more than 0.75%) of AUC are zero.	10	392	2	TRUE	NA	POU3F3
TLX1 (13g)	0.0124	82	96% (more than 0.75%) of AUC are zero.	13	394	2	TRUE	NA	TLX1
OTX1 (10g)	0.0102	54	97% (more than 0.75%) of AUC are zero.	10	396	2	TRUE	NA	OTX1
HES5 (23g)	0.0147	123	91% (more than 0.75%) of AUC are zero.	23	398	2	TRUE	NA	HES5
HOXD1 (10g)	0.0184	68	96% (more than 0.75%) of AUC are zero.	10	400	2	TRUE	NA	HOXD1
HOXB13 (20g)	0.0228	33	95% (more than 0.75%) of AUC are zero.	20	402	2	TRUE	NA	HOXB13
PITX1 (19g)	0.00864	110	94% (more than 0.75%) of AUC are zero.	19	404	2	TRUE	NA	PITX1
ESR1 (14g)	0.0144	69	96% (more than 0.75%) of AUC are zero.	14	406	2	TRUE	NA	ESR1
ALX1 (12g)	0.0148	37	97% (more than 0.75%) of AUC are zero.	12	411	2	TRUE	NA	ALX1
TBX20 (12g)	0.00712	34	98% (more than 0.75%) of AUC are zero.	12	413	2	TRUE	NA	TBX20
TBX5 (25g)	0.00403	117	95% (more than 0.75%) of AUC are zero.	25	415	2	TRUE	NA	TBX5
ZNF844 (24g)	0.00769	264	85% (more than 0.75%) of AUC are zero.	24	420	2	TRUE	NA	ZNF844
PAX9 (13g)	0.0149	60	97% (more than 0.75%) of AUC are zero.	13	421	2	TRUE	NA	PAX9
ZNF695 (11g)	0.0223	125	93% (more than 0.75%) of AUC are zero.	11	424	2	TRUE	NA	ZNF695
MZF1 (34g)	0.0116	159	86% (more than 0.75%) of AUC are zero.	34	426	2	TRUE	NA	MZF1
FIGLA (19g)	0.0102	77	96% (more than 0.75%) of AUC are zero.	19	434	2	TRUE	NA	FIGLA
ZNF497 (11g)	0.0087	53	97% (more than 0.75%) of AUC are zero.	11	438	2	TRUE	NA	ZNF497
ZNF596 (13g)	0.0385	586		13	439	2	TRUE	NA	ZNF596
FOSL1 (16g)	0.0169	112	93% (more than 0.75%) of AUC are zero.	16	441	2	TRUE	NA	FOSL1
ZNF121 (11g)	0.0172	83	96% (more than 0.75%) of AUC are zero.	11	443	2	TRUE	NA	ZNF121
ZNF354C (11g)	0.00874	55	98% (more than 0.75%) of AUC are zero.	11	448	2	TRUE	NA	ZNF354C
ISL2 (20g)	0.0144	95	94% (more than 0.75%) of AUC are zero.	20	451	2	TRUE	NA	ISL2
NANOG (19g)	0.00635	152	94% (more than 0.75%) of AUC are zero.	19	456	2	TRUE	NA	NANOG
POU5F1 (17g)	0.0144	106	94% (more than 0.75%) of AUC are zero.	17	457	2	TRUE	NA	POU5F1
PAX5 (11g)	0.00991	72	97% (more than 0.75%) of AUC are zero.	11	461	2	TRUE	NA	PAX5
NR1I2 (18g)	0.022	34	96% (more than 0.75%) of AUC are zero.	18	463	2	TRUE	NA	NR1I2
HOXA13 (43g)	0.00353	129	93% (more than 0.75%) of AUC are zero.	43	465	2	TRUE	NA	HOXA13
ELF3 (18g)	0.0272	374	76% (more than 0.75%) of AUC are zero.	18	470	2	TRUE	NA	ELF3
GRHL1 (18g)	0.00942	100	94% (more than 0.75%) of AUC are zero.	18	472	2	TRUE	NA	GRHL1
ZNF622 (22g)	0.0263	414		22	474	2	TRUE	NA	ZNF622
HINFP (21g)	0.0425	513		21	477	2	TRUE	NA	HINFP
TLX2 (12g)	0.0175	104	94% (more than 0.75%) of AUC are zero.	12	479	2	TRUE	NA	TLX2
NR1H4 (26g)	0.0138	227	85% (more than 0.75%) of AUC are zero.	26	481	2	TRUE	NA	NR1H4
ZNF75A (13g)	0.0159	160	91% (more than 0.75%) of AUC are zero.	13	488	2	TRUE	NA	ZNF75A
TCEAL6 (452g)	0.0271	344		452	492	1	TRUE	NA	TCEAL6
GATA4 (147g)	0.0305	168		147	495	1	TRUE	NA	GATA4
WT1 (214g)	0.0283	224		214	497	1	TRUE	NA	WT1
IRF7 (267g)	0.0372	196		267	500	1	TRUE	NA	IRF7
PRDM1 (281g)	0.0688	219		281	501	1	TRUE	NA	PRDM1
NFKB1 (971g)	0.0619	266		971	504	1	TRUE	NA	NFKB1
TCF7L1 (386g)	0.0257	370		386	507	1	TRUE	NA	TCF7L1
ELF1 (1127g)	0.0662	239		1127	510	1	TRUE	NA	ELF1
STAT6 (109g)	0.0264	273		109	512	1	TRUE	NA	STAT6
ZBTB7B (153g)	0.00586	428		153	514	1	TRUE	NA	ZBTB7B
RARA (297g)	0.00992	492		297	516	1	TRUE	NA	RARA
STAT2 (313g)	0.0325	229		313	523	1	TRUE	NA	STAT2
BCL3 (243g)	0.0476	221		243	525	1	TRUE	NA	BCL3
IKZF1 (537g)	0.0532	194		537	527	1	TRUE	NA	IKZF1
SPI1 (1012g)	0.0657	205		1012	529	1	TRUE	NA	SPI1
IRF5 (569g)	0.0624	201		569	531	1	TRUE	NA	IRF5
ETV5 (437g)	0.0195	430		437	534	1	TRUE	NA	ETV5
KLF3 (438g)	0.0612	317		438	539	1	TRUE	NA	KLF3
KLF2 (724g)	0.0978	303		724	541	1	TRUE	NA	KLF2
KLF6 (314g)	0.08	303		314	543	1	TRUE	NA	KLF6
IRF8 (744g)	0.0695	212		744	545	1	TRUE	NA	IRF8
RUNX1 (716g)	0.0759	235		716	547	1	TRUE	NA	RUNX1
ETS2 (1291g)	0.0966	284		1291	549	1	TRUE	NA	ETS2
FLI1 (1079g)	0.0814	254		1079	551	1	TRUE	NA	FLI1
EGR1 (74g)	0.121	286		74	552	1	TRUE	NA	EGR1
IRF9 (528g)	0.0621	305		528	554	1	TRUE	NA	IRF9
GLIS2 (171g)	0.0121	317		171	558	1	TRUE	NA	GLIS2
SREBF2 (183g)	0.0232	323		183	560	1	TRUE	NA	SREBF2
NFKB2 (365g)	0.0613	210		365	563	1	TRUE	NA	NFKB2
IRF4 (169g)	0.0231	234		169	566	1	TRUE	NA	IRF4
MEF2D (78g)	0.0319	410		78	568	1	TRUE	NA	MEF2D
ZNF84 (262g)	0.0171	541		262	570	1	TRUE	NA	ZNF84
NFIC (622g)	0.0332	483		622	579	1	TRUE	NA	NFIC
CEBPB (216g)	0.0869	252		216	582	1	TRUE	NA	CEBPB
CEBPD (172g)	0.133	286		172	584	1	TRUE	NA	CEBPD
ATF3 (365g)	0.102	276		365	588	1	TRUE	NA	ATF3
FOSB (232g)	0.106	290		232	589	1	TRUE	NA	FOSB
FOS (234g)	0.046	633		234	590	1	TRUE	NA	FOS
JUNB (239g)	0.105	291		239	592	1	TRUE	NA	JUNB
GATA3 (188g)	0.0116	432		188	595	1	TRUE	NA	GATA3
MLXIP (16g)	0.0584	524		16	597	1	TRUE	NA	MLXIP
CHD1 (12g)	0.163	358		12	599	1	TRUE	NA	CHD1
JUND (61g)	0.123	303		61	604	1	TRUE	NA	JUND
SP2 (61g)	0.0193	547		61	606	1	TRUE	NA	SP2
RBBP5 (199g)	0.0246	511		199	608	1	TRUE	NA	RBBP5
MXI1 (480g)	0.0368	814		480	611	1	TRUE	NA	MXI1
KLF10 (429g)	0.0791	327		429	614	1	TRUE	NA	KLF10
SMAD5 (58g)	0.0628	637		58	615	1	TRUE	NA	SMAD5
CTCF (258g)	0.0482	566		258	619	1	TRUE	NA	CTCF
SP3 (557g)	0.0696	519		557	622	1	TRUE	NA	SP3
KAT2A (173g)	0.0548	316		173	625	1	TRUE	NA	KAT2A
RELA (45g)	0.0341	534		45	627	1	TRUE	NA	RELA
USF2 (167g)	0.141	175		167	628	1	TRUE	NA	USF2
REL (994g)	0.0411	986		994	632	1	TRUE	NA	REL
HSF2 (41g)	0.0565	2232		41	634	1	TRUE	NA	HSF2
CRX (44g)	0.0278	539		44	636	1	TRUE	NA	CRX
E2F1 (814g)	0.0325	648		814	638	1	TRUE	NA	E2F1
E2F6 (407g)	0.0861	263		407	640	1	TRUE	NA	E2F6
HMGA1 (365g)	0.066	1046		365	641	1	TRUE	NA	HMGA1
YY2 (211g)	0.0588	1004		211	644	1	TRUE	NA	YY2
CTCFL (880g)	0.101	693		880	647	1	TRUE	NA	CTCFL
MYOD1 (98g)	0.00505	439		98	652	1	TRUE	NA	MYOD1
TAF1 (19g)	0.0186	694		19	656	1	TRUE	NA	TAF1
PBX3 (44g)	0.0292	563		44	657	1	TRUE	NA	PBX3
POU2F1 (159g)	0.0502	531		159	660	1	TRUE	NA	POU2F1
TFAP2A (179g)	0.00923	372		179	671	1	TRUE	NA	TFAP2A
TEAD1 (22g)	0.0501	364		22	672	1	TRUE	NA	TEAD1
ZNF711 (53g)	0.0357	416		53	673	1	TRUE	NA	ZNF711
MECP2 (15g)	0.0993	438		15	674	1	TRUE	NA	MECP2

## Sheet: ClassI_TFs
regulon	threshold	nCellsAssigned	AUCellComment	nGenes	clusteringOrder	clusterGroup	onlyNonDuplicatedExtended	personalNotes	TF
MYBL1_extended (1914g)	0.346	0		1914	2	9	FALSE	NA	MYBL1
SUPT20H_extended (3929g)	0.591	0	The AUC might follow a normal distribution (random gene-set?). The right distribution is taller.	3929	4	9	TRUE	NA	SUPT20H
KDM5B_extended (5940g)	0.753	0	The global distribution overlaps the partial distributions.	5940	6	9	FALSE	NA	KDM5B
EZH2_extended (5651g)	0.536	410		5651	7	9	FALSE	NA	EZH2
FOXG1_extended (23g)	0.21	125		23	9	9	TRUE	NA	FOXG1
SREBF1_extended (3327g)	0.281	155		3327	10	9	FALSE	NA	SREBF1
TCFL5_extended (499g)	0.329	107		499	12	9	FALSE	NA	TCFL5
NFYA_extended (1540g)	0.199	37		1540	14	9	FALSE	NA	NFYA
ZBTB17_extended (877g)	0.195	0	The AUC might follow a normal distribution (random gene-set?).	877	17	9	TRUE	NA	ZBTB17
CEBPZ_extended (2669g)	0.234	160		2669	18	9	TRUE	NA	CEBPZ
ELF2_extended (3465g)	0.286	228		3465	19	9	FALSE	NA	ELF2
GTF2F1_extended (2937g)	0.331	0	The AUC might follow a normal distribution (random gene-set?).	2937	21	9	FALSE	NA	GTF2F1
RFX5_extended (971g)	0.0977	240		971	23	9	FALSE	NA	RFX5
TBP_extended (239g)	0.268	0	The AUC might follow a normal distribution (random gene-set?).	239	25	8	FALSE	NA	TBP
RFX2_extended (4684g)	0.424	265		4684	26	8	FALSE	NA	RFX2
OVOL1_extended (2779g)	0.272	242		2779	28	8	FALSE	NA	OVOL1
YBX1_extended (3916g)	0.25	494		3916	30	8	FALSE	NA	YBX1
NELFE_extended (4526g)	0.393	274		4526	32	8	TRUE	NA	NELFE
RFX4_extended (1808g)	0.245	347		1808	33	8	FALSE	NA	RFX4
ZFHX2_extended (16g)	0.0843	261		16	35	8	TRUE	NA	ZFHX2
ZFP64_extended (904g)	0.132	209		904	36	8	FALSE	NA	ZFP64
OVOL2_extended (420g)	0.17	195		420	38	8	FALSE	NA	OVOL2
HSF1_extended (15g)	0.659	0	The AUC might follow a normal distribution (random gene-set?).	15	40	8	TRUE	NA	HSF1
ELK4_extended (1951g)	0.162	244		1951	43	8	FALSE	NA	ELK4
SOX30_extended (2056g)	0.196	120		2056	44	8	FALSE	NA	SOX30
RFX3_extended (2222g)	0.115	141		2222	45	8	FALSE	NA	RFX3
SOX5_extended (238g)	0.0962	343		238	47	8	TRUE	NA	SOX5
CREM_extended (3679g)	0.316	116		3679	48	8	FALSE	NA	CREM
NR1H3_extended (27g)	0.0441	414		27	50	8	TRUE	NA	NR1H3
NFATC1_extended (105g)	0.0434	291		105	51	8	TRUE	NA	NFATC1
POU4F2_extended (108g)	0.0192	231		108	52	8	TRUE	NA	POU4F2
SOX18_extended (86g)	0.0391	195		86	53	8	TRUE	NA	SOX18
FOXJ1_extended (18g)	0.113	67		18	54	8	TRUE	NA	FOXJ1
ZNF274_extended (701g)	0.0774	0	The AUC might follow a normal distribution (random gene-set?).	701	55	8	FALSE	NA	ZNF274
NFATC4_extended (18g)	0.0514	310		18	57	8	TRUE	NA	NFATC4
PKNOX1_extended (15g)	0.0673	285		15	58	8	FALSE	NA	PKNOX1
MEF2A_extended (11g)	0.217	55	The global distribution overlaps the partial distributions.	11	60	7	TRUE	NA	MEF2A
BRCA1_extended (3309g)	0.356	381	The right distribution is taller.	3309	61	7	FALSE	NA	BRCA1
SMARCC2_extended (472g)	0.169	273	The right distribution is taller.	472	63	7	FALSE	NA	SMARCC2
SIN3A_extended (3622g)	0.483	0	The global distribution overlaps the partial distributions.	3622	65	7	FALSE	NA	SIN3A
SUZ12_extended (2286g)	0.441	0	The global distribution overlaps the partial distributions.	2286	67	7	TRUE	NA	SUZ12
POLR2A_extended (4016g)	0.189	966	The right distribution is taller.	4016	68	7	FALSE	NA	POLR2A
BCLAF1_extended (4567g)	0.595	0	The right distribution is taller.	4567	70	7	FALSE	NA	BCLAF1
E2F4_extended (691g)	0.0522	828		691	72	7	TRUE	NA	E2F4
GABPA_extended (1928g)	0.1	654		1928	73	7	FALSE	NA	GABPA
ATF6B_extended (135g)	0.119	0	The AUC might follow a normal distribution (random gene-set?). The global distribution overlaps the partial distributions.	135	75	7	TRUE	NA	ATF6B
NFYB_extended (117g)	0.0998	192		117	76	7	FALSE	NA	NFYB
ARNT_extended (37g)	0.0746	64	The global distribution overlaps the partial distributions.	37	77	7	TRUE	NA	ARNT
CBX7_extended (98g)	0.0229	166	The global distribution overlaps the partial distributions.	98	78	7	TRUE	NA	CBX7
RXRB_extended (294g)	0.0277	107	The global distribution overlaps the partial distributions.	294	79	7	FALSE	NA	RXRB
IRF3_extended (162g)	0.0637	105	The global distribution overlaps the partial distributions.	162	82	7	TRUE	NA	IRF3
BRF1_extended (652g)	0.0776	37		652	83	7	FALSE	NA	BRF1
CNOT3_extended (405g)	0.0963	46		405	85	7	TRUE	NA	CNOT3
SP3_extended (1520g)	0.111	137		1520	86	7	TRUE	NA	SP3
CTCF_extended (1127g)	0.151	22		1127	87	7	FALSE	NA	CTCF
EP300_extended (803g)	0.276	0	The AUC might follow a normal distribution (random gene-set?). The global distribution overlaps the partial distributions.	803	88	7	TRUE	NA	EP300
ZFHX3_extended (21g)	0.0219	190		21	89	7	TRUE	NA	ZFHX3
ZXDC_extended (29g)	0.0225	208		29	90	7	FALSE	NA	ZXDC
CEBPG_extended (15g)	0.329	1	The AUC might follow a normal distribution (random gene-set?). The global distribution overlaps the partial distributions.	15	92	7	FALSE	NA	CEBPG
PSMD12_extended (56g)	0.628	0	The global distribution overlaps the partial distributions.	56	94	7	TRUE	NA	PSMD12
GABPB1_extended (1083g)	0.0452	798	The AUC might follow a normal distribution (random gene-set?).	1083	96	7	TRUE	NA	GABPB1
TAF7_extended (4825g)	0.312	870	The right distribution is taller.	4825	97	7	TRUE	NA	TAF7
HDAC2_extended (3998g)	0.269	799		3998	98	7	TRUE	NA	HDAC2
RELA_extended (1552g)	0.199	0	The AUC might follow a normal distribution (random gene-set?). The right distribution is taller.	1552	100	7	FALSE	NA	RELA
THAP11_extended (501g)	0.0549	815		501	101	7	FALSE	NA	THAP11
SMARCB1_extended (14g)	0.0983	14		14	102	7	TRUE	NA	SMARCB1
ATF4_extended (57g)	0.0932	1131	The right distribution is taller.	57	103	7	FALSE	NA	ATF4
CRX_extended (87g)	0.0499	270		87	107	6	FALSE	NA	CRX
PBX3_extended (183g)	0.0706	210		183	109	6	TRUE	NA	PBX3
ZFY_extended (340g)	0.235	0	The AUC might follow a normal distribution (random gene-set?).	340	111	6	FALSE	NA	ZFY
HDAC6_extended (1173g)	0.163	735	The AUC might follow a normal distribution (random gene-set?).	1173	113	6	TRUE	NA	HDAC6
SMC3_extended (145g)	0.17	602		145	114	6	TRUE	NA	SMC3
CTCFL_extended (1143g)	0.124	658		1143	115	6	FALSE	NA	CTCFL
PHF8_extended (1017g)	0.125	536		1017	117	6	FALSE	NA	PHF8
HSF2_extended (115g)	0.123	789		115	118	6	FALSE	NA	HSF2
EMX2_extended (62g)	0.0329	102		62	120	6	TRUE	NA	EMX2
POU2F2_extended (49g)	0.0338	277		49	121	6	TRUE	NA	POU2F2
HESX1_extended (17g)	0.0654	214		17	123	6	TRUE	NA	HESX1
HIF1A_extended (11g)	0.258	84		11	124	6	FALSE	NA	HIF1A
HOXB4_extended (26g)	0.0204	188		26	127	6	TRUE	NA	HOXB4
HOXB3_extended (13g)	0.0444	171		13	130	6	TRUE	NA	HOXB3
SPIB_extended (96g)	0.0089	228		96	131	6	FALSE	NA	SPIB
HOXD13_extended (84g)	0.00542	215		84	133	6	FALSE	NA	HOXD13
HOXC4_extended (40g)	0.0147	183		40	134	6	TRUE	NA	HOXC4
HOXB7_extended (103g)	0.0131	234		103	135	6	FALSE	NA	HOXB7
HOXC11_extended (166g)	0.0286	245		166	137	6	FALSE	NA	HOXC11
HOXC10_extended (241g)	0.0424	63		241	140	6	FALSE	NA	HOXC10
HOXC6_extended (69g)	0.0336	231		69	142	6	TRUE	NA	HOXC6
HOXC9_extended (221g)	0.0191	278		221	143	6	FALSE	NA	HOXC9
HOXC8_extended (128g)	0.0252	229		128	144	6	TRUE	NA	HOXC8
HOXC5_extended (96g)	0.0448	269		96	145	6	TRUE	NA	HOXC5
HOXB6_extended (85g)	0.0171	203		85	146	6	FALSE	NA	HOXB6
HOXB8_extended (93g)	0.0155	210		93	147	6	FALSE	NA	HOXB8
HOXB5_extended (82g)	0.0304	167		82	148	6	FALSE	NA	HOXB5
VEZF1_extended (35g)	0.237	1	The AUC might follow a normal distribution (random gene-set?). The global distribution overlaps the partial distributions.	35	151	5	TRUE	NA	VEZF1
CLOCK_extended (20g)	0.422	1	The AUC might follow a normal distribution (random gene-set?).	20	152	5	TRUE	NA	CLOCK
NR6A1_extended (20g)	0.208	24		20	153	5	TRUE	NA	NR6A1
TCF12_extended (32g)	0.17	1	The AUC might follow a normal distribution (random gene-set?). The global distribution overlaps the partial distributions.	32	154	5	TRUE	NA	TCF12
REST_extended (2780g)	0.39	0	The AUC might follow a normal distribution (random gene-set?). The global distribution overlaps the partial distributions.	2780	155	5	FALSE	NA	REST
SMARCA4_extended (4903g)	0.418	298	The right distribution is taller.	4903	156	5	FALSE	NA	SMARCA4
MAZ_extended (3542g)	0.487	0	The AUC might follow a normal distribution (random gene-set?).	3542	157	5	TRUE	NA	MAZ
YY1_extended (3747g)	0.173	1133	The global distribution overlaps the partial distributions.	3747	158	5	FALSE	NA	YY1
ZNF281_extended (136g)	0.426	0	The AUC might follow a normal distribution (random gene-set?).	136	161	5	TRUE	NA	ZNF281
TRIM28_extended (654g)	0.193	249		654	163	5	TRUE	NA	TRIM28
SETDB1_extended (601g)	0.103	101		601	164	5	FALSE	NA	SETDB1
SAP30_extended (118g)	0.238	0	The AUC might follow a normal distribution (random gene-set?).	118	166	5	TRUE	NA	SAP30
RCOR1_extended (1772g)	0.319	0	The AUC might follow a normal distribution (random gene-set?).	1772	167	5	TRUE	NA	RCOR1
KDM5A_extended (4466g)	0.386	294	The right distribution is taller.	4466	168	5	FALSE	NA	KDM5A
BDP1_extended (1613g)	0.338	0	The AUC might follow a normal distribution (random gene-set?). The right distribution is taller.	1613	169	5	TRUE	NA	BDP1
SP2_extended (209g)	0.0207	86	The global distribution overlaps the partial distributions.	209	172	5	TRUE	NA	SP2
SP1_extended (302g)	0.0804	27		302	173	5	FALSE	NA	SP1
KLF10_extended (82g)	0.0988	58		82	175	5	TRUE	NA	KLF10
BACH1_extended (144g)	0.0635	27		144	176	5	FALSE	NA	BACH1
ATF2_extended (1085g)	0.13	2	The AUC might follow a normal distribution (random gene-set?). The global distribution overlaps the partial distributions.	1085	177	5	FALSE	NA	ATF2
WRNIP1_extended (846g)	0.106	40		846	179	5	TRUE	NA	WRNIP1
CUX1_extended (150g)	0.0328	121	The global distribution overlaps the partial distributions.	150	180	5	FALSE	NA	CUX1
MAX_extended (401g)	0.101	0	The AUC might follow a normal distribution (random gene-set?). The global distribution overlaps the partial distributions.	401	182	5	FALSE	NA	MAX
PAX3_extended (21g)	0.0155	138	79% (more than 0.75%) of AUC are zero.	21	184	5	FALSE	NA	PAX3
NFE2L2_extended (220g)	0.122	60		220	187	5	TRUE	NA	NFE2L2
STAT1_extended (1231g)	0.0905	325		1231	188	5	FALSE	NA	STAT1
CHD2_extended (1232g)	0.18	0	The AUC might follow a normal distribution (random gene-set?).	1232	189	5	FALSE	NA	CHD2
FOXM1_extended (38g)	0.0874	181		38	191	5	FALSE	NA	FOXM1
ZNF143_extended (1168g)	0.147	0	The AUC might follow a normal distribution (random gene-set?). The global distribution overlaps the partial distributions.	1168	193	5	FALSE	NA	ZNF143
VAX1_extended (22g)	0.00884	1069	The global distribution overlaps the partial distributions.	22	196	5	TRUE	NA	VAX1
NR3C1_extended (21g)	0.0332	229		21	198	4	FALSE	NA	NR3C1
EN1_extended (84g)	0.00159	1202	The global distribution overlaps the partial distributions.	84	200	4	TRUE	NA	EN1
KLF4_extended (27g)	0.0769	130		27	201	4	TRUE	NA	KLF4
FOXP1_extended (156g)	0.0561	163		156	202	4	TRUE	NA	FOXP1
CREB1_extended (3076g)	0.116	149		3076	203	4	FALSE	NA	CREB1
SRF_extended (245g)	0.0373	43		245	205	4	TRUE	NA	SRF
DLX6_extended (48g)	0.0306	145		48	206	4	TRUE	NA	DLX6
SOX17_extended (166g)	0.00652	171		166	207	4	TRUE	NA	SOX17
ISL1_extended (81g)	0.0136	190		81	208	4	FALSE	NA	ISL1
TCF4_extended (16g)	0.0563	169		16	209	4	TRUE	NA	TCF4
PBX1_extended (49g)	0.0329	160		49	210	4	FALSE	NA	PBX1
KLF9_extended (228g)	0.05	218		228	212	4	FALSE	NA	KLF9
FOXN3_extended (88g)	0.0599	238		88	215	4	TRUE	NA	FOXN3
ATF5_extended (1655g)	0.0926	146		1655	216	4	TRUE	NA	ATF5
HMGB3_extended (166g)	0.0808	94		166	217	4	TRUE	NA	HMGB3
HMGN3_extended (14g)	0.122	247		14	218	4	TRUE	NA	HMGN3
BBX_extended (16g)	0.191	297		16	219	4	TRUE	NA	BBX
MEF2C_extended (831g)	0.0716	192		831	221	4	FALSE	NA	MEF2C
IRF1_extended (1071g)	0.0522	86		1071	222	4	FALSE	NA	IRF1
ARID3A_extended (57g)	0.0371	163		57	224	4	FALSE	NA	ARID3A
GATA2_extended (106g)	0.0509	137		106	227	4	FALSE	NA	GATA2
GATA1_extended (88g)	0.0157	27	76% (more than 0.75%) of AUC are zero.	88	229	4	FALSE	NA	GATA1
MEIS1_extended (14g)	0.0235	41	94% (more than 0.75%) of AUC are zero.	14	231	4	FALSE	NA	MEIS1
TBX1_extended (32g)	0.0218	55	76% (more than 0.75%) of AUC are zero.	32	233	4	TRUE	NA	TBX1
GLIS3_extended (18g)	0.0125	128	84% (more than 0.75%) of AUC are zero.	18	234	4	FALSE	NA	GLIS3
TBX4_extended (49g)	0.0108	52	86% (more than 0.75%) of AUC are zero.	49	236	4	TRUE	NA	TBX4
RORA_extended (11g)	0.0345	154	76% (more than 0.75%) of AUC are zero.	11	237	4	TRUE	NA	RORA
TBR1_extended (87g)	0.0211	50		87	238	4	TRUE	NA	TBR1
ZMIZ1_extended (34g)	0.023	103		34	239	4	TRUE	NA	ZMIZ1
NR1H4_extended (62g)	0.0163	73		62	240	4	FALSE	NA	NR1H4
KLF16_extended (22g)	0.0164	184		22	241	4	TRUE	NA	KLF16
SOX6_extended (23g)	0.0229	153		23	242	4	FALSE	NA	SOX6
ESRRB_extended (11g)	0.0216	35	95% (more than 0.75%) of AUC are zero.	11	245	4	TRUE	NA	ESRRB
LHX4_extended (88g)	0.0176	58		88	246	4	TRUE	NA	LHX4
TRPS1_extended (21g)	0.0292	80	86% (more than 0.75%) of AUC are zero.	21	247	4	TRUE	NA	TRPS1
PGR_extended (84g)	0.0238	106		84	249	4	TRUE	NA	PGR
EVX1_extended (146g)	0.0153	74		146	251	4	FALSE	NA	EVX1
TGIF2LY_extended (14g)	0.0229	159	77% (more than 0.75%) of AUC are zero.	14	252	4	TRUE	NA	TGIF2LY
RUNX2_extended (17g)	0.0507	122	77% (more than 0.75%) of AUC are zero.	17	253	4	FALSE	NA	RUNX2
NR2C2_extended (164g)	0.0529	1	The AUC might follow a normal distribution (random gene-set?). The global distribution overlaps the partial distributions.	164	255	4	FALSE	NA	NR2C2
MAFA_extended (15g)	0.0291	83	85% (more than 0.75%) of AUC are zero.	15	257	4	TRUE	NA	MAFA
TEAD2_extended (35g)	0.00865	192		35	258	4	FALSE	NA	TEAD2
MAF_extended (23g)	0.059	94		23	260	3	TRUE	NA	MAF
EGR1_extended (41g)	0.0951	76		41	263	3	TRUE	NA	EGR1
ATF3_extended (231g)	0.06	69		231	264	3	FALSE	NA	ATF3
IRF2_extended (441g)	0.021	78		441	266	3	FALSE	NA	IRF2
CEBPD_extended (143g)	0.0666	72		143	268	3	TRUE	NA	CEBPD
IRF9_extended (922g)	0.0744	68		922	269	3	FALSE	NA	IRF9
FOS_extended (385g)	0.0834	90		385	272	3	FALSE	NA	FOS
FOSB_extended (243g)	0.0974	69		243	273	3	FALSE	NA	FOSB
JUN_extended (455g)	0.0746	74		455	274	3	FALSE	NA	JUN
JUNB_extended (509g)	0.0931	67		509	275	3	FALSE	NA	JUNB
MYC_extended (296g)	0.0609	69		296	278	3	TRUE	NA	MYC
MAFF_extended (62g)	0.0347	72		62	279	3	TRUE	NA	MAFF
KLF2_extended (30g)	0.0719	74		30	280	3	TRUE	NA	KLF2
GATA6_extended (237g)	0.0302	76		237	281	3	FALSE	NA	GATA6
EGR3_extended (228g)	0.0283	72		228	282	3	FALSE	NA	EGR3
GATA5_extended (332g)	0.0351	76		332	283	3	FALSE	NA	GATA5
WT1_extended (471g)	0.0441	81		471	285	3	FALSE	NA	WT1
EGR2_extended (899g)	0.0388	84		899	286	3	FALSE	NA	EGR2
KLF3_extended (146g)	0.0461	106		146	288	3	TRUE	NA	KLF3
FOXO3_extended (642g)	0.0747	73		642	291	3	TRUE	NA	FOXO3
GATA4_extended (717g)	0.0497	78		717	292	3	FALSE	NA	GATA4
IRF7_extended (364g)	0.0147	94		364	294	3	FALSE	NA	IRF7
NFIB_extended (195g)	0.0476	111		195	296	3	FALSE	NA	NFIB
SP5_extended (308g)	0.00867	146		308	298	3	TRUE	NA	SP5
FOXP4_extended (631g)	0.0219	216		631	299	3	TRUE	NA	FOXP4
TCF7L1_extended (541g)	0.0208	151		541	300	3	FALSE	NA	TCF7L1
DMRT3_extended (33g)	0.0522	225		33	302	3	TRUE	NA	DMRT3
RFX1_extended (698g)	0.0872	1	The AUC might follow a normal distribution (random gene-set?).	698	304	3	FALSE	NA	RFX1
RREB1_extended (31g)	0.0311	269		31	306	3	FALSE	NA	RREB1
TCF3_extended (146g)	0.0225	130		146	308	3	FALSE	NA	TCF3
FOXJ2_extended (75g)	0.017	180		75	310	3	FALSE	NA	FOXJ2
MAFG_extended (321g)	0.0405	121		321	313	3	FALSE	NA	MAFG
ZEB1_extended (847g)	0.045	155	The global distribution overlaps the partial distributions.	847	314	3	TRUE	NA	ZEB1
RAD21_extended (3436g)	0.191	130		3436	315	3	TRUE	NA	RAD21
FOXO1_extended (185g)	0.0674	119	The global distribution overlaps the partial distributions.	185	316	3	FALSE	NA	FOXO1
NFKB1_extended (338g)	0.0233	137		338	318	3	FALSE	NA	NFKB1
SPR_extended (473g)	0.026	190		473	320	3	TRUE	NA	SPR
AKR1A1_extended (793g)	0.0438	188		793	321	3	FALSE	NA	AKR1A1
ELF1_extended (405g)	0.0307	77		405	324	3	FALSE	NA	ELF1
UBTF_extended (1081g)	0.0753	232		1081	325	3	TRUE	NA	UBTF
RBBP5_extended (1225g)	0.0709	205		1225	326	3	FALSE	NA	RBBP5
PATZ1_extended (965g)	0.0475	191		965	328	3	TRUE	NA	PATZ1
SOX4_extended (1075g)	0.0997	207		1075	329	3	TRUE	NA	SOX4
DMRT1_extended (1543g)	0.119	204		1543	330	3	TRUE	NA	DMRT1
ESX1_extended (966g)	0.0708	217		966	331	3	TRUE	NA	ESX1
E2F1_extended (1145g)	0.0171	891		1145	334	3	FALSE	NA	E2F1
E2F6_extended (1520g)	0.174	121		1520	336	3	FALSE	NA	E2F6
ZFX_extended (612g)	0.0737	523		612	339	3	TRUE	NA	ZFX
YY2_extended (49g)	0.0702	319		49	341	3	TRUE	NA	YY2
TAF1_extended (235g)	0.0314	206		235	343	3	TRUE	NA	TAF1
MXI1_extended (767g)	0.0827	56		767	344	3	FALSE	NA	MXI1
SREBF2_extended (378g)	0.0521	98		378	346	3	FALSE	NA	SREBF2
TBL1XR1_extended (183g)	0.114	172		183	348	3	TRUE	NA	TBL1XR1
USF2_extended (458g)	0.0461	613		458	349	3	FALSE	NA	USF2
HCFC1_extended (1120g)	0.0924	605		1120	350	3	TRUE	NA	HCFC1
POU2F1_extended (907g)	0.0611	394		907	351	3	FALSE	NA	POU2F1
TFAP2A_extended (181g)	0.0741	2		181	352	3	FALSE	NA	TFAP2A
XBP1_extended (137g)	0.0436	714		137	354	3	FALSE	NA	XBP1
IRF6_extended (14g)	0.0174	103	83% (more than 0.75%) of AUC are zero.	14	356	2	FALSE	NA	IRF6
NR2F1_extended (27g)	0.041	29	84% (more than 0.75%) of AUC are zero.	27	358	2	TRUE	NA	NR2F1
MEOX2_extended (13g)	0.0376	41	90% (more than 0.75%) of AUC are zero.	13	359	2	TRUE	NA	MEOX2
MSC_extended (53g)	0.0504	35		53	360	2	FALSE	NA	MSC
TCF21_extended (62g)	0.0484	35		62	362	2	FALSE	NA	TCF21
NR2F2_extended (56g)	0.0451	37		56	365	2	FALSE	NA	NR2F2
RXRG_extended (18g)	0.024	53	90% (more than 0.75%) of AUC are zero.	18	367	2	TRUE	NA	RXRG
ZNF358_extended (13g)	0.0343	35	94% (more than 0.75%) of AUC are zero.	13	368	2	TRUE	NA	ZNF358
KLF8_extended (24g)	0.0269	25	86% (more than 0.75%) of AUC are zero.	24	369	2	TRUE	NA	KLF8
GLI1_extended (14g)	0.042	21	95% (more than 0.75%) of AUC are zero.	14	370	2	TRUE	NA	GLI1
LHX9_extended (12g)	0.0427	28	96% (more than 0.75%) of AUC are zero.	12	371	2	TRUE	NA	LHX9
SNAI2_extended (13g)	0.036	46	93% (more than 0.75%) of AUC are zero.	13	372	2	TRUE	NA	SNAI2
HOXD4_extended (26g)	0.0293	25	89% (more than 0.75%) of AUC are zero.	26	373	2	TRUE	NA	HOXD4
HOXD9_extended (10g)	0.021	72	92% (more than 0.75%) of AUC are zero.	10	374	2	TRUE	NA	HOXD9
HOXD10_extended (50g)	0.0126	79	79% (more than 0.75%) of AUC are zero.	50	375	2	TRUE	NA	HOXD10
E2F3_extended (26g)	0.0336	34	77% (more than 0.75%) of AUC are zero.	26	376	2	TRUE	NA	E2F3
NFKB2_extended (37g)	0.00936	120	80% (more than 0.75%) of AUC are zero.	37	377	2	FALSE	NA	NFKB2
STAT5A_extended (48g)	0.0313	35		48	379	2	FALSE	NA	STAT5A
FOXC1_extended (19g)	0.0366	27	88% (more than 0.75%) of AUC are zero.	19	381	2	TRUE	NA	FOXC1
TFAP2C_extended (61g)	0.0364	5	83% (more than 0.75%) of AUC are zero.	61	383	2	FALSE	NA	TFAP2C
TEAD3_extended (37g)	0.025	19	79% (more than 0.75%) of AUC are zero.	37	385	2	FALSE	NA	TEAD3
BATF_extended (96g)	0.0494	7		96	387	2	FALSE	NA	BATF
IKZF1_extended (127g)	0.0438	6		127	389	2	FALSE	NA	IKZF1
BCL3_extended (48g)	0.0295	33	76% (more than 0.75%) of AUC are zero.	48	391	2	FALSE	NA	BCL3
SOX3_extended (34g)	0.0128	118	78% (more than 0.75%) of AUC are zero.	34	394	2	TRUE	NA	SOX3
CEBPB_extended (104g)	0.0236	77		104	395	2	FALSE	NA	CEBPB
TFAP2D_extended (24g)	0.00908	125	86% (more than 0.75%) of AUC are zero.	24	397	2	TRUE	NA	TFAP2D
MAFB_extended (14g)	0.0385	38	93% (more than 0.75%) of AUC are zero.	14	399	2	TRUE	NA	MAFB
ETV6_extended (49g)	0.016	97		49	400	2	FALSE	NA	ETV6
IRF5_extended (169g)	0.0319	8		169	402	2	TRUE	NA	IRF5
SPI1_extended (282g)	0.0225	7		282	403	2	FALSE	NA	SPI1
FOXD4L5_extended (135g)	0.0054	122		135	405	2	TRUE	NA	FOXD4L5
NFATC2_extended (44g)	0.0283	76		44	406	2	TRUE	NA	NFATC2
PLAGL1_extended (131g)	0.0488	50		131	407	2	FALSE	NA	PLAGL1
ESRRA_extended (163g)	0.00454	205		163	409	2	TRUE	NA	ESRRA
PRDM1_extended (87g)	0.0228	20		87	412	2	TRUE	NA	PRDM1
HIVEP2_extended (24g)	0.00837	85	89% (more than 0.75%) of AUC are zero.	24	413	2	FALSE	NA	HIVEP2
NKX3-1_extended (35g)	0.0343	69		35	415	2	FALSE	NA	NKX3-1
SMAD3_extended (91g)	0.022	50		91	417	2	FALSE	NA	SMAD3
NR5A1_extended (92g)	0.0272	83		92	419	2	FALSE	NA	NR5A1
AR_extended (28g)	0.0389	72		28	421	2	TRUE	NA	AR
MSX2_extended (10g)	0.017	62	93% (more than 0.75%) of AUC are zero.	10	427	2	TRUE	NA	MSX2
RORC_extended (18g)	0.0191	94	86% (more than 0.75%) of AUC are zero.	18	428	2	FALSE	NA	RORC
EGR4_extended (88g)	0.0161	108		88	430	2	FALSE	NA	EGR4
PAX7_extended (75g)	0.0111	62	78% (more than 0.75%) of AUC are zero.	75	432	2	TRUE	NA	PAX7
JUND_extended (11g)	0.037	120	80% (more than 0.75%) of AUC are zero.	11	433	2	TRUE	NA	JUND
E2F2_extended (36g)	0.0387	167	The global distribution overlaps the partial distributions.	36	434	2	FALSE	NA	E2F2
NR2F6_extended (17g)	0.0203	126	80% (more than 0.75%) of AUC are zero.	17	438	2	TRUE	NA	NR2F6
BARHL2_extended (51g)	0.00834	122	76% (more than 0.75%) of AUC are zero.	51	439	2	TRUE	NA	BARHL2
POU3F1_extended (90g)	0.00721	79	75% (more than 0.75%) of AUC are zero.	90	440	2	TRUE	NA	POU3F1
SNAI3_extended (95g)	0.0067	157		95	441	2	FALSE	NA	SNAI3
NFE2_extended (127g)	0.0124	46		127	443	2	FALSE	NA	NFE2
HLF_extended (41g)	0.0256	79		41	445	2	FALSE	NA	HLF
LMO2_extended (40g)	0.0094	128	79% (more than 0.75%) of AUC are zero.	40	447	2	TRUE	NA	LMO2
TCF7L2_extended (21g)	0.0316	177		21	449	2	TRUE	NA	TCF7L2
THRA_extended (94g)	0.0234	155		94	450	2	FALSE	NA	THRA
SMAD9_extended (43g)	0.016	165		43	452	2	TRUE	NA	SMAD9
KLF7_extended (27g)	0.0273	136		27	453	2	TRUE	NA	KLF7
NFIC_extended (55g)	0.0847	190		55	454	2	FALSE	NA	NFIC
STAT2_extended (308g)	0.0279	60		308	456	2	FALSE	NA	STAT2
SP4_extended (162g)	0.0167	105		162	460	2	TRUE	NA	SP4
IRF8_extended (26g)	0.0167	204		26	461	2	TRUE	NA	IRF8
RARG_extended (28g)	0.0184	163		28	463	2	TRUE	NA	RARG
POLR3G_extended (283g)	0.0431	200		283	464	2	TRUE	NA	POLR3G
ASCL2_extended (167g)	0.0147	149		167	465	2	FALSE	NA	ASCL2
TEAD1_extended (12g)	0.0312	169	77% (more than 0.75%) of AUC are zero.	12	469	2	TRUE	NA	TEAD1
RXRA_extended (29g)	0.0285	159		29	470	2	FALSE	NA	RXRA
SOX2_extended (27g)	0.00754	127	84% (more than 0.75%) of AUC are zero.	27	472	2	FALSE	NA	SOX2
NKX1-1_extended (43g)	0.00401	90	89% (more than 0.75%) of AUC are zero.	43	474	2	FALSE	NA	NKX1-1
IRF4_extended (54g)	0.0191	17		54	476	2	FALSE	NA	IRF4
HOXD3_extended (260g)	0.0055	152	The global distribution overlaps the partial distributions.	260	478	2	TRUE	NA	HOXD3
HOXA5_extended (97g)	0.00408	205		97	479	2	TRUE	NA	HOXA5
SOX9_extended (360g)	0.0409	78		360	481	2	FALSE	NA	SOX9
DLX5_extended (28g)	0.0134	56	91% (more than 0.75%) of AUC are zero.	28	483	2	FALSE	NA	DLX5
RARB_extended (13g)	0.0194	23	96% (more than 0.75%) of AUC are zero.	13	485	2	TRUE	NA	RARB
RUNX3_extended (12g)	0.0075	33	96% (more than 0.75%) of AUC are zero.	12	487	2	TRUE	NA	RUNX3
TBX19_extended (68g)	0.00637	104	77% (more than 0.75%) of AUC are zero.	68	488	2	TRUE	NA	TBX19
NOTO_extended (29g)	0.00643	84	89% (more than 0.75%) of AUC are zero.	29	489	2	TRUE	NA	NOTO
FOXF1_extended (24g)	0.0087	88	89% (more than 0.75%) of AUC are zero.	24	490	2	TRUE	NA	FOXF1
EMX1_extended (21g)	0.00705	58	93% (more than 0.75%) of AUC are zero.	21	491	2	TRUE	NA	EMX1
TEAD4_extended (41g)	0.0166	63	78% (more than 0.75%) of AUC are zero.	41	492	2	FALSE	NA	TEAD4
MIXL1_extended (23g)	0.0142	66	89% (more than 0.75%) of AUC are zero.	23	494	2	TRUE	NA	MIXL1
NKX6-2_extended (16g)	0.0186	31	94% (more than 0.75%) of AUC are zero.	16	495	2	TRUE	NA	NKX6-2
NEUROD1_extended (23g)	0.00932	45	94% (more than 0.75%) of AUC are zero.	23	496	2	FALSE	NA	NEUROD1
TBX21_extended (58g)	0.00486	132	80% (more than 0.75%) of AUC are zero.	58	498	2	FALSE	NA	TBX21
PPARA_extended (23g)	0.0165	66	89% (more than 0.75%) of AUC are zero.	23	500	2	TRUE	NA	PPARA
FOXI1_extended (43g)	0.0213	6	89% (more than 0.75%) of AUC are zero.	43	501	2	FALSE	NA	FOXI1
XRCC4_extended (2379g)	0.0854	1126	The right distribution is taller.	2379	503	1	TRUE	NA	XRCC4
NFYC_extended (961g)	0.0837	1139	The right distribution is taller.	961	504	1	FALSE	NA	NFYC
MIOS_extended (18g)	0.189	1	The AUC might follow a normal distribution (random gene-set?). The global distribution overlaps the partial distributions.	18	506	1	TRUE	NA	MIOS
NR1H2_extended (20g)	0.276	1	The AUC might follow a normal distribution (random gene-set?). The global distribution overlaps the partial distributions.	20	507	1	TRUE	NA	NR1H2
THAP1_extended (1595g)	0.109	73		1595	508	1	TRUE	NA	THAP1
BRF2_extended (595g)	0.102	0	The AUC might follow a normal distribution (random gene-set?). The global distribution overlaps the partial distributions.	595	509	1	TRUE	NA	BRF2
ZNF76_extended (2681g)	0.0917	1129	The right distribution is taller.	2681	511	1	FALSE	NA	ZNF76
CREB3_extended (18g)	0.271	0	The AUC might follow a normal distribution (random gene-set?). The global distribution overlaps the partial distributions.	18	513	1	TRUE	NA	CREB3
NR2C1_extended (17g)	0.407	0	The AUC might follow a normal distribution (random gene-set?). The global distribution overlaps the partial distributions.	17	514	1	TRUE	NA	NR2C1
ZNF502_extended (46g)	0.0265	79		46	517	1	FALSE	NA	ZNF502
ERG_extended (28g)	0.0109	75	86% (more than 0.75%) of AUC are zero.	28	519	1	FALSE	NA	ERG
MYOD1_extended (26g)	0.0184	48	88% (more than 0.75%) of AUC are zero.	26	521	1	FALSE	NA	MYOD1
NR2E1_extended (19g)	0.0139	45	92% (more than 0.75%) of AUC are zero.	19	523	1	TRUE	NA	NR2E1
ZFP37_extended (11g)	0.0191	47	93% (more than 0.75%) of AUC are zero.	11	524	1	TRUE	NA	ZFP37
CDX1_extended (45g)	0.00915	120		45	525	1	FALSE	NA	CDX1
EN2_extended (61g)	0.00753	228		61	527	1	TRUE	NA	EN2
PAX8_extended (41g)	0.0121	220		41	528	1	TRUE	NA	PAX8
HOXA4_extended (27g)	0.0051	96	89% (more than 0.75%) of AUC are zero.	27	529	1	TRUE	NA	HOXA4
KLF1_extended (49g)	0.00522	157	78% (more than 0.75%) of AUC are zero.	49	530	1	TRUE	NA	KLF1
SP8_extended (129g)	0.00719	197		129	531	1	FALSE	NA	SP8
HDAC1_extended (14g)	0.224	6	The right distribution is taller.	14	534	1	TRUE	NA	HDAC1
VSX1_extended (71g)	0.00923	112		71	535	1	FALSE	NA	VSX1
ZNF467_extended (67g)	0.0113	142		67	536	1	FALSE	NA	ZNF467
RAX_extended (76g)	0.00428	197	The global distribution overlaps the partial distributions.	76	537	1	TRUE	NA	RAX
SHOX2_extended (55g)	0.00958	196		55	538	1	TRUE	NA	SHOX2
TLX2_extended (42g)	0.00899	174		42	539	1	TRUE	NA	TLX2
ATF6_extended (15g)	0.131	43	The global distribution overlaps the partial distributions.	15	540	1	TRUE	NA	ATF6
ELF5_extended (16g)	0.0129	88	88% (more than 0.75%) of AUC are zero.	16	543	1	TRUE	NA	ELF5
CREB3L4_extended (12g)	0.0157	111	86% (more than 0.75%) of AUC are zero.	12	544	1	TRUE	NA	CREB3L4
ALX3_extended (36g)	0.00822	88	86% (more than 0.75%) of AUC are zero.	36	545	1	FALSE	NA	ALX3
HOXD11_extended (59g)	0.00895	95		59	547	1	FALSE	NA	HOXD11
HOXB9_extended (56g)	0.00602	189		56	549	1	FALSE	NA	HOXB9
PAX9_extended (19g)	0.0113	105	88% (more than 0.75%) of AUC are zero.	19	551	1	TRUE	NA	PAX9
HOXA11_extended (40g)	0.00793	121	81% (more than 0.75%) of AUC are zero.	40	552	1	TRUE	NA	HOXA11
EVX2_extended (47g)	0.00492	164	78% (more than 0.75%) of AUC are zero.	47	554	1	FALSE	NA	EVX2
NANOG_extended (15g)	0.0125	80	89% (more than 0.75%) of AUC are zero.	15	556	1	TRUE	NA	NANOG
HOXA10_extended (48g)	0.00588	172		48	557	1	FALSE	NA	HOXA10
NKX3-2_extended (32g)	0.0124	22	93% (more than 0.75%) of AUC are zero.	32	559	1	FALSE	NA	NKX3-2
FOXA3_extended (36g)	0.00474	101	87% (more than 0.75%) of AUC are zero.	36	561	1	FALSE	NA	FOXA3
FOXA1_extended (42g)	0.00464	133	82% (more than 0.75%) of AUC are zero.	42	563	1	FALSE	NA	FOXA1
ONECUT1_extended (23g)	0.0118	93	83% (more than 0.75%) of AUC are zero.	23	565	1	FALSE	NA	ONECUT1
POU4F1_extended (37g)	0.00928	191		37	567	1	FALSE	NA	POU4F1
HOXA6_extended (30g)	0.00399	81	91% (more than 0.75%) of AUC are zero.	30	569	1	FALSE	NA	HOXA6
FOXD4_extended (17g)	0.007	50	95% (more than 0.75%) of AUC are zero.	17	571	1	TRUE	NA	FOXD4
TFAP4_extended (17g)	0.047	8	95% (more than 0.75%) of AUC are zero.	17	572	1	FALSE	NA	TFAP4
TBX15_extended (29g)	0.00502	55	94% (more than 0.75%) of AUC are zero.	29	574	1	FALSE	NA	TBX15
PAX2_extended (23g)	0.0171	12	96% (more than 0.75%) of AUC are zero.	23	576	1	TRUE	NA	PAX2
MNX1_extended (34g)	0.00391	104	88% (more than 0.75%) of AUC are zero.	34	578	1	FALSE	NA	MNX1
GBX2_extended (34g)	0.00428	66	92% (more than 0.75%) of AUC are zero.	34	581	1	TRUE	NA	GBX2
HOXA13_extended (10g)	0.0175	23	97% (more than 0.75%) of AUC are zero.	10	582	1	TRUE	NA	HOXA13
POU3F3_extended (12g)	0.026	15	97% (more than 0.75%) of AUC are zero.	12	583	1	TRUE	NA	POU3F3
KLF15_extended (11g)	0.0133	20	98% (more than 0.75%) of AUC are zero.	11	585	1	TRUE	NA	KLF15
POU6F1_extended (10g)	0.0211	20	97% (more than 0.75%) of AUC are zero.	10	586	1	TRUE	NA	POU6F1
PPARD_extended (15g)	0.0123	62	91% (more than 0.75%) of AUC are zero.	15	587	1	TRUE	NA	PPARD
ALX1_extended (12g)	0.0118	10	99% (more than 0.75%) of AUC are zero.	12	589	1	TRUE	NA	ALX1
DBX1_extended (10g)	0.0126	22	97% (more than 0.75%) of AUC are zero.	10	590	1	TRUE	NA	DBX1
SOX7_extended (13g)	0.0129	44	95% (more than 0.75%) of AUC are zero.	13	591	1	TRUE	NA	SOX7
GLI2_extended (18g)	0.0258	22	94% (more than 0.75%) of AUC are zero.	18	593	1	TRUE	NA	GLI2
MESP2_extended (13g)	0.00945	60	93% (more than 0.75%) of AUC are zero.	13	594	1	TRUE	NA	MESP2
ARNTL2_extended (15g)	0.0187	28	94% (more than 0.75%) of AUC are zero.	15	595	1	TRUE	NA	ARNTL2
ESRRG_extended (34g)	0.00328	83	91% (more than 0.75%) of AUC are zero.	34	597	1	TRUE	NA	ESRRG
NEUROG2_extended (16g)	0.0071	56	93% (more than 0.75%) of AUC are zero.	16	598	1	TRUE	NA	NEUROG2
NR5A2_extended (57g)	0.00449	128	80% (more than 0.75%) of AUC are zero.	57	599	1	FALSE	NA	NR5A2
DPRX_extended (11g)	0.0163	45	95% (more than 0.75%) of AUC are zero.	11	604	1	TRUE	NA	DPRX
SIX4_extended (15g)	0.00791	54	94% (more than 0.75%) of AUC are zero.	15	605	1	FALSE	NA	SIX4
ZSCAN4_extended (27g)	0.00736	73	91% (more than 0.75%) of AUC are zero.	27	608	1	FALSE	NA	ZSCAN4
POU5F1_extended (19g)	0.00777	94	88% (more than 0.75%) of AUC are zero.	19	610	1	FALSE	NA	POU5F1
LMX1B_extended (133g)	0.00922	81		133	612	1	FALSE	NA	LMX1B
RELB_extended (34g)	0.0511	7	85% (more than 0.75%) of AUC are zero.	34	614	1	FALSE	NA	RELB
SIX2_extended (25g)	0.00576	104	87% (more than 0.75%) of AUC are zero.	25	616	1	FALSE	NA	SIX2
MSX1_extended (46g)	0.0113	64	79% (more than 0.75%) of AUC are zero.	46	618	1	FALSE	NA	MSX1
SOX21_extended (24g)	0.00983	41	95% (more than 0.75%) of AUC are zero.	24	620	1	TRUE	NA	SOX21
SP9_extended (18g)	0.0105	58	92% (more than 0.75%) of AUC are zero.	18	622	1	TRUE	NA	SP9
TBX5_extended (38g)	0.0117	43	85% (more than 0.75%) of AUC are zero.	38	623	1	TRUE	NA	TBX5
GBX1_extended (95g)	0.00356	198		95	624	1	TRUE	NA	GBX1
ZNF436_extended (28g)	0.0168	244		28	626	1	TRUE	NA	ZNF436
HES2_extended (20g)	0.00872	113	86% (more than 0.75%) of AUC are zero.	20	627	1	TRUE	NA	HES2
ASCL1_extended (54g)	0.0102	68	78% (more than 0.75%) of AUC are zero.	54	628	1	FALSE	NA	ASCL1
ZNF263_extended (11g)	0.0205	171	76% (more than 0.75%) of AUC are zero.	11	631	1	TRUE	NA	ZNF263
ETV7_extended (13g)	0.0145	96	90% (more than 0.75%) of AUC are zero.	13	633	1	TRUE	NA	ETV7
BATF3_extended (13g)	0.00872	81	91% (more than 0.75%) of AUC are zero.	13	635	1	TRUE	NA	BATF3
ZIC3_extended (43g)	0.00767	96	82% (more than 0.75%) of AUC are zero.	43	637	1	FALSE	NA	ZIC3
HOXB13_extended (109g)	0.0077	87		109	639	1	FALSE	NA	HOXB13
ZIC4_extended (27g)	0.00852	50	91% (more than 0.75%) of AUC are zero.	27	641	1	TRUE	NA	ZIC4
RUNX1_extended (28g)	0.0457	4	89% (more than 0.75%) of AUC are zero.	28	643	1	FALSE	NA	RUNX1
ZIC1_extended (12g)	0.0137	54	93% (more than 0.75%) of AUC are zero.	12	645	1	TRUE	NA	ZIC1
TWIST2_extended (20g)	0.0218	47	90% (more than 0.75%) of AUC are zero.	20	646	1	TRUE	NA	TWIST2
DMBX1_extended (16g)	0.018	20	96% (more than 0.75%) of AUC are zero.	16	647	1	TRUE	NA	DMBX1
GATA3_extended (54g)	0.00683	106	80% (more than 0.75%) of AUC are zero.	54	648	1	FALSE	NA	GATA3
HOXA7_extended (14g)	0.00696	33	97% (more than 0.75%) of AUC are zero.	14	651	1	TRUE	NA	HOXA7
PITX2_extended (57g)	0.00774	128		57	652	1	FALSE	NA	PITX2
GLIS1_extended (58g)	0.00552	175		58	654	1	FALSE	NA	GLIS1
HNF1B_extended (14g)	0.00625	78	93% (more than 0.75%) of AUC are zero.	14	656	1	FALSE	NA	HNF1B
TGIF1_extended (17g)	0.0439	43	82% (more than 0.75%) of AUC are zero.	17	658	1	FALSE	NA	TGIF1
NKX6-1_extended (62g)	0.00313	130	83% (more than 0.75%) of AUC are zero.	62	660	1	FALSE	NA	NKX6-1
NEUROD2_extended (23g)	0.00775	46	94% (more than 0.75%) of AUC are zero.	23	662	1	FALSE	NA	NEUROD2
PAX4_extended (30g)	0.00998	71	89% (more than 0.75%) of AUC are zero.	30	664	1	FALSE	NA	PAX4
THRB_extended (38g)	0.0275	5	91% (more than 0.75%) of AUC are zero.	38	666	1	FALSE	NA	THRB
VSX2_extended (43g)	0.00396	106	88% (more than 0.75%) of AUC are zero.	43	668	1	TRUE	NA	VSX2
PKNOX2_extended (17g)	0.0102	22	97% (more than 0.75%) of AUC are zero.	17	669	1	TRUE	NA	PKNOX2
TBX20_extended (78g)	0.00347	159	78% (more than 0.75%) of AUC are zero.	78	670	1	FALSE	NA	TBX20
SCRT1_extended (14g)	0.0323	38	93% (more than 0.75%) of AUC are zero.	14	672	1	TRUE	NA	SCRT1
ZNF429_extended (12g)	0.048	31	87% (more than 0.75%) of AUC are zero.	12	675	1	TRUE	NA	ZNF429
ISL2_extended (63g)	0.00547	191		63	676	1	TRUE	NA	ISL2
SOX11_extended (28g)	0.00874	73	89% (more than 0.75%) of AUC are zero.	28	677	1	TRUE	NA	SOX11
BACH2_extended (11g)	0.0118	56	94% (more than 0.75%) of AUC are zero.	11	678	1	TRUE	NA	BACH2
LHX1_extended (52g)	0.00803	120	76% (more than 0.75%) of AUC are zero.	52	679	1	TRUE	NA	LHX1
EZH2 (33g)	0.467	0	The AUC might follow a normal distribution (random gene-set?). The right distribution is taller.	33	1	9	TRUE	NA	EZH2
MYBL1 (1531g)	0.258	177	The AUC might follow a normal distribution (random gene-set?).	1531	3	9	TRUE	NA	MYBL1
KDM5B (2321g)	0.346	0	The right distribution is taller.	2321	5	9	TRUE	NA	KDM5B
TBP (37g)	0.26	0	The AUC might follow a normal distribution (random gene-set?). The global distribution overlaps the partial distributions.	37	8	9	TRUE	NA	TBP
SREBF1 (425g)	0.356	0	The AUC might follow a normal distribution (random gene-set?).	425	11	9	TRUE	NA	SREBF1
TCFL5 (451g)	0.332	110		451	13	9	TRUE	NA	TCFL5
NFYA (1091g)	0.193	24		1091	15	9	TRUE	NA	NFYA
ZNF35 (34g)	0.0715	54		34	16	9	TRUE	NA	ZNF35
ELF2 (2509g)	0.227	221		2509	20	9	TRUE	NA	ELF2
GTF2F1 (1711g)	0.217	0		1711	22	9	TRUE	NA	GTF2F1
RFX5 (209g)	0.151	0	The AUC might follow a normal distribution (random gene-set?).	209	24	9	TRUE	NA	RFX5
RFX2 (3485g)	0.326	272		3485	27	8	TRUE	NA	RFX2
OVOL1 (2263g)	0.23	246		2263	29	8	TRUE	NA	OVOL1
YBX1 (1925g)	0.181	504		1925	31	8	TRUE	NA	YBX1
RFX4 (908g)	0.227	425		908	34	8	TRUE	NA	RFX4
ZFP64 (793g)	0.126	212		793	37	8	TRUE	NA	ZFP64
OVOL2 (357g)	0.164	201		357	39	8	TRUE	NA	OVOL2
SOX30 (10g)	0.113	143		10	41	8	TRUE	NA	SOX30
EIF5A2 (266g)	0.167	157		266	42	8	TRUE	NA	EIF5A2
RFX3 (1710g)	0.112	142		1710	46	8	TRUE	NA	RFX3
CREM (1891g)	0.211	124		1891	49	8	TRUE	NA	CREM
ZNF274 (695g)	0.0775	0	The AUC might follow a normal distribution (random gene-set?).	695	56	8	TRUE	NA	ZNF274
PKNOX1 (12g)	0.238	0	The global distribution overlaps the partial distributions.	12	59	8	TRUE	NA	PKNOX1
BRCA1 (2294g)	0.473	0	The global distribution overlaps the partial distributions.	2294	62	7	TRUE	NA	BRCA1
SMARCC2 (274g)	0.305	0	The AUC might follow a normal distribution (random gene-set?). The global distribution overlaps the partial distributions.	274	64	7	TRUE	NA	SMARCC2
SIN3A (1958g)	0.178	246	The right distribution is taller.	1958	66	7	TRUE	NA	SIN3A
POLR2A (3772g)	0.175	984	The global distribution overlaps the partial distributions.	3772	69	7	TRUE	NA	POLR2A
BCLAF1 (2708g)	0.383	0	The right distribution is taller.	2708	71	7	TRUE	NA	BCLAF1
GABPA (1392g)	0.0991	635	The AUC might follow a normal distribution (random gene-set?). The global distribution overlaps the partial distributions.	1392	74	7	TRUE	NA	GABPA
RXRB (289g)	0.0279	110	The global distribution overlaps the partial distributions.	289	80	7	TRUE	NA	RXRB
CTCF (31g)	0.0648	159	The global distribution overlaps the partial distributions.	31	81	7	TRUE	NA	CTCF
BRF1 (344g)	0.0699	53		344	84	7	TRUE	NA	BRF1
ZXDC (23g)	0.0241	214		23	91	7	TRUE	NA	ZXDC
CEBPG (13g)	0.341	1	The AUC might follow a normal distribution (random gene-set?). The global distribution overlaps the partial distributions.	13	93	7	TRUE	NA	CEBPG
RELA (98g)	0.187	0	The AUC might follow a normal distribution (random gene-set?). The right distribution is taller.	98	95	7	TRUE	NA	RELA
THAP11 (135g)	0.0711	863	The right distribution is taller.	135	99	7	TRUE	NA	THAP11
ATF4 (30g)	0.262	326	The right distribution is taller.	30	104	7	TRUE	NA	ATF4
FOXR1 (19g)	0.0759	318		19	105	6	TRUE	NA	FOXR1
HINFP (35g)	0.139	161	The global distribution overlaps the partial distributions.	35	106	6	TRUE	NA	HINFP
CRX (79g)	0.0499	281		79	108	6	TRUE	NA	CRX
REL (16g)	0.174	339		16	110	6	TRUE	NA	REL
ZFY (339g)	0.236	0	The AUC might follow a normal distribution (random gene-set?).	339	112	6	TRUE	NA	ZFY
CTCFL (764g)	0.117	603		764	116	6	TRUE	NA	CTCFL
HSF2 (89g)	0.147	774		89	119	6	TRUE	NA	HSF2
NFYB (23g)	0.267	0	The AUC might follow a normal distribution (random gene-set?). The global distribution overlaps the partial distributions.	23	122	6	TRUE	NA	NFYB
HIF1A (10g)	0.187	223		10	125	6	TRUE	NA	HIF1A
HOXB8 (11g)	0.0383	90	81% (more than 0.75%) of AUC are zero.	11	126	6	TRUE	NA	HOXB8
HOXB6 (10g)	0.0508	174		10	128	6	TRUE	NA	HOXB6
HOXB5 (25g)	0.032	168		25	129	6	TRUE	NA	HOXB5
SPIB (94g)	0.00904	230		94	132	6	TRUE	NA	SPIB
HOXB7 (67g)	0.0132	226		67	136	6	TRUE	NA	HOXB7
HOXC11 (100g)	0.0205	226		100	138	6	TRUE	NA	HOXC11
HOXC9 (58g)	0.0225	204		58	139	6	TRUE	NA	HOXC9
HOXC10 (82g)	0.0266	213		82	141	6	TRUE	NA	HOXC10
ZNF682 (27g)	0.00943	171	76% (more than 0.75%) of AUC are zero.	27	149	6	TRUE	NA	ZNF682
ZNF788 (26g)	0.0114	180		26	150	6	TRUE	NA	ZNF788
YY1 (1297g)	0.39	0	The AUC might follow a normal distribution (random gene-set?). The global distribution overlaps the partial distributions.	1297	159	5	TRUE	NA	YY1
SMARCA4 (490g)	0.201	239	The AUC might follow a normal distribution (random gene-set?).	490	160	5	TRUE	NA	SMARCA4
REST (69g)	0.33	0	The AUC might follow a normal distribution (random gene-set?). The global distribution overlaps the partial distributions.	69	162	5	TRUE	NA	REST
SETDB1 (241g)	0.15	0	The AUC might follow a normal distribution (random gene-set?).	241	165	5	TRUE	NA	SETDB1
KDM5A (749g)	0.398	0	The global distribution overlaps the partial distributions.	749	170	5	TRUE	NA	KDM5A
BACH1 (29g)	0.0315	162		29	171	5	TRUE	NA	BACH1
SP1 (41g)	0.071	78	The global distribution overlaps the partial distributions.	41	174	5	TRUE	NA	SP1
ATF2 (631g)	0.0968	73	The global distribution overlaps the partial distributions.	631	178	5	TRUE	NA	ATF2
GTF2A1 (10g)	0.0383	285		10	181	5	TRUE	NA	GTF2A1
MAX (67g)	0.156	1	The AUC might follow a normal distribution (random gene-set?). The global distribution overlaps the partial distributions.	67	183	5	TRUE	NA	MAX
PAX3 (20g)	0.0157	101	84% (more than 0.75%) of AUC are zero.	20	185	5	TRUE	NA	PAX3
STAT1 (11g)	0.242	42	The global distribution overlaps the partial distributions.	11	186	5	TRUE	NA	STAT1
CHD2 (378g)	0.194	0	The AUC might follow a normal distribution (random gene-set?).	378	190	5	TRUE	NA	CHD2
FOXM1 (32g)	0.104	168	The global distribution overlaps the partial distributions.	32	192	5	TRUE	NA	FOXM1
ZNF143 (609g)	0.132	0	The AUC might follow a normal distribution (random gene-set?). The global distribution overlaps the partial distributions.	609	194	5	TRUE	NA	ZNF143
ZNF146 (38g)	0.0199	265		38	195	5	TRUE	NA	ZNF146
ELK4 (12g)	0.134	88	The global distribution overlaps the partial distributions.	12	197	5	TRUE	NA	ELK4
NR3C1 (20g)	0.0349	230		20	199	4	TRUE	NA	NR3C1
CREB1 (1987g)	0.1	150		1987	204	4	TRUE	NA	CREB1
PBX1 (47g)	0.0325	163		47	211	4	TRUE	NA	PBX1
KLF9 (59g)	0.0886	140		59	213	4	TRUE	NA	KLF9
ELK1 (124g)	0.0233	171		124	214	4	TRUE	NA	ELK1
TPI1 (80g)	0.112	228		80	220	4	TRUE	NA	TPI1
IRF1 (780g)	0.0397	108		780	223	4	TRUE	NA	IRF1
ARID3A (20g)	0.0567	150		20	225	4	TRUE	NA	ARID3A
ZNF560 (25g)	0.0291	165		25	226	4	TRUE	NA	ZNF560
GATA2 (90g)	0.0466	126		90	228	4	TRUE	NA	GATA2
GATA1 (63g)	0.0181	29	80% (more than 0.75%) of AUC are zero.	63	230	4	TRUE	NA	GATA1
MEIS1 (12g)	0.0244	40	95% (more than 0.75%) of AUC are zero.	12	232	4	TRUE	NA	MEIS1
GLIS3 (14g)	0.0138	121	85% (more than 0.75%) of AUC are zero.	14	235	4	TRUE	NA	GLIS3
SOX6 (18g)	0.0281	156		18	243	4	TRUE	NA	SOX6
MYB (23g)	0.00995	92	88% (more than 0.75%) of AUC are zero.	23	244	4	TRUE	NA	MYB
EVX1 (34g)	0.0227	65	85% (more than 0.75%) of AUC are zero.	34	248	4	TRUE	NA	EVX1
LUZP2 (222g)	0.0134	113		222	250	4	TRUE	NA	LUZP2
RUNX2 (16g)	0.0525	119	77% (more than 0.75%) of AUC are zero.	16	254	4	TRUE	NA	RUNX2
NR2C2 (12g)	0.0232	730		12	256	4	TRUE	NA	NR2C2
TEAD2 (17g)	0.00979	85	90% (more than 0.75%) of AUC are zero.	17	259	4	TRUE	NA	TEAD2
JUN (131g)	0.09	68		131	261	3	TRUE	NA	JUN
FOSB (120g)	0.112	67		120	262	3	TRUE	NA	FOSB
ATF3 (93g)	0.0709	71		93	265	3	TRUE	NA	ATF3
IRF2 (322g)	0.0204	79		322	267	3	TRUE	NA	IRF2
IRF9 (708g)	0.0589	74		708	270	3	TRUE	NA	IRF9
FOS (162g)	0.0931	88		162	271	3	TRUE	NA	FOS
JUNB (327g)	0.0899	68		327	276	3	TRUE	NA	JUNB
STAT6 (351g)	0.0391	69		351	277	3	TRUE	NA	STAT6
GATA5 (268g)	0.0339	74		268	284	3	TRUE	NA	GATA5
EGR2 (366g)	0.0349	77		366	287	3	TRUE	NA	EGR2
TCEAL6 (405g)	0.0357	82		405	289	3	TRUE	NA	TCEAL6
ARID5B (196g)	0.0667	91		196	290	3	TRUE	NA	ARID5B
GATA4 (554g)	0.0485	79		554	293	3	TRUE	NA	GATA4
IRF7 (131g)	0.014	105		131	295	3	TRUE	NA	IRF7
NFIB (190g)	0.048	111		190	297	3	TRUE	NA	NFIB
TCF7L1 (482g)	0.0212	151		482	301	3	TRUE	NA	TCF7L1
SMAD4 (15g)	0.0873	354		15	303	3	TRUE	NA	SMAD4
RFX1 (470g)	0.0924	0	The AUC might follow a normal distribution (random gene-set?). The global distribution overlaps the partial distributions.	470	305	3	TRUE	NA	RFX1
RREB1 (24g)	0.0287	268		24	307	3	TRUE	NA	RREB1
TCF3 (45g)	0.0223	116		45	309	3	TRUE	NA	TCF3
POU2F1 (36g)	0.0368	180		36	311	3	TRUE	NA	POU2F1
MAFG (73g)	0.0168	214		73	312	3	TRUE	NA	MAFG
ZRSR2 (53g)	0.0241	125		53	317	3	TRUE	NA	ZRSR2
NFKB1 (90g)	0.0329	123		90	319	3	TRUE	NA	NFKB1
AKR1A1 (672g)	0.0368	181		672	322	3	TRUE	NA	AKR1A1
MTHFD1 (132g)	0.0325	193		132	323	3	TRUE	NA	MTHFD1
RBBP5 (619g)	0.0587	197		619	327	3	TRUE	NA	RBBP5
ZNF623 (54g)	0.0149	231		54	332	3	TRUE	NA	ZNF623
USF2 (21g)	0.0496	247		21	333	3	TRUE	NA	USF2
E2F1 (1029g)	0.0167	889		1029	335	3	TRUE	NA	E2F1
E2F6 (517g)	0.182	123		517	337	3	TRUE	NA	E2F6
MECP2 (162g)	0.0711	332		162	338	3	TRUE	NA	MECP2
HMGA1 (423g)	0.15	114		423	340	3	TRUE	NA	HMGA1
PHF8 (25g)	0.124	330		25	342	3	TRUE	NA	PHF8
MXI1 (441g)	0.044	330		441	345	3	TRUE	NA	MXI1
SREBF2 (196g)	0.0419	99		196	347	3	TRUE	NA	SREBF2
TFAP2A (144g)	0.0111	196		144	353	3	TRUE	NA	TFAP2A
XBP1 (95g)	0.0512	637		95	355	3	TRUE	NA	XBP1
IRF6 (11g)	0.0215	101	85% (more than 0.75%) of AUC are zero.	11	357	2	TRUE	NA	IRF6
MSC (37g)	0.0453	37	76% (more than 0.75%) of AUC are zero.	37	361	2	TRUE	NA	MSC
TCF21 (41g)	0.0482	34		41	363	2	TRUE	NA	TCF21
CREB3L1 (16g)	0.0416	49	87% (more than 0.75%) of AUC are zero.	16	364	2	TRUE	NA	CREB3L1
NR2F2 (30g)	0.0504	44		30	366	2	TRUE	NA	NR2F2
NFKB2 (28g)	0.0122	92	85% (more than 0.75%) of AUC are zero.	28	378	2	TRUE	NA	NFKB2
STAT5A (27g)	0.0329	29	81% (more than 0.75%) of AUC are zero.	27	380	2	TRUE	NA	STAT5A
DBP (11g)	0.0189	36	96% (more than 0.75%) of AUC are zero.	11	382	2	TRUE	NA	DBP
TFAP2C (56g)	0.0367	6	83% (more than 0.75%) of AUC are zero.	56	384	2	TRUE	NA	TFAP2C
TEAD3 (33g)	0.028	16	82% (more than 0.75%) of AUC are zero.	33	386	2	TRUE	NA	TEAD3
BATF (43g)	0.0443	10		43	388	2	TRUE	NA	BATF
IKZF1 (70g)	0.0511	7		70	390	2	TRUE	NA	IKZF1
BCL3 (14g)	0.0362	36	92% (more than 0.75%) of AUC are zero.	14	392	2	TRUE	NA	BCL3
SALL2 (27g)	0.00728	107	86% (more than 0.75%) of AUC are zero.	27	393	2	TRUE	NA	SALL2
CEBPB (19g)	0.0499	59	81% (more than 0.75%) of AUC are zero.	19	396	2	TRUE	NA	CEBPB
ETS2 (28g)	0.0525	12	86% (more than 0.75%) of AUC are zero.	28	398	2	TRUE	NA	ETS2
ETV6 (48g)	0.0164	96		48	401	2	TRUE	NA	ETV6
SPI1 (175g)	0.029	6		175	404	2	TRUE	NA	SPI1
PLAGL1 (48g)	0.0537	40		48	408	2	TRUE	NA	PLAGL1
GTF2I (68g)	0.00951	165		68	410	2	TRUE	NA	GTF2I
ELF1 (92g)	0.0556	23		92	411	2	TRUE	NA	ELF1
HIVEP2 (22g)	0.00715	94	89% (more than 0.75%) of AUC are zero.	22	414	2	TRUE	NA	HIVEP2
NKX3-1 (17g)	0.0511	67		17	416	2	TRUE	NA	NKX3-1
SMAD3 (88g)	0.0224	50		88	418	2	TRUE	NA	SMAD3
NR5A1 (84g)	0.028	83		84	420	2	TRUE	NA	NR5A1
WT1 (44g)	0.0333	53		44	422	2	TRUE	NA	WT1
EGR3 (95g)	0.0237	60		95	423	2	TRUE	NA	EGR3
GATA6 (82g)	0.0328	64		82	424	2	TRUE	NA	GATA6
ZXDB (12g)	0.021	72	90% (more than 0.75%) of AUC are zero.	12	425	2	TRUE	NA	ZXDB
TFF3 (19g)	0.0295	54	89% (more than 0.75%) of AUC are zero.	19	426	2	TRUE	NA	TFF3
RORC (16g)	0.0215	89	87% (more than 0.75%) of AUC are zero.	16	429	2	TRUE	NA	RORC
EGR4 (20g)	0.0153	129	82% (more than 0.75%) of AUC are zero.	20	431	2	TRUE	NA	EGR4
E2F2 (29g)	0.0476	157	The global distribution overlaps the partial distributions.	29	435	2	TRUE	NA	E2F2
ISL1 (19g)	0.0231	62	87% (more than 0.75%) of AUC are zero.	19	436	2	TRUE	NA	ISL1
NR1H4 (13g)	0.0291	53	91% (more than 0.75%) of AUC are zero.	13	437	2	TRUE	NA	NR1H4
SNAI3 (91g)	0.00665	158		91	442	2	TRUE	NA	SNAI3
NFE2 (123g)	0.0116	54		123	444	2	TRUE	NA	NFE2
HLF (18g)	0.0221	130	78% (more than 0.75%) of AUC are zero.	18	446	2	TRUE	NA	HLF
FIGLA (35g)	0.0156	82	79% (more than 0.75%) of AUC are zero.	35	448	2	TRUE	NA	FIGLA
THRA (66g)	0.0173	141		66	451	2	TRUE	NA	THRA
NFIC (31g)	0.078	202		31	455	2	TRUE	NA	NFIC
STAT2 (33g)	0.0105	199		33	457	2	TRUE	NA	STAT2
ZBTB14 (17g)	0.0314	155		17	458	2	TRUE	NA	ZBTB14
SATB1 (90g)	0.0235	119		90	459	2	TRUE	NA	SATB1
MEF2C (28g)	0.0818	206		28	462	2	TRUE	NA	MEF2C
FOXJ2 (24g)	0.0127	117	82% (more than 0.75%) of AUC are zero.	24	466	2	TRUE	NA	FOXJ2
MYBL2 (11g)	0.0489	154		11	467	2	TRUE	NA	MYBL2
FOXO1 (11g)	0.0282	184		11	468	2	TRUE	NA	FOXO1
RXRA (21g)	0.029	170		21	471	2	TRUE	NA	RXRA
SOX2 (24g)	0.00848	125	84% (more than 0.75%) of AUC are zero.	24	473	2	TRUE	NA	SOX2
NKX1-1 (21g)	0.00819	67	92% (more than 0.75%) of AUC are zero.	21	475	2	TRUE	NA	NKX1-1
IRF4 (30g)	0.0139	75	80% (more than 0.75%) of AUC are zero.	30	477	2	TRUE	NA	IRF4
FEZ1 (51g)	0.0468	42		51	480	2	TRUE	NA	FEZ1
SOX9 (146g)	0.0414	79		146	482	2	TRUE	NA	SOX9
DLX5 (21g)	0.0127	58	92% (more than 0.75%) of AUC are zero.	21	484	2	TRUE	NA	DLX5
ASCL2 (15g)	0.0391	11	95% (more than 0.75%) of AUC are zero.	15	486	2	TRUE	NA	ASCL2
TEAD4 (13g)	0.0237	37	94% (more than 0.75%) of AUC are zero.	13	493	2	TRUE	NA	TEAD4
NEUROD1 (12g)	0.0106	22	98% (more than 0.75%) of AUC are zero.	12	497	2	TRUE	NA	NEUROD1
TBX21 (40g)	0.00514	124	84% (more than 0.75%) of AUC are zero.	40	499	2	TRUE	NA	TBX21
FOXI1 (23g)	0.0251	17	93% (more than 0.75%) of AUC are zero.	23	502	2	TRUE	NA	FOXI1
NFYC (680g)	0.0793	1146	The global distribution overlaps the partial distributions.	680	505	1	TRUE	NA	NFYC
DDIT3 (10g)	0.14	347		10	510	1	TRUE	NA	DDIT3
ZNF76 (743g)	0.192	0	The AUC might follow a normal distribution (random gene-set?). The right distribution is taller.	743	512	1	TRUE	NA	ZNF76
CD59 (76g)	0.063	61		76	515	1	TRUE	NA	CD59
KDM4E (32g)	0.00348	1221	The global distribution overlaps the partial distributions.	32	516	1	TRUE	NA	KDM4E
ZNF502 (45g)	0.0272	78		45	518	1	TRUE	NA	ZNF502
ERG (16g)	0.0123	79	90% (more than 0.75%) of AUC are zero.	16	520	1	TRUE	NA	ERG
MYOD1 (15g)	0.0149	55	92% (more than 0.75%) of AUC are zero.	15	522	1	TRUE	NA	MYOD1
CDX1 (14g)	0.016	50	92% (more than 0.75%) of AUC are zero.	14	526	1	TRUE	NA	CDX1
SP8 (30g)	0.00785	167	77% (more than 0.75%) of AUC are zero.	30	532	1	TRUE	NA	SP8
ZNF430 (27g)	0.00966	243		27	533	1	TRUE	NA	ZNF430
PURA (12g)	0.0439	154		12	541	1	TRUE	NA	PURA
ZNF230 (15g)	0.0114	72	91% (more than 0.75%) of AUC are zero.	15	542	1	TRUE	NA	ZNF230
ALX3 (11g)	0.0163	35	95% (more than 0.75%) of AUC are zero.	11	546	1	TRUE	NA	ALX3
HOXD11 (21g)	0.00643	89	90% (more than 0.75%) of AUC are zero.	21	548	1	TRUE	NA	HOXD11
HOXB9 (25g)	0.00683	132	83% (more than 0.75%) of AUC are zero.	25	550	1	TRUE	NA	HOXB9
CUX1 (30g)	0.0137	162		30	553	1	TRUE	NA	CUX1
EVX2 (29g)	0.00591	119	85% (more than 0.75%) of AUC are zero.	29	555	1	TRUE	NA	EVX2
HOXA10 (17g)	0.00605	74	93% (more than 0.75%) of AUC are zero.	17	558	1	TRUE	NA	HOXA10
NKX3-2 (24g)	0.0112	32	94% (more than 0.75%) of AUC are zero.	24	560	1	TRUE	NA	NKX3-2
FOXA3 (29g)	0.00588	89	89% (more than 0.75%) of AUC are zero.	29	562	1	TRUE	NA	FOXA3
FOXA1 (36g)	0.00467	122	84% (more than 0.75%) of AUC are zero.	36	564	1	TRUE	NA	FOXA1
ONECUT1 (10g)	0.0179	58	92% (more than 0.75%) of AUC are zero.	10	566	1	TRUE	NA	ONECUT1
POU4F1 (35g)	0.00851	215		35	568	1	TRUE	NA	POU4F1
HOXA6 (11g)	0.00722	27	97% (more than 0.75%) of AUC are zero.	11	570	1	TRUE	NA	HOXA6
TFAP4 (13g)	0.0542	10	96% (more than 0.75%) of AUC are zero.	13	573	1	TRUE	NA	TFAP4
TBX15 (11g)	0.0123	19	98% (more than 0.75%) of AUC are zero.	11	575	1	TRUE	NA	TBX15
HOXD13 (11g)	0.00796	31	97% (more than 0.75%) of AUC are zero.	11	577	1	TRUE	NA	HOXD13
MNX1 (10g)	0.00839	42	96% (more than 0.75%) of AUC are zero.	10	579	1	TRUE	NA	MNX1
MEIS2 (12g)	0.0712	6	92% (more than 0.75%) of AUC are zero.	12	580	1	TRUE	NA	MEIS2
MZF1 (11g)	0.024	51	91% (more than 0.75%) of AUC are zero.	11	584	1	TRUE	NA	MZF1
ZNF814 (13g)	0.0169	43	94% (more than 0.75%) of AUC are zero.	13	588	1	TRUE	NA	ZNF814
PITX1 (13g)	0.0116	59	93% (more than 0.75%) of AUC are zero.	13	592	1	TRUE	NA	PITX1
VSX1 (12g)	0.0182	32	95% (more than 0.75%) of AUC are zero.	12	596	1	TRUE	NA	VSX1
NR5A2 (48g)	0.00532	121	81% (more than 0.75%) of AUC are zero.	48	600	1	TRUE	NA	NR5A2
HNF4A (24g)	0.00389	43	95% (more than 0.75%) of AUC are zero.	24	601	1	TRUE	NA	HNF4A
PROX2 (30g)	0.00286	64	94% (more than 0.75%) of AUC are zero.	30	602	1	TRUE	NA	PROX2
ZNF579 (11g)	0.0152	48	94% (more than 0.75%) of AUC are zero.	11	603	1	TRUE	NA	ZNF579
SIX4 (12g)	0.00758	40	95% (more than 0.75%) of AUC are zero.	12	606	1	TRUE	NA	SIX4
PAX5 (16g)	0.00764	86	90% (more than 0.75%) of AUC are zero.	16	607	1	TRUE	NA	PAX5
ZSCAN4 (23g)	0.00863	61	92% (more than 0.75%) of AUC are zero.	23	609	1	TRUE	NA	ZSCAN4
POU5F1 (13g)	0.0108	90	89% (more than 0.75%) of AUC are zero.	13	611	1	TRUE	NA	POU5F1
LMX1B (72g)	0.0269	7	The global distribution overlaps the partial distributions.	72	613	1	TRUE	NA	LMX1B
RELB (27g)	0.0484	7	90% (more than 0.75%) of AUC are zero.	27	615	1	TRUE	NA	RELB
SIX2 (17g)	0.00831	80	90% (more than 0.75%) of AUC are zero.	17	617	1	TRUE	NA	SIX2
MSX1 (14g)	0.00903	63	93% (more than 0.75%) of AUC are zero.	14	619	1	TRUE	NA	MSX1
ZNF740 (34g)	0.0132	78	82% (more than 0.75%) of AUC are zero.	34	621	1	TRUE	NA	ZNF740
NHLH1 (26g)	0.0149	56	90% (more than 0.75%) of AUC are zero.	26	625	1	TRUE	NA	NHLH1
ASCL1 (12g)	0.0116	49	94% (more than 0.75%) of AUC are zero.	12	629	1	TRUE	NA	ASCL1
ZNF354C (16g)	0.016	52	91% (more than 0.75%) of AUC are zero.	16	630	1	TRUE	NA	ZNF354C
TP73 (16g)	0.0212	46	91% (more than 0.75%) of AUC are zero.	16	632	1	TRUE	NA	TP73
ZNF729 (13g)	0.0248	82	85% (more than 0.75%) of AUC are zero.	13	634	1	TRUE	NA	ZNF729
ZNF467 (13g)	0.0123	76	91% (more than 0.75%) of AUC are zero.	13	636	1	TRUE	NA	ZNF467
ZIC3 (32g)	0.0055	118	85% (more than 0.75%) of AUC are zero.	32	638	1	TRUE	NA	ZIC3
HOXB13 (23g)	0.0137	50	90% (more than 0.75%) of AUC are zero.	23	640	1	TRUE	NA	HOXB13
ZNF836 (12g)	0.00721	64	93% (more than 0.75%) of AUC are zero.	12	642	1	TRUE	NA	ZNF836
RUNX1 (11g)	0.0607	9	95% (more than 0.75%) of AUC are zero.	11	644	1	TRUE	NA	RUNX1
GATA3 (39g)	0.00724	113	83% (more than 0.75%) of AUC are zero.	39	649	1	TRUE	NA	GATA3
HOXA3 (18g)	0.00476	54	94% (more than 0.75%) of AUC are zero.	18	650	1	TRUE	NA	HOXA3
PITX2 (23g)	0.0109	100	85% (more than 0.75%) of AUC are zero.	23	653	1	TRUE	NA	PITX2
GLIS1 (18g)	0.00954	91	88% (more than 0.75%) of AUC are zero.	18	655	1	TRUE	NA	GLIS1
HNF1B (10g)	0.00743	45	96% (more than 0.75%) of AUC are zero.	10	657	1	TRUE	NA	HNF1B
TGIF1 (13g)	0.0505	32	90% (more than 0.75%) of AUC are zero.	13	659	1	TRUE	NA	TGIF1
NKX6-1 (30g)	0.00485	61	93% (more than 0.75%) of AUC are zero.	30	661	1	TRUE	NA	NKX6-1
NEUROD2 (11g)	0.00904	35	96% (more than 0.75%) of AUC are zero.	11	663	1	TRUE	NA	NEUROD2
PAX4 (24g)	0.0118	60	91% (more than 0.75%) of AUC are zero.	24	665	1	TRUE	NA	PAX4
THRB (10g)	0.0363	7	98% (more than 0.75%) of AUC are zero.	10	667	1	TRUE	NA	THRB
TBX20 (29g)	0.0061	61	92% (more than 0.75%) of AUC are zero.	29	671	1	TRUE	NA	TBX20
ZSCAN12 (11g)	0.0338	138		11	673	1	TRUE	NA	ZSCAN12
ZNF774 (14g)	0.00849	47	94% (more than 0.75%) of AUC are zero.	14	674	1	TRUE	NA	ZNF774
SMAD1 (10g)	0.0473	246		10	680	1	TRUE	NA	SMAD1

## Sheet: ClassII_TFs
regulon	threshold	nCellsAssigned	AUCellComment	nGenes	clusteringOrder	clusterGroup	onlyNonDuplicatedExtended	personalNotes	TF
CREM_extended (269g)	0.0854	14		269	2	11	FALSE	NA	CREM
MESP1_extended (35g)	0.0109	174		35	4	11	TRUE	NA	MESP1
FOXL2_extended (25g)	0.00828	87	88% (more than 0.75%) of AUC are zero.	25	5	11	TRUE	NA	FOXL2
PAX3_extended (28g)	0.0123	82	87% (more than 0.75%) of AUC are zero.	28	6	11	FALSE	NA	PAX3
ESR2_extended (16g)	0.0286	62	85% (more than 0.75%) of AUC are zero.	16	8	11	TRUE	NA	ESR2
ZFP64_extended (72g)	0.0138	83		72	9	11	FALSE	NA	ZFP64
OVOL2_extended (39g)	0.0166	81	76% (more than 0.75%) of AUC are zero.	39	12	11	FALSE	NA	OVOL2
MECOM_extended (51g)	0.00625	249		51	14	11	FALSE	NA	MECOM
NR1H3_extended (80g)	0.0222	29		80	16	11	TRUE	NA	NR1H3
TCF12_extended (42g)	0.0472	72	The global distribution overlaps the partial distributions.	42	17	11	TRUE	NA	TCF12
SOX18_extended (140g)	0.0118	118		140	19	11	TRUE	NA	SOX18
E2F1_extended (1501g)	0.12	1	The AUC might follow a normal distribution (random gene-set?). The right distribution is taller.	1501	21	10	FALSE	NA	E2F1
ZNF143_extended (2446g)	0.167	1	The AUC might follow a normal distribution (random gene-set?). The global distribution overlaps the partial distributions.	2446	23	10	FALSE	NA	ZNF143
ELF2_extended (2985g)	0.253	0	The AUC might follow a normal distribution (random gene-set?). The right distribution is taller.	2985	25	10	FALSE	NA	ELF2
YY2_extended (334g)	0.253	0	The AUC might follow a normal distribution (random gene-set?).	334	27	10	FALSE	NA	YY2
XRCC4_extended (1755g)	0.0858	122		1755	29	10	TRUE	NA	XRCC4
GABPA_extended (2827g)	0.224	0	The AUC might follow a normal distribution (random gene-set?). The global distribution overlaps the partial distributions.	2827	30	10	FALSE	NA	GABPA
GABPB1_extended (1897g)	0.147	1	The AUC might follow a normal distribution (random gene-set?). The global distribution overlaps the partial distributions.	1897	32	10	FALSE	NA	GABPB1
SMC3_extended (26g)	0.677	258	The right distribution is taller.	26	34	10	TRUE	NA	SMC3
PHF8_extended (4072g)	0.713	0	The global distribution overlaps the partial distributions.	4072	35	10	FALSE	NA	PHF8
CTCFL_extended (2703g)	0.393	0	The AUC might follow a normal distribution (random gene-set?). The global distribution overlaps the partial distributions.	2703	37	10	FALSE	NA	CTCFL
HDAC2_extended (4402g)	0.67	0	The global distribution overlaps the partial distributions.	4402	39	10	TRUE	NA	HDAC2
CEBPG_extended (287g)	0.168	0	The AUC might follow a normal distribution (random gene-set?). The global distribution overlaps the partial distributions.	287	41	10	TRUE	NA	CEBPG
PSMD12_extended (13g)	0.442	0	The AUC might follow a normal distribution (random gene-set?).	13	42	10	TRUE	NA	PSMD12
BATF3_extended (13g)	0.0355	1055	The global distribution overlaps the partial distributions.	13	43	9	FALSE	NA	BATF3
SUZ12_extended (2536g)	0.262	247	The right distribution is taller.	2536	45	9	TRUE	NA	SUZ12
KDM5A_extended (4347g)	0.644	0	The AUC might follow a normal distribution (random gene-set?). The global distribution overlaps the partial distributions.	4347	46	9	FALSE	NA	KDM5A
GTF2F1_extended (3070g)	0.324	1	The AUC might follow a normal distribution (random gene-set?). The global distribution overlaps the partial distributions.	3070	49	9	FALSE	NA	GTF2F1
NF1_extended (12g)	0.0648	228		12	51	9	TRUE	NA	NF1
BDP1_extended (40g)	0.375	1	The AUC might follow a normal distribution (random gene-set?). The global distribution overlaps the partial distributions.	40	52	9	FALSE	NA	BDP1
ZNF281_extended (22g)	0.128	36	The global distribution overlaps the partial distributions.	22	54	9	TRUE	NA	ZNF281
BRF1_extended (242g)	0.0303	54		242	55	9	TRUE	NA	BRF1
MLXIP_extended (24g)	0.0914	57		24	56	9	TRUE	NA	MLXIP
USF2_extended (403g)	0.0788	30	The global distribution overlaps the partial distributions.	403	58	9	FALSE	NA	USF2
TRIM28_extended (1957g)	0.246	0	The AUC might follow a normal distribution (random gene-set?). The global distribution overlaps the partial distributions.	1957	59	9	TRUE	NA	TRIM28
RCOR1_extended (1693g)	0.166	49	The global distribution overlaps the partial distributions.	1693	60	9	TRUE	NA	RCOR1
SP1_extended (128g)	0.109	1	The AUC might follow a normal distribution (random gene-set?).	128	61	9	FALSE	NA	SP1
YY1_extended (3535g)	0.352	0	The AUC might follow a normal distribution (random gene-set?). The global distribution overlaps the partial distributions.	3535	62	9	FALSE	NA	YY1
SMARCC2_extended (725g)	0.169	0	The AUC might follow a normal distribution (random gene-set?).	725	64	9	FALSE	NA	SMARCC2
NR2C2_extended (45g)	0.0179	210		45	67	9	TRUE	NA	NR2C2
SETDB1_extended (649g)	0.0863	0	The AUC might follow a normal distribution (random gene-set?). The global distribution overlaps the partial distributions.	649	68	9	FALSE	NA	SETDB1
MLX_extended (74g)	0.0734	89		74	70	8	FALSE	NA	MLX
KLF11_extended (36g)	0.123	69	The global distribution overlaps the partial distributions.	36	72	8	TRUE	NA	KLF11
NFYC_extended (844g)	0.178	0	The AUC might follow a normal distribution (random gene-set?).	844	73	8	FALSE	NA	NFYC
THAP1_extended (4060g)	0.284	231		4060	74	8	FALSE	NA	THAP1
NELFE_extended (5787g)	0.415	176		5787	76	8	TRUE	NA	NELFE
CREB1_extended (3092g)	0.201	211		3092	77	8	FALSE	NA	CREB1
TGIF2_extended (17g)	0.0554	194		17	80	8	FALSE	NA	TGIF2
NR1H2_extended (24g)	0.218	3	The AUC might follow a normal distribution (random gene-set?). The global distribution overlaps the partial distributions.	24	84	8	TRUE	NA	NR1H2
SMARCA4_extended (5469g)	0.586	0	The AUC might follow a normal distribution (random gene-set?). The global distribution overlaps the partial distributions.	5469	86	8	FALSE	NA	SMARCA4
SIN3A_extended (4718g)	0.36	130	The global distribution overlaps the partial distributions.	4718	87	8	FALSE	NA	SIN3A
CLOCK_extended (716g)	0.123	177		716	89	8	FALSE	NA	CLOCK
POLR2A_extended (4853g)	0.628	0	The AUC might follow a normal distribution (random gene-set?).	4853	90	8	FALSE	NA	POLR2A
CUX1_extended (430g)	0.0787	4	The AUC might follow a normal distribution (random gene-set?).	430	92	8	TRUE	NA	CUX1
STAT1_extended (1803g)	0.0999	218		1803	93	8	TRUE	NA	STAT1
REST_extended (2642g)	0.272	0	The AUC might follow a normal distribution (random gene-set?).	2642	94	8	TRUE	NA	REST
CEBPZ_extended (2231g)	0.289	0	The AUC might follow a normal distribution (random gene-set?).	2231	95	8	TRUE	NA	CEBPZ
PPARA_extended (35g)	0.0195	1023		35	96	8	TRUE	NA	PPARA
MAFG_extended (103g)	0.031	64		103	98	8	TRUE	NA	MAFG
LEF1_extended (17g)	0.0434	206		17	100	8	TRUE	NA	LEF1
MTA3_extended (13g)	0.135	61	The global distribution overlaps the partial distributions.	13	101	8	TRUE	NA	MTA3
LYL1_extended (35g)	0.0385	154		35	102	7	TRUE	NA	LYL1
ZNF76_extended (1168g)	0.107	0	The AUC might follow a normal distribution (random gene-set?).	1168	103	7	FALSE	NA	ZNF76
ELK4_extended (1098g)	0.143	0	The AUC might follow a normal distribution (random gene-set?). The global distribution overlaps the partial distributions.	1098	105	7	TRUE	NA	ELK4
SREBF1_extended (2019g)	0.0771	142		2019	106	7	FALSE	NA	SREBF1
TBP_extended (1312g)	0.116	124	The global distribution overlaps the partial distributions.	1312	108	7	FALSE	NA	TBP
TCFL5_extended (416g)	0.12	121		416	109	7	FALSE	NA	TCFL5
OVOL1_extended (1249g)	0.0882	119		1249	111	7	FALSE	NA	OVOL1
RFX2_extended (5039g)	0.276	105		5039	113	7	FALSE	NA	RFX2
RFX4_extended (5022g)	0.297	123		5022	115	7	FALSE	NA	RFX4
WRNIP1_extended (807g)	0.101	1	The AUC might follow a normal distribution (random gene-set?). The global distribution overlaps the partial distributions.	807	117	7	TRUE	NA	WRNIP1
YBX1_extended (661g)	0.169	2	The AUC might follow a normal distribution (random gene-set?).	661	118	7	FALSE	NA	YBX1
MAZ_extended (4102g)	0.366	0	The AUC might follow a normal distribution (random gene-set?). The global distribution overlaps the partial distributions.	4102	120	7	TRUE	NA	MAZ
NFYA_extended (3039g)	0.185	34		3039	121	7	FALSE	NA	NFYA
DDIT3_extended (55g)	0.2	36		55	126	7	FALSE	NA	DDIT3
HOXB2_extended (29g)	0.0415	548		29	129	7	TRUE	NA	HOXB2
KDM5B_extended (5569g)	0.339	760	The right distribution is taller.	5569	131	7	TRUE	NA	KDM5B
MYBL1_extended (2948g)	0.34	0	The AUC might follow a normal distribution (random gene-set?). The global distribution overlaps the partial distributions.	2948	132	7	FALSE	NA	MYBL1
EZH2_extended (6131g)	0.32	1010	The right distribution is taller.	6131	134	7	FALSE	NA	EZH2
SUPT20H_extended (3681g)	0.266	717	The right distribution is taller.	3681	135	7	TRUE	NA	SUPT20H
HOXC10_extended (238g)	0.0415	2		238	136	6	FALSE	NA	HOXC10
HOXC6_extended (109g)	0.0212	160		109	138	6	FALSE	NA	HOXC6
HOXC11_extended (247g)	0.0157	101	The global distribution overlaps the partial distributions.	247	139	6	FALSE	NA	HOXC11
HOXB8_extended (68g)	0.00975	184		68	142	6	TRUE	NA	HOXB8
HOXC5_extended (53g)	0.0175	157		53	144	6	FALSE	NA	HOXC5
HOXB5_extended (78g)	0.0385	87	The global distribution overlaps the partial distributions.	78	146	6	TRUE	NA	HOXB5
HOXC8_extended (116g)	0.0116	172		116	147	6	TRUE	NA	HOXC8
HOXB6_extended (105g)	0.0204	60		105	148	6	FALSE	NA	HOXB6
HOXB9_extended (63g)	0.00799	190		63	150	6	TRUE	NA	HOXB9
HOXC9_extended (242g)	0.0557	2	The AUC might follow a normal distribution (random gene-set?).	242	151	6	TRUE	NA	HOXC9
HOXB7_extended (106g)	0.0333	104	The global distribution overlaps the partial distributions.	106	152	6	FALSE	NA	HOXB7
HINFP_extended (27g)	0.106	79	The global distribution overlaps the partial distributions.	27	153	6	FALSE	NA	HINFP
PAX6_extended (37g)	0.1	101		37	155	6	TRUE	NA	PAX6
HESX1_extended (18g)	0.0454	176		18	156	6	TRUE	NA	HESX1
REL_extended (115g)	0.137	9		115	157	6	FALSE	NA	REL
XBP1_extended (644g)	0.209	0	The AUC might follow a normal distribution (random gene-set?). The global distribution overlaps the partial distributions.	644	159	6	FALSE	NA	XBP1
PBX3_extended (1258g)	0.169	0	The AUC might follow a normal distribution (random gene-set?).	1258	162	6	FALSE	NA	PBX3
SP2_extended (188g)	0.0261	48		188	164	6	FALSE	NA	SP2
ATF6B_extended (81g)	0.0786	0	The AUC might follow a normal distribution (random gene-set?).	81	166	6	TRUE	NA	ATF6B
ATF6_extended (1806g)	0.184	0	The AUC might follow a normal distribution (random gene-set?). The global distribution overlaps the partial distributions.	1806	167	6	FALSE	NA	ATF6
ATF2_extended (740g)	0.13	1	The AUC might follow a normal distribution (random gene-set?). The global distribution overlaps the partial distributions.	740	168	6	FALSE	NA	ATF2
BACH1_extended (157g)	0.127	1	The AUC might follow a normal distribution (random gene-set?). The global distribution overlaps the partial distributions.	157	170	6	FALSE	NA	BACH1
SREBF2_extended (456g)	0.0533	66		456	172	6	FALSE	NA	SREBF2
E2F4_extended (1747g)	0.139	2	The AUC might follow a normal distribution (random gene-set?). The global distribution overlaps the partial distributions.	1747	173	6	TRUE	NA	E2F4
ZNF91_extended (163g)	0.0946	1	The AUC might follow a normal distribution (random gene-set?). The global distribution overlaps the partial distributions.	163	174	6	TRUE	NA	ZNF91
ZNF672_extended (25g)	0.0328	218		25	175	6	TRUE	NA	ZNF672
FOXJ3_extended (14g)	0.0461	203		14	176	6	TRUE	NA	FOXJ3
PKNOX1_extended (20g)	0.139	23	The global distribution overlaps the partial distributions.	20	177	6	FALSE	NA	PKNOX1
BRCA1_extended (3711g)	0.339	286	The right distribution is taller.	3711	179	6	FALSE	NA	BRCA1
HDAC6_extended (1887g)	0.207	667	The AUC might follow a normal distribution (random gene-set?). The right distribution is taller.	1887	181	6	FALSE	NA	HDAC6
NFYB_extended (1035g)	0.208	37	The right distribution is taller.	1035	182	6	TRUE	NA	NFYB
MAX_extended (2262g)	0.146	0	The AUC might follow a normal distribution (random gene-set?). The global distribution overlaps the partial distributions.	2262	183	6	FALSE	NA	MAX
ZFY_extended (453g)	0.11	0	The AUC might follow a normal distribution (random gene-set?). The right distribution is taller.	453	184	6	FALSE	NA	ZFY
NR2C1_extended (35g)	0.178	0	The AUC might follow a normal distribution (random gene-set?). The global distribution overlaps the partial distributions.	35	186	6	FALSE	NA	NR2C1
FOXA2_extended (14g)	0.013	147	80% (more than 0.75%) of AUC are zero.	14	188	6	TRUE	NA	FOXA2
CRX_extended (28g)	0.494	0	The AUC might follow a normal distribution (random gene-set?). The global distribution overlaps the partial distributions.	28	191	6	FALSE	NA	CRX
ZNF384_extended (438g)	0.112	1	The AUC might follow a normal distribution (random gene-set?). The global distribution overlaps the partial distributions.	438	193	5	TRUE	NA	ZNF384
CPEB1_extended (2756g)	0.372	0	The AUC might follow a normal distribution (random gene-set?). The global distribution overlaps the partial distributions.	2756	194	5	TRUE	NA	CPEB1
BCLAF1_extended (4360g)	0.516	50		4360	195	5	FALSE	NA	BCLAF1
GTF3C2_extended (628g)	0.0475	281		628	197	5	FALSE	NA	GTF3C2
ESX1_extended (197g)	0.0589	275		197	199	5	TRUE	NA	ESX1
E2F6_extended (1373g)	0.106	208		1373	200	5	TRUE	NA	E2F6
POLR3G_extended (577g)	0.0516	211		577	201	5	TRUE	NA	POLR3G
TAF7_extended (3894g)	0.452	234		3894	202	5	TRUE	NA	TAF7
RELA_extended (2320g)	0.268	0	The AUC might follow a normal distribution (random gene-set?). The global distribution overlaps the partial distributions.	2320	205	5	FALSE	NA	RELA
GTF2B_extended (1348g)	0.202	0	The AUC might follow a normal distribution (random gene-set?).	1348	206	5	TRUE	NA	GTF2B
POLE4_extended (1315g)	0.161	6		1315	207	5	TRUE	NA	POLE4
THRA_extended (37g)	0.0306	165		37	209	5	FALSE	NA	THRA
IRF8_extended (217g)	0.0184	143	The global distribution overlaps the partial distributions.	217	211	5	FALSE	NA	IRF8
IRF7_extended (165g)	0.0135	88		165	213	5	FALSE	NA	IRF7
ATOH8_extended (343g)	0.0109	142		343	214	5	TRUE	NA	ATOH8
ZNF16_extended (144g)	0.0176	146		144	215	5	TRUE	NA	ZNF16
ELK3_extended (79g)	0.0407	204		79	216	5	FALSE	NA	ELK3
SIX1_extended (22g)	0.0168	253		22	218	5	TRUE	NA	SIX1
KLF7_extended (45g)	0.0583	155		45	219	5	FALSE	NA	KLF7
FOXO1_extended (69g)	0.0531	105	The global distribution overlaps the partial distributions.	69	221	5	FALSE	NA	FOXO1
NFIC_extended (26g)	0.0972	260		26	223	5	TRUE	NA	NFIC
TCF3_extended (83g)	0.0464	151		83	224	5	FALSE	NA	TCF3
TCF7L2_extended (190g)	0.0571	234		190	225	5	FALSE	NA	TCF7L2
ZEB1_extended (403g)	0.0509	154		403	227	5	FALSE	NA	ZEB1
RBBP5_extended (1562g)	0.0581	221		1562	228	5	FALSE	NA	RBBP5
TCF7L1_extended (569g)	0.0279	326		569	230	5	FALSE	NA	TCF7L1
SP3_extended (1964g)	0.207	0	The AUC might follow a normal distribution (random gene-set?).	1964	232	5	TRUE	NA	SP3
UBTF_extended (1144g)	0.0889	332	The AUC might follow a normal distribution (random gene-set?).	1144	233	5	TRUE	NA	UBTF
RAD21_extended (4370g)	0.337	293		4370	234	5	TRUE	NA	RAD21
MEF2C_extended (738g)	0.044	272		738	235	5	TRUE	NA	MEF2C
SOX4_extended (579g)	0.104	223		579	236	5	TRUE	NA	SOX4
DMRT1_extended (463g)	0.0846	317		463	237	5	FALSE	NA	DMRT1
POU2F1_extended (24g)	0.0353	184		24	238	5	FALSE	NA	POU2F1
CCNT2_extended (17g)	0.06	234		17	241	5	TRUE	NA	CCNT2
SP4_extended (212g)	0.0492	25		212	242	5	TRUE	NA	SP4
RREB1_extended (285g)	0.044	53		285	243	5	TRUE	NA	RREB1
MXI1_extended (1094g)	0.141	0	The AUC might follow a normal distribution (random gene-set?). The right distribution is taller.	1094	244	5	FALSE	NA	MXI1
HCFC1_extended (1888g)	0.212	0	The AUC might follow a normal distribution (random gene-set?). The global distribution overlaps the partial distributions.	1888	246	5	FALSE	NA	HCFC1
NR3C1_extended (581g)	0.178	0	The AUC might follow a normal distribution (random gene-set?). The right distribution is taller.	581	248	5	FALSE	NA	NR3C1
CTCF_extended (1256g)	0.191	1	The AUC might follow a normal distribution (random gene-set?).	1256	250	5	TRUE	NA	CTCF
EP300_extended (778g)	0.231	0	The AUC might follow a normal distribution (random gene-set?). The global distribution overlaps the partial distributions.	778	251	5	TRUE	NA	EP300
TCF7_extended (16g)	0.0558	9	88% (more than 0.75%) of AUC are zero.	16	254	4	FALSE	NA	TCF7
LHX6_extended (39g)	0.00925	120	77% (more than 0.75%) of AUC are zero.	39	256	4	FALSE	NA	LHX6
MYOD1_extended (129g)	0.00583	133		129	258	4	FALSE	NA	MYOD1
RUNX3_extended (49g)	0.034	16		49	260	4	FALSE	NA	RUNX3
TFAP2A_extended (15g)	0.0185	141	79% (more than 0.75%) of AUC are zero.	15	263	4	TRUE	NA	TFAP2A
KLF5_extended (45g)	0.0124	189		45	264	4	TRUE	NA	KLF5
E2F7_extended (13g)	0.0173	115	84% (more than 0.75%) of AUC are zero.	13	265	4	TRUE	NA	E2F7
HOXD1_extended (34g)	0.00739	134	78% (more than 0.75%) of AUC are zero.	34	266	4	TRUE	NA	HOXD1
DLX5_extended (135g)	0.00982	180		135	267	4	FALSE	NA	DLX5
E2F2_extended (87g)	0.0182	67		87	269	4	FALSE	NA	E2F2
ATF1_extended (59g)	0.104	1	The AUC might follow a normal distribution (random gene-set?). The global distribution overlaps the partial distributions.	59	271	4	TRUE	NA	ATF1
ARID3A_extended (27g)	0.0215	59	79% (more than 0.75%) of AUC are zero.	27	272	4	TRUE	NA	ARID3A
GATA2_extended (110g)	0.0194	19		110	273	4	FALSE	NA	GATA2
EMX1_extended (20g)	0.0165	82	84% (more than 0.75%) of AUC are zero.	20	275	4	TRUE	NA	EMX1
BACH2_extended (40g)	0.0325	16	78% (more than 0.75%) of AUC are zero.	40	276	4	TRUE	NA	BACH2
SOX17_extended (38g)	0.0133	98		38	277	4	TRUE	NA	SOX17
TWIST2_extended (60g)	0.00924	160		60	279	4	TRUE	NA	TWIST2
FOXF1_extended (67g)	0.00703	161		67	281	4	FALSE	NA	FOXF1
HES5_extended (436g)	0.00523	152		436	282	4	FALSE	NA	HES5
HOXA1_extended (57g)	0.00578	125	75% (more than 0.75%) of AUC are zero.	57	284	4	TRUE	NA	HOXA1
MYF6_extended (86g)	0.00664	90		86	285	4	TRUE	NA	MYF6
RXRG_extended (85g)	0.00604	108		85	287	4	TRUE	NA	RXRG
BARX1_extended (51g)	0.00956	95	77% (more than 0.75%) of AUC are zero.	51	288	4	TRUE	NA	BARX1
ZNF582_extended (54g)	0.00584	158		54	289	4	TRUE	NA	ZNF582
DLX3_extended (40g)	0.00722	137	77% (more than 0.75%) of AUC are zero.	40	290	4	TRUE	NA	DLX3
MEIS1_extended (37g)	0.00908	156		37	291	4	FALSE	NA	MEIS1
SMAD9_extended (29g)	0.018	87	78% (more than 0.75%) of AUC are zero.	29	293	4	FALSE	NA	SMAD9
FOXA3_extended (16g)	0.0104	52	94% (more than 0.75%) of AUC are zero.	16	296	4	TRUE	NA	FOXA3
NR1D1_extended (19g)	0.00632	81	89% (more than 0.75%) of AUC are zero.	19	297	4	TRUE	NA	NR1D1
NANOG_extended (14g)	0.00963	66	92% (more than 0.75%) of AUC are zero.	14	298	4	TRUE	NA	NANOG
FOXP4_extended (21g)	0.0134	138	77% (more than 0.75%) of AUC are zero.	21	299	4	TRUE	NA	FOXP4
EBF3_extended (19g)	0.0191	95	81% (more than 0.75%) of AUC are zero.	19	300	4	TRUE	NA	EBF3
ASCL2_extended (22g)	0.011	77	88% (more than 0.75%) of AUC are zero.	22	301	4	TRUE	NA	ASCL2
SP5_extended (15g)	0.0152	40	93% (more than 0.75%) of AUC are zero.	15	302	4	TRUE	NA	SP5
TBX21_extended (15g)	0.0137	40	94% (more than 0.75%) of AUC are zero.	15	303	4	FALSE	NA	TBX21
ZNF239_extended (62g)	0.0413	13		62	305	4	FALSE	NA	ZNF239
TEAD4_extended (22g)	0.00844	95	87% (more than 0.75%) of AUC are zero.	22	307	4	FALSE	NA	TEAD4
BARHL2_extended (22g)	0.0115	35	94% (more than 0.75%) of AUC are zero.	22	309	4	FALSE	NA	BARHL2
SOX15_extended (21g)	0.019	85	83% (more than 0.75%) of AUC are zero.	21	311	4	FALSE	NA	SOX15
OLIG1_extended (41g)	0.00604	80	87% (more than 0.75%) of AUC are zero.	41	313	4	FALSE	NA	OLIG1
SNAI3_extended (38g)	0.00852	81	86% (more than 0.75%) of AUC are zero.	38	315	4	FALSE	NA	SNAI3
IRF9_extended (262g)	0.0422	88		262	317	3	FALSE	NA	IRF9
CREB3L2_extended (75g)	0.0562	44		75	319	3	TRUE	NA	CREB3L2
FOS_extended (458g)	0.266	3	The AUC might follow a normal distribution (random gene-set?).	458	320	3	TRUE	NA	FOS
KLF6_extended (226g)	0.0849	72		226	321	3	FALSE	NA	KLF6
MYC_extended (254g)	0.0668	82		254	323	3	TRUE	NA	MYC
FOSB_extended (440g)	0.121	72		440	324	3	FALSE	NA	FOSB
KLF4_extended (959g)	0.0887	64		959	326	3	FALSE	NA	KLF4
IRF1_extended (1063g)	0.095	82		1063	328	3	FALSE	NA	IRF1
NFATC2_extended (131g)	0.0344	48		131	330	3	FALSE	NA	NFATC2
FOSL1_extended (423g)	0.0354	85		423	331	3	FALSE	NA	FOSL1
ETS2_extended (578g)	0.0237	98		578	333	3	FALSE	NA	ETS2
CEBPB_extended (153g)	0.0622	88		153	335	3	FALSE	NA	CEBPB
MAFF_extended (235g)	0.0696	100		235	337	3	FALSE	NA	MAFF
ATF3_extended (526g)	0.063	105		526	338	3	FALSE	NA	ATF3
KLF10_extended (282g)	0.0923	66		282	340	3	TRUE	NA	KLF10
EGR1_extended (789g)	0.123	77		789	341	3	FALSE	NA	EGR1
JUNB_extended (979g)	0.153	84		979	342	3	FALSE	NA	JUNB
JUND_extended (597g)	0.13	87		597	344	3	FALSE	NA	JUND
CEBPD_extended (173g)	0.123	93		173	346	3	FALSE	NA	CEBPD
JUN_extended (405g)	0.086	112		405	348	3	FALSE	NA	JUN
EGR2_extended (598g)	0.0625	109		598	351	3	FALSE	NA	EGR2
BCL3_extended (728g)	0.0635	102		728	353	3	FALSE	NA	BCL3
EGR3_extended (255g)	0.0706	113		255	354	3	TRUE	NA	EGR3
ATF4_extended (782g)	0.211	57		782	356	3	FALSE	NA	ATF4
EGR4_extended (14g)	0.0869	104		14	359	3	TRUE	NA	EGR4
TAF1_extended (57g)	0.163	1	The AUC might follow a normal distribution (random gene-set?).	57	360	3	TRUE	NA	TAF1
TGIF1_extended (17g)	0.035	170		17	361	3	TRUE	NA	TGIF1
FOXP1_extended (369g)	0.0392	262		369	363	3	FALSE	NA	FOXP1
ZNF148_extended (943g)	0.0652	227		943	367	3	FALSE	NA	ZNF148
ELF1_extended (633g)	0.0464	231		633	368	3	FALSE	NA	ELF1
FOXO3_extended (697g)	0.085	93		697	369	3	FALSE	NA	FOXO3
FOXN3_extended (347g)	0.0501	135		347	371	3	TRUE	NA	FOXN3
NFKB1_extended (933g)	0.0525	84		933	372	3	FALSE	NA	NFKB1
KLF16_extended (230g)	0.0161	109		230	374	3	TRUE	NA	KLF16
PATZ1_extended (184g)	0.011	168		184	375	3	FALSE	NA	PATZ1
NFE2L2_extended (100g)	0.155	93		100	378	3	TRUE	NA	NFE2L2
NFIA_extended (18g)	0.125	176		18	379	3	TRUE	NA	NFIA
KLF2_extended (62g)	0.0352	113		62	380	3	FALSE	NA	KLF2
NR2F2_extended (43g)	0.0606	131		43	382	3	FALSE	NA	NR2F2
GATA5_extended (248g)	0.0358	123		248	384	3	FALSE	NA	GATA5
KLF3_extended (221g)	0.0319	113		221	386	3	TRUE	NA	KLF3
AR_extended (230g)	0.0424	156		230	387	3	FALSE	NA	AR
NKX2-8_extended (69g)	0.0343	125		69	389	3	FALSE	NA	NKX2-8
SOX9_extended (236g)	0.0917	142		236	391	3	FALSE	NA	SOX9
WT1_extended (970g)	0.084	129		970	393	3	FALSE	NA	WT1
GATA4_extended (282g)	0.0795	151		282	394	3	FALSE	NA	GATA4
TBX22_extended (39g)	0.0198	136		39	396	3	TRUE	NA	TBX22
GATA6_extended (77g)	0.0219	134		77	397	3	FALSE	NA	GATA6
TCF4_extended (13g)	0.0328	147		13	399	2	FALSE	NA	TCF4
ETS1_extended (50g)	0.0348	40		50	402	2	FALSE	NA	ETS1
MSC_extended (19g)	0.0674	34	82% (more than 0.75%) of AUC are zero.	19	406	2	TRUE	NA	MSC
STAT2_extended (54g)	0.0132	146		54	408	2	TRUE	NA	STAT2
TCF21_extended (36g)	0.0475	27		36	409	2	TRUE	NA	TCF21
STAT6_extended (18g)	0.0354	61	78% (more than 0.75%) of AUC are zero.	18	410	2	TRUE	NA	STAT6
KLF9_extended (14g)	0.0461	140		14	411	2	FALSE	NA	KLF9
JDP2_extended (57g)	0.015	85		57	413	2	FALSE	NA	JDP2
ZIC5_extended (52g)	0.0158	202		52	415	2	TRUE	NA	ZIC5
RXRB_extended (418g)	0.0242	61		418	417	2	TRUE	NA	RXRB
PPARD_extended (352g)	0.0181	91		352	419	2	TRUE	NA	PPARD
ZNF189_extended (311g)	0.013	131		311	420	2	TRUE	NA	ZNF189
RORA_extended (14g)	0.037	147		14	421	2	FALSE	NA	RORA
EMX2_extended (35g)	0.00701	159	79% (more than 0.75%) of AUC are zero.	35	425	2	TRUE	NA	EMX2
FOXO4_extended (19g)	0.0207	92	83% (more than 0.75%) of AUC are zero.	19	426	2	TRUE	NA	FOXO4
MSX1_extended (18g)	0.045	26	89% (more than 0.75%) of AUC are zero.	18	429	2	TRUE	NA	MSX1
KLF15_extended (33g)	0.0316	20	76% (more than 0.75%) of AUC are zero.	33	430	2	TRUE	NA	KLF15
RXRA_extended (25g)	0.0182	173		25	432	2	FALSE	NA	RXRA
ELK1_extended (40g)	0.0196	120		40	434	2	FALSE	NA	ELK1
SMAD3_extended (22g)	0.0513	8	89% (more than 0.75%) of AUC are zero.	22	436	2	FALSE	NA	SMAD3
RARG_extended (45g)	0.0216	19		45	438	2	FALSE	NA	RARG
NFATC1_extended (32g)	0.0263	73		32	440	2	FALSE	NA	NFATC1
SOX12_extended (17g)	0.0101	47	93% (more than 0.75%) of AUC are zero.	17	442	2	TRUE	NA	SOX12
HEYL_extended (14g)	0.0257	124	78% (more than 0.75%) of AUC are zero.	14	443	2	TRUE	NA	HEYL
NFE2L3_extended (108g)	0.0278	10		108	445	2	FALSE	NA	NFE2L3
ETV6_extended (67g)	0.0493	13		67	447	2	FALSE	NA	ETV6
IRF3_extended (103g)	0.0559	2		103	449	2	TRUE	NA	IRF3
ZNF263_extended (61g)	0.0115	174		61	450	2	TRUE	NA	ZNF263
FLI1_extended (325g)	0.0105	38		325	451	2	FALSE	NA	FLI1
SPI1_extended (310g)	0.022	8		310	453	2	FALSE	NA	SPI1
IRF4_extended (397g)	0.0154	39		397	455	2	FALSE	NA	IRF4
PRDM1_extended (276g)	0.0238	17		276	457	2	FALSE	NA	PRDM1
IRF5_extended (100g)	0.01	57		100	459	2	TRUE	NA	IRF5
FOXD4_extended (87g)	0.0195	8		87	460	2	TRUE	NA	FOXD4
NEUROD1_extended (53g)	0.00536	158	75% (more than 0.75%) of AUC are zero.	53	461	2	TRUE	NA	NEUROD1
LMX1A_extended (121g)	0.00678	80		121	462	2	TRUE	NA	LMX1A
POU3F1_extended (86g)	0.00968	159		86	463	2	FALSE	NA	POU3F1
MEOX1_extended (85g)	0.00571	165		85	464	2	TRUE	NA	MEOX1
SOX3_extended (93g)	0.00918	108		93	465	2	FALSE	NA	SOX3
ZBTB7B_extended (168g)	0.00511	162		168	466	2	TRUE	NA	ZBTB7B
FOXL1_extended (162g)	0.0092	78		162	467	2	FALSE	NA	FOXL1
POU5F1_extended (130g)	0.0266	1		130	468	2	FALSE	NA	POU5F1
GATA3_extended (133g)	0.0227	2		133	470	2	FALSE	NA	GATA3
IRF2_extended (94g)	0.00782	158		94	472	2	FALSE	NA	IRF2
SALL2_extended (61g)	0.00703	129		61	477	2	TRUE	NA	SALL2
BATF_extended (50g)	0.0343	18		50	478	2	TRUE	NA	BATF
NFKB2_extended (216g)	0.015	61		216	479	2	FALSE	NA	NFKB2
RARA_extended (219g)	0.00794	145		219	481	2	FALSE	NA	RARA
RELB_extended (104g)	0.0142	87		104	482	2	FALSE	NA	RELB
HOXA4_extended (62g)	0.00741	104		62	484	2	TRUE	NA	HOXA4
ERG_extended (125g)	0.0193	25		125	485	2	FALSE	NA	ERG
ETV7_extended (23g)	0.0138	63	87% (more than 0.75%) of AUC are zero.	23	487	2	TRUE	NA	ETV7
PITX1_extended (42g)	0.00851	136		42	489	2	TRUE	NA	PITX1
LHX2_extended (233g)	0.00858	30		233	490	2	FALSE	NA	LHX2
TFAP4_extended (25g)	0.014	61	89% (more than 0.75%) of AUC are zero.	25	492	2	TRUE	NA	TFAP4
ATF5_extended (12g)	0.0301	127		12	493	2	TRUE	NA	ATF5
ZNF274_extended (151g)	0.0342	9		151	494	1	FALSE	NA	ZNF274
SRF_extended (66g)	0.0229	97		66	496	1	FALSE	NA	SRF
NR2E3_extended (72g)	0.0114	119		72	498	1	FALSE	NA	NR2E3
PML_extended (37g)	0.00819	164		37	500	1	TRUE	NA	PML
MAFA_extended (38g)	0.0162	122		38	503	1	FALSE	NA	MAFA
SNAI1_extended (60g)	0.0221	59		60	505	1	FALSE	NA	SNAI1
NR1H4_extended (112g)	0.0289	66		112	507	1	FALSE	NA	NR1H4
SOX30_extended (85g)	0.0251	74		85	509	1	TRUE	NA	SOX30
RFX5_extended (1345g)	0.0407	63		1345	510	1	FALSE	NA	RFX5
MEIS3_extended (33g)	0.00775	119	80% (more than 0.75%) of AUC are zero.	33	512	1	FALSE	NA	MEIS3
EN1_extended (63g)	0.00492	143		63	514	1	FALSE	NA	EN1
DLX4_extended (16g)	0.00751	51	92% (more than 0.75%) of AUC are zero.	16	516	1	TRUE	NA	DLX4
GBX1_extended (107g)	0.00425	170		107	517	1	TRUE	NA	GBX1
PITX2_extended (10g)	0.0115	82	91% (more than 0.75%) of AUC are zero.	10	518	1	TRUE	NA	PITX2
HOXD11_extended (20g)	0.00946	124	82% (more than 0.75%) of AUC are zero.	20	519	1	FALSE	NA	HOXD11
SPIB_extended (28g)	0.0403	7	82% (more than 0.75%) of AUC are zero.	28	521	1	FALSE	NA	SPIB
PITX3_extended (61g)	0.00492	164		61	523	1	FALSE	NA	PITX3
THAP11_extended (869g)	0.0797	7	The global distribution overlaps the partial distributions.	869	526	1	FALSE	NA	THAP11
HOXC4_extended (28g)	0.0106	171		28	530	1	TRUE	NA	HOXC4
ZNF502_extended (166g)	0.0208	29		166	531	1	TRUE	NA	ZNF502
ESRRA_extended (137g)	0.0046	183		137	532	1	TRUE	NA	ESRRA
TLX2_extended (101g)	0.0102	191		101	534	1	TRUE	NA	TLX2
OTP_extended (76g)	0.00645	180		76	535	1	TRUE	NA	OTP
LHX8_extended (90g)	0.0071	185		90	536	1	TRUE	NA	LHX8
VAX1_extended (74g)	0.00655	193		74	537	1	TRUE	NA	VAX1
VSX1_extended (37g)	0.00886	84	83% (more than 0.75%) of AUC are zero.	37	538	1	TRUE	NA	VSX1
IKZF1_extended (13g)	0.0224	33	94% (more than 0.75%) of AUC are zero.	13	540	1	TRUE	NA	IKZF1
FOXF2_extended (10g)	0.0159	76	90% (more than 0.75%) of AUC are zero.	10	541	1	TRUE	NA	FOXF2
HOXA5_extended (160g)	0.00439	174		160	542	1	FALSE	NA	HOXA5
KLF8_extended (19g)	0.0212	33	92% (more than 0.75%) of AUC are zero.	19	545	1	TRUE	NA	KLF8
PPARG_extended (36g)	0.0118	195		36	546	1	TRUE	NA	PPARG
HES2_extended (28g)	0.0166	106		28	547	1	TRUE	NA	HES2
HOXD13_extended (20g)	0.012	24	96% (more than 0.75%) of AUC are zero.	20	548	1	FALSE	NA	HOXD13
OTX1_extended (39g)	0.0137	42	84% (more than 0.75%) of AUC are zero.	39	550	1	FALSE	NA	OTX1
SOX2_extended (68g)	0.00567	149		68	552	1	FALSE	NA	SOX2
RAX_extended (68g)	0.0109	48		68	555	1	TRUE	NA	RAX
BCL11A_extended (24g)	0.0412	14	82% (more than 0.75%) of AUC are zero.	24	556	1	TRUE	NA	BCL11A
ZNF471_extended (15g)	0.04	19	84% (more than 0.75%) of AUC are zero.	15	557	1	FALSE	NA	ZNF471
EVX2_extended (57g)	0.0134	32		57	559	1	FALSE	NA	EVX2
TFAP2B_extended (21g)	0.0163	28	93% (more than 0.75%) of AUC are zero.	21	561	1	TRUE	NA	TFAP2B
HOXD3_extended (26g)	0.00973	109	82% (more than 0.75%) of AUC are zero.	26	562	1	TRUE	NA	HOXD3
DBX1_extended (12g)	0.0078	40	95% (more than 0.75%) of AUC are zero.	12	563	1	TRUE	NA	DBX1
TGIF2LX_extended (11g)	0.0102	17	97% (more than 0.75%) of AUC are zero.	11	565	1	TRUE	NA	TGIF2LX
MEOX2_extended (20g)	0.00929	25	97% (more than 0.75%) of AUC are zero.	20	566	1	FALSE	NA	MEOX2
RFX3_extended (66g)	0.0116	184		66	568	1	FALSE	NA	RFX3
CREB3_extended (26g)	0.0565	83	The global distribution overlaps the partial distributions.	26	571	1	TRUE	NA	CREB3
HOXD8_extended (14g)	0.0473	223		14	572	1	TRUE	NA	HOXD8
FOXM1_extended (29g)	0.0122	152		29	573	1	TRUE	NA	FOXM1
POU2F2_extended (15g)	0.0159	156	77% (more than 0.75%) of AUC are zero.	15	574	1	TRUE	NA	POU2F2
TBX6_extended (26g)	0.00632	100	87% (more than 0.75%) of AUC are zero.	26	575	1	TRUE	NA	TBX6
CREB3L1_extended (28g)	0.0247	26	84% (more than 0.75%) of AUC are zero.	28	579	1	FALSE	NA	CREB3L1
TBX20_extended (41g)	0.012	44	85% (more than 0.75%) of AUC are zero.	41	581	1	FALSE	NA	TBX20
PAX2_extended (16g)	0.0063	51	94% (more than 0.75%) of AUC are zero.	16	583	1	FALSE	NA	PAX2
ETV4_extended (23g)	0.00456	77	91% (more than 0.75%) of AUC are zero.	23	585	1	FALSE	NA	ETV4
ZNF831_extended (14g)	0.0148	31	96% (more than 0.75%) of AUC are zero.	14	588	1	TRUE	NA	ZNF831
ETV2_extended (30g)	0.024	18	88% (more than 0.75%) of AUC are zero.	30	589	1	FALSE	NA	ETV2
CEBPA_extended (37g)	0.00908	88	83% (more than 0.75%) of AUC are zero.	37	591	1	FALSE	NA	CEBPA
RUNX2_extended (29g)	0.0378	10	85% (more than 0.75%) of AUC are zero.	29	593	1	FALSE	NA	RUNX2
FOXO6_extended (22g)	0.0103	46	93% (more than 0.75%) of AUC are zero.	22	595	1	FALSE	NA	FOXO6
PAX5_extended (52g)	0.00661	97	80% (more than 0.75%) of AUC are zero.	52	597	1	FALSE	NA	PAX5
HOXB13_extended (68g)	0.00394	154		68	599	1	FALSE	NA	HOXB13
ZIC1_extended (37g)	0.00498	108	83% (more than 0.75%) of AUC are zero.	37	601	1	TRUE	NA	ZIC1
KLF1_extended (27g)	0.0112	74	87% (more than 0.75%) of AUC are zero.	27	602	1	TRUE	NA	KLF1
FOXP2_extended (21g)	0.0332	13	92% (more than 0.75%) of AUC are zero.	21	603	1	TRUE	NA	FOXP2
TBX18_extended (47g)	0.0136	46	80% (more than 0.75%) of AUC are zero.	47	604	1	TRUE	NA	TBX18
HOXD9_extended (41g)	0.0121	74	79% (more than 0.75%) of AUC are zero.	41	605	1	TRUE	NA	HOXD9
GFI1_extended (14g)	0.00876	45	94% (more than 0.75%) of AUC are zero.	14	606	1	TRUE	NA	GFI1
HOXD4_extended (14g)	0.0126	44	94% (more than 0.75%) of AUC are zero.	14	607	1	TRUE	NA	HOXD4
STAT5A_extended (12g)	0.0221	55	91% (more than 0.75%) of AUC are zero.	12	608	1	TRUE	NA	STAT5A
BCL6_extended (16g)	0.015	110	85% (more than 0.75%) of AUC are zero.	16	609	1	TRUE	NA	BCL6
HIF3A_extended (15g)	0.017	89	87% (more than 0.75%) of AUC are zero.	15	610	1	TRUE	NA	HIF3A
NR2F1_extended (53g)	0.0085	116		53	611	1	FALSE	NA	NR2F1
SOX6_extended (10g)	0.0329	33	93% (more than 0.75%) of AUC are zero.	10	613	1	TRUE	NA	SOX6
SOX7_extended (74g)	0.014	34		74	614	1	FALSE	NA	SOX7
PHOX2B_extended (47g)	0.00508	129	80% (more than 0.75%) of AUC are zero.	47	616	1	FALSE	NA	PHOX2B
NKX3-2_extended (30g)	0.00967	69	87% (more than 0.75%) of AUC are zero.	30	618	1	TRUE	NA	NKX3-2
MAFK_extended (88g)	0.00363	150		88	622	1	FALSE	NA	MAFK
TAL1_extended (80g)	0.0215	7		80	624	1	FALSE	NA	TAL1
HOXD10_extended (71g)	0.00834	64	76% (more than 0.75%) of AUC are zero.	71	626	1	FALSE	NA	HOXD10
SRY_extended (113g)	0.0126	25		113	628	1	FALSE	NA	SRY
FOSL2_extended (64g)	0.0123	71		64	631	1	FALSE	NA	FOSL2
PDX1_extended (46g)	0.00564	128	82% (more than 0.75%) of AUC are zero.	46	633	1	FALSE	NA	PDX1
EOMES_extended (37g)	0.0131	43	89% (more than 0.75%) of AUC are zero.	37	635	1	TRUE	NA	EOMES
LBX2_extended (13g)	0.0104	52	94% (more than 0.75%) of AUC are zero.	13	639	1	TRUE	NA	LBX2
RARB_extended (77g)	0.00492	155		77	640	1	FALSE	NA	RARB
TBX15_extended (30g)	0.0259	10	90% (more than 0.75%) of AUC are zero.	30	644	1	TRUE	NA	TBX15
LHX1_extended (19g)	0.0217	17	96% (more than 0.75%) of AUC are zero.	19	645	1	TRUE	NA	LHX1
BRF2_extended (17g)	0.0259	55	87% (more than 0.75%) of AUC are zero.	17	646	1	TRUE	NA	BRF2
ZNF436_extended (13g)	0.0165	57	91% (more than 0.75%) of AUC are zero.	13	647	1	TRUE	NA	ZNF436
ZIC3_extended (20g)	0.00985	38	94% (more than 0.75%) of AUC are zero.	20	649	1	TRUE	NA	ZIC3
HOXC13_extended (16g)	0.00605	42	95% (more than 0.75%) of AUC are zero.	16	650	1	TRUE	NA	HOXC13
FOXQ1_extended (11g)	0.0115	17	98% (more than 0.75%) of AUC are zero.	11	651	1	TRUE	NA	FOXQ1
ZNF691_extended (12g)	0.0178	83	88% (more than 0.75%) of AUC are zero.	12	652	1	TRUE	NA	ZNF691
GSC_extended (14g)	0.0105	26	96% (more than 0.75%) of AUC are zero.	14	654	1	TRUE	NA	GSC
NR2F6_extended (13g)	0.0214	66	88% (more than 0.75%) of AUC are zero.	13	659	1	TRUE	NA	NR2F6
SHOX2_extended (57g)	0.00742	171		57	660	1	TRUE	NA	SHOX2
SOX1_extended (26g)	0.00675	66	91% (more than 0.75%) of AUC are zero.	26	661	1	TRUE	NA	SOX1
SIX2_extended (11g)	0.00724	31	96% (more than 0.75%) of AUC are zero.	11	665	1	TRUE	NA	SIX2
NFE2_extended (28g)	0.0109	58	89% (more than 0.75%) of AUC are zero.	28	666	1	TRUE	NA	NFE2
GLIS3_extended (15g)	0.0133	88	87% (more than 0.75%) of AUC are zero.	15	667	1	TRUE	NA	GLIS3
IRF6_extended (17g)	0.0127	90	86% (more than 0.75%) of AUC are zero.	17	668	1	TRUE	NA	IRF6
TBX1_extended (17g)	0.00638	58	94% (more than 0.75%) of AUC are zero.	17	669	1	TRUE	NA	TBX1
ELF4_extended (10g)	0.0113	75	92% (more than 0.75%) of AUC are zero.	10	670	1	TRUE	NA	ELF4
ZBTB17_extended (16g)	0.0161	135	76% (more than 0.75%) of AUC are zero.	16	671	1	TRUE	NA	ZBTB17
KAT2A_extended (14g)	0.017	49	92% (more than 0.75%) of AUC are zero.	14	672	1	TRUE	NA	KAT2A
CDX1_extended (10g)	0.0169	66	91% (more than 0.75%) of AUC are zero.	10	673	1	TRUE	NA	CDX1
PAX8_extended (57g)	0.0109	222		57	674	1	TRUE	NA	PAX8
TBR1_extended (48g)	0.00707	239		48	675	1	TRUE	NA	TBR1
SIRT6_extended (14g)	0.0108	78	89% (more than 0.75%) of AUC are zero.	14	676	1	TRUE	NA	SIRT6
ISL1_extended (11g)	0.0118	53	92% (more than 0.75%) of AUC are zero.	11	677	1	TRUE	NA	ISL1
SIX4_extended (42g)	0.00728	121	78% (more than 0.75%) of AUC are zero.	42	678	1	FALSE	NA	SIX4
DMRT2_extended (26g)	0.0137	49	87% (more than 0.75%) of AUC are zero.	26	680	1	TRUE	NA	DMRT2
GLI3_extended (32g)	0.0108	55	86% (more than 0.75%) of AUC are zero.	32	681	1	TRUE	NA	GLI3
MIXL1_extended (31g)	0.00716	82	86% (more than 0.75%) of AUC are zero.	31	682	1	TRUE	NA	MIXL1
ZFHX2_extended (14g)	0.0208	43	91% (more than 0.75%) of AUC are zero.	14	683	1	TRUE	NA	ZFHX2
EN2_extended (11g)	0.0133	57	91% (more than 0.75%) of AUC are zero.	11	684	1	TRUE	NA	EN2
SOX10_extended (28g)	0.00507	42	94% (more than 0.75%) of AUC are zero.	28	685	1	TRUE	NA	SOX10
SIX6_extended (19g)	0.00601	34	96% (more than 0.75%) of AUC are zero.	19	686	1	TRUE	NA	SIX6
HNF4A_extended (22g)	0.00441	41	95% (more than 0.75%) of AUC are zero.	22	687	1	TRUE	NA	HNF4A
HOXA2_extended (14g)	0.0125	30	95% (more than 0.75%) of AUC are zero.	14	688	1	TRUE	NA	HOXA2
VENTX_extended (16g)	0.00678	77	91% (more than 0.75%) of AUC are zero.	16	689	1	TRUE	NA	VENTX
SP6_extended (18g)	0.0228	26	93% (more than 0.75%) of AUC are zero.	18	692	1	TRUE	NA	SP6
DLX6_extended (13g)	0.0187	45	93% (more than 0.75%) of AUC are zero.	13	695	1	TRUE	NA	DLX6
VSX2_extended (10g)	0.00883	38	96% (more than 0.75%) of AUC are zero.	10	697	1	TRUE	NA	VSX2
LHX9_extended (33g)	0.00815	71	88% (more than 0.75%) of AUC are zero.	33	698	1	TRUE	NA	LHX9
POU6F1_extended (25g)	0.0108	41	91% (more than 0.75%) of AUC are zero.	25	699	1	TRUE	NA	POU6F1
PHOX2A_extended (15g)	0.00687	38	95% (more than 0.75%) of AUC are zero.	15	700	1	TRUE	NA	PHOX2A
RFX7_extended (23g)	0.0253	110		23	702	1	TRUE	NA	RFX7
BARX2_extended (12g)	0.00851	47	95% (more than 0.75%) of AUC are zero.	12	703	1	TRUE	NA	BARX2
ATOH7_extended (11g)	0.0149	15	97% (more than 0.75%) of AUC are zero.	11	704	1	TRUE	NA	ATOH7
FOXG1_extended (17g)	0.0162	168		17	705	1	TRUE	NA	FOXG1
SIX3_extended (23g)	0.0117	54	90% (more than 0.75%) of AUC are zero.	23	706	1	TRUE	NA	SIX3
ZMIZ1_extended (11g)	0.0229	81	87% (more than 0.75%) of AUC are zero.	11	707	1	TRUE	NA	ZMIZ1
FOXD3_extended (16g)	0.00633	80	91% (more than 0.75%) of AUC are zero.	16	708	1	TRUE	NA	FOXD3
PRRX2_extended (12g)	0.024	30	95% (more than 0.75%) of AUC are zero.	12	711	1	TRUE	NA	PRRX2
NKX2-4_extended (29g)	0.00684	128	81% (more than 0.75%) of AUC are zero.	29	713	1	TRUE	NA	NKX2-4
E2F8_extended (16g)	0.0101	45	94% (more than 0.75%) of AUC are zero.	16	714	1	TRUE	NA	E2F8
GATA1_extended (26g)	0.00476	84	90% (more than 0.75%) of AUC are zero.	26	715	1	FALSE	NA	GATA1
HOXA3_extended (35g)	0.00516	114	85% (more than 0.75%) of AUC are zero.	35	717	1	FALSE	NA	HOXA3
ARGFX_extended (31g)	0.00913	79	87% (more than 0.75%) of AUC are zero.	31	719	1	FALSE	NA	ARGFX
ONECUT1_extended (13g)	0.0151	45	93% (more than 0.75%) of AUC are zero.	13	721	1	FALSE	NA	ONECUT1
NR2E1_extended (15g)	0.0239	21	95% (more than 0.75%) of AUC are zero.	15	723	1	FALSE	NA	NR2E1
HOXA11_extended (24g)	0.0138	37	92% (more than 0.75%) of AUC are zero.	24	725	1	TRUE	NA	HOXA11
TGIF2LY_extended (40g)	0.0152	19	86% (more than 0.75%) of AUC are zero.	40	726	1	FALSE	NA	TGIF2LY
TBPL1 (10g)	0.0356	539		10	1	11	TRUE	NA	TBPL1
CREM (10g)	0.0397	398		10	3	11	TRUE	NA	CREM
PAX3 (15g)	0.012	65	92% (more than 0.75%) of AUC are zero.	15	7	11	TRUE	NA	PAX3
ZFP64 (31g)	0.0198	79		31	10	11	TRUE	NA	ZFP64
ZNF266 (13g)	0.0299	66	83% (more than 0.75%) of AUC are zero.	13	11	11	TRUE	NA	ZNF266
OVOL2 (20g)	0.0174	70	86% (more than 0.75%) of AUC are zero.	20	13	11	TRUE	NA	OVOL2
MECOM (45g)	0.00668	248		45	15	11	TRUE	NA	MECOM
MZF1 (177g)	0.0291	25	The global distribution overlaps the partial distributions.	177	18	11	TRUE	NA	MZF1
FEZF1 (92g)	0.00861	98		92	20	11	TRUE	NA	FEZF1
E2F1 (1355g)	0.122	1	The AUC might follow a normal distribution (random gene-set?). The global distribution overlaps the partial distributions.	1355	22	10	TRUE	NA	E2F1
ZNF143 (1515g)	0.128	2	The AUC might follow a normal distribution (random gene-set?). The global distribution overlaps the partial distributions.	1515	24	10	TRUE	NA	ZNF143
ELF2 (1732g)	0.177	0	The AUC might follow a normal distribution (random gene-set?). The right distribution is taller.	1732	26	10	TRUE	NA	ELF2
YY2 (137g)	0.301	0	The AUC might follow a normal distribution (random gene-set?).	137	28	10	TRUE	NA	YY2
GABPA (2052g)	0.178	0	The AUC might follow a normal distribution (random gene-set?). The global distribution overlaps the partial distributions.	2052	31	10	TRUE	NA	GABPA
GABPB1 (538g)	0.11	1	The AUC might follow a normal distribution (random gene-set?). The global distribution overlaps the partial distributions.	538	33	10	TRUE	NA	GABPB1
PHF8 (2013g)	0.245	178	The right distribution is taller.	2013	36	10	TRUE	NA	PHF8
CTCFL (1084g)	0.235	0	The AUC might follow a normal distribution (random gene-set?). The global distribution overlaps the partial distributions.	1084	38	10	TRUE	NA	CTCFL
HSF2 (53g)	0.278	300	The right distribution is taller.	53	40	10	TRUE	NA	HSF2
BATF3 (11g)	0.0325	1059	The global distribution overlaps the partial distributions.	11	44	9	TRUE	NA	BATF3
KDM5A (761g)	0.307	0	The AUC might follow a normal distribution (random gene-set?). The global distribution overlaps the partial distributions.	761	47	9	TRUE	NA	KDM5A
SMARCA4 (19g)	0.532	0	The AUC might follow a normal distribution (random gene-set?).	19	48	9	TRUE	NA	SMARCA4
GTF2F1 (1744g)	0.221	0	The AUC might follow a normal distribution (random gene-set?). The global distribution overlaps the partial distributions.	1744	50	9	TRUE	NA	GTF2F1
BDP1 (17g)	0.43	0	The AUC might follow a normal distribution (random gene-set?). The global distribution overlaps the partial distributions.	17	53	9	TRUE	NA	BDP1
SP1 (18g)	0.177	3	The AUC might follow a normal distribution (random gene-set?).	18	57	9	TRUE	NA	SP1
YY1 (1081g)	0.209	0	The AUC might follow a normal distribution (random gene-set?). The global distribution overlaps the partial distributions.	1081	63	9	TRUE	NA	YY1
SMARCC2 (233g)	0.142	2	The AUC might follow a normal distribution (random gene-set?). The global distribution overlaps the partial distributions.	233	65	9	TRUE	NA	SMARCC2
SREBF2 (11g)	0.0208	100	85% (more than 0.75%) of AUC are zero.	11	66	9	TRUE	NA	SREBF2
SETDB1 (205g)	0.095	0	The AUC might follow a normal distribution (random gene-set?). The global distribution overlaps the partial distributions.	205	69	9	TRUE	NA	SETDB1
MLX (72g)	0.074	90		72	71	8	TRUE	NA	MLX
THAP1 (352g)	0.104	204		352	75	8	TRUE	NA	THAP1
CREB1 (1360g)	0.131	94		1360	78	8	TRUE	NA	CREB1
HSF1 (30g)	0.137	151		30	79	8	TRUE	NA	HSF1
TGIF2 (12g)	0.0701	196		12	81	8	TRUE	NA	TGIF2
ZNF407 (13g)	0.0124	1006	The global distribution overlaps the partial distributions.	13	82	8	TRUE	NA	ZNF407
NFYC (33g)	0.201	0	The AUC might follow a normal distribution (random gene-set?). The global distribution overlaps the partial distributions.	33	83	8	TRUE	NA	NFYC
CLOCK (124g)	0.125	163	The global distribution overlaps the partial distributions.	124	85	8	TRUE	NA	CLOCK
SIN3A (2358g)	0.276	0	The AUC might follow a normal distribution (random gene-set?). The global distribution overlaps the partial distributions.	2358	88	8	TRUE	NA	SIN3A
POLR2A (4230g)	0.573	0	The AUC might follow a normal distribution (random gene-set?).	4230	91	8	TRUE	NA	POLR2A
GTF2IRD1 (10g)	0.0194	1008	The right distribution is taller.	10	97	8	TRUE	NA	GTF2IRD1
ZNF148 (11g)	0.139	28		11	99	8	TRUE	NA	ZNF148
ZNF76 (320g)	0.105	1	The AUC might follow a normal distribution (random gene-set?). The global distribution overlaps the partial distributions.	320	104	7	TRUE	NA	ZNF76
SREBF1 (526g)	0.0774	116		526	107	7	TRUE	NA	SREBF1
TCFL5 (414g)	0.12	118		414	110	7	TRUE	NA	TCFL5
OVOL1 (1176g)	0.0872	120		1176	112	7	TRUE	NA	OVOL1
RFX2 (4438g)	0.24	102		4438	114	7	TRUE	NA	RFX2
RFX4 (3656g)	0.225	124		3656	116	7	TRUE	NA	RFX4
YBX1 (89g)	0.114	83		89	119	7	TRUE	NA	YBX1
NFYA (2202g)	0.12	62		2202	122	7	TRUE	NA	NFYA
TBP (61g)	0.186	0	The AUC might follow a normal distribution (random gene-set?). The global distribution overlaps the partial distributions.	61	123	7	TRUE	NA	TBP
EIF5A2 (194g)	0.0332	7		194	124	7	TRUE	NA	EIF5A2
TFDP1 (45g)	0.139	78		45	125	7	TRUE	NA	TFDP1
DDIT3 (38g)	0.214	33		38	127	7	TRUE	NA	DDIT3
EZH2 (38g)	0.274	0	The AUC might follow a normal distribution (random gene-set?). The global distribution overlaps the partial distributions.	38	128	7	TRUE	NA	EZH2
HIRIP3 (30g)	0.473	0	The AUC might follow a normal distribution (random gene-set?).	30	130	7	TRUE	NA	HIRIP3
MYBL1 (2568g)	0.312	0	The AUC might follow a normal distribution (random gene-set?). The right distribution is taller.	2568	133	7	TRUE	NA	MYBL1
HOXC10 (87g)	0.0127	190		87	137	6	TRUE	NA	HOXC10
HOXC11 (112g)	0.0135	199		112	140	6	TRUE	NA	HOXC11
HOXC6 (13g)	0.0298	151	77% (more than 0.75%) of AUC are zero.	13	141	6	TRUE	NA	HOXC6
HOXB7 (21g)	0.0281	195		21	143	6	TRUE	NA	HOXB7
HOXC5 (31g)	0.0228	166		31	145	6	TRUE	NA	HOXC5
HOXB6 (29g)	0.0115	139	76% (more than 0.75%) of AUC are zero.	29	149	6	TRUE	NA	HOXB6
HINFP (10g)	0.0574	190		10	154	6	TRUE	NA	HINFP
REL (91g)	0.125	14		91	158	6	TRUE	NA	REL
XBP1 (315g)	0.214	0	The AUC might follow a normal distribution (random gene-set?). The global distribution overlaps the partial distributions.	315	160	6	TRUE	NA	XBP1
HDAC6 (29g)	0.433	0	The AUC might follow a normal distribution (random gene-set?). The global distribution overlaps the partial distributions.	29	161	6	TRUE	NA	HDAC6
PBX3 (643g)	0.167	0	The AUC might follow a normal distribution (random gene-set?).	643	163	6	TRUE	NA	PBX3
SP2 (146g)	0.0272	41		146	165	6	TRUE	NA	SP2
ATF2 (217g)	0.142	2	The AUC might follow a normal distribution (random gene-set?). The global distribution overlaps the partial distributions.	217	169	6	TRUE	NA	ATF2
BACH1 (44g)	0.0697	80	The global distribution overlaps the partial distributions.	44	171	6	TRUE	NA	BACH1
PKNOX1 (15g)	0.0818	252		15	178	6	TRUE	NA	PKNOX1
BRCA1 (2868g)	0.271	273	The right distribution is taller.	2868	180	6	TRUE	NA	BRCA1
ZFY (402g)	0.11	0	The AUC might follow a normal distribution (random gene-set?). The right distribution is taller.	402	185	6	TRUE	NA	ZFY
NR2C1 (10g)	0.0314	714		10	187	6	TRUE	NA	NR2C1
MAX (15g)	0.0356	473		15	189	6	TRUE	NA	MAX
ATF6 (31g)	0.232	2	The AUC might follow a normal distribution (random gene-set?). The global distribution overlaps the partial distributions.	31	190	6	TRUE	NA	ATF6
CRX (17g)	0.696	1	The AUC might follow a normal distribution (random gene-set?). The global distribution overlaps the partial distributions.	17	192	6	TRUE	NA	CRX
BCLAF1 (1467g)	0.297	0	The AUC might follow a normal distribution (random gene-set?).	1467	196	5	TRUE	NA	BCLAF1
GTF3C2 (553g)	0.05	281		553	198	5	TRUE	NA	GTF3C2
DMRT1 (41g)	0.0854	249		41	203	5	TRUE	NA	DMRT1
MECP2 (33g)	0.0829	56		33	204	5	TRUE	NA	MECP2
TCF3 (11g)	0.0734	142		11	208	5	TRUE	NA	TCF3
THRA (11g)	0.0644	167		11	210	5	TRUE	NA	THRA
IRF8 (149g)	0.0133	177		149	212	5	TRUE	NA	IRF8
ELK3 (34g)	0.0417	194		34	217	5	TRUE	NA	ELK3
KLF7 (43g)	0.0595	155		43	220	5	TRUE	NA	KLF7
FOXO1 (66g)	0.0504	122	The global distribution overlaps the partial distributions.	66	222	5	TRUE	NA	FOXO1
TCF7L2 (167g)	0.0578	211		167	226	5	TRUE	NA	TCF7L2
RBBP5 (733g)	0.049	166		733	229	5	TRUE	NA	RBBP5
TCF7L1 (480g)	0.0268	279		480	231	5	TRUE	NA	TCF7L1
POU2F1 (16g)	0.0428	197		16	239	5	TRUE	NA	POU2F1
ZBTB11 (20g)	0.0464	216		20	240	5	TRUE	NA	ZBTB11
MXI1 (658g)	0.0584	250	The right distribution is taller.	658	245	5	TRUE	NA	MXI1
HCFC1 (663g)	0.167	0	The AUC might follow a normal distribution (random gene-set?). The global distribution overlaps the partial distributions.	663	247	5	TRUE	NA	HCFC1
NR3C1 (288g)	0.187	0	The AUC might follow a normal distribution (random gene-set?). The global distribution overlaps the partial distributions.	288	249	5	TRUE	NA	NR3C1
ZEB1 (15g)	0.0317	221		15	252	5	TRUE	NA	ZEB1
AEBP2 (15g)	0.0293	205		15	253	5	TRUE	NA	AEBP2
TCF7 (15g)	0.0544	12	88% (more than 0.75%) of AUC are zero.	15	255	4	TRUE	NA	TCF7
LHX6 (10g)	0.014	50	94% (more than 0.75%) of AUC are zero.	10	257	4	TRUE	NA	LHX6
MYOD1 (25g)	0.00703	101	87% (more than 0.75%) of AUC are zero.	25	259	4	TRUE	NA	MYOD1
RUNX3 (44g)	0.0331	18		44	261	4	TRUE	NA	RUNX3
IRF7 (23g)	0.0287	42	82% (more than 0.75%) of AUC are zero.	23	262	4	TRUE	NA	IRF7
DLX5 (64g)	0.00962	158		64	268	4	TRUE	NA	DLX5
E2F2 (63g)	0.0151	137		63	270	4	TRUE	NA	E2F2
GATA2 (94g)	0.0163	27		94	274	4	TRUE	NA	GATA2
TFCP2 (64g)	0.0101	162		64	278	4	TRUE	NA	TFCP2
FIGLA (57g)	0.00748	114		57	280	4	TRUE	NA	FIGLA
HES5 (119g)	0.00611	163		119	283	4	TRUE	NA	HES5
ZNF335 (62g)	0.04	44		62	286	4	TRUE	NA	ZNF335
MEIS1 (27g)	0.00916	144	78% (more than 0.75%) of AUC are zero.	27	292	4	TRUE	NA	MEIS1
SMAD9 (28g)	0.0173	91	78% (more than 0.75%) of AUC are zero.	28	294	4	TRUE	NA	SMAD9
MTF1 (22g)	0.0726	71	The global distribution overlaps the partial distributions.	22	295	4	TRUE	NA	MTF1
TBX21 (13g)	0.0131	45	94% (more than 0.75%) of AUC are zero.	13	304	4	TRUE	NA	TBX21
ZNF239 (53g)	0.0595	3	The AUC might follow a normal distribution (random gene-set?). The global distribution overlaps the partial distributions.	53	306	4	TRUE	NA	ZNF239
TEAD4 (19g)	0.00977	86	88% (more than 0.75%) of AUC are zero.	19	308	4	TRUE	NA	TEAD4
BARHL2 (10g)	0.0237	12	97% (more than 0.75%) of AUC are zero.	10	310	4	TRUE	NA	BARHL2
SOX15 (13g)	0.0151	110	86% (more than 0.75%) of AUC are zero.	13	312	4	TRUE	NA	SOX15
OLIG1 (32g)	0.0072	54	92% (more than 0.75%) of AUC are zero.	32	314	4	TRUE	NA	OLIG1
SNAI3 (21g)	0.0126	39	93% (more than 0.75%) of AUC are zero.	21	316	4	TRUE	NA	SNAI3
IRF9 (162g)	0.0383	74		162	318	3	TRUE	NA	IRF9
KLF6 (207g)	0.0891	71		207	322	3	TRUE	NA	KLF6
FOSB (282g)	0.126	72		282	325	3	TRUE	NA	FOSB
KLF4 (752g)	0.0852	64		752	327	3	TRUE	NA	KLF4
IRF1 (763g)	0.0815	75		763	329	3	TRUE	NA	IRF1
FOSL1 (331g)	0.0317	83		331	332	3	TRUE	NA	FOSL1
ETS2 (242g)	0.0256	100		242	334	3	TRUE	NA	ETS2
CEBPB (77g)	0.0748	70		77	336	3	TRUE	NA	CEBPB
ATF3 (239g)	0.0728	101		239	339	3	TRUE	NA	ATF3
JUNB (527g)	0.114	95		527	343	3	TRUE	NA	JUNB
JUND (234g)	0.121	90		234	345	3	TRUE	NA	JUND
CEBPD (52g)	0.154	78		52	347	3	TRUE	NA	CEBPD
JUN (178g)	0.0857	119		178	349	3	TRUE	NA	JUN
BCL3 (338g)	0.0475	106		338	350	3	TRUE	NA	BCL3
EGR2 (382g)	0.0636	113		382	352	3	TRUE	NA	EGR2
EGR1 (57g)	0.156	87		57	355	3	TRUE	NA	EGR1
ATF4 (442g)	0.198	62		442	357	3	TRUE	NA	ATF4
MAFF (18g)	0.0764	107		18	358	3	TRUE	NA	MAFF
NFIB (394g)	0.0196	149		394	362	3	TRUE	NA	NFIB
FOXP1 (121g)	0.0399	214		121	364	3	TRUE	NA	FOXP1
BBX (123g)	0.146	130	The global distribution overlaps the partial distributions.	123	365	3	TRUE	NA	BBX
STAU2 (115g)	0.0497	163		115	366	3	TRUE	NA	STAU2
FOXO3 (159g)	0.1	55		159	370	3	TRUE	NA	FOXO3
NFKB1 (786g)	0.0528	84		786	373	3	TRUE	NA	NFKB1
ELF1 (73g)	0.0603	68		73	376	3	TRUE	NA	ELF1
MXD4 (11g)	0.0878	222		11	377	3	TRUE	NA	MXD4
KLF2 (51g)	0.0393	88		51	381	3	TRUE	NA	KLF2
NR2F2 (34g)	0.0545	124		34	383	3	TRUE	NA	NR2F2
GATA5 (175g)	0.0358	137		175	385	3	TRUE	NA	GATA5
AR (145g)	0.0417	160		145	388	3	TRUE	NA	AR
WT1 (24g)	0.155	168		24	390	3	TRUE	NA	WT1
SOX9 (134g)	0.0845	110		134	392	3	TRUE	NA	SOX9
GATA4 (136g)	0.0913	158		136	395	3	TRUE	NA	GATA4
GATA6 (76g)	0.0221	134		76	398	3	TRUE	NA	GATA6
TCF4 (10g)	0.0348	162		10	400	2	TRUE	NA	TCF4
ZBTB7A (16g)	0.021	92	84% (more than 0.75%) of AUC are zero.	16	401	2	TRUE	NA	ZBTB7A
ETS1 (10g)	0.0498	29	92% (more than 0.75%) of AUC are zero.	10	403	2	TRUE	NA	ETS1
PHLDA2 (30g)	0.039	62		30	404	2	TRUE	NA	PHLDA2
NFATC2 (43g)	0.0406	33		43	405	2	TRUE	NA	NFATC2
OSR2 (17g)	0.0411	80		17	407	2	TRUE	NA	OSR2
KLF9 (11g)	0.0529	134		11	412	2	TRUE	NA	KLF9
JDP2 (12g)	0.0362	45	89% (more than 0.75%) of AUC are zero.	12	414	2	TRUE	NA	JDP2
ZNF572 (39g)	0.0109	142		39	416	2	TRUE	NA	ZNF572
ZNF580 (290g)	0.0259	54		290	418	2	TRUE	NA	ZNF580
RORA (11g)	0.0438	141		11	422	2	TRUE	NA	RORA
TP53 (16g)	0.0396	38	85% (more than 0.75%) of AUC are zero.	16	423	2	TRUE	NA	TP53
ONECUT2 (10g)	0.0205	45	94% (more than 0.75%) of AUC are zero.	10	424	2	TRUE	NA	ONECUT2
TFF3 (43g)	0.0169	128		43	427	2	TRUE	NA	TFF3
NKX2-8 (31g)	0.0237	112		31	428	2	TRUE	NA	NKX2-8
MLXIPL (22g)	0.022	151		22	431	2	TRUE	NA	MLXIPL
RXRA (16g)	0.0234	185		16	433	2	TRUE	NA	RXRA
ELK1 (19g)	0.0257	164		19	435	2	TRUE	NA	ELK1
SMAD3 (16g)	0.061	7	93% (more than 0.75%) of AUC are zero.	16	437	2	TRUE	NA	SMAD3
RARG (40g)	0.0243	16	76% (more than 0.75%) of AUC are zero.	40	439	2	TRUE	NA	RARG
NFATC1 (26g)	0.027	91		26	441	2	TRUE	NA	NFATC1
PBX1 (13g)	0.0224	135	78% (more than 0.75%) of AUC are zero.	13	444	2	TRUE	NA	PBX1
NFE2L3 (78g)	0.0223	14		78	446	2	TRUE	NA	NFE2L3
ETV6 (28g)	0.0599	11	78% (more than 0.75%) of AUC are zero.	28	448	2	TRUE	NA	ETV6
FLI1 (241g)	0.0117	34		241	452	2	TRUE	NA	FLI1
SPI1 (221g)	0.0248	7		221	454	2	TRUE	NA	SPI1
IRF4 (176g)	0.0193	22		176	456	2	TRUE	NA	IRF4
PRDM1 (123g)	0.0287	7		123	458	2	TRUE	NA	PRDM1
POU5F1 (107g)	0.0272	3		107	469	2	TRUE	NA	POU5F1
GATA3 (106g)	0.0242	3		106	471	2	TRUE	NA	GATA3
IRF2 (23g)	0.00951	126	81% (more than 0.75%) of AUC are zero.	23	473	2	TRUE	NA	IRF2
ZBTB14 (25g)	0.0147	193		25	474	2	TRUE	NA	ZBTB14
ATF7 (15g)	0.0211	138	75% (more than 0.75%) of AUC are zero.	15	475	2	TRUE	NA	ATF7
ZNF684 (63g)	0.00803	172		63	476	2	TRUE	NA	ZNF684
NFKB2 (47g)	0.0277	23	75% (more than 0.75%) of AUC are zero.	47	480	2	TRUE	NA	NFKB2
RELB (80g)	0.0159	85		80	483	2	TRUE	NA	RELB
ERG (38g)	0.0336	8	80% (more than 0.75%) of AUC are zero.	38	486	2	TRUE	NA	ERG
ZNF180 (108g)	0.00999	92		108	488	2	TRUE	NA	ZNF180
LHX2 (61g)	0.0106	59		61	491	2	TRUE	NA	LHX2
ZNF274 (111g)	0.0126	177		111	495	1	TRUE	NA	ZNF274
SRF (43g)	0.0218	140		43	497	1	TRUE	NA	SRF
NR2E3 (21g)	0.0159	148		21	499	1	TRUE	NA	NR2E3
ZNF426 (58g)	0.0107	168		58	501	1	TRUE	NA	ZNF426
ARNTL (26g)	0.0343	72		26	502	1	TRUE	NA	ARNTL
MAFA (17g)	0.0193	132	77% (more than 0.75%) of AUC are zero.	17	504	1	TRUE	NA	MAFA
SNAI1 (20g)	0.0168	100	82% (more than 0.75%) of AUC are zero.	20	506	1	TRUE	NA	SNAI1
NR1H4 (87g)	0.0324	64		87	508	1	TRUE	NA	NR1H4
RFX5 (965g)	0.0442	62		965	511	1	TRUE	NA	RFX5
MEIS3 (21g)	0.0117	107	82% (more than 0.75%) of AUC are zero.	21	513	1	TRUE	NA	MEIS3
EN1 (24g)	0.00685	62	91% (more than 0.75%) of AUC are zero.	24	515	1	TRUE	NA	EN1
HOXD11 (13g)	0.0114	104	86% (more than 0.75%) of AUC are zero.	13	520	1	TRUE	NA	HOXD11
SPIB (13g)	0.0575	7	93% (more than 0.75%) of AUC are zero.	13	522	1	TRUE	NA	SPIB
PITX3 (39g)	0.00841	110	81% (more than 0.75%) of AUC are zero.	39	524	1	TRUE	NA	PITX3
RELA (62g)	0.0508	39		62	525	1	TRUE	NA	RELA
THAP11 (249g)	0.106	1	The AUC might follow a normal distribution (random gene-set?). The global distribution overlaps the partial distributions.	249	527	1	TRUE	NA	THAP11
USF2 (16g)	0.115	25		16	528	1	TRUE	NA	USF2
ZNF354C (31g)	0.0072	157	76% (more than 0.75%) of AUC are zero.	31	529	1	TRUE	NA	ZNF354C
HDAC1 (111g)	0.133	1	The AUC might follow a normal distribution (random gene-set?). The global distribution overlaps the partial distributions.	111	533	1	TRUE	NA	HDAC1
ZFP42 (17g)	0.0227	30	95% (more than 0.75%) of AUC are zero.	17	539	1	TRUE	NA	ZFP42
HOXA5 (107g)	0.00444	191		107	543	1	TRUE	NA	HOXA5
KDM4E (33g)	0.00676	100	83% (more than 0.75%) of AUC are zero.	33	544	1	TRUE	NA	KDM4E
HOXD13 (17g)	0.0141	22	97% (more than 0.75%) of AUC are zero.	17	549	1	TRUE	NA	HOXD13
OTX1 (26g)	0.0124	52	90% (more than 0.75%) of AUC are zero.	26	551	1	TRUE	NA	OTX1
SOX2 (28g)	0.00658	89	87% (more than 0.75%) of AUC are zero.	28	553	1	TRUE	NA	SOX2
ZNF208 (32g)	0.0126	139		32	554	1	TRUE	NA	ZNF208
ZNF471 (12g)	0.0425	29	84% (more than 0.75%) of AUC are zero.	12	558	1	TRUE	NA	ZNF471
EVX2 (41g)	0.0133	63	77% (more than 0.75%) of AUC are zero.	41	560	1	TRUE	NA	EVX2
ZNF682 (15g)	0.0135	80	87% (more than 0.75%) of AUC are zero.	15	564	1	TRUE	NA	ZNF682
MEOX2 (14g)	0.0127	20	97% (more than 0.75%) of AUC are zero.	14	567	1	TRUE	NA	MEOX2
RFX3 (62g)	0.0117	178		62	569	1	TRUE	NA	RFX3
ZNF544 (13g)	0.0306	217		13	570	1	TRUE	NA	ZNF544
ZNF234 (12g)	0.0209	63	87% (more than 0.75%) of AUC are zero.	12	576	1	TRUE	NA	ZNF234
ZNF676 (13g)	0.0162	106	85% (more than 0.75%) of AUC are zero.	13	577	1	TRUE	NA	ZNF676
STAT3 (12g)	0.23	3		12	578	1	TRUE	NA	STAT3
CREB3L1 (22g)	0.0282	30	87% (more than 0.75%) of AUC are zero.	22	580	1	TRUE	NA	CREB3L1
TBX20 (26g)	0.0124	43	91% (more than 0.75%) of AUC are zero.	26	582	1	TRUE	NA	TBX20
PAX2 (12g)	0.00731	43	95% (more than 0.75%) of AUC are zero.	12	584	1	TRUE	NA	PAX2
ETV4 (13g)	0.00662	50	94% (more than 0.75%) of AUC are zero.	13	586	1	TRUE	NA	ETV4
GCM1 (20g)	0.0319	8	96% (more than 0.75%) of AUC are zero.	20	587	1	TRUE	NA	GCM1
ETV2 (27g)	0.0241	16	89% (more than 0.75%) of AUC are zero.	27	590	1	TRUE	NA	ETV2
CEBPA (31g)	0.00975	92	85% (more than 0.75%) of AUC are zero.	31	592	1	TRUE	NA	CEBPA
RUNX2 (12g)	0.0424	13	96% (more than 0.75%) of AUC are zero.	12	594	1	TRUE	NA	RUNX2
FOXO6 (20g)	0.00884	49	93% (more than 0.75%) of AUC are zero.	20	596	1	TRUE	NA	FOXO6
PAX5 (33g)	0.00727	95	86% (more than 0.75%) of AUC are zero.	33	598	1	TRUE	NA	PAX5
HOXB13 (56g)	0.00443	130	77% (more than 0.75%) of AUC are zero.	56	600	1	TRUE	NA	HOXB13
NR2F1 (17g)	0.0139	91	86% (more than 0.75%) of AUC are zero.	17	612	1	TRUE	NA	NR2F1
SOX7 (32g)	0.0172	66	78% (more than 0.75%) of AUC are zero.	32	615	1	TRUE	NA	SOX7
PHOX2B (15g)	0.0158	67	89% (more than 0.75%) of AUC are zero.	15	617	1	TRUE	NA	PHOX2B
SIM2 (13g)	0.00869	52	94% (more than 0.75%) of AUC are zero.	13	619	1	TRUE	NA	SIM2
MYCN (31g)	0.00522	92	87% (more than 0.75%) of AUC are zero.	31	620	1	TRUE	NA	MYCN
TFAP2C (15g)	0.0121	51	93% (more than 0.75%) of AUC are zero.	15	621	1	TRUE	NA	TFAP2C
MAFK (60g)	0.00402	107	82% (more than 0.75%) of AUC are zero.	60	623	1	TRUE	NA	MAFK
TAL1 (46g)	0.0144	40	77% (more than 0.75%) of AUC are zero.	46	625	1	TRUE	NA	TAL1
HOXD10 (31g)	0.014	31	89% (more than 0.75%) of AUC are zero.	31	627	1	TRUE	NA	HOXD10
SRY (22g)	0.00862	43	93% (more than 0.75%) of AUC are zero.	22	629	1	TRUE	NA	SRY
IKZF2 (14g)	0.0289	31	94% (more than 0.75%) of AUC are zero.	14	630	1	TRUE	NA	IKZF2
FOSL2 (21g)	0.0188	37	89% (more than 0.75%) of AUC are zero.	21	632	1	TRUE	NA	FOSL2
PDX1 (28g)	0.00751	91	88% (more than 0.75%) of AUC are zero.	28	634	1	TRUE	NA	PDX1
PBX2 (14g)	0.0112	107	86% (more than 0.75%) of AUC are zero.	14	636	1	TRUE	NA	PBX2
CUX2 (23g)	0.00967	106	85% (more than 0.75%) of AUC are zero.	23	637	1	TRUE	NA	CUX2
RARA (16g)	0.0138	54	92% (more than 0.75%) of AUC are zero.	16	638	1	TRUE	NA	RARA
RARB (24g)	0.00475	87	90% (more than 0.75%) of AUC are zero.	24	641	1	TRUE	NA	RARB
FOXL1 (15g)	0.00775	51	94% (more than 0.75%) of AUC are zero.	15	642	1	TRUE	NA	FOXL1
PATZ1 (11g)	0.0217	57	91% (more than 0.75%) of AUC are zero.	11	643	1	TRUE	NA	PATZ1
ZNF540 (13g)	0.0151	91	88% (more than 0.75%) of AUC are zero.	13	648	1	TRUE	NA	ZNF540
SOX3 (17g)	0.0067	35	96% (more than 0.75%) of AUC are zero.	17	653	1	TRUE	NA	SOX3
BNC1 (18g)	0.0139	58	89% (more than 0.75%) of AUC are zero.	18	655	1	TRUE	NA	BNC1
ZNF789 (13g)	0.0128	65	91% (more than 0.75%) of AUC are zero.	13	656	1	TRUE	NA	ZNF789
SKOR1 (16g)	0.00615	42	96% (more than 0.75%) of AUC are zero.	16	657	1	TRUE	NA	SKOR1
ZNF133 (14g)	0.0429	61		14	658	1	TRUE	NA	ZNF133
POU3F1 (13g)	0.018	39	91% (more than 0.75%) of AUC are zero.	13	662	1	TRUE	NA	POU3F1
GFI1B (11g)	0.00701	26	97% (more than 0.75%) of AUC are zero.	11	663	1	TRUE	NA	GFI1B
MXD3 (13g)	0.0177	75	88% (more than 0.75%) of AUC are zero.	13	664	1	TRUE	NA	MXD3
SIX4 (15g)	0.0119	74	89% (more than 0.75%) of AUC are zero.	15	679	1	TRUE	NA	SIX4
ASCL1 (14g)	0.0151	24	96% (more than 0.75%) of AUC are zero.	14	690	1	TRUE	NA	ASCL1
SCRT1 (26g)	0.00712	54	92% (more than 0.75%) of AUC are zero.	26	691	1	TRUE	NA	SCRT1
GCM2 (14g)	0.0225	23	95% (more than 0.75%) of AUC are zero.	14	693	1	TRUE	NA	GCM2
ZXDB (10g)	0.0316	17	97% (more than 0.75%) of AUC are zero.	10	694	1	TRUE	NA	ZXDB
ZNF503 (18g)	0.0103	90	87% (more than 0.75%) of AUC are zero.	18	696	1	TRUE	NA	ZNF503
FOXF1 (12g)	0.011	24	97% (more than 0.75%) of AUC are zero.	12	701	1	TRUE	NA	FOXF1
ZNF112 (12g)	0.00974	56	94% (more than 0.75%) of AUC are zero.	12	709	1	TRUE	NA	ZNF112
ZIC4 (14g)	0.00663	31	96% (more than 0.75%) of AUC are zero.	14	710	1	TRUE	NA	ZIC4
TP73 (16g)	0.00928	35	95% (more than 0.75%) of AUC are zero.	16	712	1	TRUE	NA	TP73
GATA1 (24g)	0.00481	79	90% (more than 0.75%) of AUC are zero.	24	716	1	TRUE	NA	GATA1
HOXA3 (19g)	0.00711	74	90% (more than 0.75%) of AUC are zero.	19	718	1	TRUE	NA	HOXA3
ARGFX (23g)	0.0101	46	92% (more than 0.75%) of AUC are zero.	23	720	1	TRUE	NA	ARGFX
ONECUT1 (11g)	0.0178	39	94% (more than 0.75%) of AUC are zero.	11	722	1	TRUE	NA	ONECUT1
NR2E1 (12g)	0.0228	23	96% (more than 0.75%) of AUC are zero.	12	724	1	TRUE	NA	NR2E1
TGIF2LY (24g)	0.017	34	90% (more than 0.75%) of AUC are zero.	24	727	1	TRUE	NA	TGIF2LY

## Sheet: ClassIII_TFs
regulon	threshold	nCellsAssigned	AUCellComment	nGenes	clusteringOrder	clusterGroup	onlyNonDuplicatedExtended	personalNotes	TF
ONECUT1_extended (75g)	0.0402	24		75	1	6	FALSE	NA	ONECUT1
ESRRB_extended (47g)	0.0171	66		47	3	6	FALSE	NA	ESRRB
HOXD3_extended (60g)	0.0073	88		60	5	6	TRUE	NA	HOXD3
NEUROD1_extended (113g)	0.0142	82		113	6	6	FALSE	NA	NEUROD1
FOXP2_extended (25g)	0.035	58		25	9	6	TRUE	NA	FOXP2
MEIS2_extended (88g)	0.0164	83		88	12	6	FALSE	NA	MEIS2
PRRX2_extended (124g)	0.0377	53		124	13	6	TRUE	NA	PRRX2
LHX2_extended (113g)	0.0248	39		113	14	6	FALSE	NA	LHX2
IRF4_extended (40g)	0.0178	38		40	16	6	FALSE	NA	IRF4
ZZZ3_extended (133g)	0.0784	2	The AUC might follow a normal distribution (random gene-set?). The global distribution overlaps the partial distributions.	133	18	6	FALSE	NA	ZZZ3
POU3F2_extended (174g)	0.0534	2	The AUC might follow a normal distribution (random gene-set?).	174	20	6	FALSE	NA	POU3F2
THAP1_extended (277g)	0.132	0	The AUC might follow a normal distribution (random gene-set?). The global distribution overlaps the partial distributions.	277	22	6	TRUE	NA	THAP1
BACH1_extended (81g)	0.116	2	The AUC might follow a normal distribution (random gene-set?).	81	23	6	TRUE	NA	BACH1
PBX3_extended (41g)	0.0565	104		41	24	6	TRUE	NA	PBX3
NR3C1_extended (34g)	0.361	0	The AUC might follow a normal distribution (random gene-set?).	34	25	6	FALSE	NA	NR3C1
NFIL3_extended (283g)	0.0536	60		283	27	6	FALSE	NA	NFIL3
TCF4_extended (612g)	0.0608	50	The global distribution overlaps the partial distributions.	612	28	6	TRUE	NA	TCF4
FOXP1_extended (613g)	0.0889	41		613	29	6	FALSE	NA	FOXP1
TEAD1_extended (69g)	0.114	36		69	31	6	FALSE	NA	TEAD1
ZEB1_extended (998g)	0.142	0	The AUC might follow a normal distribution (random gene-set?).	998	33	6	FALSE	NA	ZEB1
POLR3G_extended (1552g)	0.104	71		1552	34	6	TRUE	NA	POLR3G
KLF5_extended (1213g)	0.212	0	The AUC might follow a normal distribution (random gene-set?).	1213	35	6	TRUE	NA	KLF5
SP4_extended (697g)	0.0872	1	The AUC might follow a normal distribution (random gene-set?).	697	36	6	FALSE	NA	SP4
FOXO3_extended (1048g)	0.0676	196		1048	37	6	FALSE	NA	FOXO3
TFDP2_extended (33g)	0.241	1	The AUC might follow a normal distribution (random gene-set?). The global distribution overlaps the partial distributions.	33	40	6	TRUE	NA	TFDP2
TBL1XR1_extended (28g)	0.315	0	The AUC might follow a normal distribution (random gene-set?). The global distribution overlaps the partial distributions.	28	41	6	TRUE	NA	TBL1XR1
YY1_extended (3416g)	0.389	0	The AUC might follow a normal distribution (random gene-set?). The global distribution overlaps the partial distributions.	3416	42	5	FALSE	NA	YY1
ZNF76_extended (2188g)	0.222	0	The AUC might follow a normal distribution (random gene-set?). The right distribution is taller.	2188	44	5	FALSE	NA	ZNF76
MAZ_extended (4812g)	0.407	224	The AUC might follow a normal distribution (random gene-set?). The right distribution is taller.	4812	46	5	TRUE	NA	MAZ
ZBTB17_extended (1626g)	0.187	0	The AUC might follow a normal distribution (random gene-set?). The right distribution is taller.	1626	47	5	TRUE	NA	ZBTB17
RFX3_extended (69g)	0.105	1	The AUC might follow a normal distribution (random gene-set?). The global distribution overlaps the partial distributions.	69	48	5	FALSE	NA	RFX3
POLE3_extended (35g)	0.486	0	The AUC might follow a normal distribution (random gene-set?). The right distribution is taller.	35	50	5	TRUE	NA	POLE3
NR1H2_extended (29g)	0.231	1	The AUC might follow a normal distribution (random gene-set?). The right distribution is taller.	29	51	5	FALSE	NA	NR1H2
ZFHX2_extended (13g)	0.0445	35		13	53	5	TRUE	NA	ZFHX2
RFX5_extended (1777g)	0.126	1	The AUC might follow a normal distribution (random gene-set?).	1777	55	5	FALSE	NA	RFX5
CHD2_extended (2005g)	0.261	0	The AUC might follow a normal distribution (random gene-set?).	2005	57	5	FALSE	NA	CHD2
SOX11_extended (58g)	0.0667	0	The AUC might follow a normal distribution (random gene-set?). The global distribution overlaps the partial distributions.	58	59	5	TRUE	NA	SOX11
SOX2_extended (18g)	0.0318	49		18	60	5	TRUE	NA	SOX2
NR1H3_extended (29g)	0.123	1	The global distribution overlaps the partial distributions.	29	61	5	TRUE	NA	NR1H3
NFE2L2_extended (13g)	0.0615	110		13	62	5	FALSE	NA	NFE2L2
CLOCK_extended (15g)	0.482	0	The AUC might follow a normal distribution (random gene-set?). The right distribution is taller.	15	64	5	TRUE	NA	CLOCK
SOX5_extended (167g)	0.135	30		167	67	5	FALSE	NA	SOX5
REST_extended (1284g)	0.261	0	The AUC might follow a normal distribution (random gene-set?).	1284	69	5	TRUE	NA	REST
ESR2_extended (23g)	0.113	97		23	70	5	TRUE	NA	ESR2
EZH2_extended (3378g)	0.595	0	The AUC might follow a normal distribution (random gene-set?). The global distribution overlaps the partial distributions.	3378	72	5	FALSE	NA	EZH2
ELK4_extended (4046g)	0.363	0	The global distribution overlaps the partial distributions.	4046	74	5	FALSE	NA	ELK4
KDM5B_extended (4868g)	0.384	376	The right distribution is taller.	4868	76	5	TRUE	NA	KDM5B
RFX4_extended (2707g)	0.214	348	The right distribution is taller.	2707	77	5	FALSE	NA	RFX4
SMARCA4_extended (3793g)	0.586	0	The AUC might follow a normal distribution (random gene-set?). The global distribution overlaps the partial distributions.	3793	79	5	TRUE	NA	SMARCA4
TFDP1_extended (117g)	0.511	0	The AUC might follow a normal distribution (random gene-set?). The right distribution is taller.	117	80	5	FALSE	NA	TFDP1
NFYA_extended (4067g)	0.252	356	The AUC might follow a normal distribution (random gene-set?). The right distribution is taller.	4067	82	5	FALSE	NA	NFYA
SREBF1_extended (4406g)	0.229	356	The AUC might follow a normal distribution (random gene-set?). The right distribution is taller.	4406	84	5	FALSE	NA	SREBF1
SUPT20H_extended (2340g)	0.303	95	The right distribution is taller.	2340	86	5	TRUE	NA	SUPT20H
MYBL1_extended (2940g)	0.415	0	The global distribution overlaps the partial distributions.	2940	87	5	FALSE	NA	MYBL1
CREM_extended (207g)	0.235	67	The global distribution overlaps the partial distributions.	207	89	5	FALSE	NA	CREM
NELFE_extended (3368g)	0.256	290	The AUC might follow a normal distribution (random gene-set?). The right distribution is taller.	3368	90	5	TRUE	NA	NELFE
RFX2_extended (3392g)	0.231	348	The AUC might follow a normal distribution (random gene-set?). The global distribution overlaps the partial distributions.	3392	91	5	FALSE	NA	RFX2
YBX1_extended (3116g)	0.495	0	The AUC might follow a normal distribution (random gene-set?).	3116	93	5	FALSE	NA	YBX1
FOXG1_extended (37g)	0.242	0	The AUC might follow a normal distribution (random gene-set?).	37	95	5	TRUE	NA	FOXG1
GTF2F1_extended (2858g)	0.317	0	The AUC might follow a normal distribution (random gene-set?). The right distribution is taller.	2858	96	5	FALSE	NA	GTF2F1
DDIT3_extended (37g)	0.238	39		37	98	5	TRUE	NA	DDIT3
ZNF274_extended (1428g)	0.113	25	The AUC might follow a normal distribution (random gene-set?).	1428	100	5	FALSE	NA	ZNF274
TBP_extended (1130g)	0.257	0	The AUC might follow a normal distribution (random gene-set?).	1130	101	5	TRUE	NA	TBP
NR1H4_extended (15g)	0.0208	26	89% (more than 0.75%) of AUC are zero.	15	102	4	TRUE	NA	NR1H4
DMRTA2_extended (32g)	0.0265	22	76% (more than 0.75%) of AUC are zero.	32	103	4	TRUE	NA	DMRTA2
GATA2_extended (44g)	0.0312	49		44	104	4	FALSE	NA	GATA2
E2F2_extended (29g)	0.0259	84		29	106	4	FALSE	NA	E2F2
JUND_extended (460g)	0.107	89		460	109	4	FALSE	NA	JUND
KLF9_extended (365g)	0.0566	47		365	110	4	FALSE	NA	KLF9
SRF_extended (801g)	0.116	30		801	111	4	FALSE	NA	SRF
ATF5_extended (440g)	0.0669	48		440	113	4	TRUE	NA	ATF5
KLF1_extended (50g)	0.016	58		50	115	4	TRUE	NA	KLF1
ZNF143_extended (1267g)	0.13	0	The AUC might follow a normal distribution (random gene-set?). The global distribution overlaps the partial distributions.	1267	116	4	TRUE	NA	ZNF143
DLX6_extended (64g)	0.0266	47		64	117	4	TRUE	NA	DLX6
HMGB4_extended (222g)	0.0276	61		222	118	4	FALSE	NA	HMGB4
ELK1_extended (40g)	0.0293	8		40	120	4	TRUE	NA	ELK1
MAFA_extended (21g)	0.0499	31		21	121	4	TRUE	NA	MAFA
USF1_extended (45g)	0.0106	77		45	122	4	TRUE	NA	USF1
KLF10_extended (2487g)	0.115	38	The AUC might follow a normal distribution (random gene-set?).	2487	123	4	FALSE	NA	KLF10
HOXD13_extended (94g)	0.00757	84		94	125	4	FALSE	NA	HOXD13
TBX19_extended (24g)	0.0167	34	78% (more than 0.75%) of AUC are zero.	24	127	4	TRUE	NA	TBX19
ZIC4_extended (118g)	0.00653	68		118	129	4	TRUE	NA	ZIC4
TBR1_extended (96g)	0.0136	48		96	130	4	FALSE	NA	TBR1
ESRRA_extended (230g)	0.00769	84		230	132	4	FALSE	NA	ESRRA
RARB_extended (155g)	0.00845	62		155	134	4	FALSE	NA	RARB
MYC_extended (305g)	0.0161	66		305	141	4	TRUE	NA	MYC
SIX1_extended (280g)	0.0579	52		280	142	4	FALSE	NA	SIX1
FOSL1_extended (720g)	0.0226	74		720	143	4	FALSE	NA	FOSL1
MYOD1_extended (81g)	0.011	35		81	145	4	TRUE	NA	MYOD1
MYOG_extended (195g)	0.0119	23		195	146	4	FALSE	NA	MYOG
HIVEP1_extended (104g)	0.034	35		104	149	4	TRUE	NA	HIVEP1
NR5A1_extended (74g)	0.0286	27		74	150	4	TRUE	NA	NR5A1
GATA5_extended (169g)	0.0416	22		169	152	4	FALSE	NA	GATA5
IRF1_extended (271g)	0.029	37		271	155	4	FALSE	NA	IRF1
EGR3_extended (476g)	0.0305	22		476	156	4	FALSE	NA	EGR3
EGR2_extended (304g)	0.03	25		304	157	4	FALSE	NA	EGR2
WT1_extended (739g)	0.0552	16		739	158	4	FALSE	NA	WT1
GATA4_extended (350g)	0.0339	21		350	160	4	FALSE	NA	GATA4
JUN_extended (243g)	0.0397	24		243	161	4	FALSE	NA	JUN
SNAI3_extended (57g)	0.00861	63		57	162	4	TRUE	NA	SNAI3
AR_extended (47g)	0.0362	20		47	163	4	TRUE	NA	AR
ETV4_extended (173g)	0.00885	51		173	164	4	FALSE	NA	ETV4
RORA_extended (38g)	0.0443	22		38	166	4	TRUE	NA	RORA
GATA6_extended (145g)	0.0286	19		145	167	4	FALSE	NA	GATA6
HOXA6_extended (162g)	0.0103	21		162	170	4	TRUE	NA	HOXA6
PAX2_extended (76g)	0.0138	35		76	171	4	FALSE	NA	PAX2
JUNB_extended (49g)	0.0733	18		49	172	4	FALSE	NA	JUNB
FOS_extended (46g)	0.0421	13		46	175	4	FALSE	NA	FOS
ATF3_extended (53g)	0.0236	12		53	177	4	FALSE	NA	ATF3
NR1I2_extended (83g)	0.0161	17		83	179	4	FALSE	NA	NR1I2
IRF2_extended (114g)	0.02	9		114	181	4	FALSE	NA	IRF2
RORC_extended (24g)	0.0216	32		24	183	4	FALSE	NA	RORC
MAF_extended (19g)	0.0466	21	77% (more than 0.75%) of AUC are zero.	19	185	4	TRUE	NA	MAF
CEBPB_extended (18g)	0.0244	37	83% (more than 0.75%) of AUC are zero.	18	186	4	TRUE	NA	CEBPB
NKX2-8_extended (17g)	0.0379	22	78% (more than 0.75%) of AUC are zero.	17	188	4	FALSE	NA	NKX2-8
SUZ12_extended (39g)	0.557	0	The AUC might follow a normal distribution (random gene-set?). The global distribution overlaps the partial distributions.	39	190	3	FALSE	NA	SUZ12
BRF1_extended (2430g)	0.194	0	The AUC might follow a normal distribution (random gene-set?). The right distribution is taller.	2430	192	3	TRUE	NA	BRF1
KLF11_extended (29g)	0.444	0	The AUC might follow a normal distribution (random gene-set?). The right distribution is taller.	29	193	3	TRUE	NA	KLF11
BCLAF1_extended (3725g)	0.234	417	The AUC might follow a normal distribution (random gene-set?). The global distribution overlaps the partial distributions.	3725	194	3	FALSE	NA	BCLAF1
USF2_extended (1483g)	0.368	0	The AUC might follow a normal distribution (random gene-set?). The global distribution overlaps the partial distributions.	1483	197	3	FALSE	NA	USF2
CTCF_extended (2381g)	0.274	0	The AUC might follow a normal distribution (random gene-set?).	2381	199	3	TRUE	NA	CTCF
SIN3A_extended (3244g)	0.481	0	The AUC might follow a normal distribution (random gene-set?). The right distribution is taller.	3244	200	3	FALSE	NA	SIN3A
HDAC2_extended (2928g)	0.549	0	The AUC might follow a normal distribution (random gene-set?). The right distribution is taller.	2928	203	3	FALSE	NA	HDAC2
EP300_extended (2185g)	0.476	0	The AUC might follow a normal distribution (random gene-set?).	2185	204	3	FALSE	NA	EP300
KDM5A_extended (3605g)	0.638	0	The AUC might follow a normal distribution (random gene-set?). The global distribution overlaps the partial distributions.	3605	207	3	FALSE	NA	KDM5A
CREB1_extended (1942g)	0.147	108	The right distribution is taller.	1942	209	3	TRUE	NA	CREB1
BDP1_extended (173g)	0.368	0	The AUC might follow a normal distribution (random gene-set?). The global distribution overlaps the partial distributions.	173	210	3	TRUE	NA	BDP1
PSMD12_extended (170g)	0.216	0	The AUC might follow a normal distribution (random gene-set?). The global distribution overlaps the partial distributions.	170	211	3	TRUE	NA	PSMD12
RELA_extended (1820g)	0.217	0	The AUC might follow a normal distribution (random gene-set?). The right distribution is taller.	1820	212	3	FALSE	NA	RELA
E2F4_extended (1775g)	0.284	0	The AUC might follow a normal distribution (random gene-set?). The right distribution is taller.	1775	214	3	TRUE	NA	E2F4
MAX_extended (1659g)	0.143	0	The AUC might follow a normal distribution (random gene-set?). The right distribution is taller.	1659	215	3	FALSE	NA	MAX
ZFY_extended (25g)	0.209	1	The AUC might follow a normal distribution (random gene-set?). The global distribution overlaps the partial distributions.	25	216	3	TRUE	NA	ZFY
MAFG_extended (35g)	0.0489	99		35	217	3	TRUE	NA	MAFG
ZNF502_extended (368g)	0.118	0	The AUC might follow a normal distribution (random gene-set?).	368	218	3	TRUE	NA	ZNF502
THAP11_extended (652g)	0.0728	147	The right distribution is taller.	652	219	3	FALSE	NA	THAP11
ZNF444_extended (145g)	0.0392	28		145	221	3	TRUE	NA	ZNF444
SREBF2_extended (1402g)	0.147	0	The AUC might follow a normal distribution (random gene-set?).	1402	222	3	FALSE	NA	SREBF2
NFE2L1_extended (194g)	0.292	0	The AUC might follow a normal distribution (random gene-set?). The right distribution is taller.	194	223	3	TRUE	NA	NFE2L1
POLR2A_extended (3577g)	0.508	0	The AUC might follow a normal distribution (random gene-set?).	3577	224	3	FALSE	NA	POLR2A
GABPA_extended (1586g)	0.194	0	The AUC might follow a normal distribution (random gene-set?).	1586	226	3	FALSE	NA	GABPA
TAF7_extended (1552g)	0.225	54	The AUC might follow a normal distribution (random gene-set?).	1552	228	3	FALSE	NA	TAF7
HCFC1_extended (1934g)	0.189	118		1934	229	3	TRUE	NA	HCFC1
CTCFL_extended (1367g)	0.143	177		1367	230	3	FALSE	NA	CTCFL
SP1_extended (1438g)	0.227	0	The AUC might follow a normal distribution (random gene-set?).	1438	232	3	FALSE	NA	SP1
FOXK1_extended (31g)	0.29	166		31	234	3	TRUE	NA	FOXK1
RCOR1_extended (2175g)	0.295	0	The global distribution overlaps the partial distributions.	2175	235	3	TRUE	NA	RCOR1
SMC3_extended (51g)	0.213	242	The AUC might follow a normal distribution (random gene-set?).	51	236	3	TRUE	NA	SMC3
GMEB1_extended (15g)	0.392	2	The AUC might follow a normal distribution (random gene-set?). The global distribution overlaps the partial distributions.	15	237	3	TRUE	NA	GMEB1
FOXN2_extended (13g)	0.137	36		13	239	3	TRUE	NA	FOXN2
REL_extended (12g)	0.139	108		12	240	3	TRUE	NA	REL
BRCA1_extended (3679g)	0.583	0	The global distribution overlaps the partial distributions.	3679	241	3	FALSE	NA	BRCA1
SMARCC2_extended (2065g)	0.363	0	The global distribution overlaps the partial distributions.	2065	243	3	FALSE	NA	SMARCC2
CDX1_extended (47g)	0.0185	61		47	245	3	FALSE	NA	CDX1
NR2F1_extended (47g)	0.0128	74		47	247	3	TRUE	NA	NR2F1
NF1_extended (18g)	0.162	1	The AUC might follow a normal distribution (random gene-set?).	18	248	3	TRUE	NA	NF1
HOXB4_extended (18g)	0.0322	34	78% (more than 0.75%) of AUC are zero.	18	249	3	TRUE	NA	HOXB4
HOXB9_extended (23g)	0.0115	64	80% (more than 0.75%) of AUC are zero.	23	250	3	FALSE	NA	HOXB9
HOXB6_extended (102g)	0.0173	76		102	252	3	FALSE	NA	HOXB6
HOXB5_extended (97g)	0.0267	86		97	254	3	FALSE	NA	HOXB5
LHX8_extended (35g)	0.0195	53		35	256	3	TRUE	NA	LHX8
MSX2_extended (128g)	0.0134	78		128	257	3	TRUE	NA	MSX2
HOXC5_extended (126g)	0.018	76		126	258	3	FALSE	NA	HOXC5
HOXC4_extended (123g)	0.0262	75		123	259	3	TRUE	NA	HOXC4
HOXC11_extended (202g)	0.0391	86		202	261	3	FALSE	NA	HOXC11
HOXC9_extended (187g)	0.0258	95		187	262	3	TRUE	NA	HOXC9
HOXB8_extended (77g)	0.027	29		77	263	3	TRUE	NA	HOXB8
HOXC6_extended (23g)	0.0387	68		23	264	3	FALSE	NA	HOXC6
HOXC8_extended (51g)	0.0228	58		51	266	3	TRUE	NA	HOXC8
HOXC10_extended (139g)	0.0191	80		139	269	3	FALSE	NA	HOXC10
PPARG_extended (36g)	0.0241	61		36	271	3	FALSE	NA	PPARG
TCF24_extended (22g)	0.0244	61		22	273	3	TRUE	NA	TCF24
ZNF584_extended (15g)	0.0175	41	85% (more than 0.75%) of AUC are zero.	15	274	3	TRUE	NA	ZNF584
HOXD9_extended (87g)	0.0156	45		87	275	3	FALSE	NA	HOXD9
TBX18_extended (20g)	0.024	17	87% (more than 0.75%) of AUC are zero.	20	277	3	TRUE	NA	TBX18
BCL11B_extended (16g)	0.0377	43		16	280	3	TRUE	NA	BCL11B
HIF1A_extended (14g)	0.0586	71		14	281	3	FALSE	NA	HIF1A
XBP1_extended (20g)	0.265	3	The AUC might follow a normal distribution (random gene-set?). The global distribution overlaps the partial distributions.	20	284	3	FALSE	NA	XBP1
RFX1_extended (11g)	0.0423	95		11	286	3	TRUE	NA	RFX1
ARNT_extended (18g)	0.0865	92	The global distribution overlaps the partial distributions.	18	287	3	TRUE	NA	ARNT
SETDB1_extended (1569g)	0.16	0	The AUC might follow a normal distribution (random gene-set?). The global distribution overlaps the partial distributions.	1569	288	3	FALSE	NA	SETDB1
SHOX2_extended (29g)	0.0144	59		29	290	3	TRUE	NA	SHOX2
MAFF_extended (83g)	0.0181	42		83	291	3	FALSE	NA	MAFF
FOXD4L6_extended (42g)	0.00395	472	The global distribution overlaps the partial distributions.	42	293	3	TRUE	NA	FOXD4L6
GABPB1_extended (64g)	0.0415	32	The global distribution overlaps the partial distributions.	64	294	3	TRUE	NA	GABPB1
NR1I3_extended (118g)	0.00774	69		118	295	3	TRUE	NA	NR1I3
TEAD2_extended (549g)	0.0497	3	The AUC might follow a normal distribution (random gene-set?).	549	296	3	FALSE	NA	TEAD2
E4F1_extended (26g)	0.24	2	The AUC might follow a normal distribution (random gene-set?).	26	298	3	FALSE	NA	E4F1
PPARD_extended (50g)	0.0512	18	The global distribution overlaps the partial distributions.	50	300	3	TRUE	NA	PPARD
RXRB_extended (81g)	0.139	1	The AUC might follow a normal distribution (random gene-set?).	81	302	3	FALSE	NA	RXRB
EOMES_extended (147g)	0.0324	6		147	304	3	FALSE	NA	EOMES
STAT3_extended (53g)	0.199	0	The AUC might follow a normal distribution (random gene-set?). The global distribution overlaps the partial distributions.	53	305	3	TRUE	NA	STAT3
THRB_extended (128g)	0.00632	60		128	312	2	FALSE	NA	THRB
ZXDB_extended (47g)	0.0101	79		47	313	2	TRUE	NA	ZXDB
NR2F6_extended (28g)	0.068	9		28	314	2	TRUE	NA	NR2F6
HEYL_extended (165g)	0.0542	29		165	315	2	TRUE	NA	HEYL
NFIC_extended (163g)	0.0702	37		163	316	2	TRUE	NA	NFIC
CUX1_extended (143g)	0.0578	34	The global distribution overlaps the partial distributions.	143	317	2	FALSE	NA	CUX1
KLF6_extended (1470g)	0.0801	49		1470	320	2	TRUE	NA	KLF6
ZNF384_extended (735g)	0.0909	0	The AUC might follow a normal distribution (random gene-set?). The global distribution overlaps the partial distributions.	735	321	2	TRUE	NA	ZNF384
ATF6_extended (606g)	0.154	0	The AUC might follow a normal distribution (random gene-set?).	606	322	2	FALSE	NA	ATF6
PAX6_extended (20g)	0.056	75		20	324	2	TRUE	NA	PAX6
MNT_extended (95g)	0.0816	108		95	326	2	TRUE	NA	MNT
PHF8_extended (495g)	0.0994	178		495	327	2	TRUE	NA	PHF8
HSF2_extended (191g)	0.195	190		191	328	2	FALSE	NA	HSF2
TAF1_extended (516g)	0.109	130		516	331	2	FALSE	NA	TAF1
RARA_extended (296g)	0.0146	108		296	333	2	FALSE	NA	RARA
E2F6_extended (387g)	0.0521	61	The global distribution overlaps the partial distributions.	387	336	2	TRUE	NA	E2F6
ZNF84_extended (1087g)	0.097	44	The AUC might follow a normal distribution (random gene-set?).	1087	337	2	FALSE	NA	ZNF84
RXRA_extended (309g)	0.0406	56		309	339	2	FALSE	NA	RXRA
TCF7L1_extended (351g)	0.066	44		351	341	2	FALSE	NA	TCF7L1
E2F1_extended (1103g)	0.0775	71		1103	343	2	FALSE	NA	E2F1
FOXO1_extended (492g)	0.0858	48		492	345	2	FALSE	NA	FOXO1
TCF3_extended (105g)	0.0551	38		105	347	2	FALSE	NA	TCF3
TCF7L2_extended (456g)	0.0619	51		456	349	2	FALSE	NA	TCF7L2
KAT2A_extended (834g)	0.0746	36		834	350	2	TRUE	NA	KAT2A
HOXB7_extended (469g)	0.0527	53		469	351	2	FALSE	NA	HOXB7
EGR1_extended (1212g)	0.0475	146		1212	354	2	FALSE	NA	EGR1
KLF7_extended (841g)	0.0572	52		841	356	2	FALSE	NA	KLF7
YY2_extended (120g)	0.111	165		120	358	2	FALSE	NA	YY2
MXI1_extended (1204g)	0.0571	155		1204	360	2	TRUE	NA	MXI1
SOX4_extended (1483g)	0.119	57		1483	362	2	FALSE	NA	SOX4
DMRT1_extended (1313g)	0.111	58		1313	363	2	FALSE	NA	DMRT1
ZFX_extended (753g)	0.0524	167		753	364	2	TRUE	NA	ZFX
UBTF_extended (1813g)	0.133	58		1813	366	2	TRUE	NA	UBTF
SP3_extended (1758g)	0.109	52		1758	367	2	FALSE	NA	SP3
RREB1_extended (394g)	0.0469	116		394	368	2	TRUE	NA	RREB1
RBBP5_extended (1484g)	0.126	40		1484	369	2	FALSE	NA	RBBP5
RAD21_extended (3267g)	0.259	54	The AUC might follow a normal distribution (random gene-set?).	3267	371	2	FALSE	NA	RAD21
POU2F1_extended (39g)	0.0526	91		39	375	2	FALSE	NA	POU2F1
SOX1_extended (16g)	0.0167	52	83% (more than 0.75%) of AUC are zero.	16	377	2	TRUE	NA	SOX1
CREB3L2_extended (15g)	0.0202	57	78% (more than 0.75%) of AUC are zero.	15	378	2	TRUE	NA	CREB3L2
MESP2_extended (32g)	0.0134	82		32	380	2	TRUE	NA	MESP2
TBX1_extended (15g)	0.0365	57		15	384	2	TRUE	NA	TBX1
SOX8_extended (24g)	0.033	52		24	386	2	TRUE	NA	SOX8
ZNF217_extended (23g)	0.064	50		23	389	2	TRUE	NA	ZNF217
TFAP2A_extended (262g)	0.0292	68		262	390	2	FALSE	NA	TFAP2A
ZNF362_extended (42g)	0.0207	44		42	392	2	FALSE	NA	ZNF362
NR1D2_extended (28g)	0.046	144		28	396	2	TRUE	NA	NR1D2
DLX1_extended (114g)	0.00761	86		114	397	2	FALSE	NA	DLX1
VENTX_extended (79g)	0.0225	6		79	400	2	TRUE	NA	VENTX
KLF4_extended (85g)	0.048	69		85	402	2	TRUE	NA	KLF4
FLI1_extended (184g)	0.00785	53		184	403	2	FALSE	NA	FLI1
BCL3_extended (114g)	0.00894	75		114	404	2	TRUE	NA	BCL3
FOSB_extended (77g)	0.107	33		77	405	2	FALSE	NA	FOSB
KLF17_extended (102g)	0.0106	87		102	407	2	TRUE	NA	KLF17
ETS1_extended (245g)	0.0113	64		245	408	2	TRUE	NA	ETS1
ARID3A_extended (129g)	0.0219	57		129	409	2	TRUE	NA	ARID3A
PBX1_extended (188g)	0.0317	57		188	410	2	FALSE	NA	PBX1
KLF16_extended (739g)	0.0333	46		739	412	2	FALSE	NA	KLF16
SALL4_extended (386g)	0.0223	55		386	414	2	FALSE	NA	SALL4
FOXN3_extended (444g)	0.0623	50		444	415	2	FALSE	NA	FOXN3
PATZ1_extended (938g)	0.0361	65		938	416	2	TRUE	NA	PATZ1
MEF2C_extended (618g)	0.0462	59		618	417	2	TRUE	NA	MEF2C
GLIS3_extended (209g)	0.0173	67		209	418	2	TRUE	NA	GLIS3
KLF3_extended (433g)	0.0163	45		433	419	2	FALSE	NA	KLF3
BCL11A_extended (248g)	0.0156	58		248	421	2	FALSE	NA	BCL11A
POU3F1_extended (138g)	0.00902	57		138	423	2	FALSE	NA	POU3F1
SOX3_extended (79g)	0.0142	49		79	424	2	TRUE	NA	SOX3
PPARA_extended (33g)	0.0157	39	76% (more than 0.75%) of AUC are zero.	33	425	2	TRUE	NA	PPARA
GLI2_extended (59g)	0.0194	60		59	426	2	FALSE	NA	GLI2
FOXC1_extended (62g)	0.0111	55		62	429	2	TRUE	NA	FOXC1
RARG_extended (91g)	0.0131	81		91	430	2	FALSE	NA	RARG
SOX10_extended (43g)	0.00822	74		43	432	1	FALSE	NA	SOX10
FOXM1_extended (42g)	0.0272	102		42	435	1	TRUE	NA	FOXM1
SOX17_extended (76g)	0.0173	87		76	436	1	TRUE	NA	SOX17
NKX1-1_extended (79g)	0.0069	78		79	437	1	FALSE	NA	NKX1-1
PRDM1_extended (165g)	0.00988	33		165	439	1	FALSE	NA	PRDM1
XRCC4_extended (149g)	0.0935	22	The AUC might follow a normal distribution (random gene-set?).	149	443	1	TRUE	NA	XRCC4
SOX9_extended (539g)	0.056	10		539	444	1	FALSE	NA	SOX9
PKNOX1_extended (35g)	0.0952	27		35	446	1	FALSE	NA	PKNOX1
SOX18_extended (23g)	0.0152	77		23	448	1	FALSE	NA	SOX18
POU4F2_extended (13g)	0.0124	46	86% (more than 0.75%) of AUC are zero.	13	451	1	TRUE	NA	POU4F2
MEIS1_extended (22g)	0.00934	59	80% (more than 0.75%) of AUC are zero.	22	454	1	FALSE	NA	MEIS1
FOXD4L1_extended (45g)	0.00498	71		45	456	1	FALSE	NA	FOXD4L1
OSR1_extended (19g)	0.0294	8	92% (more than 0.75%) of AUC are zero.	19	458	1	FALSE	NA	OSR1
ETS2_extended (29g)	0.0253	21		29	460	1	FALSE	NA	ETS2
HOXA5_extended (49g)	0.00944	89		49	462	1	FALSE	NA	HOXA5
RUNX2_extended (24g)	0.00981	54	76% (more than 0.75%) of AUC are zero.	24	464	1	FALSE	NA	RUNX2
BARX2_extended (18g)	0.0212	30	85% (more than 0.75%) of AUC are zero.	18	466	1	FALSE	NA	BARX2
HNF1B_extended (83g)	0.0119	49		83	468	1	FALSE	NA	HNF1B
GATA3_extended (35g)	0.0197	9	85% (more than 0.75%) of AUC are zero.	35	470	1	FALSE	NA	GATA3
ALX3_extended (20g)	0.00628	24	94% (more than 0.75%) of AUC are zero.	20	474	1	TRUE	NA	ALX3
FOXA1_extended (15g)	0.0106	33	89% (more than 0.75%) of AUC are zero.	15	475	1	TRUE	NA	FOXA1
FOXQ1_extended (38g)	0.00627	66	77% (more than 0.75%) of AUC are zero.	38	476	1	TRUE	NA	FOXQ1
LHX1_extended (28g)	0.00804	70		28	477	1	TRUE	NA	LHX1
GLIS1_extended (13g)	0.0142	33	89% (more than 0.75%) of AUC are zero.	13	479	1	TRUE	NA	GLIS1
STAT1_extended (21g)	0.107	22		21	480	1	FALSE	NA	STAT1
SOX13_extended (25g)	0.0231	11	86% (more than 0.75%) of AUC are zero.	25	482	1	FALSE	NA	SOX13
NKX3-2_extended (22g)	0.00952	60	77% (more than 0.75%) of AUC are zero.	22	484	1	TRUE	NA	NKX3-2
NEUROG2_extended (10g)	0.0228	36	87% (more than 0.75%) of AUC are zero.	10	485	1	TRUE	NA	NEUROG2
SIX6_extended (15g)	0.0105	25	93% (more than 0.75%) of AUC are zero.	15	487	1	TRUE	NA	SIX6
GLIS2_extended (18g)	0.0204	28	85% (more than 0.75%) of AUC are zero.	18	488	1	FALSE	NA	GLIS2
LHX6_extended (26g)	0.0133	33	83% (more than 0.75%) of AUC are zero.	26	490	1	FALSE	NA	LHX6
TCF7_extended (25g)	0.0224	42		25	492	1	FALSE	NA	TCF7
TP63_extended (12g)	0.02	67	77% (more than 0.75%) of AUC are zero.	12	497	1	FALSE	NA	TP63
E2F7_extended (14g)	0.0168	35	88% (more than 0.75%) of AUC are zero.	14	499	1	TRUE	NA	E2F7
ZNF831_extended (21g)	0.0135	11	94% (more than 0.75%) of AUC are zero.	21	501	1	FALSE	NA	ZNF831
SOX21_extended (43g)	0.0172	15		43	503	1	FALSE	NA	SOX21
MSX1_extended (10g)	0.0288	32	85% (more than 0.75%) of AUC are zero.	10	506	1	TRUE	NA	MSX1
TEAD4_extended (11g)	0.0361	22	89% (more than 0.75%) of AUC are zero.	11	507	1	TRUE	NA	TEAD4
ERG_extended (30g)	0.013	68		30	508	1	FALSE	NA	ERG
TBX21_extended (81g)	0.0113	13		81	510	1	FALSE	NA	TBX21
ASCL2_extended (25g)	0.0128	28	89% (more than 0.75%) of AUC are zero.	25	512	1	TRUE	NA	ASCL2
BHLHE40_extended (18g)	0.0219	41	81% (more than 0.75%) of AUC are zero.	18	515	1	FALSE	NA	BHLHE40
TBX2_extended (16g)	0.0113	64	80% (more than 0.75%) of AUC are zero.	16	517	1	TRUE	NA	TBX2
FOSL2_extended (56g)	0.00683	79		56	518	1	FALSE	NA	FOSL2
IRF7_extended (33g)	0.0166	19	86% (more than 0.75%) of AUC are zero.	33	520	1	FALSE	NA	IRF7
BHLHE22_extended (36g)	0.0106	27	85% (more than 0.75%) of AUC are zero.	36	524	1	TRUE	NA	BHLHE22
HOXA4_extended (14g)	0.0179	27	90% (more than 0.75%) of AUC are zero.	14	525	1	TRUE	NA	HOXA4
VDR_extended (48g)	0.01	60		48	526	1	FALSE	NA	VDR
KLF12_extended (20g)	0.0131	62		20	528	1	TRUE	NA	KLF12
POU6F2_extended (23g)	0.015	28	84% (more than 0.75%) of AUC are zero.	23	530	1	TRUE	NA	POU6F2
NR2E1_extended (15g)	0.0166	22	92% (more than 0.75%) of AUC are zero.	15	531	1	TRUE	NA	NR2E1
HIC1_extended (35g)	0.00773	70		35	532	1	FALSE	NA	HIC1
ZSCAN9_extended (14g)	0.0196	43	84% (more than 0.75%) of AUC are zero.	14	534	1	TRUE	NA	ZSCAN9
SP8_extended (16g)	0.0222	32	85% (more than 0.75%) of AUC are zero.	16	535	1	TRUE	NA	SP8
STAT5B_extended (10g)	0.0336	42	76% (more than 0.75%) of AUC are zero.	10	537	1	TRUE	NA	STAT5B
SIX2_extended (11g)	0.00608	19	95% (more than 0.75%) of AUC are zero.	11	539	1	TRUE	NA	SIX2
IRF8_extended (16g)	0.0245	29	84% (more than 0.75%) of AUC are zero.	16	541	1	TRUE	NA	IRF8
ETV6_extended (18g)	0.02	27	86% (more than 0.75%) of AUC are zero.	18	542	1	TRUE	NA	ETV6
IKZF1_extended (14g)	0.0149	22	92% (more than 0.75%) of AUC are zero.	14	544	1	TRUE	NA	IKZF1
HEY1_extended (20g)	0.0207	31	81% (more than 0.75%) of AUC are zero.	20	545	1	TRUE	NA	HEY1
GLI3_extended (11g)	0.0281	36	86% (more than 0.75%) of AUC are zero.	11	546	1	TRUE	NA	GLI3
SOX12_extended (11g)	0.0187	33	89% (more than 0.75%) of AUC are zero.	11	548	1	TRUE	NA	SOX12
PLAGL2_extended (12g)	0.0351	80		12	550	1	TRUE	NA	PLAGL2
TCF12_extended (40g)	0.0996	1	The AUC might follow a normal distribution (random gene-set?). The global distribution overlaps the partial distributions.	40	551	1	FALSE	NA	TCF12
CHD1_extended (25g)	0.438	0	The AUC might follow a normal distribution (random gene-set?). The right distribution is taller.	25	553	1	FALSE	NA	CHD1
NFYB_extended (10g)	0.311	1	The global distribution overlaps the partial distributions.	10	555	1	TRUE	NA	NFYB
MEF2A_extended (28g)	0.251	0	The AUC might follow a normal distribution (random gene-set?).	28	556	1	FALSE	NA	MEF2A
SOX6_extended (30g)	0.0436	57	The global distribution overlaps the partial distributions.	30	558	1	TRUE	NA	SOX6
NR2C1_extended (28g)	0.125	0	The AUC might follow a normal distribution (random gene-set?).	28	559	1	TRUE	NA	NR2C1
NANOG_extended (45g)	0.0369	13		45	560	1	FALSE	NA	NANOG
EN2_extended (18g)	0.0186	90		18	562	1	TRUE	NA	EN2
TAL1_extended (94g)	0.0213	18		94	563	1	FALSE	NA	TAL1
IRF5_extended (17g)	0.0187	20	90% (more than 0.75%) of AUC are zero.	17	565	1	FALSE	NA	IRF5
EN1_extended (39g)	0.00878	49	76% (more than 0.75%) of AUC are zero.	39	567	1	FALSE	NA	EN1
FOXA3_extended (23g)	0.00957	68	76% (more than 0.75%) of AUC are zero.	23	569	1	FALSE	NA	FOXA3
LMX1A_extended (19g)	0.0291	17	85% (more than 0.75%) of AUC are zero.	19	571	1	TRUE	NA	LMX1A
FOXD3_extended (42g)	0.0316	8		42	572	1	TRUE	NA	FOXD3
ZNF467_extended (43g)	0.0265	7		43	573	1	TRUE	NA	ZNF467
ESR1_extended (17g)	0.0232	61		17	574	1	FALSE	NA	ESR1
ZNF250_extended (23g)	0.0175	61		23	576	1	FALSE	NA	ZNF250
HNF4A_extended (67g)	0.00556	81		67	578	1	FALSE	NA	HNF4A
BACH2_extended (10g)	0.0133	24	92% (more than 0.75%) of AUC are zero.	10	582	1	TRUE	NA	BACH2
PKNOX2_extended (20g)	0.00858	48	86% (more than 0.75%) of AUC are zero.	20	583	1	FALSE	NA	PKNOX2
TEAD3_extended (18g)	0.0241	58		18	585	1	FALSE	NA	TEAD3
FOXD4L5_extended (22g)	0.0078	52	85% (more than 0.75%) of AUC are zero.	22	587	1	TRUE	NA	FOXD4L5
FOXD2_extended (16g)	0.0274	18	91% (more than 0.75%) of AUC are zero.	16	588	1	TRUE	NA	FOXD2
SP6_extended (13g)	0.0296	36	81% (more than 0.75%) of AUC are zero.	13	590	1	TRUE	NA	SP6
PAX8_extended (26g)	0.0209	92		26	591	1	TRUE	NA	PAX8
ALX1_extended (31g)	0.0225	10	76% (more than 0.75%) of AUC are zero.	31	592	1	TRUE	NA	ALX1
ARX_extended (15g)	0.0163	50	81% (more than 0.75%) of AUC are zero.	15	594	1	TRUE	NA	ARX
MSC_extended (14g)	0.0141	27	90% (more than 0.75%) of AUC are zero.	14	597	1	TRUE	NA	MSC
CREB5_extended (17g)	0.161	2	The AUC might follow a normal distribution (random gene-set?). The global distribution overlaps the partial distributions.	17	601	1	TRUE	NA	CREB5
POU2F2_extended (50g)	0.0388	74	The global distribution overlaps the partial distributions.	50	602	1	FALSE	NA	POU2F2
GBX1_extended (57g)	0.00784	42		57	604	1	FALSE	NA	GBX1
SP2_extended (52g)	0.0163	93		52	606	1	FALSE	NA	SP2
KLF8_extended (33g)	0.00788	65		33	608	1	FALSE	NA	KLF8
FOXL2_extended (12g)	0.0172	50	82% (more than 0.75%) of AUC are zero.	12	610	1	TRUE	NA	FOXL2
HOXA3_extended (42g)	0.00796	82		42	611	1	FALSE	NA	HOXA3
POU2F3_extended (45g)	0.00715	84		45	613	1	TRUE	NA	POU2F3
ZBTB7B_extended (12g)	0.0126	31	90% (more than 0.75%) of AUC are zero.	12	615	1	TRUE	NA	ZBTB7B
EMX1_extended (19g)	0.0155	49	76% (more than 0.75%) of AUC are zero.	19	616	1	TRUE	NA	EMX1
ZNF429_extended (15g)	0.0148	64	76% (more than 0.75%) of AUC are zero.	15	621	1	TRUE	NA	ZNF429
HESX1_extended (11g)	0.0243	61		11	622	1	TRUE	NA	HESX1
STAT2_extended (10g)	0.0356	95		10	627	1	TRUE	NA	STAT2
TBX15_extended (60g)	0.00353	447	The AUC might follow a normal distribution (random gene-set?). The global distribution overlaps the partial distributions.	60	628	1	TRUE	NA	TBX15
MTA3_extended (17g)	0.028	97		17	629	1	TRUE	NA	MTA3
LHX9_extended (15g)	0.0117	17	94% (more than 0.75%) of AUC are zero.	15	631	1	TRUE	NA	LHX9
CEBPG_extended (11g)	0.0595	105		11	633	1	TRUE	NA	CEBPG
FOXJ3_extended (12g)	0.191	2	The global distribution overlaps the partial distributions.	12	636	1	TRUE	NA	FOXJ3
SIRT6_extended (83g)	0.058	1	The AUC might follow a normal distribution (random gene-set?). The global distribution overlaps the partial distributions.	83	637	1	TRUE	NA	SIRT6
DMBX1_extended (13g)	0.0297	76		13	638	1	TRUE	NA	DMBX1
PRDM16_extended (15g)	0.0101	42	88% (more than 0.75%) of AUC are zero.	15	641	1	TRUE	NA	PRDM16
IRF3_extended (24g)	0.119	1	The AUC might follow a normal distribution (random gene-set?).	24	642	1	TRUE	NA	IRF3
ELF5_extended (14g)	0.0216	39	84% (more than 0.75%) of AUC are zero.	14	643	1	TRUE	NA	ELF5
E2F3_extended (22g)	0.0374	21		22	644	1	FALSE	NA	E2F3
CREB3L1_extended (16g)	0.0109	52	85% (more than 0.75%) of AUC are zero.	16	646	1	TRUE	NA	CREB3L1
MAFB_extended (12g)	0.00659	19	95% (more than 0.75%) of AUC are zero.	12	647	1	TRUE	NA	MAFB
ETV1_extended (29g)	0.0221	53		29	648	1	TRUE	NA	ETV1
PAX7_extended (55g)	0.0224	15		55	649	1	FALSE	NA	PAX7
NR2F2_extended (55g)	0.0381	5		55	651	1	FALSE	NA	NR2F2
NR2C2_extended (95g)	0.0642	2	The AUC might follow a normal distribution (random gene-set?). The global distribution overlaps the partial distributions.	95	653	1	FALSE	NA	NR2C2
HOXA10_extended (38g)	0.00931	69		38	655	1	FALSE	NA	HOXA10
POU5F1_extended (11g)	0.0131	25	91% (more than 0.75%) of AUC are zero.	11	658	1	TRUE	NA	POU5F1
TWIST2_extended (13g)	0.0106	9	97% (more than 0.75%) of AUC are zero.	13	659	1	TRUE	NA	TWIST2
E2F8_extended (39g)	0.0133	45		39	662	1	TRUE	NA	E2F8
TBX6_extended (13g)	0.0194	15	92% (more than 0.75%) of AUC are zero.	13	664	1	TRUE	NA	TBX6
BATF3_extended (11g)	0.0113	27	93% (more than 0.75%) of AUC are zero.	11	665	1	TRUE	NA	BATF3
ZNF263_extended (15g)	0.0136	55	80% (more than 0.75%) of AUC are zero.	15	666	1	FALSE	NA	ZNF263
RFX7_extended (26g)	0.0899	24	The global distribution overlaps the partial distributions.	26	668	1	FALSE	NA	RFX7
BRF2_extended (29g)	0.017	63		29	670	1	FALSE	NA	BRF2
ONECUT1 (65g)	0.0394	20		65	2	6	TRUE	NA	ONECUT1
ESRRB (39g)	0.0175	63		39	4	6	TRUE	NA	ESRRB
NEUROD1 (71g)	0.0164	82		71	7	6	TRUE	NA	NEUROD1
FOXD1 (38g)	0.0267	82		38	8	6	TRUE	NA	FOXD1
LHX2 (20g)	0.0182	56	76% (more than 0.75%) of AUC are zero.	20	10	6	TRUE	NA	LHX2
CEBPD (23g)	0.029	67		23	11	6	TRUE	NA	CEBPD
LIN28B (11g)	0.0223	74		11	15	6	TRUE	NA	LIN28B
IRF4 (18g)	0.0204	43	81% (more than 0.75%) of AUC are zero.	18	17	6	TRUE	NA	IRF4
ZZZ3 (49g)	0.0958	2	The AUC might follow a normal distribution (random gene-set?). The global distribution overlaps the partial distributions.	49	19	6	TRUE	NA	ZZZ3
POU3F2 (167g)	0.0537	2	The AUC might follow a normal distribution (random gene-set?).	167	21	6	TRUE	NA	POU3F2
NR3C1 (20g)	0.163	141		20	26	6	TRUE	NA	NR3C1
FOXP1 (359g)	0.095	37		359	30	6	TRUE	NA	FOXP1
TEAD1 (60g)	0.0945	51		60	32	6	TRUE	NA	TEAD1
FOXO3 (641g)	0.0616	195		641	38	6	TRUE	NA	FOXO3
NFIL3 (28g)	0.0546	39		28	39	6	TRUE	NA	NFIL3
YY1 (1039g)	0.258	0	The AUC might follow a normal distribution (random gene-set?). The global distribution overlaps the partial distributions.	1039	43	5	TRUE	NA	YY1
ZNF76 (592g)	0.152	0	The AUC might follow a normal distribution (random gene-set?). The right distribution is taller.	592	45	5	TRUE	NA	ZNF76
RFX3 (32g)	0.115	2	The AUC might follow a normal distribution (random gene-set?). The global distribution overlaps the partial distributions.	32	49	5	TRUE	NA	RFX3
NR1H2 (22g)	0.264	1	The AUC might follow a normal distribution (random gene-set?). The right distribution is taller.	22	52	5	TRUE	NA	NR1H2
EXOSC3 (11g)	0.047	121		11	54	5	TRUE	NA	EXOSC3
RFX5 (1174g)	0.0931	27		1174	56	5	TRUE	NA	RFX5
CHD2 (730g)	0.219	1	The AUC might follow a normal distribution (random gene-set?).	730	58	5	TRUE	NA	CHD2
NFE2L2 (10g)	0.114	54		10	63	5	TRUE	NA	NFE2L2
HNF4G (46g)	0.034	89		46	65	5	TRUE	NA	HNF4G
OVOL1 (226g)	0.115	24		226	66	5	TRUE	NA	OVOL1
SOX5 (132g)	0.116	27	The AUC might follow a normal distribution (random gene-set?).	132	68	5	TRUE	NA	SOX5
CARF (12g)	0.344	0	The AUC might follow a normal distribution (random gene-set?).	12	71	5	TRUE	NA	CARF
EZH2 (397g)	0.375	0	The AUC might follow a normal distribution (random gene-set?). The right distribution is taller.	397	73	5	TRUE	NA	EZH2
ELK4 (2789g)	0.281	0	The global distribution overlaps the partial distributions.	2789	75	5	TRUE	NA	ELK4
RFX4 (1815g)	0.185	344	The right distribution is taller.	1815	78	5	TRUE	NA	RFX4
TFDP1 (111g)	0.537	0	The AUC might follow a normal distribution (random gene-set?). The right distribution is taller.	111	81	5	TRUE	NA	TFDP1
NFYA (3061g)	0.44	0	The AUC might follow a normal distribution (random gene-set?). The right distribution is taller.	3061	83	5	TRUE	NA	NFYA
SREBF1 (1587g)	0.375	0	The AUC might follow a normal distribution (random gene-set?). The right distribution is taller.	1587	85	5	TRUE	NA	SREBF1
MYBL1 (2483g)	0.47	0	The AUC might follow a normal distribution (random gene-set?). The global distribution overlaps the partial distributions.	2483	88	5	TRUE	NA	MYBL1
RFX2 (2788g)	0.195	348		2788	92	5	TRUE	NA	RFX2
YBX1 (1733g)	0.174	309	The AUC might follow a normal distribution (random gene-set?).	1733	94	5	TRUE	NA	YBX1
GTF2F1 (1624g)	0.259	0	The AUC might follow a normal distribution (random gene-set?). The right distribution is taller.	1624	97	5	TRUE	NA	GTF2F1
CREM (35g)	0.437	3	The AUC might follow a normal distribution (random gene-set?).	35	99	5	TRUE	NA	CREM
GATA2 (25g)	0.0337	49		25	105	4	TRUE	NA	GATA2
E2F2 (14g)	0.0324	72		14	107	4	TRUE	NA	E2F2
KLF9 (79g)	0.0553	55		79	108	4	TRUE	NA	KLF9
SRF (556g)	0.119	31		556	112	4	TRUE	NA	SRF
JUND (29g)	0.15	56		29	114	4	TRUE	NA	JUND
HMGB4 (221g)	0.0277	61		221	119	4	TRUE	NA	HMGB4
KLF10 (809g)	0.112	26		809	124	4	TRUE	NA	KLF10
HOXD13 (47g)	0.0117	53		47	126	4	TRUE	NA	HOXD13
ZNF317 (20g)	0.0452	4	91% (more than 0.75%) of AUC are zero.	20	128	4	TRUE	NA	ZNF317
TBR1 (44g)	0.0138	71		44	131	4	TRUE	NA	TBR1
ESRRA (103g)	0.00716	91		103	133	4	TRUE	NA	ESRRA
RARB (51g)	0.011	53		51	135	4	TRUE	NA	RARB
ZNF713 (27g)	0.00938	99		27	136	4	TRUE	NA	ZNF713
ZSCAN4 (96g)	0.0138	31		96	137	4	TRUE	NA	ZSCAN4
GCM2 (40g)	0.0168	37		40	138	4	TRUE	NA	GCM2
SIX1 (37g)	0.0504	78		37	139	4	TRUE	NA	SIX1
PHLDA2 (170g)	0.0292	62		170	140	4	TRUE	NA	PHLDA2
FOSL1 (612g)	0.0233	75		612	144	4	TRUE	NA	FOSL1
MYOG (96g)	0.0142	24		96	147	4	TRUE	NA	MYOG
EGR2 (55g)	0.0278	21		55	148	4	TRUE	NA	EGR2
GATA4 (66g)	0.043	19		66	151	4	TRUE	NA	GATA4
GATA5 (116g)	0.0395	20		116	153	4	TRUE	NA	GATA5
EGR3 (110g)	0.0329	9		110	154	4	TRUE	NA	EGR3
WT1 (391g)	0.0568	19		391	159	4	TRUE	NA	WT1
ETV4 (161g)	0.00839	65		161	165	4	TRUE	NA	ETV4
GATA6 (52g)	0.0326	19		52	168	4	TRUE	NA	GATA6
PAX2 (19g)	0.018	25	90% (more than 0.75%) of AUC are zero.	19	169	4	TRUE	NA	PAX2
JUNB (13g)	0.0493	28		13	173	4	TRUE	NA	JUNB
FOS (14g)	0.0426	14	87% (more than 0.75%) of AUC are zero.	14	174	4	TRUE	NA	FOS
JUN (19g)	0.0527	14	77% (more than 0.75%) of AUC are zero.	19	176	4	TRUE	NA	JUN
ATF3 (27g)	0.03	12	80% (more than 0.75%) of AUC are zero.	27	178	4	TRUE	NA	ATF3
NR1I2 (17g)	0.0128	41	87% (more than 0.75%) of AUC are zero.	17	180	4	TRUE	NA	NR1I2
IRF2 (34g)	0.0255	11	84% (more than 0.75%) of AUC are zero.	34	182	4	TRUE	NA	IRF2
RORC (12g)	0.0204	61	79% (more than 0.75%) of AUC are zero.	12	184	4	TRUE	NA	RORC
MYLK (21g)	0.0559	15		21	187	4	TRUE	NA	MYLK
NKX2-8 (11g)	0.0335	34	84% (more than 0.75%) of AUC are zero.	11	189	4	TRUE	NA	NKX2-8
SUZ12 (24g)	0.634	0	The AUC might follow a normal distribution (random gene-set?). The global distribution overlaps the partial distributions.	24	191	3	TRUE	NA	SUZ12
BCLAF1 (1503g)	0.39	0	The AUC might follow a normal distribution (random gene-set?). The right distribution is taller.	1503	195	3	TRUE	NA	BCLAF1
USF2 (119g)	0.314	0	The AUC might follow a normal distribution (random gene-set?). The global distribution overlaps the partial distributions.	119	196	3	TRUE	NA	USF2
HDAC2 (354g)	0.48	0	The AUC might follow a normal distribution (random gene-set?).	354	198	3	TRUE	NA	HDAC2
SIN3A (1371g)	0.346	0	The AUC might follow a normal distribution (random gene-set?).	1371	201	3	TRUE	NA	SIN3A
SMAD5 (832g)	0.26	1	The global distribution overlaps the partial distributions.	832	202	3	TRUE	NA	SMAD5
EP300 (1196g)	0.19	223	The AUC might follow a normal distribution (random gene-set?). The global distribution overlaps the partial distributions.	1196	205	3	TRUE	NA	EP300
ZNF770 (54g)	0.638	0	The AUC might follow a normal distribution (random gene-set?). The right distribution is taller.	54	206	3	TRUE	NA	ZNF770
KDM5A (565g)	0.437	0	The AUC might follow a normal distribution (random gene-set?). The right distribution is taller.	565	208	3	TRUE	NA	KDM5A
RELA (474g)	0.224	0	The AUC might follow a normal distribution (random gene-set?). The right distribution is taller.	474	213	3	TRUE	NA	RELA
THAP11 (127g)	0.215	0	The AUC might follow a normal distribution (random gene-set?). The right distribution is taller.	127	220	3	TRUE	NA	THAP11
POLR2A (2726g)	0.422	0	The AUC might follow a normal distribution (random gene-set?).	2726	225	3	TRUE	NA	POLR2A
GABPA (1039g)	0.178	0	The AUC might follow a normal distribution (random gene-set?).	1039	227	3	TRUE	NA	GABPA
CTCFL (1091g)	0.353	0	The AUC might follow a normal distribution (random gene-set?).	1091	231	3	TRUE	NA	CTCFL
SP1 (1167g)	0.22	0	The AUC might follow a normal distribution (random gene-set?).	1167	233	3	TRUE	NA	SP1
NFATC3 (23g)	0.348	0	The AUC might follow a normal distribution (random gene-set?).	23	238	3	TRUE	NA	NFATC3
BRCA1 (2952g)	0.492	0	The AUC might follow a normal distribution (random gene-set?). The right distribution is taller.	2952	242	3	TRUE	NA	BRCA1
SMARCC2 (625g)	0.235	0	The global distribution overlaps the partial distributions.	625	244	3	TRUE	NA	SMARCC2
CDX1 (38g)	0.0207	69		38	246	3	TRUE	NA	CDX1
HOXB9 (11g)	0.0183	48	87% (more than 0.75%) of AUC are zero.	11	251	3	TRUE	NA	HOXB9
HOXB6 (45g)	0.0245	71		45	253	3	TRUE	NA	HOXB6
HOXB5 (48g)	0.0259	62		48	255	3	TRUE	NA	HOXB5
HOXC11 (47g)	0.0355	77		47	260	3	TRUE	NA	HOXC11
HOXC6 (18g)	0.0396	60		18	265	3	TRUE	NA	HOXC6
HOXC5 (11g)	0.056	58	77% (more than 0.75%) of AUC are zero.	11	267	3	TRUE	NA	HOXC5
OTX2 (34g)	0.0167	69		34	268	3	TRUE	NA	OTX2
HOXC10 (37g)	0.0261	65		37	270	3	TRUE	NA	HOXC10
PPARG (19g)	0.0259	57		19	272	3	TRUE	NA	PPARG
HOXD9 (28g)	0.0185	34	81% (more than 0.75%) of AUC are zero.	28	276	3	TRUE	NA	HOXD9
STAT6 (18g)	0.015	68	80% (more than 0.75%) of AUC are zero.	18	278	3	TRUE	NA	STAT6
NKX2-1 (43g)	0.0175	28		43	279	3	TRUE	NA	NKX2-1
HIF1A (12g)	0.0581	66		12	282	3	TRUE	NA	HIF1A
ZNF324 (54g)	0.108	3	The AUC might follow a normal distribution (random gene-set?).	54	283	3	TRUE	NA	ZNF324
XBP1 (16g)	0.147	53	The global distribution overlaps the partial distributions.	16	285	3	TRUE	NA	XBP1
SETDB1 (446g)	0.15	0	The AUC might follow a normal distribution (random gene-set?). The global distribution overlaps the partial distributions.	446	289	3	TRUE	NA	SETDB1
MAFF (57g)	0.0165	47		57	292	3	TRUE	NA	MAFF
TEAD2 (348g)	0.0418	3	The AUC might follow a normal distribution (random gene-set?).	348	297	3	TRUE	NA	TEAD2
E4F1 (20g)	0.221	2	The AUC might follow a normal distribution (random gene-set?). The global distribution overlaps the partial distributions.	20	299	3	TRUE	NA	E4F1
GPAM (21g)	0.148	2	The AUC might follow a normal distribution (random gene-set?).	21	301	3	TRUE	NA	GPAM
RXRB (61g)	0.082	25		61	303	3	TRUE	NA	RXRB
RARA (22g)	0.00839	53	82% (more than 0.75%) of AUC are zero.	22	306	2	TRUE	NA	RARA
ZNF559 (15g)	0.0301	74		15	307	2	TRUE	NA	ZNF559
SOHLH2 (52g)	0.00878	75		52	308	2	TRUE	NA	SOHLH2
MEIS3 (44g)	0.0162	77		44	309	2	TRUE	NA	MEIS3
ZNF418 (30g)	0.0129	105		30	310	2	TRUE	NA	ZNF418
ZNF257 (48g)	0.0257	86		48	311	2	TRUE	NA	ZNF257
TAF7 (99g)	0.112	61		99	318	2	TRUE	NA	TAF7
SREBF2 (47g)	0.07	27		47	319	2	TRUE	NA	SREBF2
ATF6 (68g)	0.19	0	The AUC might follow a normal distribution (random gene-set?). The global distribution overlaps the partial distributions.	68	323	2	TRUE	NA	ATF6
NFKB1 (94g)	0.0295	100		94	325	2	TRUE	NA	NFKB1
HSF2 (161g)	0.198	195		161	329	2	TRUE	NA	HSF2
HMGB3 (489g)	0.0673	124		489	330	2	TRUE	NA	HMGB3
TAF1 (131g)	0.134	118	The AUC might follow a normal distribution (random gene-set?).	131	332	2	TRUE	NA	TAF1
ZNF711 (40g)	0.0793	96		40	334	2	TRUE	NA	ZNF711
TCF3 (18g)	0.0483	67		18	335	2	TRUE	NA	TCF3
KDM2B (514g)	0.128	0	The AUC might follow a normal distribution (random gene-set?). The global distribution overlaps the partial distributions.	514	338	2	TRUE	NA	KDM2B
RXRA (257g)	0.0483	52		257	340	2	TRUE	NA	RXRA
TCF7L1 (335g)	0.0669	45		335	342	2	TRUE	NA	TCF7L1
E2F1 (777g)	0.0817	72		777	344	2	TRUE	NA	E2F1
DMRT1 (246g)	0.103	58		246	346	2	TRUE	NA	DMRT1
MYBL2 (39g)	0.115	53		39	348	2	TRUE	NA	MYBL2
HOXB7 (364g)	0.0529	53		364	352	2	TRUE	NA	HOXB7
SP3 (173g)	0.0663	50		173	353	2	TRUE	NA	SP3
EGR1 (537g)	0.05	103		537	355	2	TRUE	NA	EGR1
KLF7 (515g)	0.0421	66		515	357	2	TRUE	NA	KLF7
YY2 (85g)	0.115	167		85	359	2	TRUE	NA	YY2
MECP2 (580g)	0.122	31		580	361	2	TRUE	NA	MECP2
HMGB1 (572g)	0.348	0	The AUC might follow a normal distribution (random gene-set?).	572	365	2	TRUE	NA	HMGB1
RBBP5 (928g)	0.122	40		928	370	2	TRUE	NA	RBBP5
HMGA1 (1481g)	0.318	0	The AUC might follow a normal distribution (random gene-set?).	1481	372	2	TRUE	NA	HMGA1
ZNF404 (42g)	0.00776	108		42	373	2	TRUE	NA	ZNF404
HIC2 (12g)	0.0737	94		12	374	2	TRUE	NA	HIC2
POU2F1 (37g)	0.054	95		37	376	2	TRUE	NA	POU2F1
TWIST1 (33g)	0.016	43		33	379	2	TRUE	NA	TWIST1
FOXN3 (71g)	0.0501	62		71	381	2	TRUE	NA	FOXN3
RAD21 (16g)	0.108	56		16	382	2	TRUE	NA	RAD21
FOXO1 (30g)	0.0308	74		30	383	2	TRUE	NA	FOXO1
SALL4 (34g)	0.0234	43		34	385	2	TRUE	NA	SALL4
SOX4 (11g)	0.0853	51		11	387	2	TRUE	NA	SOX4
ZNF84 (15g)	0.0229	95	The global distribution overlaps the partial distributions.	15	388	2	TRUE	NA	ZNF84
TFAP2A (146g)	0.0442	48		146	391	2	TRUE	NA	TFAP2A
ZNF362 (25g)	0.0128	63	75% (more than 0.75%) of AUC are zero.	25	393	2	TRUE	NA	ZNF362
ZXDC (25g)	0.0806	46	The global distribution overlaps the partial distributions.	25	394	2	TRUE	NA	ZXDC
TCF7L2 (40g)	0.0611	47		40	395	2	TRUE	NA	TCF7L2
DLX1 (29g)	0.00826	62	79% (more than 0.75%) of AUC are zero.	29	398	2	TRUE	NA	DLX1
RUNX3 (20g)	0.0197	51	79% (more than 0.75%) of AUC are zero.	20	399	2	TRUE	NA	RUNX3
RBBP9 (41g)	0.0145	60		41	401	2	TRUE	NA	RBBP9
FOSB (62g)	0.0636	77		62	406	2	TRUE	NA	FOSB
PBX1 (183g)	0.0319	57		183	411	2	TRUE	NA	PBX1
KLF16 (370g)	0.037	39		370	413	2	TRUE	NA	KLF16
KLF3 (368g)	0.017	46		368	420	2	TRUE	NA	KLF3
BCL11A (111g)	0.0106	69		111	422	2	TRUE	NA	BCL11A
GLI2 (24g)	0.0229	49		24	427	2	TRUE	NA	GLI2
ZNF71 (24g)	0.0173	48	78% (more than 0.75%) of AUC are zero.	24	428	2	TRUE	NA	ZNF71
RARG (31g)	0.0376	43		31	431	2	TRUE	NA	RARG
SOX10 (18g)	0.00916	19	91% (more than 0.75%) of AUC are zero.	18	433	1	TRUE	NA	SOX10
HMGA2 (66g)	0.0158	84		66	434	1	TRUE	NA	HMGA2
NKX1-1 (54g)	0.00653	96	The global distribution overlaps the partial distributions.	54	438	1	TRUE	NA	NKX1-1
PRDM1 (161g)	0.00975	38		161	440	1	TRUE	NA	PRDM1
ISL1 (28g)	0.0185	75		28	441	1	TRUE	NA	ISL1
CPTP (61g)	0.0758	35		61	442	1	TRUE	NA	CPTP
SOX9 (118g)	0.0333	17		118	445	1	TRUE	NA	SOX9
PKNOX1 (25g)	0.115	28		25	447	1	TRUE	NA	PKNOX1
SOX18 (12g)	0.0211	58	79% (more than 0.75%) of AUC are zero.	12	449	1	TRUE	NA	SOX18
ZNF35 (17g)	0.0168	79		17	450	1	TRUE	NA	ZNF35
ZNF354A (40g)	0.138	0	The AUC might follow a normal distribution (random gene-set?). The global distribution overlaps the partial distributions.	40	452	1	TRUE	NA	ZNF354A
ZNF641 (14g)	0.0304	102		14	453	1	TRUE	NA	ZNF641
MEIS1 (14g)	0.0111	50	84% (more than 0.75%) of AUC are zero.	14	455	1	TRUE	NA	MEIS1
FOXD4L1 (20g)	0.00603	34	91% (more than 0.75%) of AUC are zero.	20	457	1	TRUE	NA	FOXD4L1
OSR1 (13g)	0.0322	10	95% (more than 0.75%) of AUC are zero.	13	459	1	TRUE	NA	OSR1
ETS2 (11g)	0.0322	26	86% (more than 0.75%) of AUC are zero.	11	461	1	TRUE	NA	ETS2
HOXA5 (40g)	0.0101	95		40	463	1	TRUE	NA	HOXA5
RUNX2 (19g)	0.0112	46	80% (more than 0.75%) of AUC are zero.	19	465	1	TRUE	NA	RUNX2
BARX2 (16g)	0.0239	29	85% (more than 0.75%) of AUC are zero.	16	467	1	TRUE	NA	BARX2
HNF1B (65g)	0.0109	56		65	469	1	TRUE	NA	HNF1B
GATA3 (13g)	0.0291	7	93% (more than 0.75%) of AUC are zero.	13	471	1	TRUE	NA	GATA3
DLX2 (17g)	0.0226	48	79% (more than 0.75%) of AUC are zero.	17	472	1	TRUE	NA	DLX2
MEIS2 (12g)	0.0146	26	92% (more than 0.75%) of AUC are zero.	12	473	1	TRUE	NA	MEIS2
DBX2 (16g)	0.0119	33	91% (more than 0.75%) of AUC are zero.	16	478	1	TRUE	NA	DBX2
STAT1 (15g)	0.191	2	The global distribution overlaps the partial distributions.	15	481	1	TRUE	NA	STAT1
SOX13 (12g)	0.0196	21	92% (more than 0.75%) of AUC are zero.	12	483	1	TRUE	NA	SOX13
PAX3 (21g)	0.00579	44	88% (more than 0.75%) of AUC are zero.	21	486	1	TRUE	NA	PAX3
GLIS2 (13g)	0.0202	32	88% (more than 0.75%) of AUC are zero.	13	489	1	TRUE	NA	GLIS2
LHX6 (12g)	0.0158	15	93% (more than 0.75%) of AUC are zero.	12	491	1	TRUE	NA	LHX6
TCF7 (20g)	0.0207	47		20	493	1	TRUE	NA	TCF7
CEBPA (17g)	0.0276	49	78% (more than 0.75%) of AUC are zero.	17	494	1	TRUE	NA	CEBPA
ZNF765 (26g)	0.0318	4	87% (more than 0.75%) of AUC are zero.	26	495	1	TRUE	NA	ZNF765
GTF2IRD1 (11g)	0.0228	60	77% (more than 0.75%) of AUC are zero.	11	496	1	TRUE	NA	GTF2IRD1
TP63 (11g)	0.0202	69	77% (more than 0.75%) of AUC are zero.	11	498	1	TRUE	NA	TP63
SOX15 (11g)	0.0312	26	86% (more than 0.75%) of AUC are zero.	11	500	1	TRUE	NA	SOX15
ZNF831 (20g)	0.0142	11	95% (more than 0.75%) of AUC are zero.	20	502	1	TRUE	NA	ZNF831
SOX21 (39g)	0.0181	17		39	504	1	TRUE	NA	SOX21
ZEB1 (10g)	0.0301	79		10	505	1	TRUE	NA	ZEB1
ERG (17g)	0.0168	64	76% (more than 0.75%) of AUC are zero.	17	509	1	TRUE	NA	ERG
TBX21 (55g)	0.0149	10		55	511	1	TRUE	NA	TBX21
RBPJL (14g)	0.0366	6	94% (more than 0.75%) of AUC are zero.	14	513	1	TRUE	NA	RBPJL
ARNT2 (12g)	0.0206	17	92% (more than 0.75%) of AUC are zero.	12	514	1	TRUE	NA	ARNT2
BHLHE40 (11g)	0.0233	25	92% (more than 0.75%) of AUC are zero.	11	516	1	TRUE	NA	BHLHE40
FOSL2 (13g)	0.0144	42	86% (more than 0.75%) of AUC are zero.	13	519	1	TRUE	NA	FOSL2
IRF7 (16g)	0.0181	7	96% (more than 0.75%) of AUC are zero.	16	521	1	TRUE	NA	IRF7
PAX5 (11g)	0.0206	20	93% (more than 0.75%) of AUC are zero.	11	522	1	TRUE	NA	PAX5
POU3F1 (35g)	0.0137	33	80% (more than 0.75%) of AUC are zero.	35	523	1	TRUE	NA	POU3F1
VDR (33g)	0.00839	74		33	527	1	TRUE	NA	VDR
ZNF846 (15g)	0.0131	50	82% (more than 0.75%) of AUC are zero.	15	529	1	TRUE	NA	ZNF846
HIC1 (30g)	0.00875	67		30	533	1	TRUE	NA	HIC1
ZNF845 (12g)	0.0211	24	92% (more than 0.75%) of AUC are zero.	12	536	1	TRUE	NA	ZNF845
ZNF225 (13g)	0.00703	20	94% (more than 0.75%) of AUC are zero.	13	538	1	TRUE	NA	ZNF225
MYB (24g)	0.0108	78		24	540	1	TRUE	NA	MYB
FOXF1 (16g)	0.0201	10	94% (more than 0.75%) of AUC are zero.	16	543	1	TRUE	NA	FOXF1
ZNF285 (64g)	0.0306	15		64	547	1	TRUE	NA	ZNF285
THRB (21g)	0.00676	49	88% (more than 0.75%) of AUC are zero.	21	549	1	TRUE	NA	THRB
TCF12 (22g)	0.115	1	The right distribution is taller.	22	552	1	TRUE	NA	TCF12
CHD1 (17g)	0.49	0	The AUC might follow a normal distribution (random gene-set?). The global distribution overlaps the partial distributions.	17	554	1	TRUE	NA	CHD1
MEF2A (14g)	0.106	113		14	557	1	TRUE	NA	MEF2A
NANOG (36g)	0.0397	19		36	561	1	TRUE	NA	NANOG
TAL1 (44g)	0.00911	52		44	564	1	TRUE	NA	TAL1
IRF5 (13g)	0.0162	27	91% (more than 0.75%) of AUC are zero.	13	566	1	TRUE	NA	IRF5
EN1 (16g)	0.0144	32	89% (more than 0.75%) of AUC are zero.	16	568	1	TRUE	NA	EN1
FOXA3 (16g)	0.0127	63	79% (more than 0.75%) of AUC are zero.	16	570	1	TRUE	NA	FOXA3
ESR1 (15g)	0.0188	63	77% (more than 0.75%) of AUC are zero.	15	575	1	TRUE	NA	ESR1
ZNF250 (13g)	0.0181	41	84% (more than 0.75%) of AUC are zero.	13	577	1	TRUE	NA	ZNF250
HNF4A (32g)	0.0087	61	75% (more than 0.75%) of AUC are zero.	32	579	1	TRUE	NA	HNF4A
PRDM15 (11g)	0.0184	64	78% (more than 0.75%) of AUC are zero.	11	580	1	TRUE	NA	PRDM15
OSR2 (20g)	0.0293	11	86% (more than 0.75%) of AUC are zero.	20	581	1	TRUE	NA	OSR2
PKNOX2 (13g)	0.00952	27	93% (more than 0.75%) of AUC are zero.	13	584	1	TRUE	NA	PKNOX2
TEAD3 (16g)	0.0227	66	76% (more than 0.75%) of AUC are zero.	16	586	1	TRUE	NA	TEAD3
ZNF579 (13g)	0.0218	25	90% (more than 0.75%) of AUC are zero.	13	589	1	TRUE	NA	ZNF579
ZNF8 (17g)	0.0254	55		17	593	1	TRUE	NA	ZNF8
ZNF589 (14g)	0.0208	36	87% (more than 0.75%) of AUC are zero.	14	595	1	TRUE	NA	ZNF589
ZNF680 (15g)	0.018	63		15	596	1	TRUE	NA	ZNF680
ZNF740 (23g)	0.0183	68		23	598	1	TRUE	NA	ZNF740
IRF1 (18g)	0.0395	22	77% (more than 0.75%) of AUC are zero.	18	599	1	TRUE	NA	IRF1
MAX (17g)	0.0508	99		17	600	1	TRUE	NA	MAX
POU2F2 (15g)	0.0382	98		15	603	1	TRUE	NA	POU2F2
GBX1 (32g)	0.00707	32	87% (more than 0.75%) of AUC are zero.	32	605	1	TRUE	NA	GBX1
SP2 (25g)	0.0203	90		25	607	1	TRUE	NA	SP2
KLF8 (14g)	0.0116	24	92% (more than 0.75%) of AUC are zero.	14	609	1	TRUE	NA	KLF8
HOXA3 (13g)	0.0108	31	91% (more than 0.75%) of AUC are zero.	13	612	1	TRUE	NA	HOXA3
SCRT1 (13g)	0.00805	41	89% (more than 0.75%) of AUC are zero.	13	614	1	TRUE	NA	SCRT1
ZNF383 (14g)	0.0208	15	93% (more than 0.75%) of AUC are zero.	14	617	1	TRUE	NA	ZNF383
MZF1 (24g)	0.0197	86		24	618	1	TRUE	NA	MZF1
ONECUT2 (14g)	0.0102	25	92% (more than 0.75%) of AUC are zero.	14	619	1	TRUE	NA	ONECUT2
CUX1 (11g)	0.0474	98		11	620	1	TRUE	NA	CUX1
ZNF99 (30g)	0.0367	35		30	623	1	TRUE	NA	ZNF99
TP73 (12g)	0.0179	63	77% (more than 0.75%) of AUC are zero.	12	624	1	TRUE	NA	TP73
ZNF398 (11g)	0.0659	103		11	625	1	TRUE	NA	ZNF398
FOXS1 (14g)	0.00991	47	84% (more than 0.75%) of AUC are zero.	14	626	1	TRUE	NA	FOXS1
SP4 (15g)	0.0289	83		15	630	1	TRUE	NA	SP4
ZNF273 (25g)	0.0228	85		25	632	1	TRUE	NA	ZNF273
ZNF431 (18g)	0.107	7		18	634	1	TRUE	NA	ZNF431
MTHFD1 (12g)	0.029	64		12	635	1	TRUE	NA	MTHFD1
LIN28A (12g)	0.0182	21	93% (more than 0.75%) of AUC are zero.	12	639	1	TRUE	NA	LIN28A
ZNF30 (10g)	0.0153	49	84% (more than 0.75%) of AUC are zero.	10	640	1	TRUE	NA	ZNF30
E2F3 (17g)	0.0404	19		17	645	1	TRUE	NA	E2F3
PAX7 (33g)	0.0273	11	83% (more than 0.75%) of AUC are zero.	33	650	1	TRUE	NA	PAX7
NR2F2 (24g)	0.041	8		24	652	1	TRUE	NA	NR2F2
NR2C2 (15g)	0.019	71		15	654	1	TRUE	NA	NR2C2
HOXA10 (14g)	0.013	26	92% (more than 0.75%) of AUC are zero.	14	656	1	TRUE	NA	HOXA10
TGIF2LY (13g)	0.00916	17	95% (more than 0.75%) of AUC are zero.	13	657	1	TRUE	NA	TGIF2LY
EOMES (19g)	0.0207	21	92% (more than 0.75%) of AUC are zero.	19	660	1	TRUE	NA	EOMES
ZNF274 (13g)	0.0357	79		13	661	1	TRUE	NA	ZNF274
FLI1 (11g)	0.015	19	94% (more than 0.75%) of AUC are zero.	11	663	1	TRUE	NA	FLI1
ZNF263 (12g)	0.0167	55	80% (more than 0.75%) of AUC are zero.	12	667	1	TRUE	NA	ZNF263
RFX7 (14g)	0.0412	90		14	669	1	TRUE	NA	RFX7
BRF2 (12g)	0.0196	55	84% (more than 0.75%) of AUC are zero.	12	671	1	TRUE	NA	BRF2

## Sheet: ClassIV_TFs
regulon	threshold	nCellsAssigned	AUCellComment	nGenes	clusteringOrder	clusterGroup	onlyNonDuplicatedExtended	personalNotes	TF
EZH2_extended (3042g)	0.495	0	The AUC might follow a normal distribution (random gene-set?). The right distribution is taller.	3042	2	10	FALSE	NA	EZH2
SUPT20H_extended (1828g)	0.371	0	The AUC might follow a normal distribution (random gene-set?). The right distribution is taller.	1828	3	10	TRUE	NA	SUPT20H
KDM5B_extended (4133g)	0.642	0	The AUC might follow a normal distribution (random gene-set?).	4133	6	10	FALSE	NA	KDM5B
RFX4_extended (4536g)	0.574	0	The AUC might follow a normal distribution (random gene-set?).	4536	7	10	FALSE	NA	RFX4
ELK4_extended (3087g)	0.231	0	The AUC might follow a normal distribution (random gene-set?).	3087	9	10	FALSE	NA	ELK4
YBX1_extended (3420g)	0.43	0	The AUC might follow a normal distribution (random gene-set?).	3420	11	10	FALSE	NA	YBX1
RFX2_extended (4495g)	0.386	33		4495	13	10	FALSE	NA	RFX2
NFYA_extended (2549g)	0.267	0	The AUC might follow a normal distribution (random gene-set?).	2549	15	10	FALSE	NA	NFYA
TCF12_extended (297g)	0.162	0	The AUC might follow a normal distribution (random gene-set?). The right distribution is taller.	297	17	10	FALSE	NA	TCF12
ZNF189_extended (60g)	0.0855	1	The AUC might follow a normal distribution (random gene-set?). The global distribution overlaps the partial distributions.	60	21	9	TRUE	NA	ZNF189
MAX_extended (1258g)	0.103	0	The AUC might follow a normal distribution (random gene-set?). The global distribution overlaps the partial distributions.	1258	22	9	FALSE	NA	MAX
ZBTB7B_extended (371g)	0.0371	6	The AUC might follow a normal distribution (random gene-set?).	371	23	9	FALSE	NA	ZBTB7B
GABPB1_extended (1634g)	0.108	0	The AUC might follow a normal distribution (random gene-set?). The global distribution overlaps the partial distributions.	1634	26	9	FALSE	NA	GABPB1
ZNF467_extended (913g)	0.0397	11		913	28	9	FALSE	NA	ZNF467
SETDB1_extended (1520g)	0.146	0	The AUC might follow a normal distribution (random gene-set?). The right distribution is taller.	1520	30	9	FALSE	NA	SETDB1
ZNF384_extended (682g)	0.113	2	The AUC might follow a normal distribution (random gene-set?).	682	32	9	TRUE	NA	ZNF384
NR2F6_extended (570g)	0.0532	3	The AUC might follow a normal distribution (random gene-set?).	570	33	9	TRUE	NA	NR2F6
ZNF444_extended (392g)	0.0526	1	The AUC might follow a normal distribution (random gene-set?).	392	34	9	TRUE	NA	ZNF444
RARA_extended (323g)	0.0276	13		323	36	9	TRUE	NA	RARA
STAT3_extended (21g)	0.0385	124		21	37	9	FALSE	NA	STAT3
HEY2_extended (78g)	0.0291	62	The global distribution overlaps the partial distributions.	78	39	9	FALSE	NA	HEY2
NFKB2_extended (168g)	0.0376	3	The AUC might follow a normal distribution (random gene-set?).	168	41	9	FALSE	NA	NFKB2
TCF4_extended (47g)	0.0314	61		47	44	9	FALSE	NA	TCF4
MYEF2_extended (13g)	0.904	0	The AUC might follow a normal distribution (random gene-set?). The global distribution overlaps the partial distributions.	13	46	8	TRUE	NA	MYEF2
DMRT3_extended (37g)	0.0863	29		37	47	8	FALSE	NA	DMRT3
LEF1_extended (43g)	0.154	0	The AUC might follow a normal distribution (random gene-set?).	43	49	8	FALSE	NA	LEF1
CEBPZ_extended (21g)	0.467	0	The AUC might follow a normal distribution (random gene-set?). The global distribution overlaps the partial distributions.	21	51	8	TRUE	NA	CEBPZ
TFDP1_extended (18g)	0.395	0	The AUC might follow a normal distribution (random gene-set?). The right distribution is taller.	18	52	8	TRUE	NA	TFDP1
BRF1_extended (1424g)	0.17	0	The AUC might follow a normal distribution (random gene-set?). The global distribution overlaps the partial distributions.	1424	54	8	TRUE	NA	BRF1
SMARCA4_extended (5036g)	0.607	0	The AUC might follow a normal distribution (random gene-set?). The right distribution is taller.	5036	55	8	FALSE	NA	SMARCA4
MAZ_extended (5263g)	0.615	0	The AUC might follow a normal distribution (random gene-set?). The global distribution overlaps the partial distributions.	5263	58	8	FALSE	NA	MAZ
NFATC2_extended (26g)	0.016	102		26	60	8	FALSE	NA	NFATC2
ZBTB7A_extended (335g)	0.0578	3	The AUC might follow a normal distribution (random gene-set?).	335	62	8	FALSE	NA	ZBTB7A
PAX8_extended (28g)	0.0348	144		28	64	8	TRUE	NA	PAX8
ZNF319_extended (21g)	0.0247	121		21	65	8	TRUE	NA	ZNF319
ZFY_extended (79g)	0.224	0	The AUC might follow a normal distribution (random gene-set?). The global distribution overlaps the partial distributions.	79	67	8	FALSE	NA	ZFY
NR2C1_extended (17g)	0.0461	154		17	69	8	TRUE	NA	NR2C1
CREB3_extended (12g)	0.0485	148		12	70	8	TRUE	NA	CREB3
KLF17_extended (12g)	0.00965	24	95% (more than 0.75%) of AUC are zero.	12	73	8	TRUE	NA	KLF17
ETV5_extended (201g)	0.0701	4	The AUC might follow a normal distribution (random gene-set?). The global distribution overlaps the partial distributions.	201	74	7	TRUE	NA	ETV5
ELF2_extended (2174g)	0.156	188		2174	75	7	FALSE	NA	ELF2
BACH1_extended (347g)	0.202	0	The AUC might follow a normal distribution (random gene-set?). The global distribution overlaps the partial distributions.	347	77	7	FALSE	NA	BACH1
XBP1_extended (208g)	0.19	0	The AUC might follow a normal distribution (random gene-set?). The global distribution overlaps the partial distributions.	208	78	7	FALSE	NA	XBP1
RB1_extended (33g)	0.279	0	The AUC might follow a normal distribution (random gene-set?). The global distribution overlaps the partial distributions.	33	80	7	TRUE	NA	RB1
CRX_extended (32g)	0.646	0	The AUC might follow a normal distribution (random gene-set?). The global distribution overlaps the partial distributions.	32	83	7	FALSE	NA	CRX
CHD1_extended (20g)	0.491	0	The AUC might follow a normal distribution (random gene-set?). The global distribution overlaps the partial distributions.	20	86	7	TRUE	NA	CHD1
E2F1_extended (1502g)	0.173	0	The AUC might follow a normal distribution (random gene-set?). The right distribution is taller.	1502	88	7	FALSE	NA	E2F1
ATF4_extended (649g)	0.197	58	The right distribution is taller.	649	90	7	FALSE	NA	ATF4
POLR2A_extended (4731g)	0.718	0	The AUC might follow a normal distribution (random gene-set?). The right distribution is taller.	4731	91	7	FALSE	NA	POLR2A
HSF2_extended (76g)	0.275	115	The right distribution is taller.	76	93	7	FALSE	NA	HSF2
SAP30_extended (1345g)	0.251	0	The AUC might follow a normal distribution (random gene-set?).	1345	95	7	FALSE	NA	SAP30
PBX3_extended (3398g)	0.299	186	The right distribution is taller.	3398	96	7	FALSE	NA	PBX3
HDAC6_extended (1391g)	0.232	170	The right distribution is taller.	1391	98	7	TRUE	NA	HDAC6
PHF8_extended (3615g)	0.623	0	The AUC might follow a normal distribution (random gene-set?). The right distribution is taller.	3615	99	7	FALSE	NA	PHF8
RORC_extended (18g)	0.0209	602	The global distribution overlaps the partial distributions.	18	101	7	TRUE	NA	RORC
NFE2L1_extended (19g)	0.216	0	The AUC might follow a normal distribution (random gene-set?).	19	102	7	TRUE	NA	NFE2L1
NFYB_extended (3374g)	0.2	591	The right distribution is taller.	3374	104	7	FALSE	NA	NFYB
E4F1_extended (18g)	0.221	2	The AUC might follow a normal distribution (random gene-set?).	18	106	7	TRUE	NA	E4F1
FOXK2_extended (11g)	0.366	1	The AUC might follow a normal distribution (random gene-set?). The global distribution overlaps the partial distributions.	11	107	7	TRUE	NA	FOXK2
NFATC3_extended (11g)	0.303	168	The right distribution is taller.	11	110	7	TRUE	NA	NFATC3
NFE2L2_extended (17g)	0.029	74		17	111	6	FALSE	NA	NFE2L2
HSF1_extended (75g)	0.0182	30		75	113	6	FALSE	NA	HSF1
OVOL1_extended (316g)	0.0498	51		316	115	6	FALSE	NA	OVOL1
NR1H3_extended (162g)	0.0401	46		162	117	6	TRUE	NA	NR1H3
PRRX2_extended (17g)	0.0396	64		17	118	6	TRUE	NA	PRRX2
SOX18_extended (43g)	0.0152	44		43	119	6	FALSE	NA	SOX18
HOXA11_extended (56g)	0.00989	93		56	121	6	TRUE	NA	HOXA11
OVOL2_extended (29g)	0.0199	59		29	123	6	FALSE	NA	OVOL2
FOXP2_extended (19g)	0.0114	33	92% (more than 0.75%) of AUC are zero.	19	125	6	TRUE	NA	FOXP2
MECOM_extended (30g)	0.021	46	82% (more than 0.75%) of AUC are zero.	30	126	6	FALSE	NA	MECOM
STAT1_extended (315g)	0.0821	3	The AUC might follow a normal distribution (random gene-set?).	315	128	6	FALSE	NA	STAT1
PAX3_extended (18g)	0.0093	59	87% (more than 0.75%) of AUC are zero.	18	130	6	TRUE	NA	PAX3
HNF4G_extended (19g)	0.0142	35	90% (more than 0.75%) of AUC are zero.	19	131	6	FALSE	NA	HNF4G
RUNX1_extended (82g)	0.00809	60		82	133	6	FALSE	NA	RUNX1
CREBL2_extended (12g)	0.0245	110		12	135	6	TRUE	NA	CREBL2
FOXA1_extended (134g)	0.0256	4	The AUC might follow a normal distribution (random gene-set?). The global distribution overlaps the partial distributions.	134	136	6	TRUE	NA	FOXA1
TAL1_extended (114g)	0.0244	1	The global distribution overlaps the partial distributions.	114	138	6	TRUE	NA	TAL1
ONECUT1_extended (87g)	0.0115	134		87	139	6	TRUE	NA	ONECUT1
ENO1_extended (42g)	0.261	2	The AUC might follow a normal distribution (random gene-set?). The global distribution overlaps the partial distributions.	42	140	6	FALSE	NA	ENO1
NR1H2_extended (20g)	0.0692	65	The global distribution overlaps the partial distributions.	20	142	6	TRUE	NA	NR1H2
SREBF1_extended (2635g)	0.137	1	The AUC might follow a normal distribution (random gene-set?). The global distribution overlaps the partial distributions.	2635	143	6	FALSE	NA	SREBF1
ZNF76_extended (2454g)	0.146	1	The AUC might follow a normal distribution (random gene-set?). The global distribution overlaps the partial distributions.	2454	146	6	FALSE	NA	ZNF76
NELFE_extended (4307g)	0.348	41	The AUC might follow a normal distribution (random gene-set?).	4307	148	6	TRUE	NA	NELFE
ZBTB17_extended (1362g)	0.142	0	The AUC might follow a normal distribution (random gene-set?).	1362	149	6	TRUE	NA	ZBTB17
TP73_extended (26g)	0.00639	53	88% (more than 0.75%) of AUC are zero.	26	150	6	FALSE	NA	TP73
RXRB_extended (16g)	0.0439	135		16	152	6	FALSE	NA	RXRB
IRF3_extended (38g)	0.0869	1	The AUC might follow a normal distribution (random gene-set?). The global distribution overlaps the partial distributions.	38	154	6	FALSE	NA	IRF3
HOXC6_extended (135g)	0.0604	33		135	156	5	FALSE	NA	HOXC6
HOXB9_extended (126g)	0.0306	45		126	157	5	FALSE	NA	HOXB9
HOXD9_extended (130g)	0.0253	80	The global distribution overlaps the partial distributions.	130	158	5	FALSE	NA	HOXD9
HOXC11_extended (227g)	0.146	2	The AUC might follow a normal distribution (random gene-set?). The global distribution overlaps the partial distributions.	227	159	5	FALSE	NA	HOXC11
HOXC10_extended (211g)	0.0362	50		211	161	5	FALSE	NA	HOXC10
HOXB6_extended (90g)	0.0246	86		90	163	5	FALSE	NA	HOXB6
HOXC8_extended (232g)	0.0212	113		232	164	5	FALSE	NA	HOXC8
HOXC5_extended (161g)	0.0372	100		161	165	5	FALSE	NA	HOXC5
HOXB8_extended (151g)	0.0386	78	The global distribution overlaps the partial distributions.	151	166	5	TRUE	NA	HOXB8
HOXB7_extended (257g)	0.107	0	The AUC might follow a normal distribution (random gene-set?). The global distribution overlaps the partial distributions.	257	167	5	TRUE	NA	HOXB7
HOXB5_extended (86g)	0.0636	60	The global distribution overlaps the partial distributions.	86	168	5	FALSE	NA	HOXB5
HOXB3_extended (23g)	0.0371	97		23	169	5	TRUE	NA	HOXB3
HOXC4_extended (55g)	0.0337	84		55	170	5	FALSE	NA	HOXC4
HOXB2_extended (11g)	0.0426	85	76% (more than 0.75%) of AUC are zero.	11	172	5	TRUE	NA	HOXB2
ONECUT2_extended (19g)	0.0246	99		19	179	5	TRUE	NA	ONECUT2
HOXD3_extended (55g)	0.00625	128		55	181	5	TRUE	NA	HOXD3
FOXD3_extended (40g)	0.021	64		40	182	5	TRUE	NA	FOXD3
NR6A1_extended (65g)	0.182	27		65	184	5	TRUE	NA	NR6A1
GABPA_extended (2260g)	0.187	0	The AUC might follow a normal distribution (random gene-set?). The global distribution overlaps the partial distributions.	2260	185	5	FALSE	NA	GABPA
THAP11_extended (1497g)	0.171	0	The AUC might follow a normal distribution (random gene-set?). The global distribution overlaps the partial distributions.	1497	187	5	FALSE	NA	THAP11
ZEB1_extended (874g)	0.0851	22		874	189	5	FALSE	NA	ZEB1
CUX1_extended (476g)	0.0739	1	The AUC might follow a normal distribution (random gene-set?).	476	190	5	FALSE	NA	CUX1
VAX1_extended (33g)	0.0166	97		33	192	5	TRUE	NA	VAX1
PAX6_extended (10g)	0.0434	74		10	193	5	TRUE	NA	PAX6
MAFF_extended (49g)	0.0354	24		49	194	5	TRUE	NA	MAFF
HOXD13_extended (245g)	0.0129	116		245	195	5	FALSE	NA	HOXD13
EMX1_extended (92g)	0.00738	107		92	197	5	TRUE	NA	EMX1
HOXD10_extended (110g)	0.00802	86		110	198	5	TRUE	NA	HOXD10
OTX2_extended (54g)	0.0147	111		54	199	5	TRUE	NA	OTX2
HOXC9_extended (53g)	0.0224	66		53	200	5	TRUE	NA	HOXC9
SREBF2_extended (1009g)	0.138	2	The AUC might follow a normal distribution (random gene-set?). The global distribution overlaps the partial distributions.	1009	202	4	FALSE	NA	SREBF2
RAD21_extended (3673g)	0.581	0	The AUC might follow a normal distribution (random gene-set?). The global distribution overlaps the partial distributions.	3673	205	4	TRUE	NA	RAD21
TAF1_extended (2089g)	0.247	0	The global distribution overlaps the partial distributions.	2089	206	4	FALSE	NA	TAF1
RCOR1_extended (3543g)	0.194	591	The right distribution is taller.	3543	208	4	TRUE	NA	RCOR1
HCFC1_extended (3248g)	0.34	0	The right distribution is taller.	3248	209	4	TRUE	NA	HCFC1
CTCFL_extended (2839g)	0.235	170	The right distribution is taller.	2839	210	4	FALSE	NA	CTCFL
SP1_extended (1449g)	0.169	0	The AUC might follow a normal distribution (random gene-set?). The right distribution is taller.	1449	212	4	FALSE	NA	SP1
FOXO1_extended (228g)	0.142	2	The AUC might follow a normal distribution (random gene-set?).	228	214	4	FALSE	NA	FOXO1
RELA_extended (1581g)	0.192	0	The AUC might follow a normal distribution (random gene-set?). The right distribution is taller.	1581	217	4	FALSE	NA	RELA
RBBP5_extended (683g)	0.0936	21		683	219	4	TRUE	NA	RBBP5
CREB1_extended (2463g)	0.214	0	The AUC might follow a normal distribution (random gene-set?).	2463	220	4	FALSE	NA	CREB1
MXI1_extended (585g)	0.16	0	The AUC might follow a normal distribution (random gene-set?).	585	222	4	TRUE	NA	MXI1
YY2_extended (192g)	0.243	0	The AUC might follow a normal distribution (random gene-set?).	192	223	4	TRUE	NA	YY2
CTCF_extended (1950g)	0.247	0	The AUC might follow a normal distribution (random gene-set?).	1950	224	4	FALSE	NA	CTCF
ZFX_extended (814g)	0.179	0	The AUC might follow a normal distribution (random gene-set?). The global distribution overlaps the partial distributions.	814	225	4	TRUE	NA	ZFX
POU2F1_extended (210g)	0.185	5	The AUC might follow a normal distribution (random gene-set?).	210	226	4	FALSE	NA	POU2F1
ZNF263_extended (566g)	0.104	1	The AUC might follow a normal distribution (random gene-set?). The global distribution overlaps the partial distributions.	566	229	4	FALSE	NA	ZNF263
UBTF_extended (1497g)	0.129	37		1497	230	4	TRUE	NA	UBTF
KLF11_extended (1470g)	0.131	34	The AUC might follow a normal distribution (random gene-set?). The global distribution overlaps the partial distributions.	1470	231	4	TRUE	NA	KLF11
E2F4_extended (3075g)	0.127	603	The right distribution is taller.	3075	232	4	FALSE	NA	E2F4
KDM5A_extended (4950g)	0.322	591	The right distribution is taller.	4950	234	4	FALSE	NA	KDM5A
BDP1_extended (1218g)	0.124	596	The right distribution is taller.	1218	235	4	TRUE	NA	BDP1
HDAC2_extended (4310g)	0.268	590	The right distribution is taller.	4310	236	4	TRUE	NA	HDAC2
SUZ12_extended (2016g)	0.179	595	The AUC might follow a normal distribution (random gene-set?). The right distribution is taller.	2016	237	4	TRUE	NA	SUZ12
BRCA1_extended (3171g)	0.335	141	The right distribution is taller.	3171	238	4	FALSE	NA	BRCA1
SMARCC2_extended (1114g)	0.14	600	The right distribution is taller.	1114	240	4	TRUE	NA	SMARCC2
SIN3A_extended (4641g)	0.272	601	The right distribution is taller.	4641	242	4	FALSE	NA	SIN3A
YY1_extended (2786g)	0.188	605	The AUC might follow a normal distribution (random gene-set?). The right distribution is taller.	2786	244	4	FALSE	NA	YY1
TCF3_extended (367g)	0.173	1	The AUC might follow a normal distribution (random gene-set?).	367	246	4	FALSE	NA	TCF3
USF2_extended (2146g)	0.334	0	The AUC might follow a normal distribution (random gene-set?). The right distribution is taller.	2146	247	4	FALSE	NA	USF2
NR3C1_extended (190g)	0.311	0	The AUC might follow a normal distribution (random gene-set?). The global distribution overlaps the partial distributions.	190	249	4	TRUE	NA	NR3C1
BCLAF1_extended (3106g)	0.21	605	The global distribution overlaps the partial distributions.	3106	250	4	TRUE	NA	BCLAF1
EP300_extended (313g)	0.443	0	The AUC might follow a normal distribution (random gene-set?). The right distribution is taller.	313	251	4	TRUE	NA	EP300
TAF7_extended (2946g)	0.19	599	The global distribution overlaps the partial distributions.	2946	252	4	FALSE	NA	TAF7
FOXG1_extended (83g)	0.147	1	The AUC might follow a normal distribution (random gene-set?). The global distribution overlaps the partial distributions.	83	254	3	FALSE	NA	FOXG1
KLF6_extended (801g)	0.127	2	The AUC might follow a normal distribution (random gene-set?).	801	256	3	TRUE	NA	KLF6
REST_extended (2947g)	0.316	0	The AUC might follow a normal distribution (random gene-set?). The global distribution overlaps the partial distributions.	2947	257	3	TRUE	NA	REST
CHD2_extended (1992g)	0.217	1	The AUC might follow a normal distribution (random gene-set?). The global distribution overlaps the partial distributions.	1992	258	3	FALSE	NA	CHD2
TBP_extended (181g)	0.17	0	The AUC might follow a normal distribution (random gene-set?). The global distribution overlaps the partial distributions.	181	260	3	FALSE	NA	TBP
GTF2F1_extended (3558g)	0.309	0	The AUC might follow a normal distribution (random gene-set?). The right distribution is taller.	3558	262	3	FALSE	NA	GTF2F1
RFX5_extended (1831g)	0.145	0	The AUC might follow a normal distribution (random gene-set?). The global distribution overlaps the partial distributions.	1831	264	3	FALSE	NA	RFX5
SRF_extended (1645g)	0.279	0	The AUC might follow a normal distribution (random gene-set?). The global distribution overlaps the partial distributions.	1645	266	3	FALSE	NA	SRF
GTF2B_extended (1195g)	0.171	0	The AUC might follow a normal distribution (random gene-set?).	1195	268	3	FALSE	NA	GTF2B
MAFA_extended (115g)	0.294	0	The AUC might follow a normal distribution (random gene-set?).	115	270	3	TRUE	NA	MAFA
JUND_extended (175g)	0.13	156		175	271	3	FALSE	NA	JUND
ATF2_extended (62g)	0.126	47	The global distribution overlaps the partial distributions.	62	273	3	TRUE	NA	ATF2
NR2E3_extended (18g)	0.0717	83		18	274	3	TRUE	NA	NR2E3
CEBPG_extended (48g)	0.116	3	The AUC might follow a normal distribution (random gene-set?).	48	275	3	FALSE	NA	CEBPG
ZNF143_extended (1851g)	0.188	0	The AUC might follow a normal distribution (random gene-set?). The global distribution overlaps the partial distributions.	1851	277	3	FALSE	NA	ZNF143
NR2C2_extended (1048g)	0.13	0	The AUC might follow a normal distribution (random gene-set?). The global distribution overlaps the partial distributions.	1048	280	3	FALSE	NA	NR2C2
PAX7_extended (95g)	0.0104	41		95	283	3	FALSE	NA	PAX7
DMRTA2_extended (104g)	0.00862	98		104	285	3	FALSE	NA	DMRTA2
NEUROG2_extended (18g)	0.0235	16	92% (more than 0.75%) of AUC are zero.	18	287	3	TRUE	NA	NEUROG2
SOX30_extended (31g)	0.0222	99		31	289	3	TRUE	NA	SOX30
KLF9_extended (84g)	0.0225	52		84	290	3	FALSE	NA	KLF9
ID4_extended (19g)	0.0271	92		19	292	3	TRUE	NA	ID4
POU6F2_extended (92g)	0.0071	96		92	296	3	TRUE	NA	POU6F2
ZNF274_extended (543g)	0.0286	55	The global distribution overlaps the partial distributions.	543	297	3	FALSE	NA	ZNF274
TEAD4_extended (62g)	0.013	15	81% (more than 0.75%) of AUC are zero.	62	299	3	FALSE	NA	TEAD4
SNAI1_extended (47g)	0.021	29		47	301	3	FALSE	NA	SNAI1
KLF1_extended (125g)	0.00693	69		125	303	3	FALSE	NA	KLF1
STAT2_extended (43g)	0.0181	133		43	305	3	FALSE	NA	STAT2
IRX5_extended (114g)	0.0357	2	The AUC might follow a normal distribution (random gene-set?).	114	307	3	FALSE	NA	IRX5
NFYC_extended (409g)	0.138	2	The AUC might follow a normal distribution (random gene-set?).	409	309	3	FALSE	NA	NFYC
POLR3A_extended (24g)	0.196	3	The AUC might follow a normal distribution (random gene-set?).	24	311	2	FALSE	NA	POLR3A
JUNB_extended (72g)	0.0351	14		72	313	2	FALSE	NA	JUNB
NR2E1_extended (41g)	0.0059	73	76% (more than 0.75%) of AUC are zero.	41	315	2	FALSE	NA	NR2E1
NEUROD1_extended (35g)	0.00858	50	81% (more than 0.75%) of AUC are zero.	35	317	2	FALSE	NA	NEUROD1
ETV7_extended (21g)	0.0115	25	91% (more than 0.75%) of AUC are zero.	21	319	2	FALSE	NA	ETV7
GATA1_extended (13g)	0.00706	37	93% (more than 0.75%) of AUC are zero.	13	321	2	FALSE	NA	GATA1
ZXDB_extended (138g)	0.0168	24		138	323	2	FALSE	NA	ZXDB
FOSL2_extended (59g)	0.00492	93		59	325	2	FALSE	NA	FOSL2
ATOH8_extended (17g)	0.0132	39	89% (more than 0.75%) of AUC are zero.	17	328	2	TRUE	NA	ATOH8
ELK3_extended (41g)	0.0493	67		41	329	2	FALSE	NA	ELK3
RARG_extended (25g)	0.0221	42	81% (more than 0.75%) of AUC are zero.	25	331	2	FALSE	NA	RARG
PBX1_extended (26g)	0.0289	50		26	333	2	FALSE	NA	PBX1
TRPS1_extended (49g)	0.02	47		49	335	2	FALSE	NA	TRPS1
BCL11A_extended (15g)	0.0127	28	93% (more than 0.75%) of AUC are zero.	15	339	2	TRUE	NA	BCL11A
TBX3_extended (48g)	0.0108	77		48	340	2	FALSE	NA	TBX3
GLI2_extended (63g)	0.0439	7		63	342	2	FALSE	NA	GLI2
TBX18_extended (16g)	0.0127	44	89% (more than 0.75%) of AUC are zero.	16	345	2	TRUE	NA	TBX18
SMAD9_extended (12g)	0.0233	42	85% (more than 0.75%) of AUC are zero.	12	346	2	TRUE	NA	SMAD9
TBX1_extended (11g)	0.0244	29	91% (more than 0.75%) of AUC are zero.	11	347	2	TRUE	NA	TBX1
TFAP2A_extended (30g)	0.0201	71		30	348	2	FALSE	NA	TFAP2A
GATA3_extended (33g)	0.042	5	85% (more than 0.75%) of AUC are zero.	33	350	2	FALSE	NA	GATA3
DMBX1_extended (25g)	0.0183	32	80% (more than 0.75%) of AUC are zero.	25	352	2	FALSE	NA	DMBX1
ETS2_extended (46g)	0.00538	65	79% (more than 0.75%) of AUC are zero.	46	354	2	FALSE	NA	ETS2
EGR3_extended (49g)	0.00778	61	78% (more than 0.75%) of AUC are zero.	49	357	2	FALSE	NA	EGR3
NKX2-8_extended (50g)	0.0354	16		50	359	2	FALSE	NA	NKX2-8
SOX9_extended (66g)	0.0239	43		66	361	2	TRUE	NA	SOX9
PRRX1_extended (53g)	0.0208	72		53	362	2	TRUE	NA	PRRX1
KLF3_extended (76g)	0.0298	28		76	364	2	FALSE	NA	KLF3
NFIC_extended (18g)	0.0508	41		18	366	2	FALSE	NA	NFIC
MAF_extended (39g)	0.0587	7	77% (more than 0.75%) of AUC are zero.	39	368	2	TRUE	NA	MAF
AR_extended (48g)	0.0355	20		48	369	2	FALSE	NA	AR
DBP_extended (42g)	0.0351	27		42	371	2	FALSE	NA	DBP
NR5A1_extended (119g)	0.0138	29		119	373	2	TRUE	NA	NR5A1
WT1_extended (41g)	0.0508	20		41	374	2	TRUE	NA	WT1
GATA4_extended (225g)	0.0151	60		225	375	2	FALSE	NA	GATA4
MYBL2_extended (31g)	0.0684	83		31	377	2	FALSE	NA	MYBL2
ZIC3_extended (274g)	0.00671	96		274	379	2	FALSE	NA	ZIC3
EGR1_extended (384g)	0.0338	54		384	381	2	FALSE	NA	EGR1
SP3_extended (99g)	0.0412	51		99	383	2	TRUE	NA	SP3
ZNF607_extended (623g)	0.025	35		623	384	2	TRUE	NA	ZNF607
ZNF502_extended (604g)	0.0744	1	The AUC might follow a normal distribution (random gene-set?). The global distribution overlaps the partial distributions.	604	385	2	TRUE	NA	ZNF502
KLF5_extended (576g)	0.0876	35		576	386	2	TRUE	NA	KLF5
ZNF84_extended (612g)	0.0438	47		612	387	2	TRUE	NA	ZNF84
POLR3G_extended (270g)	0.0318	71		270	388	2	TRUE	NA	POLR3G
ELF1_extended (56g)	0.0184	101		56	389	2	FALSE	NA	ELF1
ELF4_extended (63g)	0.0416	10		63	391	2	TRUE	NA	ELF4
TEAD1_extended (29g)	0.0452	55		29	392	2	FALSE	NA	TEAD1
RREB1_extended (49g)	0.0165	103		49	394	2	TRUE	NA	RREB1
TCF7L2_extended (357g)	0.0535	39		357	395	2	FALSE	NA	TCF7L2
TCF7_extended (215g)	0.0307	46		215	397	2	FALSE	NA	TCF7
GLIS2_extended (176g)	0.0085	93		176	399	2	TRUE	NA	GLIS2
E2F6_extended (587g)	0.0407	44		587	400	2	FALSE	NA	E2F6
FOXO3_extended (321g)	0.0635	35		321	401	2	TRUE	NA	FOXO3
DMRT1_extended (892g)	0.0595	54		892	402	2	FALSE	NA	DMRT1
PATZ1_extended (621g)	0.0313	58		621	404	2	TRUE	NA	PATZ1
SOX4_extended (829g)	0.0469	62		829	405	2	FALSE	NA	SOX4
ESX1_extended (559g)	0.044	54		559	406	2	TRUE	NA	ESX1
PPARG_extended (95g)	0.0351	41		95	407	2	FALSE	NA	PPARG
RXRA_extended (119g)	0.0114	77		119	411	2	FALSE	NA	RXRA
FOS_extended (319g)	0.0288	43		319	412	2	TRUE	NA	FOS
KLF2_extended (265g)	0.0153	45		265	413	2	FALSE	NA	KLF2
ARID3A_extended (292g)	0.0146	77		292	415	2	FALSE	NA	ARID3A
FOXP4_extended (447g)	0.0184	63		447	417	2	FALSE	NA	FOXP4
IRF8_extended (280g)	0.0167	59		280	419	2	FALSE	NA	IRF8
NFIL3_extended (311g)	0.0222	29		311	421	2	FALSE	NA	NFIL3
HLF_extended (227g)	0.0189	45		227	422	2	FALSE	NA	HLF
SIX1_extended (340g)	0.0138	49		340	423	2	TRUE	NA	SIX1
SOX8_extended (316g)	0.0127	46		316	424	2	TRUE	NA	SOX8
RARB_extended (162g)	0.0073	55		162	425	2	TRUE	NA	RARB
E2F3_extended (218g)	0.0132	67		218	427	2	FALSE	NA	E2F3
FOXN3_extended (454g)	0.0324	51		454	431	2	FALSE	NA	FOXN3
FOXP1_extended (442g)	0.0296	26		442	432	2	FALSE	NA	FOXP1
IRF1_extended (612g)	0.0208	24		612	433	2	FALSE	NA	IRF1
FOSB_extended (20g)	0.0438	74		20	435	2	TRUE	NA	FOSB
IRF7_extended (461g)	0.0285	5		461	436	2	FALSE	NA	IRF7
LMX1B_extended (129g)	0.0197	28		129	438	2	FALSE	NA	LMX1B
RUNX2_extended (234g)	0.0274	3		234	441	2	FALSE	NA	RUNX2
RUNX3_extended (113g)	0.0414	6		113	443	2	FALSE	NA	RUNX3
PRDM1_extended (366g)	0.0247	3		366	445	2	FALSE	NA	PRDM1
NFKB1_extended (41g)	0.0321	37		41	447	2	FALSE	NA	NFKB1
BACH2_extended (56g)	0.0121	49		56	449	2	FALSE	NA	BACH2
IKZF1_extended (331g)	0.0136	23		331	451	2	FALSE	NA	IKZF1
POU2F3_extended (96g)	0.00636	117		96	453	2	TRUE	NA	POU2F3
FOXC1_extended (145g)	0.00849	75		145	454	2	FALSE	NA	FOXC1
GLIS1_extended (102g)	0.00816	83		102	457	2	TRUE	NA	GLIS1
IRF2_extended (135g)	0.0215	17		135	458	2	FALSE	NA	IRF2
CEBPD_extended (135g)	0.00884	70		135	459	2	FALSE	NA	CEBPD
CEBPB_extended (166g)	0.0148	38		166	460	2	FALSE	NA	CEBPB
LHX6_extended (89g)	0.00877	77		89	462	2	TRUE	NA	LHX6
NFATC1_extended (83g)	0.0354	59		83	463	2	TRUE	NA	NFATC1
IRX2_extended (76g)	0.0132	87		76	464	2	TRUE	NA	IRX2
MEIS2_extended (30g)	0.0152	30	85% (more than 0.75%) of AUC are zero.	30	465	1	FALSE	NA	MEIS2
LHX2_extended (29g)	0.00883	44	86% (more than 0.75%) of AUC are zero.	29	467	1	TRUE	NA	LHX2
CREB3L2_extended (11g)	0.022	78	80% (more than 0.75%) of AUC are zero.	11	469	1	TRUE	NA	CREB3L2
ELF3_extended (51g)	0.00589	86		51	470	1	TRUE	NA	ELF3
EOMES_extended (51g)	0.0247	13		51	472	1	FALSE	NA	EOMES
ELK1_extended (13g)	0.0303	9	92% (more than 0.75%) of AUC are zero.	13	475	1	TRUE	NA	ELK1
RELB_extended (58g)	0.00975	69		58	476	1	FALSE	NA	RELB
CREB3L4_extended (22g)	0.0155	80		22	479	1	TRUE	NA	CREB3L4
CBFB_extended (16g)	0.0206	94		16	480	1	TRUE	NA	CBFB
EVX2_extended (32g)	0.00824	68	79% (more than 0.75%) of AUC are zero.	32	485	1	TRUE	NA	EVX2
TBX2_extended (32g)	0.0048	54	88% (more than 0.75%) of AUC are zero.	32	486	1	TRUE	NA	TBX2
XRCC4_extended (12g)	0.0358	122		12	487	1	TRUE	NA	XRCC4
HESX1_extended (50g)	0.0199	83		50	489	1	TRUE	NA	HESX1
LHX1_extended (11g)	0.0133	63	87% (more than 0.75%) of AUC are zero.	11	491	1	TRUE	NA	LHX1
TCF24_extended (14g)	0.018	83	82% (more than 0.75%) of AUC are zero.	14	493	1	TRUE	NA	TCF24
SOX15_extended (32g)	0.0112	84		32	495	1	FALSE	NA	SOX15
IRF6_extended (12g)	0.0125	59	85% (more than 0.75%) of AUC are zero.	12	497	1	TRUE	NA	IRF6
FOXA2_extended (24g)	0.0148	104		24	498	1	TRUE	NA	FOXA2
KLF8_extended (17g)	0.00651	56	90% (more than 0.75%) of AUC are zero.	17	499	1	TRUE	NA	KLF8
SIRT6_extended (14g)	0.0147	63	80% (more than 0.75%) of AUC are zero.	14	500	1	TRUE	NA	SIRT6
NKX2-1_extended (10g)	0.0311	24	91% (more than 0.75%) of AUC are zero.	10	501	1	TRUE	NA	NKX2-1
EMX2_extended (23g)	0.0175	16	92% (more than 0.75%) of AUC are zero.	23	502	1	TRUE	NA	EMX2
ZNF217_extended (14g)	0.0426	135		14	503	1	TRUE	NA	ZNF217
MAFB_extended (27g)	0.00951	83	77% (more than 0.75%) of AUC are zero.	27	504	1	TRUE	NA	MAFB
THRB_extended (63g)	0.00436	104		63	507	1	FALSE	NA	THRB
BRF2_extended (52g)	0.00973	120		52	509	1	FALSE	NA	BRF2
GATA6_extended (77g)	0.00972	27		77	511	1	FALSE	NA	GATA6
ETV2_extended (78g)	0.00784	100		78	513	1	FALSE	NA	ETV2
EVX1_extended (25g)	0.00725	69	83% (more than 0.75%) of AUC are zero.	25	515	1	TRUE	NA	EVX1
ZNF16_extended (19g)	0.0176	39	87% (more than 0.75%) of AUC are zero.	19	516	1	TRUE	NA	ZNF16
MXD3_extended (25g)	0.0125	79	76% (more than 0.75%) of AUC are zero.	25	517	1	FALSE	NA	MXD3
SP4_extended (91g)	0.0433	27		91	519	1	FALSE	NA	SP4
DLX4_extended (43g)	0.00915	110		43	521	1	TRUE	NA	DLX4
HOXA3_extended (26g)	0.0113	109		26	522	1	TRUE	NA	HOXA3
ESR1_extended (384g)	0.029	2	The AUC might follow a normal distribution (random gene-set?).	384	524	1	FALSE	NA	ESR1
KLF16_extended (21g)	0.0171	62	77% (more than 0.75%) of AUC are zero.	21	526	1	TRUE	NA	KLF16
ESRRA_extended (206g)	0.0136	18		206	527	1	FALSE	NA	ESRRA
BCL3_extended (109g)	0.0049	101		109	529	1	FALSE	NA	BCL3
FOXP3_extended (30g)	0.017	38	75% (more than 0.75%) of AUC are zero.	30	531	1	TRUE	NA	FOXP3
SP6_extended (28g)	0.0117	54	82% (more than 0.75%) of AUC are zero.	28	532	1	TRUE	NA	SP6
FOXD2_extended (14g)	0.0154	56	85% (more than 0.75%) of AUC are zero.	14	533	1	TRUE	NA	FOXD2
POU3F3_extended (53g)	0.00741	56	76% (more than 0.75%) of AUC are zero.	53	534	1	FALSE	NA	POU3F3
MYCN_extended (26g)	0.00994	38	88% (more than 0.75%) of AUC are zero.	26	536	1	FALSE	NA	MYCN
EGR2_extended (18g)	0.0143	48	87% (more than 0.75%) of AUC are zero.	18	539	1	TRUE	NA	EGR2
POU5F1_extended (29g)	0.0114	51	82% (more than 0.75%) of AUC are zero.	29	540	1	TRUE	NA	POU5F1
HES4_extended (12g)	0.0347	19	91% (more than 0.75%) of AUC are zero.	12	541	1	TRUE	NA	HES4
BSX_extended (60g)	0.00609	111		60	542	1	FALSE	NA	BSX
FOXM1_extended (140g)	0.039	49		140	545	1	FALSE	NA	FOXM1
FOXD4_extended (83g)	0.00606	105		83	547	1	TRUE	NA	FOXD4
GLI1_extended (135g)	0.0319	3	The global distribution overlaps the partial distributions.	135	548	1	FALSE	NA	GLI1
EN1_extended (78g)	0.00977	40		78	551	1	TRUE	NA	EN1
BARX2_extended (40g)	0.0154	29	76% (more than 0.75%) of AUC are zero.	40	552	1	TRUE	NA	BARX2
ERG_extended (62g)	0.00628	97		62	553	1	FALSE	NA	ERG
ZMIZ1_extended (10g)	0.0139	42	91% (more than 0.75%) of AUC are zero.	10	555	1	TRUE	NA	ZMIZ1
ZNF219_extended (29g)	0.00705	70	82% (more than 0.75%) of AUC are zero.	29	556	1	FALSE	NA	ZNF219
TP53_extended (15g)	0.0179	38	89% (more than 0.75%) of AUC are zero.	15	558	1	FALSE	NA	TP53
NR1D1_extended (27g)	0.0116	70	78% (more than 0.75%) of AUC are zero.	27	560	1	FALSE	NA	NR1D1
MYOG_extended (28g)	0.00605	38	88% (more than 0.75%) of AUC are zero.	28	562	1	FALSE	NA	MYOG
OTP_extended (27g)	0.0072	70	82% (more than 0.75%) of AUC are zero.	27	564	1	TRUE	NA	OTP
NR1I2_extended (34g)	0.00421	69	83% (more than 0.75%) of AUC are zero.	34	565	1	FALSE	NA	NR1I2
NANOG_extended (28g)	0.00723	67	81% (more than 0.75%) of AUC are zero.	28	567	1	FALSE	NA	NANOG
POU3F2_extended (15g)	0.0212	15	94% (more than 0.75%) of AUC are zero.	15	569	1	FALSE	NA	POU3F2
CREB3L1_extended (25g)	0.0483	4	87% (more than 0.75%) of AUC are zero.	25	571	1	FALSE	NA	CREB3L1
ATF3_extended (15g)	0.00889	19	95% (more than 0.75%) of AUC are zero.	15	573	1	TRUE	NA	ATF3
IRF5_extended (12g)	0.0107	34	92% (more than 0.75%) of AUC are zero.	12	574	1	TRUE	NA	IRF5
FOXD4L5_extended (21g)	0.0186	15	91% (more than 0.75%) of AUC are zero.	21	575	1	TRUE	NA	FOXD4L5
PAX9_extended (15g)	0.0242	16	93% (more than 0.75%) of AUC are zero.	15	576	1	TRUE	NA	PAX9
GATA2_extended (17g)	0.0257	33	81% (more than 0.75%) of AUC are zero.	17	577	1	FALSE	NA	GATA2
JUN_extended (69g)	0.0466	7		69	579	1	FALSE	NA	JUN
IRF9_extended (14g)	0.0445	9	91% (more than 0.75%) of AUC are zero.	14	581	1	TRUE	NA	IRF9
NKX3-2_extended (18g)	0.00513	36	94% (more than 0.75%) of AUC are zero.	18	582	1	FALSE	NA	NKX3-2
TGIF2LY_extended (19g)	0.00598	50	90% (more than 0.75%) of AUC are zero.	19	584	1	FALSE	NA	TGIF2LY
TBX6_extended (45g)	0.00819	100		45	586	1	FALSE	NA	TBX6
MEF2A_extended (18g)	0.0931	64	The global distribution overlaps the partial distributions.	18	588	1	TRUE	NA	MEF2A
HIC1_extended (31g)	0.00661	66	82% (more than 0.75%) of AUC are zero.	31	592	1	FALSE	NA	HIC1
PITX1_extended (29g)	0.00917	73	80% (more than 0.75%) of AUC are zero.	29	594	1	FALSE	NA	PITX1
CEBPA_extended (15g)	0.0141	94		15	596	1	TRUE	NA	CEBPA
TLX2_extended (12g)	0.00914	56	87% (more than 0.75%) of AUC are zero.	12	597	1	TRUE	NA	TLX2
MSX1_extended (21g)	0.0107	57	84% (more than 0.75%) of AUC are zero.	21	598	1	FALSE	NA	MSX1
ETV6_extended (34g)	0.0126	51	78% (more than 0.75%) of AUC are zero.	34	600	1	FALSE	NA	ETV6
TBX15_extended (55g)	0.00763	79		55	603	1	TRUE	NA	TBX15
TBX5_extended (24g)	0.0171	17	92% (more than 0.75%) of AUC are zero.	24	604	1	TRUE	NA	TBX5
PAX2_extended (10g)	0.0123	32	94% (more than 0.75%) of AUC are zero.	10	605	1	TRUE	NA	PAX2
SOX17_extended (14g)	0.0111	27	94% (more than 0.75%) of AUC are zero.	14	606	1	FALSE	NA	SOX17
PBX2_extended (22g)	0.0203	120		22	608	1	FALSE	NA	PBX2
HIVEP1_extended (12g)	0.0378	126		12	611	1	TRUE	NA	HIVEP1
TEF_extended (19g)	0.0167	92		19	613	1	TRUE	NA	TEF
VSX1_extended (25g)	0.0126	32	86% (more than 0.75%) of AUC are zero.	25	614	1	TRUE	NA	VSX1
SHOX2_extended (13g)	0.0328	142		13	616	1	TRUE	NA	SHOX2
CDX1_extended (40g)	0.0135	112		40	617	1	TRUE	NA	CDX1
MAFG_extended (13g)	0.0487	138		13	618	1	TRUE	NA	MAFG
ZFHX3_extended (10g)	0.0308	102		10	622	1	TRUE	NA	ZFHX3
TEAD3_extended (43g)	0.011	119		43	623	1	FALSE	NA	TEAD3
TFE3_extended (17g)	0.0271	40	77% (more than 0.75%) of AUC are zero.	17	625	1	TRUE	NA	TFE3
HOXD8_extended (27g)	0.088	32		27	626	1	TRUE	NA	HOXD8
NR2F1_extended (320g)	0.0404	1	The AUC might follow a normal distribution (random gene-set?).	320	627	1	FALSE	NA	NR2F1
TFAP4_extended (51g)	0.00527	95		51	629	1	FALSE	NA	TFAP4
RFX3_extended (47g)	0.0167	126		47	631	1	FALSE	NA	RFX3
MEIS1_extended (33g)	0.0515	1	83% (more than 0.75%) of AUC are zero.	33	633	1	FALSE	NA	MEIS1
TFEB_extended (13g)	0.0175	17	95% (more than 0.75%) of AUC are zero.	13	635	1	TRUE	NA	TFEB
FOSL1_extended (11g)	0.0148	28	95% (more than 0.75%) of AUC are zero.	11	636	1	TRUE	NA	FOSL1
SOX1_extended (10g)	0.016	23	95% (more than 0.75%) of AUC are zero.	10	637	1	TRUE	NA	SOX1
POU2AF1_extended (16g)	0.00594	26	95% (more than 0.75%) of AUC are zero.	16	638	1	TRUE	NA	POU2AF1
ALX1_extended (72g)	0.00474	88		72	640	1	FALSE	NA	ALX1
BARHL2_extended (10g)	0.00879	17	96% (more than 0.75%) of AUC are zero.	10	643	1	TRUE	NA	BARHL2
NEUROD2_extended (33g)	0.0221	14	86% (more than 0.75%) of AUC are zero.	33	645	1	TRUE	NA	NEUROD2
DUXA_extended (16g)	0.0113	20	95% (more than 0.75%) of AUC are zero.	16	647	1	TRUE	NA	DUXA
PPARD_extended (16g)	0.0233	29	84% (more than 0.75%) of AUC are zero.	16	648	1	TRUE	NA	PPARD
SOX6_extended (23g)	0.00696	72	84% (more than 0.75%) of AUC are zero.	23	649	1	TRUE	NA	SOX6
EN2_extended (24g)	0.0145	69	76% (more than 0.75%) of AUC are zero.	24	651	1	FALSE	NA	EN2
PHOX2B_extended (76g)	0.00433	118		76	653	1	FALSE	NA	PHOX2B
TBR1_extended (50g)	0.0111	71		50	655	1	TRUE	NA	TBR1
NRF1_extended (10g)	0.0163	45	89% (more than 0.75%) of AUC are zero.	10	656	1	TRUE	NA	NRF1
NR5A2_extended (10g)	0.00863	20	96% (more than 0.75%) of AUC are zero.	10	661	1	TRUE	NA	NR5A2
VDR_extended (26g)	0.0113	70		26	662	1	TRUE	NA	VDR
SOX10_extended (16g)	0.016	30	91% (more than 0.75%) of AUC are zero.	16	664	1	TRUE	NA	SOX10
POU3F1_extended (12g)	0.00691	27	95% (more than 0.75%) of AUC are zero.	12	665	1	TRUE	NA	POU3F1
RFXAP_extended (13g)	0.0277	122		13	667	1	TRUE	NA	RFXAP
NRL_extended (20g)	0.00658	50	88% (more than 0.75%) of AUC are zero.	20	668	1	TRUE	NA	NRL
ATF6B_extended (19g)	0.0142	101		19	670	1	TRUE	NA	ATF6B
HOXA10_extended (17g)	0.00789	43	91% (more than 0.75%) of AUC are zero.	17	671	1	TRUE	NA	HOXA10
NFE2L3_extended (12g)	0.0249	11	95% (more than 0.75%) of AUC are zero.	12	672	1	TRUE	NA	NFE2L3
ZNF429_extended (32g)	0.0117	101		32	673	1	TRUE	NA	ZNF429
SOX2_extended (19g)	0.0196	35	87% (more than 0.75%) of AUC are zero.	19	675	1	TRUE	NA	SOX2
USF1_extended (15g)	0.00999	25	94% (more than 0.75%) of AUC are zero.	15	676	1	TRUE	NA	USF1
GBX1_extended (26g)	0.0101	35	89% (more than 0.75%) of AUC are zero.	26	677	1	TRUE	NA	GBX1
PITX2_extended (17g)	0.0181	46	85% (more than 0.75%) of AUC are zero.	17	678	1	TRUE	NA	PITX2
EZH2 (36g)	0.423	0	The AUC might follow a normal distribution (random gene-set?). The global distribution overlaps the partial distributions.	36	1	10	TRUE	NA	EZH2
KDM5B (36g)	0.55	0	The AUC might follow a normal distribution (random gene-set?).	36	4	10	TRUE	NA	KDM5B
ZNF546 (15g)	0.506	0	The AUC might follow a normal distribution (random gene-set?). The right distribution is taller.	15	5	10	TRUE	NA	ZNF546
RFX4 (3292g)	0.246	105		3292	8	10	TRUE	NA	RFX4
ELK4 (1945g)	0.181	0	The AUC might follow a normal distribution (random gene-set?).	1945	10	10	TRUE	NA	ELK4
YBX1 (2153g)	0.328	0	The AUC might follow a normal distribution (random gene-set?).	2153	12	10	TRUE	NA	YBX1
RFX2 (3672g)	0.316	34		3672	14	10	TRUE	NA	RFX2
NFYA (1804g)	0.228	0	The AUC might follow a normal distribution (random gene-set?).	1804	16	10	TRUE	NA	NFYA
TCF12 (25g)	0.204	0	The AUC might follow a normal distribution (random gene-set?).	25	18	10	TRUE	NA	TCF12
MTF1 (17g)	0.206	0	The AUC might follow a normal distribution (random gene-set?).	17	19	10	TRUE	NA	MTF1
ILF2 (12g)	0.625	0	The AUC might follow a normal distribution (random gene-set?). The global distribution overlaps the partial distributions.	12	20	10	TRUE	NA	ILF2
ZBTB7B (259g)	0.0288	18		259	24	9	TRUE	NA	ZBTB7B
ZNF554 (128g)	0.077	2	The AUC might follow a normal distribution (random gene-set?). The global distribution overlaps the partial distributions.	128	25	9	TRUE	NA	ZNF554
GABPB1 (669g)	0.109	0	The AUC might follow a normal distribution (random gene-set?).	669	27	9	TRUE	NA	GABPB1
ZNF467 (267g)	0.0195	57		267	29	9	TRUE	NA	ZNF467
SETDB1 (505g)	0.127	0	The AUC might follow a normal distribution (random gene-set?).	505	31	9	TRUE	NA	SETDB1
ZNF787 (333g)	0.0255	13		333	35	9	TRUE	NA	ZNF787
STAT3 (11g)	0.172	3	The global distribution overlaps the partial distributions.	11	38	9	TRUE	NA	STAT3
HEY2 (19g)	0.0236	132		19	40	9	TRUE	NA	HEY2
NFKB2 (79g)	0.0465	7	The AUC might follow a normal distribution (random gene-set?).	79	42	9	TRUE	NA	NFKB2
ZNF397 (19g)	0.0163	106		19	43	9	TRUE	NA	ZNF397
TCF4 (11g)	0.0297	87	75% (more than 0.75%) of AUC are zero.	11	45	9	TRUE	NA	TCF4
DMRT3 (34g)	0.092	30		34	48	8	TRUE	NA	DMRT3
LEF1 (20g)	0.0474	130		20	50	8	TRUE	NA	LEF1
KDM4B (12g)	0.33	2	The AUC might follow a normal distribution (random gene-set?). The global distribution overlaps the partial distributions.	12	53	8	TRUE	NA	KDM4B
SMARCA4 (1403g)	0.277	0	The AUC might follow a normal distribution (random gene-set?). The right distribution is taller.	1403	56	8	TRUE	NA	SMARCA4
TCF3 (22g)	0.0953	9		22	57	8	TRUE	NA	TCF3
MAZ (99g)	0.417	0	The AUC might follow a normal distribution (random gene-set?). The global distribution overlaps the partial distributions.	99	59	8	TRUE	NA	MAZ
NFATC2 (13g)	0.0252	97		13	61	8	TRUE	NA	NFATC2
ZBTB7A (129g)	0.036	6		129	63	8	TRUE	NA	ZBTB7A
NR2C2 (16g)	0.188	1	The AUC might follow a normal distribution (random gene-set?).	16	66	8	TRUE	NA	NR2C2
ZFY (72g)	0.225	0	The AUC might follow a normal distribution (random gene-set?). The global distribution overlaps the partial distributions.	72	68	8	TRUE	NA	ZFY
ZNF586 (17g)	0.161	1	The AUC might follow a normal distribution (random gene-set?). The global distribution overlaps the partial distributions.	17	71	8	TRUE	NA	ZNF586
KDM4C (15g)	0.0241	136		15	72	8	TRUE	NA	KDM4C
ELF2 (266g)	0.22	0	The AUC might follow a normal distribution (random gene-set?). The global distribution overlaps the partial distributions.	266	76	7	TRUE	NA	ELF2
XBP1 (113g)	0.199	0	The AUC might follow a normal distribution (random gene-set?). The global distribution overlaps the partial distributions.	113	79	7	TRUE	NA	XBP1
REL (24g)	0.357	1	The AUC might follow a normal distribution (random gene-set?).	24	81	7	TRUE	NA	REL
ZNF718 (22g)	0.162	15		22	82	7	TRUE	NA	ZNF718
CRX (21g)	0.49	1	The AUC might follow a normal distribution (random gene-set?). The global distribution overlaps the partial distributions.	21	84	7	TRUE	NA	CRX
SAP30 (12g)	0.367	0	The AUC might follow a normal distribution (random gene-set?).	12	85	7	TRUE	NA	SAP30
ATF4 (21g)	0.28	1	The AUC might follow a normal distribution (random gene-set?). The global distribution overlaps the partial distributions.	21	87	7	TRUE	NA	ATF4
E2F1 (75g)	0.142	0	The AUC might follow a normal distribution (random gene-set?). The global distribution overlaps the partial distributions.	75	89	7	TRUE	NA	E2F1
POLR2A (3733g)	0.611	0	The AUC might follow a normal distribution (random gene-set?). The right distribution is taller.	3733	92	7	TRUE	NA	POLR2A
HSF2 (68g)	0.284	129	The right distribution is taller.	68	94	7	TRUE	NA	HSF2
PBX3 (2160g)	0.386	0	The AUC might follow a normal distribution (random gene-set?). The right distribution is taller.	2160	97	7	TRUE	NA	PBX3
PHF8 (1317g)	0.387	0	The AUC might follow a normal distribution (random gene-set?). The right distribution is taller.	1317	100	7	TRUE	NA	PHF8
BPTF (86g)	0.609	0	The right distribution is taller.	86	103	7	TRUE	NA	BPTF
NFYB (1438g)	0.112	596	The right distribution is taller.	1438	105	7	TRUE	NA	NFYB
ZNF426 (14g)	0.0258	364		14	108	7	TRUE	NA	ZNF426
ZNF121 (37g)	0.0929	1	The AUC might follow a normal distribution (random gene-set?).	37	109	7	TRUE	NA	ZNF121
NFE2L2 (15g)	0.0336	72		15	112	6	TRUE	NA	NFE2L2
HSF1 (14g)	0.027	27	87% (more than 0.75%) of AUC are zero.	14	114	6	TRUE	NA	HSF1
OVOL1 (280g)	0.045	51		280	116	6	TRUE	NA	OVOL1
SOX18 (33g)	0.013	70	76% (more than 0.75%) of AUC are zero.	33	120	6	TRUE	NA	SOX18
PRDM16 (49g)	0.0102	77		49	122	6	TRUE	NA	PRDM16
OVOL2 (24g)	0.0188	53		24	124	6	TRUE	NA	OVOL2
MECOM (18g)	0.0162	46	86% (more than 0.75%) of AUC are zero.	18	127	6	TRUE	NA	MECOM
STAT1 (30g)	0.016	128		30	129	6	TRUE	NA	STAT1
HNF4G (13g)	0.0152	41	91% (more than 0.75%) of AUC are zero.	13	132	6	TRUE	NA	HNF4G
RUNX1 (66g)	0.0073	72		66	134	6	TRUE	NA	RUNX1
FEZF1 (61g)	0.0121	81		61	137	6	TRUE	NA	FEZF1
ENO1 (16g)	0.319	0	The AUC might follow a normal distribution (random gene-set?). The global distribution overlaps the partial distributions.	16	141	6	TRUE	NA	ENO1
SREBF1 (790g)	0.0724	1	The AUC might follow a normal distribution (random gene-set?).	790	144	6	TRUE	NA	SREBF1
ZEB1 (13g)	0.144	8		13	145	6	TRUE	NA	ZEB1
ZNF76 (672g)	0.105	0	The AUC might follow a normal distribution (random gene-set?). The global distribution overlaps the partial distributions.	672	147	6	TRUE	NA	ZNF76
TP73 (18g)	0.00922	45	89% (more than 0.75%) of AUC are zero.	18	151	6	TRUE	NA	TP73
RXRB (13g)	0.0539	135		13	153	6	TRUE	NA	RXRB
IRF3 (26g)	0.0677	7	The global distribution overlaps the partial distributions.	26	155	6	TRUE	NA	IRF3
HOXC11 (161g)	0.154	2	The AUC might follow a normal distribution (random gene-set?). The global distribution overlaps the partial distributions.	161	160	5	TRUE	NA	HOXC11
HOXC10 (102g)	0.0497	38		102	162	5	TRUE	NA	HOXC10
HOXC4 (17g)	0.0482	84		17	171	5	TRUE	NA	HOXC4
HOXC6 (15g)	0.0423	76		15	173	5	TRUE	NA	HOXC6
HOXB9 (46g)	0.024	81		46	174	5	TRUE	NA	HOXB9
HOXC5 (18g)	0.0389	74		18	175	5	TRUE	NA	HOXC5
HOXC8 (12g)	0.0582	73	76% (more than 0.75%) of AUC are zero.	12	176	5	TRUE	NA	HOXC8
HOXB6 (23g)	0.0335	76		23	177	5	TRUE	NA	HOXB6
HOXB5 (16g)	0.0525	72		16	178	5	TRUE	NA	HOXB5
ZIC2 (154g)	0.056	4	The AUC might follow a normal distribution (random gene-set?).	154	180	5	TRUE	NA	ZIC2
CUX1 (28g)	0.0345	130		28	183	5	TRUE	NA	CUX1
GABPA (1550g)	0.164	0	The AUC might follow a normal distribution (random gene-set?). The global distribution overlaps the partial distributions.	1550	186	5	TRUE	NA	GABPA
THAP11 (522g)	0.142	0	The AUC might follow a normal distribution (random gene-set?). The global distribution overlaps the partial distributions.	522	188	5	TRUE	NA	THAP11
INSM1 (16g)	0.0268	50	78% (more than 0.75%) of AUC are zero.	16	191	5	TRUE	NA	INSM1
HOXD13 (155g)	0.0155	90	The global distribution overlaps the partial distributions.	155	196	5	TRUE	NA	HOXD13
HOXD9 (28g)	0.0187	70		28	201	5	TRUE	NA	HOXD9
SREBF2 (352g)	0.097	2	The AUC might follow a normal distribution (random gene-set?). The global distribution overlaps the partial distributions.	352	203	4	TRUE	NA	SREBF2
HMGB1 (91g)	0.497	0	The AUC might follow a normal distribution (random gene-set?). The right distribution is taller.	91	204	4	TRUE	NA	HMGB1
TAF1 (1544g)	0.228	0	The global distribution overlaps the partial distributions.	1544	207	4	TRUE	NA	TAF1
CTCFL (1627g)	0.304	0	The AUC might follow a normal distribution (random gene-set?). The right distribution is taller.	1627	211	4	TRUE	NA	CTCFL
SP1 (789g)	0.171	0	The global distribution overlaps the partial distributions.	789	213	4	TRUE	NA	SP1
FOXO1 (73g)	0.158	2	The AUC might follow a normal distribution (random gene-set?). The global distribution overlaps the partial distributions.	73	215	4	TRUE	NA	FOXO1
E2F6 (40g)	0.021	114		40	216	4	TRUE	NA	E2F6
RELA (570g)	0.149	0	The AUC might follow a normal distribution (random gene-set?). The global distribution overlaps the partial distributions.	570	218	4	TRUE	NA	RELA
CREB1 (878g)	0.192	0	The AUC might follow a normal distribution (random gene-set?).	878	221	4	TRUE	NA	CREB1
POU2F1 (144g)	0.191	4	The AUC might follow a normal distribution (random gene-set?).	144	227	4	TRUE	NA	POU2F1
PDLIM5 (117g)	0.0482	55	The global distribution overlaps the partial distributions.	117	228	4	TRUE	NA	PDLIM5
E2F4 (920g)	0.19	0	The AUC might follow a normal distribution (random gene-set?). The right distribution is taller.	920	233	4	TRUE	NA	E2F4
BRCA1 (2471g)	0.514	0	The global distribution overlaps the partial distributions.	2471	239	4	TRUE	NA	BRCA1
KDM5A (683g)	0.305	76	The right distribution is taller.	683	241	4	TRUE	NA	KDM5A
SIN3A (2631g)	0.17	602	The right distribution is taller.	2631	243	4	TRUE	NA	SIN3A
YY1 (1216g)	0.142	608	The AUC might follow a normal distribution (random gene-set?). The right distribution is taller.	1216	245	4	TRUE	NA	YY1
USF2 (586g)	0.15	181	The right distribution is taller.	586	248	4	TRUE	NA	USF2
TAF7 (230g)	0.132	612	The global distribution overlaps the partial distributions.	230	253	4	TRUE	NA	TAF7
FOXG1 (72g)	0.154	1	The AUC might follow a normal distribution (random gene-set?). The global distribution overlaps the partial distributions.	72	255	3	TRUE	NA	FOXG1
CHD2 (1207g)	0.214	2	The AUC might follow a normal distribution (random gene-set?). The global distribution overlaps the partial distributions.	1207	259	3	TRUE	NA	CHD2
TBP (137g)	0.174	0	The AUC might follow a normal distribution (random gene-set?). The global distribution overlaps the partial distributions.	137	261	3	TRUE	NA	TBP
GTF2F1 (1926g)	0.223	0	The AUC might follow a normal distribution (random gene-set?). The right distribution is taller.	1926	263	3	TRUE	NA	GTF2F1
RFX5 (1260g)	0.148	0	The AUC might follow a normal distribution (random gene-set?). The global distribution overlaps the partial distributions.	1260	265	3	TRUE	NA	RFX5
SRF (1052g)	0.267	0	The AUC might follow a normal distribution (random gene-set?).	1052	267	3	TRUE	NA	SRF
GTF2B (456g)	0.184	0	The AUC might follow a normal distribution (random gene-set?).	456	269	3	TRUE	NA	GTF2B
JUND (36g)	0.133	181		36	272	3	TRUE	NA	JUND
CEBPG (24g)	0.0685	21		24	276	3	TRUE	NA	CEBPG
ZNF143 (769g)	0.152	0	The AUC might follow a normal distribution (random gene-set?). The global distribution overlaps the partial distributions.	769	278	3	TRUE	NA	ZNF143
BACH1 (11g)	0.0986	151		11	279	3	TRUE	NA	BACH1
MYBL1 (95g)	0.202	0	The AUC might follow a normal distribution (random gene-set?). The global distribution overlaps the partial distributions.	95	281	3	TRUE	NA	MYBL1
ZNF433 (16g)	0.0332	117	The global distribution overlaps the partial distributions.	16	282	3	TRUE	NA	ZNF433
PAX7 (64g)	0.00958	62		64	284	3	TRUE	NA	PAX7
DMRTA2 (67g)	0.00953	104		67	286	3	TRUE	NA	DMRTA2
HMGB4 (67g)	0.0496	47		67	288	3	TRUE	NA	HMGB4
KLF9 (20g)	0.0347	48		20	291	3	TRUE	NA	KLF9
ZFP90 (15g)	0.0954	39		15	293	3	TRUE	NA	ZFP90
NKX2-5 (61g)	0.00952	97		61	294	3	TRUE	NA	NKX2-5
ZSCAN31 (49g)	0.022	48		49	295	3	TRUE	NA	ZSCAN31
ZNF274 (499g)	0.0525	1	The AUC might follow a normal distribution (random gene-set?). The global distribution overlaps the partial distributions.	499	298	3	TRUE	NA	ZNF274
TEAD4 (37g)	0.0121	19	89% (more than 0.75%) of AUC are zero.	37	300	3	TRUE	NA	TEAD4
SNAI1 (38g)	0.0234	27		38	302	3	TRUE	NA	SNAI1
KLF1 (49g)	0.00964	69		49	304	3	TRUE	NA	KLF1
STAT2 (23g)	0.0213	135		23	306	3	TRUE	NA	STAT2
IRX5 (108g)	0.0371	1	The AUC might follow a normal distribution (random gene-set?).	108	308	3	TRUE	NA	IRX5
NFYC (297g)	0.153	2	The AUC might follow a normal distribution (random gene-set?).	297	310	3	TRUE	NA	NFYC
POLR3A (19g)	0.229	4	The AUC might follow a normal distribution (random gene-set?).	19	312	2	TRUE	NA	POLR3A
JUNB (48g)	0.0497	8		48	314	2	TRUE	NA	JUNB
NR2E1 (36g)	0.00614	73	77% (more than 0.75%) of AUC are zero.	36	316	2	TRUE	NA	NR2E1
NEUROD1 (13g)	0.0132	40	90% (more than 0.75%) of AUC are zero.	13	318	2	TRUE	NA	NEUROD1
ETV7 (20g)	0.0121	24	92% (more than 0.75%) of AUC are zero.	20	320	2	TRUE	NA	ETV7
GATA1 (12g)	0.00684	36	94% (more than 0.75%) of AUC are zero.	12	322	2	TRUE	NA	GATA1
ZXDB (123g)	0.0173	24		123	324	2	TRUE	NA	ZXDB
FOSL2 (29g)	0.00637	58	85% (more than 0.75%) of AUC are zero.	29	326	2	TRUE	NA	FOSL2
ETS1 (23g)	0.0298	9	92% (more than 0.75%) of AUC are zero.	23	327	2	TRUE	NA	ETS1
ELK3 (36g)	0.0541	59		36	330	2	TRUE	NA	ELK3
RARG (18g)	0.0242	29	88% (more than 0.75%) of AUC are zero.	18	332	2	TRUE	NA	RARG
PBX1 (23g)	0.0245	46	81% (more than 0.75%) of AUC are zero.	23	334	2	TRUE	NA	PBX1
TRPS1 (35g)	0.0211	51		35	336	2	TRUE	NA	TRPS1
HLF (26g)	0.0238	24	84% (more than 0.75%) of AUC are zero.	26	337	2	TRUE	NA	HLF
NFIL3 (23g)	0.0357	18	83% (more than 0.75%) of AUC are zero.	23	338	2	TRUE	NA	NFIL3
TBX3 (25g)	0.0146	54	83% (more than 0.75%) of AUC are zero.	25	341	2	TRUE	NA	TBX3
GLI2 (31g)	0.0472	2	79% (more than 0.75%) of AUC are zero.	31	343	2	TRUE	NA	GLI2
IRF8 (17g)	0.0151	64	82% (more than 0.75%) of AUC are zero.	17	344	2	TRUE	NA	IRF8
TFAP2A (20g)	0.0142	76		20	349	2	TRUE	NA	TFAP2A
GATA3 (28g)	0.0389	5	85% (more than 0.75%) of AUC are zero.	28	351	2	TRUE	NA	GATA3
DMBX1 (16g)	0.0182	38	84% (more than 0.75%) of AUC are zero.	16	353	2	TRUE	NA	DMBX1
ETS2 (33g)	0.00509	64	83% (more than 0.75%) of AUC are zero.	33	355	2	TRUE	NA	ETS2
MYCL (19g)	0.00773	67	85% (more than 0.75%) of AUC are zero.	19	356	2	TRUE	NA	MYCL
EGR3 (34g)	0.00698	70	82% (more than 0.75%) of AUC are zero.	34	358	2	TRUE	NA	EGR3
NKX2-8 (25g)	0.0431	15	77% (more than 0.75%) of AUC are zero.	25	360	2	TRUE	NA	NKX2-8
NFIA (12g)	0.0458	52	81% (more than 0.75%) of AUC are zero.	12	363	2	TRUE	NA	NFIA
KLF3 (40g)	0.0277	45		40	365	2	TRUE	NA	KLF3
NFIC (15g)	0.0513	49		15	367	2	TRUE	NA	NFIC
AR (39g)	0.0363	21		39	370	2	TRUE	NA	AR
DBP (26g)	0.0376	24		26	372	2	TRUE	NA	DBP
GATA4 (123g)	0.0314	18		123	376	2	TRUE	NA	GATA4
MYBL2 (18g)	0.0596	85		18	378	2	TRUE	NA	MYBL2
ZIC3 (229g)	0.00672	107		229	380	2	TRUE	NA	ZIC3
EGR1 (163g)	0.0256	74		163	382	2	TRUE	NA	EGR1
ELF1 (46g)	0.0202	103		46	390	2	TRUE	NA	ELF1
TEAD1 (28g)	0.0446	59		28	393	2	TRUE	NA	TEAD1
TCF7L2 (126g)	0.0404	43		126	396	2	TRUE	NA	TCF7L2
TCF7 (211g)	0.0311	46		211	398	2	TRUE	NA	TCF7
DMRT1 (489g)	0.0574	53		489	403	2	TRUE	NA	DMRT1
PPARG (59g)	0.0138	97		59	408	2	TRUE	NA	PPARG
NXPH3 (87g)	0.00714	101		87	409	2	TRUE	NA	NXPH3
TRIM21 (137g)	0.00634	54		137	410	2	TRUE	NA	TRIM21
KLF2 (239g)	0.0148	41		239	414	2	TRUE	NA	KLF2
ARID3A (204g)	0.013	76		204	416	2	TRUE	NA	ARID3A
FOXP4 (124g)	0.0216	69		124	418	2	TRUE	NA	FOXP4
SOX4 (107g)	0.0358	53		107	420	2	TRUE	NA	SOX4
ZBTB14 (58g)	0.00911	89		58	426	2	TRUE	NA	ZBTB14
E2F3 (197g)	0.013	68		197	428	2	TRUE	NA	E2F3
AHR (46g)	0.0147	61		46	429	2	TRUE	NA	AHR
FOXN3 (45g)	0.0261	52		45	430	2	TRUE	NA	FOXN3
IRF1 (422g)	0.0233	19		422	434	2	TRUE	NA	IRF1
IRF7 (290g)	0.0327	2		290	437	2	TRUE	NA	IRF7
LMX1B (126g)	0.0197	32		126	439	2	TRUE	NA	LMX1B
ELF5 (121g)	0.00763	118		121	440	2	TRUE	NA	ELF5
RUNX2 (217g)	0.0271	3		217	442	2	TRUE	NA	RUNX2
RUNX3 (80g)	0.0468	7		80	444	2	TRUE	NA	RUNX3
PRDM1 (105g)	0.0425	2		105	446	2	TRUE	NA	PRDM1
NFKB1 (36g)	0.0323	26		36	448	2	TRUE	NA	NFKB1
BACH2 (18g)	0.0128	63	84% (more than 0.75%) of AUC are zero.	18	450	2	TRUE	NA	BACH2
IKZF1 (40g)	0.0135	56		40	452	2	TRUE	NA	IKZF1
FOXC1 (52g)	0.00784	90		52	455	2	TRUE	NA	FOXC1
CEBPD (33g)	0.00989	80		33	456	2	TRUE	NA	CEBPD
CEBPB (27g)	0.0157	62		27	461	2	TRUE	NA	CEBPB
MEIS2 (25g)	0.0128	41	86% (more than 0.75%) of AUC are zero.	25	466	1	TRUE	NA	MEIS2
HES7 (16g)	0.0257	13	93% (more than 0.75%) of AUC are zero.	16	468	1	TRUE	NA	HES7
ZSCAN4 (22g)	0.0132	51	86% (more than 0.75%) of AUC are zero.	22	471	1	TRUE	NA	ZSCAN4
EOMES (13g)	0.0253	26	93% (more than 0.75%) of AUC are zero.	13	473	1	TRUE	NA	EOMES
MZF1 (16g)	0.0237	44	78% (more than 0.75%) of AUC are zero.	16	474	1	TRUE	NA	MZF1
RELB (46g)	0.00778	61	77% (more than 0.75%) of AUC are zero.	46	477	1	TRUE	NA	RELB
ZNF208 (15g)	0.0201	110		15	478	1	TRUE	NA	ZNF208
HNF4A (22g)	0.009	38	90% (more than 0.75%) of AUC are zero.	22	481	1	TRUE	NA	HNF4A
ZNF41 (23g)	0.016	71		23	482	1	TRUE	NA	ZNF41
ZNF300 (19g)	0.0281	125		19	483	1	TRUE	NA	ZNF300
TFF3 (18g)	0.0136	51	87% (more than 0.75%) of AUC are zero.	18	484	1	TRUE	NA	TFF3
ZFP62 (138g)	0.0772	0	The AUC might follow a normal distribution (random gene-set?).	138	488	1	TRUE	NA	ZFP62
CTCF (16g)	0.0384	112		16	490	1	TRUE	NA	CTCF
HBP1 (25g)	0.0115	116		25	492	1	TRUE	NA	HBP1
SALL3 (17g)	0.0204	45	86% (more than 0.75%) of AUC are zero.	17	494	1	TRUE	NA	SALL3
SOX15 (29g)	0.0123	82		29	496	1	TRUE	NA	SOX15
PROX1 (40g)	0.00733	82	77% (more than 0.75%) of AUC are zero.	40	505	1	TRUE	NA	PROX1
FHL2 (11g)	0.0253	71	82% (more than 0.75%) of AUC are zero.	11	506	1	TRUE	NA	FHL2
THRB (56g)	0.00424	97		56	508	1	TRUE	NA	THRB
BRF2 (21g)	0.00947	120		21	510	1	TRUE	NA	BRF2
GATA6 (29g)	0.0126	23	86% (more than 0.75%) of AUC are zero.	29	512	1	TRUE	NA	GATA6
ETV2 (22g)	0.0164	58		22	514	1	TRUE	NA	ETV2
MXD3 (20g)	0.0124	92	76% (more than 0.75%) of AUC are zero.	20	518	1	TRUE	NA	MXD3
SP4 (14g)	0.0176	85	78% (more than 0.75%) of AUC are zero.	14	520	1	TRUE	NA	SP4
SALL2 (33g)	0.00794	97		33	523	1	TRUE	NA	SALL2
ESR1 (274g)	0.0135	37		274	525	1	TRUE	NA	ESR1
ESRRA (64g)	0.0152	11		64	528	1	TRUE	NA	ESRRA
BCL3 (77g)	0.00538	105		77	530	1	TRUE	NA	BCL3
POU3F3 (25g)	0.0119	36	87% (more than 0.75%) of AUC are zero.	25	535	1	TRUE	NA	POU3F3
MYCN (11g)	0.0182	21	93% (more than 0.75%) of AUC are zero.	11	537	1	TRUE	NA	MYCN
IRF2 (31g)	0.0349	3	86% (more than 0.75%) of AUC are zero.	31	538	1	TRUE	NA	IRF2
BSX (39g)	0.0065	97		39	543	1	TRUE	NA	BSX
ZNF845 (16g)	0.0128	64	85% (more than 0.75%) of AUC are zero.	16	544	1	TRUE	NA	ZNF845
FOXM1 (15g)	0.019	87	76% (more than 0.75%) of AUC are zero.	15	546	1	TRUE	NA	FOXM1
GLI1 (134g)	0.0314	3	The global distribution overlaps the partial distributions.	134	549	1	TRUE	NA	GLI1
TFAP2C (67g)	0.0122	25		67	550	1	TRUE	NA	TFAP2C
ERG (57g)	0.00629	94		57	554	1	TRUE	NA	ERG
ZNF219 (24g)	0.00674	55	88% (more than 0.75%) of AUC are zero.	24	557	1	TRUE	NA	ZNF219
TP53 (13g)	0.0207	30	92% (more than 0.75%) of AUC are zero.	13	559	1	TRUE	NA	TP53
NR1D1 (11g)	0.0216	41	90% (more than 0.75%) of AUC are zero.	11	561	1	TRUE	NA	NR1D1
MYOG (22g)	0.00769	33	90% (more than 0.75%) of AUC are zero.	22	563	1	TRUE	NA	MYOG
NR1I2 (22g)	0.00423	51	90% (more than 0.75%) of AUC are zero.	22	566	1	TRUE	NA	NR1I2
NANOG (24g)	0.00843	41	86% (more than 0.75%) of AUC are zero.	24	568	1	TRUE	NA	NANOG
POU3F2 (13g)	0.0245	11	95% (more than 0.75%) of AUC are zero.	13	570	1	TRUE	NA	POU3F2
CREB3L1 (14g)	0.0501	6	91% (more than 0.75%) of AUC are zero.	14	572	1	TRUE	NA	CREB3L1
GATA2 (15g)	0.025	38	82% (more than 0.75%) of AUC are zero.	15	578	1	TRUE	NA	GATA2
JUN (27g)	0.0576	7		27	580	1	TRUE	NA	JUN
NKX3-2 (12g)	0.00607	24	96% (more than 0.75%) of AUC are zero.	12	583	1	TRUE	NA	NKX3-2
TGIF2LY (12g)	0.00806	39	93% (more than 0.75%) of AUC are zero.	12	585	1	TRUE	NA	TGIF2LY
TBX6 (11g)	0.0114	63	87% (more than 0.75%) of AUC are zero.	11	587	1	TRUE	NA	TBX6
CREBZF (12g)	0.164	2	The global distribution overlaps the partial distributions.	12	589	1	TRUE	NA	CREBZF
MAX (28g)	0.0302	138		28	590	1	TRUE	NA	MAX
EBF1 (16g)	0.0175	34	89% (more than 0.75%) of AUC are zero.	16	591	1	TRUE	NA	EBF1
HIC1 (28g)	0.00704	65	83% (more than 0.75%) of AUC are zero.	28	593	1	TRUE	NA	HIC1
PITX1 (19g)	0.00773	70	85% (more than 0.75%) of AUC are zero.	19	595	1	TRUE	NA	PITX1
MSX1 (14g)	0.0111	54	87% (more than 0.75%) of AUC are zero.	14	599	1	TRUE	NA	MSX1
ETV6 (11g)	0.0152	37	90% (more than 0.75%) of AUC are zero.	11	601	1	TRUE	NA	ETV6
ZNF251 (11g)	0.0313	119		11	602	1	TRUE	NA	ZNF251
SOX17 (11g)	0.012	27	95% (more than 0.75%) of AUC are zero.	11	607	1	TRUE	NA	SOX17
PBX2 (21g)	0.0209	123		21	609	1	TRUE	NA	PBX2
ZNF222 (23g)	0.00883	77	79% (more than 0.75%) of AUC are zero.	23	610	1	TRUE	NA	ZNF222
FOXP1 (25g)	0.0252	42		25	612	1	TRUE	NA	FOXP1
ZNF263 (18g)	0.0253	75		18	615	1	TRUE	NA	ZNF263
ZBTB25 (102g)	0.0591	1	The AUC might follow a normal distribution (random gene-set?).	102	619	1	TRUE	NA	ZBTB25
RXRA (11g)	0.0186	80	81% (more than 0.75%) of AUC are zero.	11	620	1	TRUE	NA	RXRA
ING3 (53g)	0.0443	16		53	621	1	TRUE	NA	ING3
TEAD3 (40g)	0.0114	112		40	624	1	TRUE	NA	TEAD3
NR2F1 (14g)	0.0196	115		14	628	1	TRUE	NA	NR2F1
TFAP4 (49g)	0.00532	95		49	630	1	TRUE	NA	TFAP4
RFX3 (26g)	0.0202	134		26	632	1	TRUE	NA	RFX3
MEIS1 (26g)	0.0474	4	84% (more than 0.75%) of AUC are zero.	26	634	1	TRUE	NA	MEIS1
HOXB13 (12g)	0.016	14	95% (more than 0.75%) of AUC are zero.	12	639	1	TRUE	NA	HOXB13
ALX1 (18g)	0.00638	36	93% (more than 0.75%) of AUC are zero.	18	641	1	TRUE	NA	ALX1
ZNF180 (12g)	0.0143	40	92% (more than 0.75%) of AUC are zero.	12	642	1	TRUE	NA	ZNF180
ZNF513 (10g)	0.0225	9	96% (more than 0.75%) of AUC are zero.	10	644	1	TRUE	NA	ZNF513
ZMAT4 (25g)	0.0127	40	85% (more than 0.75%) of AUC are zero.	25	646	1	TRUE	NA	ZMAT4
ZNF343 (22g)	0.0144	43	82% (more than 0.75%) of AUC are zero.	22	650	1	TRUE	NA	ZNF343
EN2 (16g)	0.0171	58	82% (more than 0.75%) of AUC are zero.	16	652	1	TRUE	NA	EN2
PHOX2B (26g)	0.00428	60	87% (more than 0.75%) of AUC are zero.	26	654	1	TRUE	NA	PHOX2B
ZNF691 (13g)	0.0133	65	84% (more than 0.75%) of AUC are zero.	13	657	1	TRUE	NA	ZNF691
ING4 (12g)	0.0324	96	The right distribution is taller.	12	658	1	TRUE	NA	ING4
HAND1 (24g)	0.00848	44	86% (more than 0.75%) of AUC are zero.	24	659	1	TRUE	NA	HAND1
FOXD4L1 (10g)	0.00707	28	95% (more than 0.75%) of AUC are zero.	10	660	1	TRUE	NA	FOXD4L1
ZNF267 (14g)	0.0222	113		14	663	1	TRUE	NA	ZNF267
ZSCAN16 (20g)	0.00861	78	79% (more than 0.75%) of AUC are zero.	20	666	1	TRUE	NA	ZSCAN16
RAX (21g)	0.0106	61	85% (more than 0.75%) of AUC are zero.	21	669	1	TRUE	NA	RAX
ZNF100 (12g)	0.02	85	76% (more than 0.75%) of AUC are zero.	12	674	1	TRUE	NA	ZNF100
