# Supplementary material for: Deciphering the Molecular Characteristics of Human Idiopathic Nonobstructive Azoospermia from the Perspective of Germ Cells
Source: Adv Sci (Weinh). 2023 Apr 21;10(17):2206852. doi: 10.1002/advs.202206852 (PMC10265083; doi:10.1002/advs.202206852)
Supplement: Supplementary file 7 — Supplemental Table 6 [file ADVS-10-2206852-s002.xlsx]

## Sheet: Spermatogenesis_genes
ACOX1
ACVR2A
ADAM10
ADCYAP1R1
NR0B1
BIRC3
APOB
AR
ARNTL
ATP1A4
ATP2B4
ATRX
AXL
BAD
BAX
BBS2
BBS4
BCL2L1
BCL2L2
BCL6
BNC1
BRCA2
BRDT
BTG1
CALR
CCIN
CCNB1
SEPTIN7
CDC25C
CETN2
CFTR
CCR6
CNR1
CREM
CRKL
CSNK2A2
CTSV
CYLC1
CYLC2
DAZ1
DAZL
ACE
DDX6
DEFB1
DLD
DMRT1
DNM2
DNMT3A
SLC26A3
E2F1
PHC2
ERCC1
ETV5
FANCG
FOXJ1
FSHR
B4GALNT1
GAMT
GGT1
GGT3P
GHSR
GJA1
GJB3
GLI1
GOLGA3
GPX4
H1-6
H2AX
H3-3A
H3-3B
H1-1
HMGB2
FOXA3
HOXA9
HOXA10
HOXA11
AGFG1
HSF1
HSF2
DNAJA1
HSPA2
IGF2R
ING2
INPP5B
INSL3
JAG2
KIT
KIFC1
KRT9
LIMK2
SMAD4
MAK
MAS1
MEA1
MLH1
MSH4
MYBL1
SEPTIN2
NOTCH1
NPHP1
OCA2
ODF1
ODF2
OVOL1
PAEP
PAFAH1B1
PAFAH1B2
PAFAH1B3
PAX5
SERPINA5
CDK16
PGAM2
PGM3
PMCH
SEPTIN4
POU4F2
PRKACA
PRKACG
PRKAG1
PRM1
PRM2
NECTIN2
RAD23B
RAD51C
RARA
ARID4A
KDM5A
TRIM27
RFX2
RGS2
BRD2
ROS1
SBF1
SEMG1
SEMG2
SIAH1
SKIL
SLC4A2
SMARCA2
SNRPA1
SOD1
SOX9
SPAG4
SPINK1
SPINK2
SRPK1
SSTR1
SSTR2
SSTR3
STK11
AURKC
SYCP1
TAF4B
TARBP2
TBP
TCP11
TESK1
TSPAN8
TMF1
TNP1
TNP2
NR2C2
TSNAX
TSPY1
TYRO3
UBE2B
YY1
ZNF35
ZBTB16
BAG6
MKKS
USP9Y
NME5
FKBP6
YBX3
PIAS1
RUVBL1
TP63
DYNLL1
ADAM18
SGPL1
CCNA1
HERC2
RNF8
BPY2
CDY1
RGN
FAM50A
NEURL1
DEDD
PTTG1
PIWIL1
TRIP13
CDYL
CDY2A
QKI
PCYT1B
ADAMTS2
GAL3ST1
TBPL1
CLOCK
SPAG6
TESMIN
PUM1
CEP57
UTP14C
SPATA2
REC8
BCL2L10
BCL2L11
ACTR1A
BCAP31
ADGRG2
FSTL3
WFDC2
SPAG11B
TESK2
MERTK
CRTAP
CIB1
PRDX4
KHDRBS1
TCFL5
ADAM28
PRSS21
CCNI
IFT27
TDRKH
ABHD2
SOX30
HSF2BP
ADAM29
DMC1
CELF3
XRN2
FNDC3A
DZIP1
SCMH1
CEP131
SETX
MAST2
SEPTIN6
PSME4
UBR2
SYNE1
SUN1
SIRT1
TDRD7
PATZ1
TSSK2
SPO11
NUP62
CADM1
NPAP1
OSBP2
TTLL1
CATSPERZ
POC1A
DPCD
NECTIN3
DNAH1
GORASP2
CHD5
RAI14
HERC4
PYGO1
SPATA31A7
SPAG8
CABYR
MYCBP
DAZAP1
VCX
OR7C1
AFF4
MORC1
IFT81
DDX25
RACGAP1
DNMT3L
FSCN3
SPANXA1
SOX8
PLA2G3
SYCP3
DHH
YBX2
DUSP13
THEG
NME8
HOOK1
SFMBT1
UBE2J1
HSPB11
OAZ3
ARID4B
SPA17
MOV10L1
TAF7L
DDX4
SPATA6
PCSK4
ROPN1
ANKRD49
NSUN2
ALKBH5
SOHLH2
ZSCAN2
PIWIL2
CCDC87
MNS1
WDR33
STRBP
LGR4
NDC1
ASF1B
CFAP44
ADCY10
TSNAXIP1
KDM3A
RNF114
PCDHGA4
TEX15
RNF17
TDRD1
METTL3
CYP26B1
EIF5A2
DAZ3
DAZ2
KNL1
PARP11
DAZ4
NDRG3
WDR48
CIP2A
METTL14
CCNB1IP1
CATSPERG
PRM3
PLEKHA1
PROK2
VIPAS39
DMRTC2
ELSPBP1
HERPUD2
SOX17
GMCL1
GMCL2
TSPY2
MFSD14A
CCDC136
SPATA20
YTHDC2
SLC26A6
BOLL
SPAG16
CATSPERB
CFAP69
GGNBP2
SPEF2
ATAT1
TTC26
PANK2
CFAP43
ELL3
TSGA10
ACSBG2
SHCBP1L
TSSK3
SPACA1
SLIRP
PMFBP1
JAM3
ROPN1L
SPATA9
SPATA16
TSSK1B
IMMP2L
TSSK6
BRIP1
KATNAL1
HORMAD1
MYCBPAP
USP42
TXNDC2
ZNF541
IQCG
ZMYND15
RHBDD1
ACRBP
KDM2B
C9orf24
MAEL
MICALCL
RIMBP3
SLC22A16
CABS1
RSPH1
IFT20
PYGO2
NUP210L
TDRD12
TPGS1
CAPZA3
TMEM203
AZIN2
ODF3
TXNRD3
SLC26A8
RPL39L
CATSPER1
CATSPER2
DEFB118
C11orf74
LRRK2
GTSF1
TDRD9
SEPTIN12
ZPBP2
SPATA32
CNTD1
CALR3
SPATA25
TBC1D20
ICA1L
M1AP
IQCF1
ADAD1
MROH2B
PACRG
LRGUK
ASZ1
SUN5
RPL10L
CNBD2
PIWIL4
SLC2A14
CFAP54
RNF151
CCDC42
ODF4
CCDC155
SIX5
CREB3L4
ADIG
RIMBP3C
MEI1
CCNYL1
ROPN1B
MGAT4D
TDRP
MCMDC2
RBMY1F
CCDC63
TBC1D21
ZNF296
TDRD5
SPATA5
GALNTL5
DHX36
FAM9A
FAM9B
FAM9C
GGN
PLD6
SPATA24
ZNF449
CDY2B
PDILT
TBATA
SPATA19
TDRD6
NKAPL
CDY1B
TXNDC8
H2BC1
CATSPERD
ASPM
DPY19L2
TSSK4
MEIOC
SPATA46
SLC9C1
EFCAB9
ZFP41
CFAP157
SPATA31E1
KLHL10
C14orf39
NLRP14
TMEM119
NANOS2
CCDC36
PRSS42P
H1-7
NANOS3
STRA8
CATSPER3
DPY19L2P2
SLCO4C1
H1-9
PTCHD3
SPEM1
TOPAZ1
CATSPER4
RBMY1B
RBMY1J
SHISA6
SPATA31A6
SPATA31D4
SPATA31D3
SPATA31D1
TEX19
SOHLH1
RIMBP3B
PIWIL3
SPATA31C1
BPY2B
BPY2C
GGNBP1
DPY19L2P1
RAD21L1
BTBD18
WIPF3
SYCE3
MEIG1
SPATA31C2
FABP9
SPATA31A1
SPATA31A3
SPATA31A5
TSPY3
TSPY4
TSPY8
GGT2
SPANXB1
SPANXA2
MORN2
ZGLP1
BSPH1
TSPY10
MEI4
SPEM3

## Sheet: Module genes
cluster	genes
1	AAAS
1	AADAT
1	AAK1
1	AAMDC
1	AAMP
1	AASDH
1	ABCA5
1	ABCC5
1	ABCD3
1	ABHD10
1	ABHD12
1	ABHD14A
1	ABHD5
1	ACAA1
1	ACACA
1	ACAD8
1	ACADM
1	ACD
1	ACO1
1	ACOX1
1	ACP6
1	ACSS2
1	ACTB
1	ACTR10
1	ACVR2A
1	ADAL
1	ADCK3
1	ADCK5
1	ADPGK
1	ADPRM
1	AES
1	AFG3L2
1	AGA
1	AGBL4
1	AGO3
1	AIFM1
1	AK3
1	AKR1A1
1	AKR1B1
1	ALDH3A2
1	ALG2
1	ALG6
1	ALKBH2
1	ANKRA2
1	ANKRD13C
1	ANKRD39
1	ANKRD49
1	ANO10
1	ANXA5
1	AP1AR
1	AP3B1
1	AP3M1
1	APAF1
1	APEX1
1	API5
1	APIP
1	APLP1
1	APLP2
1	APMAP
1	APOA1
1	APOA1BP
1	APPL1
1	ARAF
1	ARF4
1	ARHGAP12
1	ARHGEF26
1	ARL1
1	ARL5A
1	ARL6IP6
1	ARMC1
1	ARNTL
1	ARRDC3-AS1
1	ART3
1	ASAH1
1	ASNSD1
1	ATF1
1	ATF6
1	ATG101
1	ATG16L1
1	ATG5
1	ATIC
1	ATP5E
1	ATP5G3
1	ATP6AP1
1	ATP6AP2
1	ATP6V0B
1	ATP6V0E1
1	ATP6V1G1
1	ATP6V1H
1	AZI2
1	B4GALT1
1	B4GALT3
1	BAIAP2
1	BAIAP2L1
1	BANF1
1	BBS7
1	BCAP31
1	BCAS1
1	BCAT2
1	BCCIP
1	BCDIN3D
1	BCL2L12
1	BET1
1	BEX1
1	BEX2
1	BEX4
1	BLCAP
1	BMS1P20
1	BOLA3
1	BTBD3
1	BTG3
1	C10orf35
1	C11orf24
1	C11orf85
1	C12orf57
1	C17orf67
1	C18orf25
1	C18orf8
1	C19orf38
1	C19orf54
1	C19orf57
1	C19orf60
1	C1D
1	C1QBP
1	C1QTNF4
1	C1orf109
1	C1orf146
1	C1orf174
1	C1orf35
1	C20orf27
1	C2orf47
1	C2orf49
1	C3orf17
1	C4orf27
1	C4orf48
1	C5orf34
1	C6orf203
1	C7orf50
1	C8orf33
1	C9orf142
1	CALD1
1	CALM1
1	CALN1
1	CALU
1	CAMTA1
1	CAPZA2
1	CBWD2
1	CBWD5
1	CCDC115
1	CCDC152
1	CCDC28B
1	CCDC6
1	CCDC84
1	CCL5
1	CCNB1IP1
1	CCNB3
1	CCNC
1	CCNI
1	CCNL1
1	CCT8
1	CD164
1	CD19
1	CD63
1	CD82
1	CDC23
1	CDC42
1	CDC45
1	CDC6
1	CDCA4
1	CDIP1
1	CDK16
1	CDK17
1	CDK2AP2
1	CDK4
1	CDS2
1	CEBPZOS
1	CECR5
1	CENPBD1
1	CENPH
1	CENPQ
1	CENPV
1	CEPT1
1	CETN2
1	CFL2
1	CHAF1B
1	CHCHD7
1	CHGA
1	CHGB
1	CHIC2
1	CHMP2B
1	CHMP6
1	CHP1
1	CHPF
1	CHRAC1
1	CIART
1	CIRH1A
1	CISD2
1	CITED1
1	CKS1B
1	CLINT1
1	CLK1
1	CLN5
1	CLN8
1	CLNS1A
1	CLTA
1	CMC4
1	CMPK1
1	CMTM6
1	CNEP1R1
1	CNIH1
1	CNIH4
1	CNPY2
1	COG5
1	COL1A2
1	COMMD2
1	COMMD5
1	COPB2
1	COPG1
1	COPS7A
1	COPS7B
1	COQ10B
1	CORO1C
1	COTL1
1	COX15
1	COX19
1	COX7A2L
1	COX7B
1	CPE
1	CPPED1
1	CPSF6
1	CRCP
1	CREG1
1	CRELD2
1	CRIPT
1	CRKL
1	CRYBB2P1
1	CSNK1G3
1	CSTB
1	CSTF2
1	CT55
1	CTAGE5
1	CTBS
1	CTNNAL1
1	CTPS1
1	CTSD
1	CTSL
1	CTSV
1	CUL4B
1	CUTA
1	CXADR
1	CYB5A
1	CYB5B
1	CYB5R3
1	CYP20A1
1	DAG1
1	DAZL
1	DCP1A
1	DCTN3
1	DCUN1D5
1	DCXR
1	DDHD2
1	DDIT3
1	DDOST
1	DDX18
1	DDX31
1	DDX3X
1	DDX3Y
1	DDX59
1	DECR2
1	DEF8
1	DEFB119
1	DEK
1	DENND2C
1	DERL1
1	DGUOK
1	DHCR24
1	DHRS1
1	DIEXF
1	DIS3
1	DKC1
1	DKFZp779M0652
1	DLD
1	DLGAP4
1	DMD
1	DNAJA2
1	DNAJB11
1	DNAJC1
1	DNAJC3
1	DNAJC7
1	DNPH1
1	DPEP2
1	DPEP3
1	DPYSL2
1	DRAP1
1	DSG3
1	DSTN
1	DTD1
1	DTWD1
1	DUS4L
1	DUSP1
1	DUSP11
1	DYNC1LI1
1	DYNLRB1
1	E2F6
1	EBP
1	ECHDC3
1	EFCAB13
1	EGR1
1	EID1
1	EIF1AY
1	EIF1B
1	EIF2A
1	EIF2S3
1	EIF3I
1	EIF4A3
1	ELAC1
1	ELF1
1	ELMO2
1	ELMOD2
1	EMC3-AS1
1	EME1
1	ENOX2
1	ENTPD5
1	ENTPD6
1	ENY2
1	EPB41
1	EPCAM
1	ERCC1
1	ERP29
1	ERP44
1	ERRFI1
1	ESCO2
1	ETFA
1	ETV5
1	EXOC1
1	EXOC6
1	EZH1
1	EZR
1	FAAP20
1	FAM102A
1	FAM105A
1	FAM133A
1	FAM136A
1	FAM157C
1	FAM172A
1	FAM175B
1	FAM210A
1	FAM21A
1	FAM49B
1	FAM83D
1	FAM9A
1	FAM9B
1	FAM9C
1	FASTK
1	FATE1
1	FBXL20
1	FBXO21
1	FBXO4
1	FBXO47
1	FBXO5
1	FBXO8
1	FDX1
1	FEN1
1	FHL2
1	FKBP2
1	FKBP5
1	FLJ31104
1	FLYWCH2
1	FMR1NB
1	FN3KRP
1	FNBP1L
1	FOXK1
1	FOXR1
1	FOXRED1
1	FRG1
1	FRG1B
1	FRMD8
1	FTCD
1	FTH1P18
1	FTHL17
1	FTL
1	FUCA1
1	FUNDC1
1	FUOM
1	FXN
1	GABARAPL2
1	GABPB1
1	GABRB3
1	GAGE1
1	GAGE2A
1	GALE
1	GAMT
1	GANAB
1	GANC
1	GAS5
1	GATM
1	GBAS
1	GBE1
1	GBP4
1	GCAT
1	GDAP2
1	GGCT
1	GINS2
1	GK
1	GLMN
1	GLO1
1	GMEB1
1	GMFB
1	GNAI1
1	GNAI3
1	GNAQ
1	GNL3
1	GNPTG
1	GOLGA2
1	GOLGA5
1	GOLGA7
1	GOLT1B
1	GOT2
1	GPALPP1
1	GPATCH3
1	GPN2
1	GPX7
1	GRB2
1	GRHPR
1	GRIPAP1
1	GRN
1	GSE1
1	GSTA1
1	GTF2B
1	GTF2E1
1	GTF2F2
1	GTPBP2
1	GUCA1B
1	H2AFX
1	H2BFM
1	HARS2
1	HAT1
1	HAUS3
1	HCCS
1	HCFC1R1
1	HDAC3
1	HDAC6
1	HDHD2
1	HEBP2
1	HERC2P2
1	HERC5
1	HERPUD1
1	HEXA
1	HIF1A
1	HIGD1A
1	HIST1H1C
1	HIST1H2BK
1	HIVEP3
1	HLA-A
1	HLA-E
1	HLA-F
1	HMGB1
1	HMGB3
1	HMGCR
1	HMGN1
1	HMGN2
1	HMGN5
1	HNRNPA1
1	HNRNPDL
1	HOPX
1	HOXB-AS3
1	HPRT1
1	HSCB
1	HSD17B10
1	HSD17B12
1	HSD17B4
1	HSD17B8
1	HSF2
1	HSPA5
1	HSPD1
1	HTATSF1
1	ICE2
1	ICMT
1	ID2
1	IDH1
1	IDH3A
1	IDO1
1	IER3
1	IER3IP1
1	IFI27
1	IFI27L2
1	IFITM2
1	IFITM3
1	IFNGR1
1	IL13RA1
1	IL13RA2
1	ILVBL
1	INAFM1
1	INCA1
1	ING5
1	INIP
1	INMT
1	INSL3
1	INTS12
1	IQCB1
1	ISY1
1	ITFG1
1	ITFG2
1	ITFG3
1	ITGB1
1	ITGB1BP1
1	JADE3
1	JAGN1
1	JAM3
1	JOSD2
1	JTB
1	JUNB
1	KANSL2
1	KATNBL1
1	KCTD20
1	KIAA0355
1	KIAA1279
1	KIF18B
1	KIF9-AS1
1	KLHL15
1	KMT2E-AS1
1	KNOP1
1	KRR1
1	KRTCAP2
1	KRTDAP
1	LAGE3
1	LAMP2
1	LAMTOR1
1	LAMTOR3
1	LAPTM4B
1	LAS1L
1	LCLAT1
1	LDHB
1	LDLR
1	LEPROT
1	LETMD1
1	LGALS1
1	LGMN
1	LIG1
1	LIMA1
1	LIMS1
1	LINC00824
1	LINC00909
1	LINC00921
1	LINC01128
1	LINC01140
1	LINC01209
1	LINC01251
1	LINC01347
1	LINC01465
1	LINC01481
1	LINC01521
1	LINC01604
1	LINS
1	LIX1L
1	LMAN1
1	LMAN2
1	LOC100131564
1	LOC100288069
1	LOC100294145
1	LOC100421746
1	LOC100506083
1	LOC100506302
1	LOC100506548
1	LOC101927571
1	LOC101928226
1	LOC101928697
1	LOC101929128
1	LOC103191607
1	LOC728323
1	LONP2
1	LPCAT2
1	LRIF1
1	LRPAP1
1	LRRC40
1	LRRC42
1	LRRC58
1	LRRC61
1	LRRC75A-AS1
1	LSM6
1	LSM7
1	LSM8
1	LTBP4
1	LTV1
1	LUZP4
1	LY6K
1	LYRM9
1	LYSMD4
1	M1AP
1	M6PR
1	MAD2L1
1	MAGEA1
1	MAGEA10
1	MAGEA11
1	MAGEA3
1	MAGEA4
1	MAGEA6
1	MAGEB1
1	MAGEB2
1	MAGEB6
1	MAGEC2
1	MAGED1
1	MAGED2
1	MAGOH
1	MAGOHB
1	MAGT1
1	MAK16
1	MAN2A1
1	MANBAL
1	MAP1B
1	MAP1LC3B
1	MAP2
1	MAP3K4
1	MAP7D2
1	MAP7D3
1	MAPKAPK5
1	MAPKAPK5-AS1
1	MARCKSL1
1	MASTL
1	MAT2A
1	MBOAT1
1	MBOAT7
1	MBTPS1
1	MCCC1
1	MCM3AP-AS1
1	MCM5
1	MDH1
1	MEAF6
1	MECP2
1	MED10
1	MED17
1	MED30
1	MEF2BNB
1	MELK
1	MESDC2
1	METTL1
1	METTL13
1	METTL2B
1	METTL4
1	METTL8
1	MFAP1
1	MFSD1
1	MFSD8
1	MGAT1
1	MGST3
1	MICA
1	MIIP
1	MITD1
1	MNAT1
1	MND1
1	MOAP1
1	MOCS2
1	MORC3
1	MORF4L2
1	MPP2
1	MPV17L2
1	MPZL1
1	MRE11A
1	MRFAP1L1
1	MRPL15
1	MRPL30
1	MRPL32
1	MRPL4
1	MRPS12
1	MRPS2
1	MRPS26
1	MRPS6
1	MSL3
1	MSMO1
1	MTBP
1	MTERF3
1	MTMR14
1	MTRNR2L8
1	MUL1
1	MUS81
1	MUT
1	MYDGF
1	MYH11
1	MYH9
1	MYL9
1	MYLK
1	MYO19
1	MYT1L
1	MZT1
1	NAA10
1	NAA60
1	NAE1
1	NAGA
1	NAMPT
1	NARS2
1	NAT9
1	NCBP2-AS2
1	NCK1
1	NCKIPSD
1	NCOA3
1	NDFIP1
1	NDUFA1
1	NDUFAF4
1	NDUFB11
1	NENF
1	NFIA
1	NFIC
1	NFYB
1	NGFRAP1
1	NIPA2
1	NKAP
1	NKIRAS2
1	NMD3
1	NME6
1	NMT2
1	NOLC1
1	NONO
1	NOP2
1	NPC2
1	NRBF2
1	NRDE2
1	NSDHL
1	NT5C
1	NT5C3A
1	NUBP1
1	NUDCD1
1	NUDT11
1	NUDT14
1	NUDT8
1	NUFIP1
1	NUP37
1	NUP54
1	NUP85
1	NUSAP1
1	NXT2
1	OAT
1	OAZ1
1	OCIAD1
1	OFD1
1	OMA1
1	OOEP
1	ORC5
1	ORC6
1	OS9
1	OSBPL11
1	OSGEP
1	OSGEPL1
1	OSTC
1	OTUD6A
1	P2RX7
1	P4HA1
1	PAGE1
1	PAGE2
1	PAGE2B
1	PAGE3
1	PAGE4
1	PAGE5
1	PALB2
1	PAPD4
1	PARD6B
1	PARP11
1	PARP2
1	PAX8
1	PAXIP1-AS1
1	PCDHB9
1	PCGF6
1	PCOLCE
1	PCSK1N
1	PDCD4
1	PDCD6
1	PDCL
1	PDE4DIP
1	PDE5A
1	PDHA1
1	PDIA3
1	PDIA4
1	PDIA6
1	PDIK1L
1	PDK3
1	PDLIM7
1	PEG10
1	PELI1
1	PEMT
1	PET117
1	PEX12
1	PEX2
1	PEX3
1	PFDN1
1	PFDN2
1	PGBD2
1	PGK1
1	PGRMC1
1	PHAX
1	PHB2
1	PHF23
1	PHF5A
1	PHF6
1	PHF8
1	PIAS3
1	PIGG
1	PIGK
1	PIGP
1	PIH1D1
1	PIN4
1	PLA2G12A
1	PLAG1
1	PLD3
1	PLIN2
1	PLOD3
1	PMM2
1	PMS2P1
1	PNKD
1	PNKP
1	PNO1
1	PNPLA4
1	PNRC1
1	POLE4
1	POLR1E
1	POLR2B
1	POLR2C
1	POLR2K
1	POLR3B
1	POLR3H
1	POP7
1	POR
1	POT1-AS1
1	PPA1
1	PPAT
1	PPFIBP1
1	PPIA
1	PPIC
1	PPIF
1	PPIP5K2
1	PPOX
1	PPP1R14A
1	PPP1R15A
1	PPP2CA
1	PPP2R1A
1	PPP2R3A
1	PPP5C
1	PPT1
1	PQBP1
1	PRAF2
1	PRAME
1	PRIM1
1	PRIM2
1	PRMT1
1	PRMT3
1	PRPF18
1	PRPF39
1	PRRC1
1	PRSS38
1	PRSS50
1	PSMA3
1	PSMA5
1	PSMC6
1	PSMD10
1	PSMD12
1	PSMG3
1	PSMG4
1	PTCHD4
1	PTGDS
1	PTPN11
1	PTPRG-AS1
1	PUS7L
1	PXK
1	QTRTD1
1	R3HDM2
1	RAB10
1	RAB11B-AS1
1	RAB18
1	RAB24
1	RAB2B
1	RAB3B
1	RAB41
1	RAB6A
1	RAB7A
1	RABGGTB
1	RAC1
1	RAD54B
1	RAF1
1	RAP1B
1	RBBP7
1	RBFA
1	RBM22
1	RBM3
1	RBM41
1	RBM8A
1	RBMX
1	RBMX2
1	RBX1
1	RC3H1
1	RCE1
1	RCN3
1	RDH11
1	RECK
1	RFC2
1	RFC3
1	RFC5
1	RGS2
1	RHEB
1	RHNO1
1	RHOC
1	RIOK2
1	RIPK2
1	RLF
1	RLIM
1	RMI2
1	RNASE1
1	RNASEH1
1	RNASEH2A
1	RNF13
1	RNF130
1	RNF145
1	RNF149
1	RNF167
1	RNF170
1	RNF2
1	RNF212
1	RNF216P1
1	RNF219
1	RNF24
1	RNMT
1	ROMO1
1	RPL10
1	RPL13A
1	RPL18
1	RPL36A
1	RPP14
1	RPP25L
1	RPS21
1	RPS27L
1	RPS4X
1	RPS4Y1
1	RPS6KB1
1	RPS6KB2
1	RRAGB
1	RRBP1
1	RRM2
1	RRP8
1	RRP9
1	RSRP1
1	RTCA
1	RTN4IP1
1	RWDD4
1	S100A13
1	SAR1A
1	SAT1
1	SAT2
1	SBDSP1
1	SC5D
1	SCARNA22
1	SCD
1	SCG3
1	SCML1
1	SCO1
1	SCP2
1	SDF2L1
1	SDHAF1
1	SEC11A
1	SEC11C
1	SEC22B
1	SEC24A
1	SEC61A1
1	SELK
1	SELM
1	SELT
1	SEMA3E
1	SENP5
1	SEPW1
1	SERAC1
1	SERPINB9
1	SERPINF1
1	SERTAD3
1	SEZ6L2
1	SGCB
1	SGPL1
1	SHC2
1	SHKBP1
1	SHPRH
1	SHQ1
1	SIGMAR1
1	SIKE1
1	SIL1
1	SIRT5
1	SLBP
1	SLC11A2
1	SLC13A1
1	SLC25A13
1	SLC25A14
1	SLC25A17
1	SLC25A20
1	SLC25A36
1	SLC25A4
1	SLC30A5
1	SLC30A6
1	SLC35B1
1	SLC35C2
1	SLC37A4
1	SLC39A1
1	SLC3A2
1	SLC43A2
1	SLC50A1
1	SMARCA1
1	SMARCB1
1	SMIM1
1	SMIM13
1	SMIM20
1	SMIM4
1	SNAPC2
1	SNAR-C3
1	SNAR-C4
1	SNAR-E
1	SNAR-G1
1	SNAR-H
1	SNAR-I
1	SND1
1	SNHG17
1	SNORA12
1	SNRK
1	SNRNP25
1	SNRNP27
1	SNRNP40
1	SNRPD3
1	SNRPF
1	SNX6
1	SOD1
1	SOHLH1
1	SPAG7
1	SPCS3
1	SPESP1
1	SPIDR
1	SPO11
1	SPPL2A
1	SPRED1
1	SRBD1
1	SRD5A3
1	SRFBP1
1	SRP14
1	SRPR
1	SSB
1	SSBP3
1	SSR2
1	SSR4
1	SSX1
1	SSX3
1	ST3GAL5
1	STAG1
1	STAM
1	STAMBP
1	STARD4
1	STEAP1
1	STK17B
1	STK24
1	STK3
1	STK38L
1	STOM
1	STOML2
1	STRADB
1	STRAP
1	STXBP3
1	STXBP6
1	SUB1
1	SUGCT
1	SURF6
1	SWAP70
1	SYNE2
1	SYTL1
1	TADA2A
1	TAF11
1	TAF1B
1	TAF7
1	TAF7L
1	TAF9B
1	TAGLN2
1	TAMM41
1	TAOK3
1	TAPBP
1	TATDN1
1	TBC1D25
1	TBCA
1	TCAIM
1	TCEAL4
1	TCL1A
1	TCTN1
1	TDG
1	TEFM
1	TEX101
1	TEX11
1	TEX12
1	TEX19
1	TFB2M
1	TFDP3
1	TGDS
1	TGS1
1	THAP8
1	THNSL1
1	THSD1
1	THUMPD2
1	TIGAR
1	TIGD6
1	TIMM17B
1	TIMM44
1	TIMP1
1	TINF2
1	TKT
1	TKTL1
1	TLDC1
1	TM2D3
1	TM9SF2
1	TMBIM6
1	TMED10
1	TMED2
1	TMEM106B
1	TMEM107
1	TMEM115
1	TMEM126B
1	TMEM134
1	TMEM147
1	TMEM14C
1	TMEM159
1	TMEM161A
1	TMEM161B-AS1
1	TMEM167A
1	TMEM18
1	TMEM199
1	TMEM206
1	TMEM218
1	TMEM237
1	TMEM256
1	TMEM258
1	TMEM33
1	TMEM39A
1	TMEM41B
1	TMEM50B
1	TMEM52
1	TMEM60
1	TMEM68
1	TMEM80
1	TMEM9
1	TMEM98
1	TMOD3
1	TMX1
1	TMX3
1	TNIP2
1	TNKS2-AS1
1	TNNT1
1	TONSL
1	TOR1A
1	TPM1
1	TPM3
1	TPST1
1	TPTE2P3
1	TRAF3IP2-AS1
1	TRAF6
1	TRAPPC1
1	TRAPPC6A
1	TRDMT1
1	TRIM32
1	TRIM60
1	TRIP13
1	TRMT10C
1	TRNAU1AP
1	TRNT1
1	TRPM4
1	TSC22D3
1	TSEN15
1	TSEN34
1	TSG101
1	TSPAN14
1	TSPAN3
1	TSPYL2
1	TSR2
1	TSTD2
1	TTC28-AS1
1	TTC32
1	TTC8
1	TTI1
1	TTI2
1	TTLL7
1	TUBA1C
1	TUBB
1	TUBD1
1	TUBG2
1	TULP3
1	TUSC3
1	TVP23C
1	TWISTNB
1	TXLNG
1	TXNDC15
1	TXNIP
1	TXNL4B
1	TYW5
1	UBA1
1	UBA3
1	UBE2A
1	UBE2B
1	UBE2D1
1	UBE2D4
1	UBE2E2
1	UBE2F
1	UBL5
1	UBXN2A
1	UCHL1
1	UCHL5
1	UCKL1
1	UFM1
1	UMPS
1	UNG
1	UPF3B
1	USP11
1	USP38
1	USP53
1	UTP11L
1	UTP15
1	UTP23
1	UTP6
1	UXT
1	VAMP2
1	VAMP3
1	VAPB
1	VBP1
1	VCL
1	VCX
1	VCX2
1	VCX3A
1	VIPAS39
1	VKORC1
1	VMA21
1	VMP1
1	VPRBP
1	VPS36
1	VPS37A
1	VPS41
1	VRK1
1	VWA9
1	WASL
1	WBP4
1	WBP5
1	WBSCR22
1	WDR13
1	WDR25
1	WDR36
1	WDR4
1	WDR43
1	WDR44
1	WDR45B
1	WDR76
1	WDR83OS
1	WNK3
1	WRN
1	XBP1
1	XKR9
1	XPA
1	XPNPEP1
1	YDJC
1	YES1
1	YIF1A
1	YIF1B
1	YIPF4
1	YIPF6
1	YPEL3
1	YTHDF2
1	YWHAB
1	YWHAH
1	ZDHHC9
1	ZFAND1
1	ZFAND2A
1	ZFAND2B
1	ZFAS1
1	ZFP1
1	ZFX
1	ZFYVE21
1	ZIM2
1	ZMAT3
1	ZMYND8
1	ZNF146
1	ZNF16
1	ZNF195
1	ZNF22
1	ZNF226
1	ZNF230
1	ZNF24
1	ZNF268
1	ZNF271P
1	ZNF280B
1	ZNF280C
1	ZNF286A
1	ZNF287
1	ZNF3
1	ZNF326
1	ZNF34
1	ZNF431
1	ZNF444
1	ZNF471
1	ZNF492
1	ZNF526
1	ZNF529-AS1
1	ZNF543
1	ZNF548
1	ZNF559
1	ZNF568
1	ZNF593
1	ZNF595
1	ZNF597
1	ZNF614
1	ZNF624
1	ZNF626
1	ZNF627
1	ZNF669
1	ZNF676
1	ZNF681
1	ZNF711
1	ZNF718
1	ZNF720
1	ZNF728
1	ZNF738
1	ZNF770
1	ZNF805
1	ZNF92
1	ZNF98
1	ZNF99
1	ZSCAN21
1	ZSCAN22
1	ZSCAN32
1	ZSCAN5A
1	ZSWIM7
1	ZUFSP
1	ZYX
2	AACS
2	ABCB6
2	ABCB9
2	ABHD17B
2	ABI2
2	ACAD9
2	ACADS
2	ACIN1
2	ADAD2
2	ADAT1
2	ADCY10P1
2	ADGRB3
2	ADRBK2
2	ADSS
2	AGAP6
2	AGBL5
2	AGFG1
2	AGPAT1
2	AGPAT3
2	AGPAT5
2	AGPS
2	AHCTF1
2	AHCTF1P1
2	AHCYL2
2	AHSA2
2	AIDA
2	AIM1
2	AK9
2	AKAP12
2	AKR1E2
2	AKT3
2	AKTIP
2	ALMS1
2	AMFR
2	ANAPC2
2	ANGEL1
2	ANKAR
2	ANKLE2
2	ANKRD13A
2	ANKRD18B
2	ANKRD19P
2	ANKRD20A11P
2	ANKRD20A5P
2	ANKRD20A8P
2	ANKRD20A9P
2	ANKRD26P1
2	ANKRD26P3
2	ANKRD28
2	ANKRD30B
2	ANKRD30BL
2	ANKRD36BP2
2	ANKRD42
2	ANLN
2	ANXA4
2	AP1B1
2	AP1M1
2	AP2A2
2	AP2B1
2	AP3B2
2	AP4M1
2	AP4S1
2	APBB3
2	ARHGAP23
2	ARHGAP27
2	ARHGAP32
2	ARHGAP35
2	ARHGEF2
2	ARID2
2	ARIH1
2	ARL17A
2	ARPIN
2	ARRDC1
2	ARSA
2	ASAP2
2	ASB1
2	ASH2L
2	ASIC3
2	ASXL1
2	ATF2
2	ATF7IP
2	ATG13
2	ATG2B
2	ATG9B
2	ATMIN
2	ATP13A1
2	ATP1A3
2	ATP2B4
2	ATP6AP1L
2	ATP6V1B2
2	ATRIP
2	ATRNL1
2	ATXN1L
2	ATXN2L
2	AURKA
2	AURKC
2	AUTS2
2	AZIN2
2	BAG3
2	BAG6
2	BAP1
2	BAZ1A
2	BAZ2B
2	BBS1
2	BBS9
2	BCAP29
2	BCAS3
2	BCL2L1
2	BEND7
2	BET1L
2	BMP2K
2	BRAF
2	BRDT
2	BTBD1
2	BTBD6
2	C10orf67
2	C10orf88
2	C11orf84
2	C11orf91
2	C14orf28
2	C14orf79
2	C16orf72
2	C18orf54
2	C19orf44
2	C19orf47
2	C20orf96
2	C22orf46
2	C2CD3
2	C3orf62
2	C4orf46
2	C6orf106
2	C7orf43
2	C7orf57
2	C9orf40
2	C9orf43
2	CAB39
2	CABLES2
2	CALM3
2	CAMTA2
2	CANT1
2	CAPRIN1
2	CAPZA1
2	CARD8
2	CARF
2	CARS
2	CATSPER2
2	CATSPERG
2	CBLB
2	CBLL1
2	CBLN1
2	CCDC112
2	CCDC114
2	CCDC144A
2	CCDC144CP
2	CCDC144NL-AS1
2	CCDC153
2	CCDC155
2	CCDC158
2	CCDC171
2	CCDC175
2	CCDC178
2	CCDC18
2	CCDC24
2	CCDC34
2	CCDC40
2	CCDC66
2	CCDC67
2	CCDC88A
2	CCDC88B
2	CCDC92
2	CCDC97
2	CCHCR1
2	CCNO
2	CCT6P3
2	CDC20
2	CDC34
2	CDC42BPA
2	CDC42EP3
2	CDCA2
2	CDCA3
2	CDK14
2	CDK19
2	CDK20
2	CDK5R1
2	CDK5RAP2
2	CDK5RAP3
2	CDKN1B
2	CDKN2B
2	CDR2
2	CDV3
2	CELF2
2	CELF4
2	CEP104
2	CEP126
2	CEP128
2	CEP131
2	CEP152
2	CEP162
2	CEP164
2	CEP170
2	CEP290
2	CEP295
2	CEP350
2	CEP44
2	CEP55
2	CEP57L1
2	CEP63
2	CEP70
2	CEP89
2	CERS3
2	CFAP43
2	CFAP44
2	CFAP46
2	CFAP53
2	CFAP54
2	CFAP57
2	CFAP69
2	CFAP70
2	CFAP74
2	CHD1L
2	CHD2
2	CHERP
2	CHKA
2	CHPT1
2	CIB2
2	CIT
2	CIZ1
2	CKMT2-AS1
2	CLDND1
2	CLEC9A
2	CLGN
2	CLHC1
2	CLIP1
2	CLIP4
2	CLTCL1
2	CNNM4
2	CNOT1
2	CNOT11
2	CNTRL
2	COL16A1
2	COL20A1
2	COPRS
2	COX6B2
2	CPEB2
2	CPLX3
2	CPSF2
2	CPSF3
2	CPSF7
2	CRAT
2	CREBL2
2	CRYBG3
2	CSDE1
2	CSNK1G1
2	CSNK1G2
2	CSNK2A2
2	CTAGE1
2	CTNNBIP1
2	CTSF
2	CUL1
2	CUL3
2	CUL4A
2	CXADRP2
2	CYB5D1
2	CYLD
2	DAPK1
2	DAPK3
2	DAXX
2	DAZAP1
2	DBF4
2	DCAF10
2	DCAF11
2	DCAF12
2	DCAF15
2	DCAF5
2	DCAF6
2	DCAF7
2	DCDC5
2	DCHS1
2	DCUN1D3
2	DDHD1
2	DDX19B
2	DENND1A
2	DENND5B
2	DEPDC1B
2	DESI2
2	DGAT1
2	DGAT2
2	DGKH
2	DHFR
2	DHX16
2	DHX30
2	DHX32
2	DHX33
2	DIAPH3
2	DIS3L2
2	DIXDC1
2	DKFZP586I1420
2	DKFZp434L192
2	DLG5
2	DNAAF2
2	DNAH1
2	DNAH10
2	DNAH12
2	DNAH2
2	DNAH7
2	DNAH8
2	DNAJB1
2	DNAJB2
2	DNAJC21
2	DNAJC27
2	DNAJC5G
2	DNHD1
2	DNM1L
2	DNM1P46
2	DNM2
2	DNPEP
2	DNTTIP1
2	DOT1L
2	DPY19L1P1
2	DPY19L2
2	DPY19L2P1
2	DPY19L2P2
2	DUS1L
2	DUSP15
2	DUSP18
2	DYNC1LI2
2	DYNLL2
2	DYRK1B
2	DYX1C1
2	EAF1
2	EEF2
2	EEFSEC
2	EFCAB12
2	EFCAB14
2	EHBP1
2	EIF2B4
2	EIF4ENIF1
2	EIF4G3
2	ELAVL1
2	ELAVL2
2	ELL
2	ENTPD1
2	EPRS
2	EPS15
2	EPS8
2	ERMP1
2	ESPL1
2	ESYT2
2	EVI5L
2	EWSR1
2	EXD1
2	EXD2
2	EXOC3
2	EXOC4
2	EXOC7
2	EXTL3
2	EZH2
2	FAAH
2	FAF1
2	FAM102B
2	FAM107B
2	FAM117A
2	FAM126A
2	FAM134A
2	FAM134C
2	FAM149B1
2	FAM160A2
2	FAM160B1
2	FAM161A
2	FAM161B
2	FAM184A
2	FAM189B
2	FAM200A
2	FAM216A
2	FAM222B
2	FAM225A
2	FAM225B
2	FAM227A
2	FAM83H-AS1
2	FAM8A1
2	FAM95A
2	FAM95C
2	FANCM
2	FAR2P1
2	FAR2P2
2	FASTKD1
2	FBRS
2	FBXO15
2	FBXO30
2	FBXO33
2	FBXO44
2	FBXW5
2	FEM1A
2	FER1L6-AS2
2	FLII
2	FLJ32255
2	FLVCR1
2	FMNL2
2	FNDC3A
2	FNIP2
2	FNTA
2	FOCAD
2	FOXD3-AS1
2	FOXG1
2	FOXJ1
2	FOXK2
2	FOXM1
2	FSIP1
2	FSIP2
2	FUT8
2	FZR1
2	GAA
2	GAK
2	GALC
2	GAPVD1
2	GAS8
2	GATC
2	GBF1
2	GCSAML
2	GDF9
2	GDPD5
2	GEN1
2	GFER
2	GFOD2
2	GGA1
2	GGNBP2
2	GINS1
2	GKAP1
2	GLB1L
2	GLCCI1
2	GLE1
2	GLT8D1
2	GMEB2
2	GNA11
2	GNL1
2	GNS
2	GOLGA2P5
2	GOLGA4
2	GOLGA6C
2	GOLGA8H
2	GOLGA8M
2	GOLGA8S
2	GOLPH3L
2	GPATCH2
2	GPR137
2	GPR63
2	GRINA
2	GRK4
2	GRK6
2	GSK3B
2	GSTCD
2	GTF3C4
2	GUSBP1
2	GUSBP11
2	GZF1
2	HABP4
2	HACE1
2	HAGLROS
2	HBP1
2	HCFC2
2	HCG11
2	HCG18
2	HDAC4
2	HDGF
2	HDLBP
2	HECA
2	HERPUD2
2	HEY2
2	HGS
2	HIF1AN
2	HIRIP3
2	HIST1H2BA
2	HJURP
2	HMBOX1
2	HMMR
2	HNRNPLL
2	HOOK1
2	HSF5
2	HSPA4L
2	HYDIN
2	IBA57
2	IFT122
2	IFT140
2	IFT172
2	IFT74
2	IFT80
2	IGHMBP2
2	IL17RD
2	IL5
2	IMPAD1
2	INADL
2	INAFM2
2	INPP5K
2	INSIG2
2	INSR
2	INTS1
2	INTS7
2	IPO13
2	IPO5
2	IPW
2	IQCE
2	IQCH-AS1
2	IQUB
2	IRF2BP2
2	IVD
2	JMJD4
2	JMJD8
2	KANSL1L
2	KANSL3
2	KAT7
2	KAT8
2	KATNAL1
2	KCMF1
2	KCTD10
2	KCTD17
2	KCTD19
2	KDM2B
2	KDM3A
2	KDM4C
2	KDM5B
2	KEAP1
2	KHDRBS3
2	KIAA0195
2	KIAA0226
2	KIAA0556
2	KIAA0586
2	KIAA0895
2	KIAA0930
2	KIAA1107
2	KIAA1328
2	KIAA1407
2	KIAA1875
2	KIAA1919
2	KIAA2013
2	KIF21B
2	KIF24
2	KIF27
2	KIF2A
2	KIF3B
2	KIF6
2	KIZ
2	KLC4
2	KLHDC10
2	KLHL20
2	KPNA1
2	KPNB1
2	KRCC1
2	KRI1
2	KRT18P55
2	LACTB
2	LANCL1
2	LARP1B
2	LEF1
2	LEKR1
2	LEMD2
2	LGR6
2	LIAS
2	LIFR
2	LIN54
2	LINC00029
2	LINC00094
2	LINC00202-2
2	LINC00342
2	LINC00417
2	LINC00466
2	LINC00657
2	LINC00661
2	LINC00865
2	LINC00930
2	LINC00933
2	LINC00997
2	LINC01015
2	LINC01089
2	LINC01552
2	LINC01578
2	LINC01606
2	LMNB2
2	LOC100268168
2	LOC100288637
2	LOC100505978
2	LOC100506271
2	LOC100507384
2	LOC101926935
2	LOC101927027
2	LOC148696
2	LOC151174
2	LOC284412
2	LOC339803
2	LOC389765
2	LOC646762
2	LOC648987
2	LOC728024
2	LOC81691
2	LPGAT1
2	LPXN
2	LRCH3
2	LRCH4
2	LRFN4
2	LRP4-AS1
2	LRRC14
2	LRRC36
2	LRRC37A3
2	LRRC37A4P
2	LRRC37A8P
2	LRRC37BP1
2	LRRC49
2	LRRC8B
2	LRRCC1
2	LRRIQ1
2	LSM14B
2	LYPD4
2	LZTFL1
2	MAGI2
2	MAGI3
2	MAN2A2
2	MAN2C1
2	MAP2K2
2	MAP3K14
2	MAP6
2	MAP7
2	MAP7D1
2	MAPK3
2	MAPK6
2	MAPK8
2	MAPK8IP3
2	MAPKBP1
2	2023-03-07
2	2023-03-08
2	MARK1
2	MARK2P9
2	MAST2
2	MBD1
2	MDM1
2	MED12L
2	MED15
2	MED24
2	MED26
2	MED29
2	MEG3
2	MEMO1
2	MEPCE
2	MFI2-AS1
2	MICAL1
2	MICAL3
2	MICALL1
2	MIEF1
2	MIER3
2	MIPOL1
2	MKRN1
2	MLLT10
2	MON1A
2	MORC2
2	MORF4L1
2	MOV10L1
2	MPHOSPH9
2	MPP6
2	MRGBP
2	MROH8
2	MSANTD4
2	MSI1
2	MSL3P1
2	MTA1
2	MTF1
2	MTFR1
2	MTL5
2	MTMR2
2	MTMR6
2	MTOR
2	MTTP
2	MUC1
2	MVD
2	MVK
2	MXD1
2	MYADML
2	MYO15A
2	MYO3A
[truncated: 7,632 more rows]

## Sheet: Module1_GO
GroupID	Category	Term	Description	LogP	Log(q-value)	InTerm_InList	Genes	Symbols
1_Summary	Reactome Gene Sets	R-HSA-8953854	Metabolism of RNA	-17.7262	-13.3645	88/673	1207,1478,1736,1787,2963,3028,3178,4116,4234,4331,4839,5431,5432,5440,5515,5518,5684,5686,5706,5716,5718,6134,6141,6167,6173,6191,6192,6227,6634,6636,7529,7884,8086,8270,8731,9136,9410,9775,9939,10084,10248,10438,10785,11017,11102,11103,11157,11193,22894,23160,23521,26354,27042,27316,51065,51095,51118,51213,51690,51691,51808,53371,54931,55110,55644,55696,55781,55802,55813,56902,57461,65109,79023,…	CLNS1A,CSTF2,DKC1,TRDMT1,GTF2F2,HSD17B10,HNRNPA1,MAGOH,METTL1,MNAT1,NOP2,POLR2B,POLR2C,POLR2K,PPP2CA,PPP2R1A,PSMA3,PSMA5,PSMC6,PSMD10,PSMD12,RPL10,RPL18,RPL37,RPL36A,RPS4X,RPS4Y1,RPS21,SNRPD3,SNRPF,YWHAB,SLBP,AAAS,LAGE3,RNMT,RRP9,SNRNP40,EIF4A3,RBM8A,PQBP1,POP7,C1D,WDR4,SNRNP27,RPP14,KRR1,LSM6,WBP4,DIS3,WDR43,RPL13A,GNL3,UTP25,RBMX,RPS27L,TRNT1,UTP11,LUZP4,LSM7,LSM8,PHAX,NUP54,TRMT10C,MAGOHB,OSGE…
1_Member	Reactome Gene Sets	R-HSA-8953854	Metabolism of RNA	-17.7262	-13.3645	88/673	1207,1478,1736,1787,2963,3028,3178,4116,4234,4331,4839,5431,5432,5440,5515,5518,5684,5686,5706,5716,5718,6134,6141,6167,6173,6191,6192,6227,6634,6636,7529,7884,8086,8270,8731,9136,9410,9775,9939,10084,10248,10438,10785,11017,11102,11103,11157,11193,22894,23160,23521,26354,27042,27316,51065,51095,51118,51213,51690,51691,51808,53371,54931,55110,55644,55696,55781,55802,55813,56902,57461,65109,79023,…	CLNS1A,CSTF2,DKC1,TRDMT1,GTF2F2,HSD17B10,HNRNPA1,MAGOH,METTL1,MNAT1,NOP2,POLR2B,POLR2C,POLR2K,PPP2CA,PPP2R1A,PSMA3,PSMA5,PSMC6,PSMD10,PSMD12,RPL10,RPL18,RPL37,RPL36A,RPS4X,RPS4Y1,RPS21,SNRPD3,SNRPF,YWHAB,SLBP,AAAS,LAGE3,RNMT,RRP9,SNRNP40,EIF4A3,RBM8A,PQBP1,POP7,C1D,WDR4,SNRNP27,RPP14,KRR1,LSM6,WBP4,DIS3,WDR43,RPL13A,GNL3,UTP25,RBMX,RPS27L,TRNT1,UTP11,LUZP4,LSM7,LSM8,PHAX,NUP54,TRMT10C,MAGOHB,OSGE…
1_Member	GO Biological Processes	GO:0034470	ncRNA processing	-15.7927	-11.732	61/395	1654,1736,1787,2483,3028,4234,4839,5303,6227,6741,8270,8886,9136,9221,9775,10248,10438,10785,11062,11102,11103,11157,22894,23160,23378,27042,51095,51118,51441,54931,55011,55164,55520,55644,55781,55798,55813,56986,57117,64172,64216,79042,79691,79828,79863,80745,81556,81887,84135,84294,84549,84916,90121,114049,116461,129450,134430,138716,144233,153443,192669	DDX3X,DKC1,TRDMT1,FRG1,HSD17B10,METTL1,NOP2,PIN4,RPS21,SSB,LAGE3,DDX18,RRP9,NOLC1,EIF4A3,POP7,C1D,WDR4,DUS4L,RPP14,KRR1,LSM6,DIS3,WDR43,RRP8,UTP25,TRNT1,UTP11,YTHDF2,TRMT10C,PIH1D1,SHQ1,ELAC1,OSGEP,RIOK2,METTL2B,UTP6,DTWD1,INTS12,OSGEPL1,TFB2M,TSEN34,QTRT2,METTL8,RBFA,THUMPD2,INTS14,LAS1L,UTP15,UTP23,MAK16,UTP4,TSR2,BUD23,TSEN15,TYW5,WDR36,RPP25L,BCDIN3D,SRFBP1,AGO3
1_Member	GO Biological Processes	GO:0034660	ncRNA metabolic process	-15.2394	-11.3548	68/487	1654,1736,1787,2483,3028,4234,4839,5303,6227,6741,8270,8886,9136,9221,9775,10248,10438,10785,11062,11102,11103,11157,22894,23160,23378,23438,27042,27044,51095,51118,51441,54931,55011,55164,55520,55644,55781,55798,55813,56986,57117,64172,64216,64863,79042,79691,79731,79828,79863,80745,81556,81887,84135,84294,84549,84916,90121,92675,114049,116461,129450,134430,138716,144233,149041,153443,167153,192…	DDX3X,DKC1,TRDMT1,FRG1,HSD17B10,METTL1,NOP2,PIN4,RPS21,SSB,LAGE3,DDX18,RRP9,NOLC1,EIF4A3,POP7,C1D,WDR4,DUS4L,RPP14,KRR1,LSM6,DIS3,WDR43,RRP8,HARS2,UTP25,SND1,TRNT1,UTP11,YTHDF2,TRMT10C,PIH1D1,SHQ1,ELAC1,OSGEP,RIOK2,METTL2B,UTP6,DTWD1,INTS12,OSGEPL1,TFB2M,METTL4,TSEN34,QTRT2,NARS2,METTL8,RBFA,THUMPD2,INTS14,LAS1L,UTP15,UTP23,MAK16,UTP4,TSR2,DTD1,BUD23,TSEN15,TYW5,WDR36,RPP25L,BCDIN3D,RC3H1,SRFBP1,…
1_Member	GO Biological Processes	GO:0042254	ribosome biogenesis	-13.2066	-9.44699	48/299	708,1654,1736,2483,4839,5303,6134,6227,6838,8450,8886,9136,9221,9775,10248,10438,11103,11157,22894,23160,23378,26609,27042,51001,51065,51068,51116,51118,51441,55011,55164,55781,55813,64216,64794,79863,81887,83939,84135,84294,84549,84769,84916,84946,90121,114049,134430,153443	C1QBP,DDX3X,DKC1,FRG1,NOP2,PIN4,RPL10,RPS21,SURF6,CUL4B,DDX18,RRP9,NOLC1,EIF4A3,POP7,C1D,KRR1,LSM6,DIS3,WDR43,RRP8,VCX,UTP25,MTERF3,RPS27L,NMD3,MRPS2,UTP11,YTHDF2,PIH1D1,SHQ1,RIOK2,UTP6,TFB2M,DDX31,RBFA,LAS1L,EIF2A,UTP15,UTP23,MAK16,MPV17L2,UTP4,LTV1,TSR2,BUD23,WDR36,SRFBP1
1_Member	GO Biological Processes	GO:0022613	ribonucleoprotein complex biogenesis	-13.1061	-9.44334	62/463	708,1207,1654,1736,1968,2483,4839,5303,6134,6227,6634,6636,6838,8450,8559,8668,8886,9136,9221,9775,10248,10438,11052,11103,11157,11171,22894,23160,23378,23521,26609,26747,27042,51001,51065,51068,51116,51118,51441,55011,55015,55164,55781,55813,57461,64216,64794,79863,81887,83939,84135,84294,84549,84769,84916,84946,90121,96764,114049,134430,153443,192669	C1QBP,CLNS1A,DDX3X,DKC1,EIF2S3,FRG1,NOP2,PIN4,RPL10,RPS21,SNRPD3,SNRPF,SURF6,CUL4B,PRPF18,EIF3I,DDX18,RRP9,NOLC1,EIF4A3,POP7,C1D,CPSF6,KRR1,LSM6,STRAP,DIS3,WDR43,RRP8,RPL13A,VCX,NUFIP1,UTP25,MTERF3,RPS27L,NMD3,MRPS2,UTP11,YTHDF2,PIH1D1,PRPF39,SHQ1,RIOK2,UTP6,ISY1,TFB2M,DDX31,RBFA,LAS1L,EIF2A,UTP15,UTP23,MAK16,MPV17L2,UTP4,LTV1,TSR2,TGS1,BUD23,WDR36,SRFBP1,AGO3
2_Summary	KEGG Pathway	ko04141	Protein processing in endoplasmic reticulum	-11.8852	-8.3016	33/166	1649,1650,2923,3309,3998,5611,6238,6746,6748,7321,7494,7991,8720,9601,9709,9978,10130,10134,10294,10802,10956,10960,10961,22926,23193,23645,29927,51619,51726,56681,64215,64374,79139,957,1861,2286,2289,2896,3329,5082,5201,5202,5478,5480,6902,7266,7411,8425,10105,10694,23071,23184,23753,51398	DDIT3,DDOST,PDIA3,HSPA5,LMAN1,DNAJC3,RRBP1,SSR2,SSR4,UBE2D1,XBP1,TUSC3,MBTPS1,PDIA4,HERPUD1,RBX1,PDIA6,BCAP31,DNAJA2,SEC24A,OS9,LMAN2,ERP29,ATF6,GANAB,PPP1R15A,SEC61A1,UBE2D4,DNAJB11,SAR1A,DNAJC1,SIL1,DERL1,ENTPD5,TOR1A,FKBP2,FKBP5,GRN,HSPD1,PDCL,PFDN1,PFDN2,PPIA,PPIC,TBCA,DNAJC7,VBP1,LTBP4,PPIF,CCT8,ERP44,MESD,SDF2L1,WDR83OS
2_Member	KEGG Pathway	ko04141	Protein processing in endoplasmic reticulum	-11.8852	-8.3016	33/166	1649,1650,2923,3309,3998,5611,6238,6746,6748,7321,7494,7991,8720,9601,9709,9978,10130,10134,10294,10802,10956,10960,10961,22926,23193,23645,29927,51619,51726,56681,64215,64374,79139	DDIT3,DDOST,PDIA3,HSPA5,LMAN1,DNAJC3,RRBP1,SSR2,SSR4,UBE2D1,XBP1,TUSC3,MBTPS1,PDIA4,HERPUD1,RBX1,PDIA6,BCAP31,DNAJA2,SEC24A,OS9,LMAN2,ERP29,ATF6,GANAB,PPP1R15A,SEC61A1,UBE2D4,DNAJB11,SAR1A,DNAJC1,SIL1,DERL1
2_Member	KEGG Pathway	hsa04141	Protein processing in endoplasmic reticulum	-11.6589	-8.14227	33/169	1649,1650,2923,3309,3998,5611,6238,6746,6748,7321,7494,7991,8720,9601,9709,9978,10130,10134,10294,10802,10956,10960,10961,22926,23193,23645,29927,51619,51726,56681,64215,64374,79139	DDIT3,DDOST,PDIA3,HSPA5,LMAN1,DNAJC3,RRBP1,SSR2,SSR4,UBE2D1,XBP1,TUSC3,MBTPS1,PDIA4,HERPUD1,RBX1,PDIA6,BCAP31,DNAJA2,SEC24A,OS9,LMAN2,ERP29,ATF6,GANAB,PPP1R15A,SEC61A1,UBE2D4,DNAJB11,SAR1A,DNAJC1,SIL1,DERL1
3_Summary	Reactome Gene Sets	R-HSA-1640170	Cell Cycle	-11.4028	-7.94416	76/692	990,1019,1069,1163,1736,1876,2237,2801,3014,3978,4085,4174,4331,4361,5001,5431,5432,5440,5515,5518,5557,5558,5684,5686,5706,5716,5718,5931,5982,5983,5985,6241,7321,7443,7486,7529,7533,8086,8318,8481,8697,8815,9978,10274,11258,23133,23224,23594,23626,25978,26271,26277,27175,51143,51659,53371,55164,55166,56158,56655,64946,65057,79023,79441,79643,79902,83695,84057,84790,84930,85236,116028,157570,203…	CDC6,CDK4,CETN2,CKS1B,DKC1,E2F6,FEN1,GOLGA2,H2AX,LIG1,MAD2L1,MCM5,MNAT1,MRE11,ORC5,POLR2B,POLR2C,POLR2K,PPP2CA,PPP2R1A,PRIM1,PRIM2,PSMA3,PSMA5,PSMC6,PSMD10,PSMD12,RBBP7,RFC2,RFC3,RFC5,RRM2,UBE2D1,VRK1,WRN,YWHAB,YWHAH,AAAS,CDC45,OFD1,CDC23,BANF1,RBX1,STAG1,DCTN3,PHF8,SYNE2,ORC6,SPO11,CHMP2B,FBXO5,TINF2,TUBG2,DYNC1LI1,GINS2,NUP54,SHQ1,CENPQ,TEX12,POLE4,CENPH,ACD,NUP37,HAUS3,CHMP6,NUP85,RHNO1,MND1,T…
3_Member	Reactome Gene Sets	R-HSA-1640170	Cell Cycle	-11.4028	-7.94416	76/692	990,1019,1069,1163,1736,1876,2237,2801,3014,3978,4085,4174,4331,4361,5001,5431,5432,5440,5515,5518,5557,5558,5684,5686,5706,5716,5718,5931,5982,5983,5985,6241,7321,7443,7486,7529,7533,8086,8318,8481,8697,8815,9978,10274,11258,23133,23224,23594,23626,25978,26271,26277,27175,51143,51659,53371,55164,55166,56158,56655,64946,65057,79023,79441,79643,79902,83695,84057,84790,84930,85236,116028,157570,203…	CDC6,CDK4,CETN2,CKS1B,DKC1,E2F6,FEN1,GOLGA2,H2AX,LIG1,MAD2L1,MCM5,MNAT1,MRE11,ORC5,POLR2B,POLR2C,POLR2K,PPP2CA,PPP2R1A,PRIM1,PRIM2,PSMA3,PSMA5,PSMC6,PSMD10,PSMD12,RBBP7,RFC2,RFC3,RFC5,RRM2,UBE2D1,VRK1,WRN,YWHAB,YWHAH,AAAS,CDC45,OFD1,CDC23,BANF1,RBX1,STAG1,DCTN3,PHF8,SYNE2,ORC6,SPO11,CHMP2B,FBXO5,TINF2,TUBG2,DYNC1LI1,GINS2,NUP54,SHQ1,CENPQ,TEX12,POLE4,CENPH,ACD,NUP37,HAUS3,CHMP6,NUP85,RHNO1,MND1,T…
4_Summary	Reactome Gene Sets	R-HSA-2262752	Cellular responses to stress	-11.1204	-7.71289	80/757	335,406,533,830,1019,1349,1649,1968,2289,2882,3006,3014,3091,3309,4361,4801,5611,5684,5686,5706,5716,5718,5931,6009,6045,6134,6141,6167,6173,6191,6192,6227,6341,6647,6734,7266,7321,7494,8086,8550,8649,8697,8720,8841,8992,9167,9550,9709,9978,10013,10130,10294,10325,10628,10897,11258,22894,22926,23521,23645,25994,26277,51065,51143,51606,51726,53371,55004,55846,55860,56005,64061,65057,79023,79902,84…	APOA1,ARNTL,ATP6V0B,CAPZA2,CDK4,COX7B,DDIT3,EIF2S3,FKBP5,GPX7,H1-2,H2AX,HIF1A,HSPA5,MRE11,NFYB,DNAJC3,PSMA3,PSMA5,PSMC6,PSMD10,PSMD12,RBBP7,RHEB,RNF2,RPL10,RPL18,RPL37,RPL36A,RPS4X,RPS4Y1,RPS21,SCO1,SOD1,SRPRA,DNAJC7,UBE2D1,XBP1,AAAS,MAPKAPK5,LAMTOR3,CDC23,MBTPS1,HDAC3,ATP6V0E1,COX7A2L,ATP6V1G1,HERPUD1,RBX1,HDAC6,PDIA6,DNAJA2,RRAGB,TXNIP,YIF1A,DCTN3,DIS3,ATF6,RPL13A,PPP1R15A,HIGD1A,TINF2,RPS27L,D…
4_Member	Reactome Gene Sets	R-HSA-2262752	Cellular responses to stress	-11.1204	-7.71289	80/757	335,406,533,830,1019,1349,1649,1968,2289,2882,3006,3014,3091,3309,4361,4801,5611,5684,5686,5706,5716,5718,5931,6009,6045,6134,6141,6167,6173,6191,6192,6227,6341,6647,6734,7266,7321,7494,8086,8550,8649,8697,8720,8841,8992,9167,9550,9709,9978,10013,10130,10294,10325,10628,10897,11258,22894,22926,23521,23645,25994,26277,51065,51143,51606,51726,53371,55004,55846,55860,56005,64061,65057,79023,79902,84…	APOA1,ARNTL,ATP6V0B,CAPZA2,CDK4,COX7B,DDIT3,EIF2S3,FKBP5,GPX7,H1-2,H2AX,HIF1A,HSPA5,MRE11,NFYB,DNAJC3,PSMA3,PSMA5,PSMC6,PSMD10,PSMD12,RBBP7,RHEB,RNF2,RPL10,RPL18,RPL37,RPL36A,RPS4X,RPS4Y1,RPS21,SCO1,SOD1,SRPRA,DNAJC7,UBE2D1,XBP1,AAAS,MAPKAPK5,LAMTOR3,CDC23,MBTPS1,HDAC3,ATP6V0E1,COX7A2L,ATP6V1G1,HERPUD1,RBX1,HDAC6,PDIA6,DNAJA2,RRAGB,TXNIP,YIF1A,DCTN3,DIS3,ATF6,RPL13A,PPP1R15A,HIGD1A,TINF2,RPS27L,D…
4_Member	Reactome Gene Sets	R-HSA-8953897	Cellular responses to stimuli	-10.722	-7.36026	80/771	335,406,533,830,1019,1349,1649,1968,2289,2882,3006,3014,3091,3309,4361,4801,5611,5684,5686,5706,5716,5718,5931,6009,6045,6134,6141,6167,6173,6191,6192,6227,6341,6647,6734,7266,7321,7494,8086,8550,8649,8697,8720,8841,8992,9167,9550,9709,9978,10013,10130,10294,10325,10628,10897,11258,22894,22926,23521,23645,25994,26277,51065,51143,51606,51726,53371,55004,55846,55860,56005,64061,65057,79023,79902,84…	APOA1,ARNTL,ATP6V0B,CAPZA2,CDK4,COX7B,DDIT3,EIF2S3,FKBP5,GPX7,H1-2,H2AX,HIF1A,HSPA5,MRE11,NFYB,DNAJC3,PSMA3,PSMA5,PSMC6,PSMD10,PSMD12,RBBP7,RHEB,RNF2,RPL10,RPL18,RPL37,RPL36A,RPS4X,RPS4Y1,RPS21,SCO1,SOD1,SRPRA,DNAJC7,UBE2D1,XBP1,AAAS,MAPKAPK5,LAMTOR3,CDC23,MBTPS1,HDAC3,ATP6V0E1,COX7A2L,ATP6V1G1,HERPUD1,RBX1,HDAC6,PDIA6,DNAJA2,RRAGB,TXNIP,YIF1A,DCTN3,DIS3,ATF6,RPL13A,PPP1R15A,HIGD1A,TINF2,RPS27L,D…
5_Summary	GO Biological Processes	GO:0051640	organelle localization	-10.5688	-7.24851	62/529	537,801,998,1113,1861,3091,3598,3688,4085,4131,4133,4627,5730,5865,5870,6284,6814,6844,7320,7345,7430,8409,8546,8697,8976,9217,9341,10013,10016,10890,10959,10972,11261,22820,23224,23626,25978,26985,51068,51203,54536,54664,54849,54874,55004,55156,55166,55212,55435,55781,55860,56681,58533,79594,79643,80179,81610,81671,84871,84946,283129,441161	ATP6AP1,CALM1,CDC42,CHGA,TOR1A,HIF1A,IL13RA2,ITGB1,MAD2L1,MAP1B,MAP2,MYH9,PTGDS,RAB3B,RAB6A,S100A13,STXBP3,VAMP2,UBE2B,UCHL1,EZR,UXT,AP3B1,CDC23,WASL,VAPB,VAMP3,HDAC6,PDCD6,RAB10,TMED2,TMED10,CHP1,COPG1,SYNE2,SPO11,CHMP2B,AP3M1,NMD3,NUSAP1,EXOC6,TMEM106B,DEF8,FNBP1L,LAMTOR1,ARMC1,CENPQ,BBS7,AP1AR,RIOK2,ACTR10,SAR1A,SNX6,MUL1,CHMP6,MYO19,FAM83D,VMP1,AGBL4,LTV1,MAJIN,OOEP
5_Member	GO Biological Processes	GO:0051640	organelle localization	-10.5688	-7.24851	62/529	537,801,998,1113,1861,3091,3598,3688,4085,4131,4133,4627,5730,5865,5870,6284,6814,6844,7320,7345,7430,8409,8546,8697,8976,9217,9341,10013,10016,10890,10959,10972,11261,22820,23224,23626,25978,26985,51068,51203,54536,54664,54849,54874,55004,55156,55166,55212,55435,55781,55860,56681,58533,79594,79643,80179,81610,81671,84871,84946,283129,441161	ATP6AP1,CALM1,CDC42,CHGA,TOR1A,HIF1A,IL13RA2,ITGB1,MAD2L1,MAP1B,MAP2,MYH9,PTGDS,RAB3B,RAB6A,S100A13,STXBP3,VAMP2,UBE2B,UCHL1,EZR,UXT,AP3B1,CDC23,WASL,VAPB,VAMP3,HDAC6,PDCD6,RAB10,TMED2,TMED10,CHP1,COPG1,SYNE2,SPO11,CHMP2B,AP3M1,NMD3,NUSAP1,EXOC6,TMEM106B,DEF8,FNBP1L,LAMTOR1,ARMC1,CENPQ,BBS7,AP1AR,RIOK2,ACTR10,SAR1A,SNX6,MUL1,CHMP6,MYO19,FAM83D,VMP1,AGBL4,LTV1,MAJIN,OOEP
6_Summary	GO Biological Processes	GO:0016236	macroautophagy	-10.4794	-7.19691	43/295	291,533,801,2773,3091,3920,4943,6009,7251,7345,7879,8027,8767,8992,9474,9550,9554,10013,11331,11345,25978,27072,51028,51569,51606,55054,55254,55763,56270,57103,58533,60673,63894,64419,79142,79643,81631,81671,128077,137492,165324,256471,440026,1649,2801,3146,4102,4105,7009,7494,10135,10325,22926,29919,29982,53917,54874,79594,139341,221937,493856,830,1073,1515,4131,6598,7443,9131,10904,11034,23075,…	SLC25A4,ATP6V0B,CALM1,GNAI3,HIF1A,LAMP2,TBC1D25,RHEB,TSG101,UCHL1,RAB7A,STAM,RIPK2,ATP6V0E1,ATG5,ATP6V1G1,SEC22B,HDAC6,PHB2,GABARAPL2,CHMP2B,VPS41,VPS36,UFM1,ATP6V1H,ATG16L1,TMEM39A,EXOC1,WDR45B,TIGAR,SNX6,ATG101,VIPAS39,MTMR14,PHF23,CHMP6,MAP1LC3B,VMP1,LIX1L,VPS37A,UBXN2A,MFSD8,TMEM41B,DDIT3,GOLGA2,HMGB1,MAGEA3,MAGEA6,TMBIM6,XBP1,NAMPT,RRAGB,ATF6,RMC1,NRBF2,RAB24,FNBP1L,MUL1,FUNDC1,FOXK1,CISD2,C…
6_Member	GO Biological Processes	GO:0016236	macroautophagy	-10.4794	-7.19691	43/295	291,533,801,2773,3091,3920,4943,6009,7251,7345,7879,8027,8767,8992,9474,9550,9554,10013,11331,11345,25978,27072,51028,51569,51606,55054,55254,55763,56270,57103,58533,60673,63894,64419,79142,79643,81631,81671,128077,137492,165324,256471,440026	SLC25A4,ATP6V0B,CALM1,GNAI3,HIF1A,LAMP2,TBC1D25,RHEB,TSG101,UCHL1,RAB7A,STAM,RIPK2,ATP6V0E1,ATG5,ATP6V1G1,SEC22B,HDAC6,PHB2,GABARAPL2,CHMP2B,VPS41,VPS36,UFM1,ATP6V1H,ATG16L1,TMEM39A,EXOC1,WDR45B,TIGAR,SNX6,ATG101,VIPAS39,MTMR14,PHF23,CHMP6,MAP1LC3B,VMP1,LIX1L,VPS37A,UBXN2A,MFSD8,TMEM41B
7_Summary	GO Biological Processes	GO:0006260	DNA replication	-10.4221	-7.17432	40/262	466,990,998,2237,3978,4174,4361,4774,4782,4796,5001,5515,5518,5557,5558,5879,5931,5982,5983,5985,6241,7486,8208,8318,10535,11284,23594,26271,30968,51659,64061,64863,79596,79736,84289,92675,116028,146956,157570,441161	ATF1,CDC6,CDC42,FEN1,LIG1,MCM5,MRE11,NFIA,NFIC,TONSL,ORC5,PPP2CA,PPP2R1A,PRIM1,PRIM2,RAC1,RBBP7,RFC2,RFC3,RFC5,RRM2,WRN,CHAF1B,CDC45,RNASEH2A,PNKP,ORC6,FBXO5,STOML2,GINS2,TSPYL2,METTL4,OBI1,TEFM,ING5,DTD1,RMI2,EME1,ESCO2,OOEP
7_Member	GO Biological Processes	GO:0006260	DNA replication	-10.4221	-7.17432	40/262	466,990,998,2237,3978,4174,4361,4774,4782,4796,5001,5515,5518,5557,5558,5879,5931,5982,5983,5985,6241,7486,8208,8318,10535,11284,23594,26271,30968,51659,64061,64863,79596,79736,84289,92675,116028,146956,157570,441161	ATF1,CDC6,CDC42,FEN1,LIG1,MCM5,MRE11,NFIA,NFIC,TONSL,ORC5,PPP2CA,PPP2R1A,PRIM1,PRIM2,RAC1,RBBP7,RFC2,RFC3,RFC5,RRM2,WRN,CHAF1B,CDC45,RNASEH2A,PNKP,ORC6,FBXO5,STOML2,GINS2,TSPYL2,METTL4,OBI1,TEFM,ING5,DTD1,RMI2,EME1,ESCO2,OOEP
5_Member	GO Biological Processes	GO:0051656	establishment of organelle localization	-10.1442	-7.02547	51/399	537,998,1113,1861,3091,3598,3688,4085,4131,4133,4627,5730,5870,6284,6844,7320,7345,7430,8409,8546,8697,8976,9341,10013,10016,10959,10972,11261,22820,23224,23626,25978,26985,51068,51203,54536,54874,55166,55212,55435,55781,55860,56681,58533,79643,80179,81610,84871,84946,283129,441161	ATP6AP1,CDC42,CHGA,TOR1A,HIF1A,IL13RA2,ITGB1,MAD2L1,MAP1B,MAP2,MYH9,PTGDS,RAB6A,S100A13,VAMP2,UBE2B,UCHL1,EZR,UXT,AP3B1,CDC23,WASL,VAMP3,HDAC6,PDCD6,TMED2,TMED10,CHP1,COPG1,SYNE2,SPO11,CHMP2B,AP3M1,NMD3,NUSAP1,EXOC6,FNBP1L,CENPQ,BBS7,AP1AR,RIOK2,ACTR10,SAR1A,SNX6,CHMP6,MYO19,FAM83D,AGBL4,LTV1,MAJIN,OOEP
6_Member	GO Biological Processes	GO:0006914	autophagy	-10.1515	-7.02547	61/528	291,533,801,1649,2773,2801,3091,3146,3920,4102,4105,4943,6009,7009,7251,7345,7494,7879,8027,8767,8992,9474,9550,9554,10013,10135,10325,11331,11345,22926,25978,27072,29919,29982,51028,51569,51606,53917,54874,55054,55254,55763,56270,57103,58533,60673,63894,64419,79142,79594,79643,81631,81671,128077,137492,139341,165324,221937,256471,440026,493856	SLC25A4,ATP6V0B,CALM1,DDIT3,GNAI3,GOLGA2,HIF1A,HMGB1,LAMP2,MAGEA3,MAGEA6,TBC1D25,RHEB,TMBIM6,TSG101,UCHL1,XBP1,RAB7A,STAM,RIPK2,ATP6V0E1,ATG5,ATP6V1G1,SEC22B,HDAC6,NAMPT,RRAGB,PHB2,GABARAPL2,ATF6,CHMP2B,VPS41,RMC1,NRBF2,VPS36,UFM1,ATP6V1H,RAB24,FNBP1L,ATG16L1,TMEM39A,EXOC1,WDR45B,TIGAR,SNX6,ATG101,VIPAS39,MTMR14,PHF23,MUL1,CHMP6,MAP1LC3B,VMP1,LIX1L,VPS37A,FUNDC1,UBXN2A,FOXK1,MFSD8,TMEM41B,CISD2
6_Member	GO Biological Processes	GO:0061919	process utilizing autophagic mechanism	-10.1515	-7.02547	61/528	291,533,801,1649,2773,2801,3091,3146,3920,4102,4105,4943,6009,7009,7251,7345,7494,7879,8027,8767,8992,9474,9550,9554,10013,10135,10325,11331,11345,22926,25978,27072,29919,29982,51028,51569,51606,53917,54874,55054,55254,55763,56270,57103,58533,60673,63894,64419,79142,79594,79643,81631,81671,128077,137492,139341,165324,221937,256471,440026,493856	SLC25A4,ATP6V0B,CALM1,DDIT3,GNAI3,GOLGA2,HIF1A,HMGB1,LAMP2,MAGEA3,MAGEA6,TBC1D25,RHEB,TMBIM6,TSG101,UCHL1,XBP1,RAB7A,STAM,RIPK2,ATP6V0E1,ATG5,ATP6V1G1,SEC22B,HDAC6,NAMPT,RRAGB,PHB2,GABARAPL2,ATF6,CHMP2B,VPS41,RMC1,NRBF2,VPS36,UFM1,ATP6V1H,RAB24,FNBP1L,ATG16L1,TMEM39A,EXOC1,WDR45B,TIGAR,SNX6,ATG101,VIPAS39,MTMR14,PHF23,MUL1,CHMP6,MAP1LC3B,VMP1,LIX1L,VPS37A,FUNDC1,UBXN2A,FOXK1,MFSD8,TMEM41B,CISD2
8_Summary	KEGG Pathway	hsa04142	Lysosome	-10.1319	-7.02547	26/123	175,427,533,537,967,1203,1211,1509,1514,1515,2517,3073,3920,4074,4668,4891,5538,5641,8546,8763,10577,26985,51606,55353,84572,256471	AGA,ASAH1,ATP6V0B,ATP6AP1,CD63,CLN5,CLTA,CTSD,CTSL,CTSV,FUCA1,HEXA,LAMP2,M6PR,NAGA,SLC11A2,PPT1,LGMN,AP3B1,CD164,NPC2,AP3M1,ATP6V1H,LAPTM4B,GNPTG,MFSD8
8_Member	KEGG Pathway	hsa04142	Lysosome	-10.1319	-7.02547	26/123	175,427,533,537,967,1203,1211,1509,1514,1515,2517,3073,3920,4074,4668,4891,5538,5641,8546,8763,10577,26985,51606,55353,84572,256471	AGA,ASAH1,ATP6V0B,ATP6AP1,CD63,CLN5,CLTA,CTSD,CTSL,CTSV,FUCA1,HEXA,LAMP2,M6PR,NAGA,SLC11A2,PPT1,LGMN,AP3B1,CD164,NPC2,AP3M1,ATP6V1H,LAPTM4B,GNPTG,MFSD8
8_Member	KEGG Pathway	ko04142	Lysosome	-10.1319	-7.02547	26/123	175,427,533,537,967,1203,1211,1509,1514,1515,2517,3073,3920,4074,4668,4891,5538,5641,8546,8763,10577,26985,51606,55353,84572,256471	AGA,ASAH1,ATP6V0B,ATP6AP1,CD63,CLN5,CLTA,CTSD,CTSL,CTSV,FUCA1,HEXA,LAMP2,M6PR,NAGA,SLC11A2,PPT1,LGMN,AP3B1,CD164,NPC2,AP3M1,ATP6V1H,LAPTM4B,GNPTG,MFSD8
9_Summary	GO Biological Processes	GO:0006281	DNA repair	-9.97319	-6.89023	60/520	328,1069,2067,2237,3014,3146,3150,3978,4174,4331,4361,4796,4841,5379,5536,5982,5983,5985,6996,7319,7320,7374,7486,7507,7913,8208,8318,8450,9319,9643,9978,10038,10535,11284,23514,23626,25788,51347,51377,51659,54929,54969,56158,56647,57103,58493,79173,79728,80198,80311,83695,116028,121642,125150,146956,157570,199990,257218,286257,441161,60,5431,5432,5440,10401,26277,50813,56655,57461,64708,65057,85…	APEX1,CETN2,ERCC1,FEN1,H2AX,HMGB1,HMGN1,LIG1,MCM5,MNAT1,MRE11,TONSL,NONO,PMS2P1,PPP5C,RFC2,RFC3,RFC5,TDG,UBE2A,UBE2B,UNG,WRN,XPA,DEK,CHAF1B,CDC45,CUL4B,TRIP13,MORF4L2,RBX1,PARP2,RNASEH2A,PNKP,SPIDR,SPO11,RAD54B,TAOK3,UCHL5,GINS2,TMEM161A,HPF1,TEX12,BCCIP,TIGAR,INIP,BRME1,PALB2,MUS81,KLHL15,RHNO1,RMI2,ALKBH2,ZSWIM7,EME1,ESCO2,FAAP20,SHPRH,PAXX,OOEP,ACTB,POLR2B,POLR2C,POLR2K,PIAS3,TINF2,COPS7A,POLE…
9_Member	GO Biological Processes	GO:0006281	DNA repair	-9.97319	-6.89023	60/520	328,1069,2067,2237,3014,3146,3150,3978,4174,4331,4361,4796,4841,5379,5536,5982,5983,5985,6996,7319,7320,7374,7486,7507,7913,8208,8318,8450,9319,9643,9978,10038,10535,11284,23514,23626,25788,51347,51377,51659,54929,54969,56158,56647,57103,58493,79173,79728,80198,80311,83695,116028,121642,125150,146956,157570,199990,257218,286257,441161	APEX1,CETN2,ERCC1,FEN1,H2AX,HMGB1,HMGN1,LIG1,MCM5,MNAT1,MRE11,TONSL,NONO,PMS2P1,PPP5C,RFC2,RFC3,RFC5,TDG,UBE2A,UBE2B,UNG,WRN,XPA,DEK,CHAF1B,CDC45,CUL4B,TRIP13,MORF4L2,RBX1,PARP2,RNASEH2A,PNKP,SPIDR,SPO11,RAD54B,TAOK3,UCHL5,GINS2,TMEM161A,HPF1,TEX12,BCCIP,TIGAR,INIP,BRME1,PALB2,MUS81,KLHL15,RHNO1,RMI2,ALKBH2,ZSWIM7,EME1,ESCO2,FAAP20,SHPRH,PAXX,OOEP
10_Summary	Reactome Gene Sets	R-HSA-199991	Membrane Trafficking	-9.40388	-6.3432	67/634	60,378,400,801,830,1211,1861,2512,2801,2885,3949,3998,4074,4124,4253,4627,4943,5870,5879,6814,6844,7251,7529,7533,7879,8027,8546,8976,9276,9341,9554,9685,9950,10175,10282,10466,10802,10890,10959,10960,10972,11070,11258,11345,22820,22848,22931,25978,50813,51028,51143,54536,54874,55763,55860,58485,64708,79090,79643,81631,84790,84958,137492,146909,163259,286451,347517,335,1278,1650,2517,2683,2923,42…	ACTB,ARF4,ARL1,CALM1,CAPZA2,CLTA,TOR1A,FTL,GOLGA2,GRB2,LDLR,LMAN1,M6PR,MAN2A1,MIA2,MYH9,TBC1D25,RAB6A,RAC1,STXBP3,VAMP2,TSG101,YWHAB,YWHAH,RAB7A,STAM,AP3B1,WASL,COPB2,VAMP3,SEC22B,CLINT1,GOLGA5,CNIH1,BET1,COG5,SEC24A,RAB10,TMED2,LMAN2,TMED10,TMEM115,DCTN3,GABARAPL2,COPG1,AAK1,RAB18,CHMP2B,COPS7A,VPS36,DYNC1LI1,EXOC6,FNBP1L,EXOC1,ACTR10,TRAPPC1,COPS7B,TRAPPC6A,CHMP6,MAP1LC3B,TUBA1C,SYTL1,VPS37A,KI…
10_Member	Reactome Gene Sets	R-HSA-199991	Membrane Trafficking	-9.40388	-6.3432	67/634	60,378,400,801,830,1211,1861,2512,2801,2885,3949,3998,4074,4124,4253,4627,4943,5870,5879,6814,6844,7251,7529,7533,7879,8027,8546,8976,9276,9341,9554,9685,9950,10175,10282,10466,10802,10890,10959,10960,10972,11070,11258,11345,22820,22848,22931,25978,50813,51028,51143,54536,54874,55763,55860,58485,64708,79090,79643,81631,84790,84958,137492,146909,163259,286451,347517	ACTB,ARF4,ARL1,CALM1,CAPZA2,CLTA,TOR1A,FTL,GOLGA2,GRB2,LDLR,LMAN1,M6PR,MAN2A1,MIA2,MYH9,TBC1D25,RAB6A,RAC1,STXBP3,VAMP2,TSG101,YWHAB,YWHAH,RAB7A,STAM,AP3B1,WASL,COPB2,VAMP3,SEC22B,CLINT1,GOLGA5,CNIH1,BET1,COG5,SEC24A,RAB10,TMED2,LMAN2,TMED10,TMEM115,DCTN3,GABARAPL2,COPG1,AAK1,RAB18,CHMP2B,COPS7A,VPS36,DYNC1LI1,EXOC6,FNBP1L,EXOC1,ACTR10,TRAPPC1,COPS7B,TRAPPC6A,CHMP6,MAP1LC3B,TUBA1C,SYTL1,VPS37A,KI…
11_Summary	GO Biological Processes	GO:0072594	establishment of protein localization to organelle	-9.3075	-6.26801	51/421	801,1649,1736,3309,3329,3920,3998,4074,5193,5828,6727,6734,7251,7879,8027,8504,8546,8841,9131,9221,9709,10134,10245,10469,10628,10694,10890,11261,11331,23514,26060,26985,27072,29927,51028,51569,53371,54741,55011,55696,55916,59286,60559,64112,65057,79902,83752,90637,130617,137492,140823,2040,6746,7529,9270,10956,23463,51114,51125,64374,90522,60,1363,1399,1605,3688,5865,5879,6844,7430,9341,9375,941…	CALM1,DDIT3,DKC1,HSPA5,HSPD1,LAMP2,LMAN1,M6PR,PEX12,PEX2,SRP14,SRPRA,TSG101,RAB7A,STAM,PEX3,AP3B1,HDAC3,AIFM1,NOLC1,HERPUD1,BCAP31,TIMM17B,TIMM44,TXNIP,CCT8,RAB10,CHP1,PHB2,SPIDR,APPL1,AP3M1,VPS41,SEC61A1,VPS36,UFM1,NUP54,LEPROT,PIH1D1,RBM22,NXT2,UBL5,SPCS3,MOAP1,ACD,NUP85,LONP2,ZFAND2A,ZFAND2B,VPS37A,ROMO1,STOM,SSR2,YWHAB,ITGB1BP1,OS9,ICMT,ZDHHC9,GOLGA7,SIL1,YIF1B,ACTB,CPE,CRKL,DAG1,ITGB1,RAB3B,…
11_Member	GO Biological Processes	GO:0072594	establishment of protein localization to organelle	-9.3075	-6.26801	51/421	801,1649,1736,3309,3329,3920,3998,4074,5193,5828,6727,6734,7251,7879,8027,8504,8546,8841,9131,9221,9709,10134,10245,10469,10628,10694,10890,11261,11331,23514,26060,26985,27072,29927,51028,51569,53371,54741,55011,55696,55916,59286,60559,64112,65057,79902,83752,90637,130617,137492,140823	CALM1,DDIT3,DKC1,HSPA5,HSPD1,LAMP2,LMAN1,M6PR,PEX12,PEX2,SRP14,SRPRA,TSG101,RAB7A,STAM,PEX3,AP3B1,HDAC3,AIFM1,NOLC1,HERPUD1,BCAP31,TIMM17B,TIMM44,TXNIP,CCT8,RAB10,CHP1,PHB2,SPIDR,APPL1,AP3M1,VPS41,SEC61A1,VPS36,UFM1,NUP54,LEPROT,PIH1D1,RBM22,NXT2,UBL5,SPCS3,MOAP1,ACD,NUP85,LONP2,ZFAND2A,ZFAND2B,VPS37A,ROMO1
10_Member	Reactome Gene Sets	R-HSA-5653656	Vesicle-mediated transport	-9.10274	-6.08345	69/673	60,335,378,400,801,830,1211,1278,1861,2512,2801,2885,3949,3998,4074,4124,4253,4627,4943,5870,5879,6814,6844,7251,7529,7533,7879,8027,8546,8976,9276,9341,9554,9685,9950,10175,10282,10466,10802,10890,10959,10960,10972,11070,11258,11345,22820,22848,22931,25978,50813,51028,51143,54536,54874,55763,55860,58485,64708,79090,79643,81631,84790,84958,137492,146909,163259,286451,347517	ACTB,APOA1,ARF4,ARL1,CALM1,CAPZA2,CLTA,COL1A2,TOR1A,FTL,GOLGA2,GRB2,LDLR,LMAN1,M6PR,MAN2A1,MIA2,MYH9,TBC1D25,RAB6A,RAC1,STXBP3,VAMP2,TSG101,YWHAB,YWHAH,RAB7A,STAM,AP3B1,WASL,COPB2,VAMP3,SEC22B,CLINT1,GOLGA5,CNIH1,BET1,COG5,SEC24A,RAB10,TMED2,LMAN2,TMED10,TMEM115,DCTN3,GABARAPL2,COPG1,AAK1,RAB18,CHMP2B,COPS7A,VPS36,DYNC1LI1,EXOC6,FNBP1L,EXOC1,ACTR10,TRAPPC1,COPS7B,TRAPPC6A,CHMP6,MAP1LC3B,TUBA1C,SY…
12_Summary	GO Biological Processes	GO:0008033	tRNA processing	-9.07737	-6.07739	25/127	1787,3028,4234,6741,8270,10248,10785,11062,11102,11157,51095,54931,55520,55644,55798,56986,64172,79042,79691,79828,80745,116461,129450,138716,144233,23438,79731,92675,1736,4839,8731,64216,64863,83448,96764,114049,2145,2593,3006,3276,4204,5870,6018,6598,6634,10196,10400,11185,23378,23463,51603,55011	TRDMT1,HSD17B10,METTL1,SSB,LAGE3,POP7,WDR4,DUS4L,RPP14,LSM6,TRNT1,TRMT10C,ELAC1,OSGEP,METTL2B,DTWD1,OSGEPL1,TSEN34,QTRT2,METTL8,THUMPD2,TSEN15,TYW5,RPP25L,BCDIN3D,HARS2,NARS2,DTD1,DKC1,NOP2,RNMT,TFB2M,METTL4,PUS7L,TGS1,BUD23,EZH1,GAMT,H1-2,PRMT1,MECP2,RAB6A,RLF,SMARCB1,SNRPD3,PRMT3,PEMT,INMT,RRP8,ICMT,METTL13,PIH1D1
12_Member	GO Biological Processes	GO:0008033	tRNA processing	-9.07737	-6.07739	25/127	1787,3028,4234,6741,8270,10248,10785,11062,11102,11157,51095,54931,55520,55644,55798,56986,64172,79042,79691,79828,80745,116461,129450,138716,144233	TRDMT1,HSD17B10,METTL1,SSB,LAGE3,POP7,WDR4,DUS4L,RPP14,LSM6,TRNT1,TRMT10C,ELAC1,OSGEP,METTL2B,DTWD1,OSGEPL1,TSEN34,QTRT2,METTL8,THUMPD2,TSEN15,TYW5,RPP25L,BCDIN3D
10_Member	Reactome Gene Sets	R-HSA-446203	Asparagine N-linked glycosylation	-8.98085	-5.99935	41/304	378,830,1650,2517,2683,2801,2923,3998,4124,4245,4253,5373,7991,8703,8869,9276,9554,10175,10282,10466,10802,10956,10959,10960,10972,11070,11258,22820,23193,29929,51143,55860,58485,79090,79139,79644,84061,84790,85365,256281,282969	ARF4,CAPZA2,DDOST,FUCA1,B4GALT1,GOLGA2,PDIA3,LMAN1,MAN2A1,MGAT1,MIA2,PMM2,TUSC3,B4GALT3,ST3GAL5,COPB2,SEC22B,CNIH1,BET1,COG5,SEC24A,OS9,TMED2,LMAN2,TMED10,TMEM115,DCTN3,COPG1,GANAB,ALG6,DYNC1LI1,ACTR10,TRAPPC1,TRAPPC6A,DERL1,SRD5A3,MAGT1,TUBA1C,ALG2,NUDT14,FUOM
13_Summary	Reactome Gene Sets	R-HSA-162906	HIV Infection	-8.96085	-5.99708	35/234	291,2237,2959,2960,2963,3105,3978,4331,5431,5432,5440,5478,5684,5686,5706,5716,5718,5879,6879,6882,7251,8086,8731,8815,9397,9978,25978,51606,51616,53371,54457,79023,79643,79902,137492,55703,64425,171568,5611,6134,6141,6167,6173,6191,6192,6227,23521,51065,1211,6618,51808,57117,79664,81556,6634,6636,9410,79622,144233,192669,3178	SLC25A4,FEN1,GTF2B,GTF2E1,GTF2F2,HLA-A,LIG1,MNAT1,POLR2B,POLR2C,POLR2K,PPIA,PSMA3,PSMA5,PSMC6,PSMD10,PSMD12,RAC1,TAF7,TAF11,TSG101,AAAS,RNMT,BANF1,NMT2,RBX1,CHMP2B,ATP6V1H,TAF9B,NUP54,TAF7L,NUP37,CHMP6,NUP85,VPS37A,POLR3B,POLR1E,POLR3H,DNAJC3,RPL10,RPL18,RPL37,RPL36A,RPS4X,RPS4Y1,RPS21,RPL13A,RPS27L,CLTA,SNAPC2,PHAX,INTS12,ICE2,INTS14,SNRPD3,SNRPF,SNRNP40,SNRNP25,BCDIN3D,AGO3,HNRNPA1
13_Member	Reactome Gene Sets	R-HSA-162906	HIV Infection	-8.96085	-5.99708	35/234	291,2237,2959,2960,2963,3105,3978,4331,5431,5432,5440,5478,5684,5686,5706,5716,5718,5879,6879,6882,7251,8086,8731,8815,9397,9978,25978,51606,51616,53371,54457,79023,79643,79902,137492	SLC25A4,FEN1,GTF2B,GTF2E1,GTF2F2,HLA-A,LIG1,MNAT1,POLR2B,POLR2C,POLR2K,PPIA,PSMA3,PSMA5,PSMC6,PSMD10,PSMD12,RAC1,TAF7,TAF11,TSG101,AAAS,RNMT,BANF1,NMT2,RBX1,CHMP2B,ATP6V1H,TAF9B,NUP54,TAF7L,NUP37,CHMP6,NUP85,VPS37A
2_Member	GO Biological Processes	GO:0006457	protein folding	-8.9385	-5.99177	33/212	957,1861,2286,2289,2896,2923,3309,3329,3998,5082,5201,5202,5478,5480,5611,6902,7266,7411,8425,9601,10105,10130,10294,10694,10961,22926,23071,23184,23753,51398,51726,64215,64374	ENTPD5,TOR1A,FKBP2,FKBP5,GRN,PDIA3,HSPA5,HSPD1,LMAN1,PDCL,PFDN1,PFDN2,PPIA,PPIC,DNAJC3,TBCA,DNAJC7,VBP1,LTBP4,PDIA4,PPIF,PDIA6,DNAJA2,CCT8,ERP29,ATF6,ERP44,MESD,SDF2L1,WDR83OS,DNAJB11,DNAJC1,SIL1
14_Summary	GO Biological Processes	GO:0006310	DNA recombination	-8.89483	-5.96448	41/306	328,2067,2237,3006,3014,3146,3149,3329,3978,4174,4361,4796,4841,7320,7374,7486,8318,9319,9730,23075,23514,23626,25788,51377,51659,56159,57820,79173,79728,80198,80311,80762,83695,84057,116028,125150,146956,285498,388649,400629,441161,5536,7913,10038,11284,54969,157570,286257	APEX1,ERCC1,FEN1,H1-2,H2AX,HMGB1,HMGB3,HSPD1,LIG1,MCM5,MRE11,TONSL,NONO,UBE2B,UNG,WRN,CDC45,TRIP13,DCAF1,SWAP70,SPIDR,SPO11,RAD54B,UCHL5,GINS2,TEX11,CCNB1IP1,BRME1,PALB2,MUS81,KLHL15,NDFIP1,RHNO1,MND1,RMI2,ZSWIM7,EME1,RNF212,C1orf146,TEX19,OOEP,PPP5C,DEK,PARP2,PNKP,HPF1,ESCO2,PAXX
14_Member	GO Biological Processes	GO:0006310	DNA recombination	-8.89483	-5.96448	41/306	328,2067,2237,3006,3014,3146,3149,3329,3978,4174,4361,4796,4841,7320,7374,7486,8318,9319,9730,23075,23514,23626,25788,51377,51659,56159,57820,79173,79728,80198,80311,80762,83695,84057,116028,125150,146956,285498,388649,400629,441161	APEX1,ERCC1,FEN1,H1-2,H2AX,HMGB1,HMGB3,HSPD1,LIG1,MCM5,MRE11,TONSL,NONO,UBE2B,UNG,WRN,CDC45,TRIP13,DCAF1,SWAP70,SPIDR,SPO11,RAD54B,UCHL5,GINS2,TEX11,CCNB1IP1,BRME1,PALB2,MUS81,KLHL15,NDFIP1,RHNO1,MND1,RMI2,ZSWIM7,EME1,RNF212,C1orf146,TEX19,OOEP
1_Member	GO Biological Processes	GO:0006364	rRNA processing	-8.84264	-5.92809	34/225	1736,2483,4839,5303,6227,8886,9136,9221,9775,10248,10438,11103,11157,22894,23160,23378,27042,51118,51441,55011,55164,55781,55813,64216,79863,81887,84135,84294,84549,84916,90121,114049,134430,153443	DKC1,FRG1,NOP2,PIN4,RPS21,DDX18,RRP9,NOLC1,EIF4A3,POP7,C1D,KRR1,LSM6,DIS3,WDR43,RRP8,UTP25,UTP11,YTHDF2,PIH1D1,SHQ1,RIOK2,UTP6,TFB2M,RBFA,LAS1L,UTP15,UTP23,MAK16,UTP4,TSR2,BUD23,WDR36,SRFBP1
15_Summary	GO Biological Processes	GO:0007005	mitochondrion organization	-8.58687	-5.68756	56/509	291,801,1525,2055,2395,2553,2631,3028,3091,3329,3998,4124,4694,5716,6341,8546,9131,9167,9474,10013,10105,10134,10245,10469,10939,11331,11345,23259,23408,23593,25994,29078,30968,51571,54539,54741,55156,55186,55572,55863,56270,57103,59286,64112,79017,79594,80179,81631,90639,115209,139341,140823,389203,493856,644096,100303755	SLC25A4,CALM1,CXADR,CLN8,FXN,GABPB1,NIPSNAP2,HSD17B10,HIF1A,HSPD1,LMAN1,MAN2A1,NDUFA1,PSMD10,SCO1,AP3B1,AIFM1,COX7A2L,ATG5,HDAC6,PPIF,BCAP31,TIMM17B,TIMM44,AFG3L2,PHB2,GABARAPL2,DDHD2,SIRT5,HEBP2,HIGD1A,NDUFAF4,STOML2,CYRIB,NDUFB11,LEPROT,ARMC1,SLC25A36,FOXRED1,TMEM126B,WDR45B,TIGAR,UBL5,MOAP1,GGCT,MUL1,MYO19,MAP1LC3B,COX19,OMA1,FUNDC1,ROMO1,SMIM20,CISD2,SDHAF1,PET117
15_Member	GO Biological Processes	GO:0007005	mitochondrion organization	-8.58687	-5.68756	56/509	291,801,1525,2055,2395,2553,2631,3028,3091,3329,3998,4124,4694,5716,6341,8546,9131,9167,9474,10013,10105,10134,10245,10469,10939,11331,11345,23259,23408,23593,25994,29078,30968,51571,54539,54741,55156,55186,55572,55863,56270,57103,59286,64112,79017,79594,80179,81631,90639,115209,139341,140823,389203,493856,644096,100303755	SLC25A4,CALM1,CXADR,CLN8,FXN,GABPB1,NIPSNAP2,HSD17B10,HIF1A,HSPD1,LMAN1,MAN2A1,NDUFA1,PSMD10,SCO1,AP3B1,AIFM1,COX7A2L,ATG5,HDAC6,PPIF,BCAP31,TIMM17B,TIMM44,AFG3L2,PHB2,GABARAPL2,DDHD2,SIRT5,HEBP2,HIGD1A,NDUFAF4,STOML2,CYRIB,NDUFB11,LEPROT,ARMC1,SLC25A36,FOXRED1,TMEM126B,WDR45B,TIGAR,UBL5,MOAP1,GGCT,MUL1,MYO19,MAP1LC3B,COX19,OMA1,FUNDC1,ROMO1,SMIM20,CISD2,SDHAF1,PET117
16_Summary	GO Biological Processes	GO:0048193	Golgi vesicle transport	-8.50565	-5.63198	40/303	378,400,2801,3998,4253,5870,6844,6892,9217,9276,9341,9554,9950,10016,10134,10282,10466,10802,10890,10897,10959,10960,10972,11070,11345,22820,29091,29097,51124,51125,51614,54536,55435,55763,56681,58485,79090,84272,90522,347517,10175,998,7443,9659,81671,165324	ARF4,ARL1,GOLGA2,LMAN1,MIA2,RAB6A,VAMP2,TAPBP,VAPB,COPB2,VAMP3,SEC22B,GOLGA5,PDCD6,BCAP31,BET1,COG5,SEC24A,RAB10,YIF1A,TMED2,LMAN2,TMED10,TMEM115,GABARAPL2,COPG1,STXBP6,CNIH4,IER3IP1,GOLGA7,ERGIC3,EXOC6,AP1AR,EXOC1,SAR1A,TRAPPC1,TRAPPC6A,YIPF4,YIF1B,RAB41,CNIH1,CDC42,VRK1,PDE4DIP,VMP1,UBXN2A
16_Member	GO Biological Processes	GO:0048193	Golgi vesicle transport	-8.50565	-5.63198	40/303	378,400,2801,3998,4253,5870,6844,6892,9217,9276,9341,9554,9950,10016,10134,10282,10466,10802,10890,10897,10959,10960,10972,11070,11345,22820,29091,29097,51124,51125,51614,54536,55435,55763,56681,58485,79090,84272,90522,347517	ARF4,ARL1,GOLGA2,LMAN1,MIA2,RAB6A,VAMP2,TAPBP,VAPB,COPB2,VAMP3,SEC22B,GOLGA5,PDCD6,BCAP31,BET1,COG5,SEC24A,RAB10,YIF1A,TMED2,LMAN2,TMED10,TMEM115,GABARAPL2,COPG1,STXBP6,CNIH4,IER3IP1,GOLGA7,ERGIC3,EXOC6,AP1AR,EXOC1,SAR1A,TRAPPC1,TRAPPC6A,YIPF4,YIF1B,RAB41
17_Summary	GO Biological Processes	GO:0007042	lysosomal lumen acidification	-8.50233	-5.63198	8/11	1203,2896,5538,10159,54664,84317,147007,252839,2055,4124,7879,8546,8720,9474,9554,11345,25978,55004,55054,55254,55353,56270,60673,79142,81631,81671,165324,256471,440026,8992,51606,537,11261,203547,9550	CLN5,GRN,PPT1,ATP6AP2,TMEM106B,CCDC115,TMEM199,TMEM9,CLN8,MAN2A1,RAB7A,AP3B1,MBTPS1,ATG5,SEC22B,GABARAPL2,CHMP2B,LAMTOR1,ATG16L1,TMEM39A,LAPTM4B,WDR45B,ATG101,PHF23,MAP1LC3B,VMP1,UBXN2A,MFSD8,TMEM41B,ATP6V0E1,ATP6V1H,ATP6AP1,CHP1,VMA21,ATP6V1G1
17_Member	GO Biological Processes	GO:0007042	lysosomal lumen acidification	-8.50233	-5.63198	8/11	1203,2896,5538,10159,54664,84317,147007,252839	CLN5,GRN,PPT1,ATP6AP2,TMEM106B,CCDC115,TMEM199,TMEM9
1_Member	GO Biological Processes	GO:0016072	rRNA metabolic process	-8.29669	-5.44013	34/236	1736,2483,4839,5303,6227,8886,9136,9221,9775,10248,10438,11103,11157,22894,23160,23378,27042,51118,51441,55011,55164,55781,55813,64216,79863,81887,84135,84294,84549,84916,90121,114049,134430,153443	DKC1,FRG1,NOP2,PIN4,RPS21,DDX18,RRP9,NOLC1,EIF4A3,POP7,C1D,KRR1,LSM6,DIS3,WDR43,RRP8,UTP25,UTP11,YTHDF2,PIH1D1,SHQ1,RIOK2,UTP6,TFB2M,RBFA,LAS1L,UTP15,UTP23,MAK16,UTP4,TSR2,BUD23,WDR36,SRFBP1
9_Member	Reactome Gene Sets	R-HSA-73894	DNA Repair	-8.22087	-5.37767	42/335	60,328,1069,2067,2237,3014,3150,3978,4331,4361,5431,5432,5440,5536,5982,5983,5985,6996,7320,7374,7486,7507,8450,9978,10038,10401,11284,23514,26277,50813,56655,57461,64708,65057,79728,80198,83695,85236,116028,121642,146956,199990	ACTB,APEX1,CETN2,ERCC1,FEN1,H2AX,HMGN1,LIG1,MNAT1,MRE11,POLR2B,POLR2C,POLR2K,PPP5C,RFC2,RFC3,RFC5,TDG,UBE2B,UNG,WRN,XPA,CUL4B,RBX1,PARP2,PIAS3,PNKP,SPIDR,TINF2,COPS7A,POLE4,ISY1,COPS7B,ACD,PALB2,MUS81,RHNO1,H2BC12,RMI2,ALKBH2,EME1,FAAP20
1_Member	Reactome Gene Sets	R-HSA-72312	rRNA processing	-8.18238	-5.35215	31/204	1736,3028,4839,6134,6141,6167,6173,6191,6192,6227,9136,10438,11102,11103,22894,23160,23521,26354,27042,51065,51118,54931,55781,55813,56902,81887,84135,84916,84946,114049,134430	DKC1,HSD17B10,NOP2,RPL10,RPL18,RPL37,RPL36A,RPS4X,RPS4Y1,RPS21,RRP9,C1D,RPP14,KRR1,DIS3,WDR43,RPL13A,GNL3,UTP25,RPS27L,UTP11,TRMT10C,RIOK2,UTP6,PNO1,LAS1L,UTP15,UTP4,LTV1,BUD23,WDR36
9_Member	WikiPathways	WP4946	DNA repair pathways, full network	-8.09975	-5.28211	23/121	328,1069,2067,2237,3014,3146,3978,4331,4361,5982,5983,5985,6996,7374,7486,7507,8450,9978,10038,11284,25788,56655,79728	APEX1,CETN2,ERCC1,FEN1,H2AX,HMGB1,LIG1,MNAT1,MRE11,RFC2,RFC3,RFC5,TDG,UNG,WRN,XPA,CUL4B,RBX1,PARP2,PNKP,RAD54B,POLE4,PALB2
18_Summary	Reactome Gene Sets	R-HSA-69242	S Phase	-8.08615	-5.28074	27/162	990,1019,1163,2237,3978,4174,4331,5001,5557,5558,5684,5686,5706,5716,5718,5982,5983,5985,7321,8318,8697,9978,10274,23594,51659,56655,157570,1876,5515,5518,6241,26271,3014,4085,4361,7486,7529,7533,51143,55166,64946,79023,79902,83695,85236,116028,85417	CDC6,CDK4,CKS1B,FEN1,LIG1,MCM5,MNAT1,ORC5,PRIM1,PRIM2,PSMA3,PSMA5,PSMC6,PSMD10,PSMD12,RFC2,RFC3,RFC5,UBE2D1,CDC45,CDC23,RBX1,STAG1,ORC6,GINS2,POLE4,ESCO2,E2F6,PPP2CA,PPP2R1A,RRM2,FBXO5,H2AX,MAD2L1,MRE11,WRN,YWHAB,YWHAH,DYNC1LI1,CENPQ,CENPH,NUP37,NUP85,RHNO1,H2BC12,RMI2,CCNB3
18_Member	Reactome Gene Sets	R-HSA-69242	S Phase	-8.08615	-5.28074	27/162	990,1019,1163,2237,3978,4174,4331,5001,5557,5558,5684,5686,5706,5716,5718,5982,5983,5985,7321,8318,8697,9978,10274,23594,51659,56655,157570	CDC6,CDK4,CKS1B,FEN1,LIG1,MCM5,MNAT1,ORC5,PRIM1,PRIM2,PSMA3,PSMA5,PSMC6,PSMD10,PSMD12,RFC2,RFC3,RFC5,UBE2D1,CDC45,CDC23,RBX1,STAG1,ORC6,GINS2,POLE4,ESCO2
11_Member	GO Biological Processes	GO:0006605	protein targeting	-8.05851	-5.27658	40/314	2040,3309,3329,3920,3998,4074,5193,5828,6727,6734,6746,7529,7879,8504,8546,9131,9270,9709,10134,10245,10469,10956,11261,23463,26985,27072,29927,51114,51125,53371,54741,59286,60559,64374,83752,90522,90637,130617,137492,140823	STOM,HSPA5,HSPD1,LAMP2,LMAN1,M6PR,PEX12,PEX2,SRP14,SRPRA,SSR2,YWHAB,RAB7A,PEX3,AP3B1,AIFM1,ITGB1BP1,HERPUD1,BCAP31,TIMM17B,TIMM44,OS9,CHP1,ICMT,AP3M1,VPS41,SEC61A1,ZDHHC9,GOLGA7,NUP54,LEPROT,UBL5,SPCS3,SIL1,LONP2,YIF1B,ZFAND2A,ZFAND2B,VPS37A,ROMO1
17_Member	GO Biological Processes	GO:0007033	vacuole organization	-8.06348	-5.27658	29/184	1203,2055,2896,4124,5538,7879,8546,8720,9474,9554,10159,11345,25978,54664,55004,55054,55254,55353,56270,60673,79142,81631,81671,84317,147007,165324,252839,256471,440026	CLN5,CLN8,GRN,MAN2A1,PPT1,RAB7A,AP3B1,MBTPS1,ATG5,SEC22B,ATP6AP2,GABARAPL2,CHMP2B,TMEM106B,LAMTOR1,ATG16L1,TMEM39A,LAPTM4B,WDR45B,ATG101,PHF23,MAP1LC3B,VMP1,CCDC115,TMEM199,UBXN2A,TMEM9,MFSD8,TMEM41B
3_Member	Reactome Gene Sets	R-HSA-69278	Cell Cycle, Mitotic	-7.87913	-5.10849	58/561	990,1019,1069,1163,1876,2237,2801,3014,3978,4085,4174,4331,5001,5515,5518,5557,5558,5684,5686,5706,5716,5718,5982,5983,5985,6241,7321,7443,8086,8318,8481,8697,8815,9978,10274,11258,23133,23594,25978,26271,27175,51143,51659,53371,55166,56655,64946,79023,79441,79643,79902,84790,84930,85236,157570,203068,255919,440145	CDC6,CDK4,CETN2,CKS1B,E2F6,FEN1,GOLGA2,H2AX,LIG1,MAD2L1,MCM5,MNAT1,ORC5,PPP2CA,PPP2R1A,PRIM1,PRIM2,PSMA3,PSMA5,PSMC6,PSMD10,PSMD12,RFC2,RFC3,RFC5,RRM2,UBE2D1,VRK1,AAAS,CDC45,OFD1,CDC23,BANF1,RBX1,STAG1,DCTN3,PHF8,ORC6,CHMP2B,FBXO5,TUBG2,DYNC1LI1,GINS2,NUP54,CENPQ,POLE4,CENPH,NUP37,HAUS3,CHMP6,NUP85,TUBA1C,MASTL,H2BC12,ESCO2,TUBB,CNEP1R1,MZT1
19_Summary	Reactome Gene Sets	R-HSA-6798695	Neutrophil degranulation	-7.79479	-5.03514	52/480	30,175,317,427,967,1476,1509,1650,1654,1727,2040,2512,2517,2683,2896,3105,3146,3417,3920,5478,5611,5686,5718,5870,5879,5908,6727,7414,7879,8649,8804,10159,10577,10694,10857,10890,22931,23071,23406,23593,51125,51143,53917,54918,55004,55313,55860,58485,79169,81619,84061,203068	ACAA1,AGA,APAF1,ASAH1,CD63,CSTB,CTSD,DDOST,DDX3X,CYB5R3,STOM,FTL,FUCA1,B4GALT1,GRN,HLA-A,HMGB1,IDH1,LAMP2,PPIA,DNAJC3,PSMA5,PSMD12,RAB6A,RAC1,RAP1B,SRP14,VCL,RAB7A,LAMTOR3,CREG1,ATP6AP2,NPC2,CCT8,PGRMC1,RAB10,RAB18,ERP44,COTL1,HEBP2,GOLGA7,DYNC1LI1,RAB24,CMTM6,LAMTOR1,CPPED1,ACTR10,TRAPPC1,C1orf35,TSPAN14,MAGT1,TUBB
19_Member	Reactome Gene Sets	R-HSA-6798695	Neutrophil degranulation	-7.79479	-5.03514	52/480	30,175,317,427,967,1476,1509,1650,1654,1727,2040,2512,2517,2683,2896,3105,3146,3417,3920,5478,5611,5686,5718,5870,5879,5908,6727,7414,7879,8649,8804,10159,10577,10694,10857,10890,22931,23071,23406,23593,51125,51143,53917,54918,55004,55313,55860,58485,79169,81619,84061,203068	ACAA1,AGA,APAF1,ASAH1,CD63,CSTB,CTSD,DDOST,DDX3X,CYB5R3,STOM,FTL,FUCA1,B4GALT1,GRN,HLA-A,HMGB1,IDH1,LAMP2,PPIA,DNAJC3,PSMA5,PSMD12,RAB6A,RAC1,RAP1B,SRP14,VCL,RAB7A,LAMTOR3,CREG1,ATP6AP2,NPC2,CCT8,PGRMC1,RAB10,RAB18,ERP44,COTL1,HEBP2,GOLGA7,DYNC1LI1,RAB24,CMTM6,LAMTOR1,CPPED1,ACTR10,TRAPPC1,C1orf35,TSPAN14,MAGT1,TUBB
20_Summary	GO Biological Processes	GO:0007059	chromosome segregation	-7.77171	-5.02279	42/347	990,998,1654,1843,2237,4085,4361,5518,7320,8260,8697,8815,9319,10274,11331,23172,23626,25978,26271,27175,51143,51203,55166,55781,56158,56159,56271,57820,64946,79023,79643,79903,80198,81610,116028,130951,146909,146956,157570,283129,285498,388649,2801,7589,8086,8481,8546,10201,23259,23603,25788,27085,51571,56647,79173,79594,80179,84057,400629,440145,441161,1736,2067,3178,4204,4216,4331,6598,6871,85…	CDC6,CDC42,DDX3X,DUSP1,FEN1,MAD2L1,MRE11,PPP2R1A,UBE2B,NAA10,CDC23,BANF1,TRIP13,STAG1,PHB2,ABRAXAS2,SPO11,CHMP2B,FBXO5,TUBG2,DYNC1LI1,NUSAP1,CENPQ,RIOK2,TEX12,TEX11,BEX4,CCNB1IP1,CENPH,NUP37,CHMP6,NAA60,MUS81,FAM83D,RMI2,M1AP,KIF18B,EME1,ESCO2,MAJIN,RNF212,C1orf146,GOLGA2,ZSCAN21,AAAS,OFD1,AP3B1,NME6,DDHD2,CORO1C,RAD54B,MTBP,CYRIB,BCCIP,BRME1,MUL1,MYO19,MND1,TEX19,MZT1,OOEP,DKC1,ERCC1,HNRNPA1,MEC…
20_Member	GO Biological Processes	GO:0007059	chromosome segregation	-7.77171	-5.02279	42/347	990,998,1654,1843,2237,4085,4361,5518,7320,8260,8697,8815,9319,10274,11331,23172,23626,25978,26271,27175,51143,51203,55166,55781,56158,56159,56271,57820,64946,79023,79643,79903,80198,81610,116028,130951,146909,146956,157570,283129,285498,388649	CDC6,CDC42,DDX3X,DUSP1,FEN1,MAD2L1,MRE11,PPP2R1A,UBE2B,NAA10,CDC23,BANF1,TRIP13,STAG1,PHB2,ABRAXAS2,SPO11,CHMP2B,FBXO5,TUBG2,DYNC1LI1,NUSAP1,CENPQ,RIOK2,TEX12,TEX11,BEX4,CCNB1IP1,CENPH,NUP37,CHMP6,NAA60,MUS81,FAM83D,RMI2,M1AP,KIF18B,EME1,ESCO2,MAJIN,RNF212,C1orf146
12_Member	GO Biological Processes	GO:0006399	tRNA metabolic process	-7.73575	-4.99729	28/179	1787,3028,4234,6741,8270,10248,10785,11062,11102,11157,23438,51095,54931,55520,55644,55798,56986,64172,79042,79691,79731,79828,80745,92675,116461,129450,138716,144233	TRDMT1,HSD17B10,METTL1,SSB,LAGE3,POP7,WDR4,DUS4L,RPP14,LSM6,HARS2,TRNT1,TRMT10C,ELAC1,OSGEP,METTL2B,DTWD1,OSGEPL1,TSEN34,QTRT2,NARS2,METTL8,THUMPD2,DTD1,TSEN15,TYW5,RPP25L,BCDIN3D
16_Member	GO Biological Processes	GO:0006888	endoplasmic reticulum to Golgi vesicle-mediated transport	-7.69503	-4.96679	24/137	378,2801,3998,4253,9217,9276,9554,10016,10134,10282,10802,10897,10959,10960,10972,22820,29097,51124,51614,56681,58485,79090,84272,90522	ARF4,GOLGA2,LMAN1,MIA2,VAPB,COPB2,SEC22B,PDCD6,BCAP31,BET1,SEC24A,YIF1A,TMED2,LMAN2,TMED10,COPG1,CNIH4,IER3IP1,ERGIC3,SAR1A,TRAPPC1,TRAPPC6A,YIPF4,YIF1B
1_Member	Reactome Gene Sets	R-HSA-8868773	rRNA processing in the nucleus and cytosol	-7.53658	-4.81832	29/194	1736,4839,6134,6141,6167,6173,6191,6192,6227,9136,10438,11102,11103,22894,23160,23521,26354,27042,51065,51118,55781,55813,56902,81887,84135,84916,84946,114049,134430	DKC1,NOP2,RPL10,RPL18,RPL37,RPL36A,RPS4X,RPS4Y1,RPS21,RRP9,C1D,RPP14,KRR1,DIS3,WDR43,RPL13A,GNL3,UTP25,RPS27L,UTP11,RIOK2,UTP6,PNO1,LAS1L,UTP15,UTP4,LTV1,BUD23,WDR36
18_Member	Reactome Gene Sets	R-HSA-69239	Synthesis of DNA	-7.47873	-4.77024	22/120	990,2237,3978,4174,5001,5557,5558,5684,5686,5706,5716,5718,5982,5983,5985,7321,8318,8697,9978,23594,51659,56655	CDC6,FEN1,LIG1,MCM5,ORC5,PRIM1,PRIM2,PSMA3,PSMA5,PSMC6,PSMD10,PSMD12,RFC2,RFC3,RFC5,UBE2D1,CDC45,CDC23,RBX1,ORC6,GINS2,POLE4
9_Member	Reactome Gene Sets	R-HSA-5696398	Nucleotide Excision Repair	-7.41656	-4.72819	21/111	60,1069,2067,3150,3978,4331,5431,5432,5440,5982,5983,5985,7507,8450,9978,10038,10401,50813,56655,57461,64708	ACTB,CETN2,ERCC1,HMGN1,LIG1,MNAT1,POLR2B,POLR2C,POLR2K,RFC2,RFC3,RFC5,XPA,CUL4B,RBX1,PARP2,PIAS3,COPS7A,POLE4,ISY1,COPS7B
13_Member	Reactome Gene Sets	R-HSA-162587	HIV Life Cycle	-7.41982	-4.72819	25/152	2237,2959,2960,2963,3978,4331,5431,5432,5440,5478,6879,6882,7251,8086,8731,8815,9397,25978,51616,53371,54457,79023,79643,79902,137492	FEN1,GTF2B,GTF2E1,GTF2F2,LIG1,MNAT1,POLR2B,POLR2C,POLR2K,PPIA,TAF7,TAF11,TSG101,AAAS,RNMT,BANF1,NMT2,CHMP2B,TAF9B,NUP54,TAF7L,NUP37,CHMP6,NUP85,VPS37A
17_Member	GO Biological Processes	GO:0007035	vacuolar acidification	-7.3024	-4.63089	10/24	1203,2896,5538,8992,10159,51606,54664,84317,147007,252839	CLN5,GRN,PPT1,ATP6V0E1,ATP6AP2,ATP6V1H,TMEM106B,CCDC115,TMEM199,TMEM9
9_Member	Reactome Gene Sets	R-HSA-6781827	Transcription-Coupled Nucleotide Excision Repair (TC-NER)	-6.97591	-4.33847	17/79	2067,3150,3978,4331,5431,5432,5440,5982,5983,5985,7507,8450,9978,50813,56655,57461,64708	ERCC1,HMGN1,LIG1,MNAT1,POLR2B,POLR2C,POLR2K,RFC2,RFC3,RFC5,XPA,CUL4B,RBX1,COPS7A,POLE4,ISY1,COPS7B
18_Member	Reactome Gene Sets	R-HSA-69306	DNA Replication	-6.9574	-4.33603	22/128	990,2237,3978,4174,5001,5557,5558,5684,5686,5706,5716,5718,5982,5983,5985,7321,8318,8697,9978,23594,51659,56655	CDC6,FEN1,LIG1,MCM5,ORC5,PRIM1,PRIM2,PSMA3,PSMA5,PSMC6,PSMD10,PSMD12,RFC2,RFC3,RFC5,UBE2D1,CDC45,CDC23,RBX1,ORC6,GINS2,POLE4
1_Member	Reactome Gene Sets	R-HSA-6791226	Major pathway of rRNA processing in the nucleolus and cytosol	-6.89481	-4.28129	27/184	6134,6141,6167,6173,6191,6192,6227,9136,10438,11102,11103,22894,23160,23521,26354,27042,51065,51118,55781,55813,56902,81887,84135,84916,84946,114049,134430	RPL10,RPL18,RPL37,RPL36A,RPS4X,RPS4Y1,RPS21,RRP9,C1D,RPP14,KRR1,DIS3,WDR43,RPL13A,GNL3,UTP25,RPS27L,UTP11,RIOK2,UTP6,PNO1,LAS1L,UTP15,UTP4,LTV1,BUD23,WDR36
10_Member	Reactome Gene Sets	R-HSA-948021	Transport to the Golgi and subsequent modification	-6.84571	-4.23987	27/185	378,830,2517,2683,2801,3998,4124,4245,4253,8703,9276,9554,10175,10282,10466,10802,10959,10960,10972,11070,11258,22820,51143,55860,58485,79090,84790	ARF4,CAPZA2,FUCA1,B4GALT1,GOLGA2,LMAN1,MAN2A1,MGAT1,MIA2,B4GALT3,COPB2,SEC22B,CNIH1,BET1,COG5,SEC24A,TMED2,LMAN2,TMED10,TMEM115,DCTN3,COPG1,DYNC1LI1,ACTR10,TRAPPC1,TRAPPC6A,TUBA1C
20_Member	GO Biological Processes	GO:0098813	nuclear chromosome segregation	-6.81739	-4.2191	35/283	990,998,1843,2237,4085,4361,7320,8260,8697,9319,10274,11331,23172,23626,25978,26271,27175,51143,51203,55166,55781,56158,56159,57820,79643,80198,81610,116028,130951,146909,146956,157570,283129,285498,388649	CDC6,CDC42,DUSP1,FEN1,MAD2L1,MRE11,UBE2B,NAA10,CDC23,TRIP13,STAG1,PHB2,ABRAXAS2,SPO11,CHMP2B,FBXO5,TUBG2,DYNC1LI1,NUSAP1,CENPQ,RIOK2,TEX12,TEX11,CCNB1IP1,CHMP6,MUS81,FAM83D,RMI2,M1AP,KIF18B,EME1,ESCO2,MAJIN,RNF212,C1orf146
17_Member	GO Biological Processes	GO:0035751	regulation of lysosomal lumen pH	-6.70122	-4.11766	8/16	1203,2896,5538,10159,54664,84317,147007,252839	CLN5,GRN,PPT1,ATP6AP2,TMEM106B,CCDC115,TMEM199,TMEM9
17_Member	GO Biological Processes	GO:0007040	lysosome organization	-6.63346	-4.07109	16/74	1203,2055,2896,5538,7879,8546,8720,10159,25978,54664,55004,55353,84317,147007,252839,256471	CLN5,CLN8,GRN,PPT1,RAB7A,AP3B1,MBTPS1,ATP6AP2,CHMP2B,TMEM106B,LAMTOR1,LAPTM4B,CCDC115,TMEM199,TMEM9,MFSD8
17_Member	GO Biological Processes	GO:0080171	lytic vacuole organization	-6.63346	-4.07109	16/74	1203,2055,2896,5538,7879,8546,8720,10159,25978,54664,55004,55353,84317,147007,252839,256471	CLN5,CLN8,GRN,PPT1,RAB7A,AP3B1,MBTPS1,ATP6AP2,CHMP2B,TMEM106B,LAMTOR1,LAPTM4B,CCDC115,TMEM199,TMEM9,MFSD8
13_Member	Reactome Gene Sets	R-HSA-162599	Late Phase of HIV Life Cycle	-6.31233	-3.81394	22/139	2959,2960,2963,4331,5431,5432,5440,5478,6879,6882,7251,8086,8731,9397,25978,51616,53371,54457,79023,79643,79902,137492	GTF2B,GTF2E1,GTF2F2,MNAT1,POLR2B,POLR2C,POLR2K,PPIA,TAF7,TAF11,TSG101,AAAS,RNMT,NMT2,CHMP2B,TAF9B,NUP54,TAF7L,NUP37,CHMP6,NUP85,VPS37A
20_Member	GO Biological Processes	GO:0048285	organelle fission	-6.27222	-3.78306	49/492	990,998,1843,2801,4085,4361,7320,7589,8086,8260,8481,8546,8697,9319,10201,10274,11331,23172,23259,23603,23626,25788,25978,26271,27085,27175,51143,51203,51571,55781,56158,56159,56647,57820,79173,79594,79643,80179,80198,84057,130951,146909,146956,283129,285498,388649,400629,440145,441161	CDC6,CDC42,DUSP1,GOLGA2,MAD2L1,MRE11,UBE2B,ZSCAN21,AAAS,NAA10,OFD1,AP3B1,CDC23,TRIP13,NME6,STAG1,PHB2,ABRAXAS2,DDHD2,CORO1C,SPO11,RAD54B,CHMP2B,FBXO5,MTBP,TUBG2,DYNC1LI1,NUSAP1,CYRIB,RIOK2,TEX12,TEX11,BCCIP,CCNB1IP1,BRME1,MUL1,CHMP6,MYO19,MUS81,MND1,M1AP,KIF18B,EME1,MAJIN,RNF212,C1orf146,TEX19,MZT1,OOEP
18_Member	Reactome Gene Sets	R-HSA-69206	G1/S Transition	-6.14923	-3.67962	21/131	990,1019,1163,1876,4174,4331,5001,5515,5518,5557,5558,5684,5686,5706,5716,5718,6241,8318,23594,26271,56655	CDC6,CDK4,CKS1B,E2F6,MCM5,MNAT1,ORC5,PPP2CA,PPP2R1A,PRIM1,PRIM2,PSMA3,PSMA5,PSMC6,PSMD10,PSMD12,RRM2,CDC45,ORC6,FBXO5,POLE4
17_Member	GO Biological Processes	GO:0045851	pH reduction	-6.05531	-3.5967	12/46	537,1203,2896,5538,7879,8992,10159,51606,54664,84317,147007,252839	ATP6AP1,CLN5,GRN,PPT1,RAB7A,ATP6V0E1,ATP6AP2,ATP6V1H,TMEM106B,CCDC115,TMEM199,TMEM9
12_Member	GO Biological Processes	GO:0009451	RNA modification	-6.03594	-3.58805	24/167	1736,1787,3028,4234,4839,6741,8731,10785,11062,54931,55644,55798,56986,64172,64216,64863,79691,79828,80745,83448,96764,114049,129450,144233	DKC1,TRDMT1,HSD17B10,METTL1,NOP2,SSB,RNMT,WDR4,DUS4L,TRMT10C,OSGEP,METTL2B,DTWD1,OSGEPL1,TFB2M,METTL4,QTRT2,METTL8,THUMPD2,PUS7L,TGS1,BUD23,TYW5,BCDIN3D
9_Member	Reactome Gene Sets	R-HSA-5696399	Global Genome Nucleotide Excision Repair (GG-NER)	-5.84635	-3.43889	16/84	60,1069,2067,3978,4331,5982,5983,5985,7507,8450,9978,10038,10401,50813,56655,64708	ACTB,CETN2,ERCC1,LIG1,MNAT1,RFC2,RFC3,RFC5,XPA,CUL4B,RBX1,PARP2,PIAS3,COPS7A,POLE4,COPS7B
9_Member	Reactome Gene Sets	R-HSA-6782135	Dual incision in TC-NER	-5.77643	-3.37694	14/66	2067,3150,4331,5431,5432,5440,5982,5983,5985,7507,8450,9978,56655,57461	ERCC1,HMGN1,MNAT1,POLR2B,POLR2C,POLR2K,RFC2,RFC3,RFC5,XPA,CUL4B,RBX1,POLE4,ISY1
7_Member	GO Biological Processes	GO:0006261	DNA-dependent DNA replication	-5.64004	-3.27396	22/152	990,2237,3978,4174,4361,4796,5001,5557,5558,5982,5983,5985,7486,8318,11284,23594,26271,30968,64863,79736,146956,441161	CDC6,FEN1,LIG1,MCM5,MRE11,TONSL,ORC5,PRIM1,PRIM2,RFC2,RFC3,RFC5,WRN,CDC45,PNKP,ORC6,FBXO5,STOML2,METTL4,TEFM,EME1,OOEP
13_Member	WikiPathways	WP405	Eukaryotic transcription initiation	-5.61798	-3.2606	11/42	2959,2960,2963,4331,5431,5432,5440,6879,55703,64425,171568	GTF2B,GTF2E1,GTF2F2,MNAT1,POLR2B,POLR2C,POLR2K,TAF7,POLR3B,POLR1E,POLR3H
17_Member	GO Biological Processes	GO:0051452	intracellular pH reduction	-5.61798	-3.2606	11/42	1203,2896,5538,7879,8992,10159,51606,54664,84317,147007,252839	CLN5,GRN,PPT1,RAB7A,ATP6V0E1,ATP6AP2,ATP6V1H,TMEM106B,CCDC115,TMEM199,TMEM9
10_Member	Reactome Gene Sets	R-HSA-199977	ER to Golgi Anterograde Transport	-5.54418	-3.20778	22/154	378,830,2801,3998,4253,9276,9554,10175,10282,10466,10802,10959,10960,10972,11070,11258,22820,51143,55860,58485,79090,84790	ARF4,CAPZA2,GOLGA2,LMAN1,MIA2,COPB2,SEC22B,CNIH1,BET1,COG5,SEC24A,TMED2,LMAN2,TMED10,TMEM115,DCTN3,COPG1,DYNC1LI1,ACTR10,TRAPPC1,TRAPPC6A,TUBA1C
1_Member	Reactome Gene Sets	R-HSA-6790901	rRNA modification in the nucleus and cytosol	-5.43138	-3.11889	13/61	1736,4839,9136,11103,23160,27042,51118,55813,56902,84135,84916,114049,134430	DKC1,NOP2,RRP9,KRR1,WDR43,UTP25,UTP11,UTP6,PNO1,UTP15,UTP4,BUD23,WDR36
12_Member	GO Biological Processes	GO:0006400	tRNA modification	-5.43399	-3.11889	16/90	1787,3028,4234,6741,10785,11062,54931,55644,55798,56986,64172,79691,79828,80745,129450,144233	TRDMT1,HSD17B10,METTL1,SSB,WDR4,DUS4L,TRMT10C,OSGEP,METTL2B,DTWD1,OSGEPL1,QTRT2,METTL8,THUMPD2,TYW5,BCDIN3D
9_Member	WikiPathways	WP4753	Nucleotide excision repair	-5.40193	-3.0933	11/44	1069,2067,3978,4331,5982,5983,5985,7507,8450,9978,56655	CETN2,ERCC1,LIG1,MNAT1,RFC2,RFC3,RFC5,XPA,CUL4B,RBX1,POLE4
6_Member	GO Biological Processes	GO:0097352	autophagosome maturation	-5.29879	-3.01986	11/45	801,3920,4943,7251,55254,63894,79142,81631,81671,128077,256471	CALM1,LAMP2,TBC1D25,TSG101,TMEM39A,VIPAS39,PHF23,MAP1LC3B,VMP1,LIX1L,MFSD8
20_Member	GO Biological Processes	GO:0000280	nuclear division	-5.29911	-3.01986	43/443	990,998,1843,2801,4085,4361,7320,7589,8086,8260,8481,8697,9319,10201,10274,11331,23172,23626,25788,25978,26271,27085,27175,51143,51203,55781,56158,56159,56647,57820,79173,79643,80198,84057,130951,146909,146956,283129,285498,388649,400629,440145,441161	CDC6,CDC42,DUSP1,GOLGA2,MAD2L1,MRE11,UBE2B,ZSCAN21,AAAS,NAA10,OFD1,CDC23,TRIP13,NME6,STAG1,PHB2,ABRAXAS2,SPO11,RAD54B,CHMP2B,FBXO5,MTBP,TUBG2,DYNC1LI1,NUSAP1,RIOK2,TEX12,TEX11,BCCIP,CCNB1IP1,BRME1,CHMP6,MUS81,MND1,M1AP,KIF18B,EME1,MAJIN,RNF212,C1orf146,TEX19,MZT1,OOEP
12_Member	GO Biological Processes	GO:0001510	RNA methylation	-5.22447	-2.95967	15/83	1787,3028,4234,4839,8731,10785,54931,55798,64216,64863,79828,80745,96764,114049,144233	TRDMT1,HSD17B10,METTL1,NOP2,RNMT,WDR4,TRMT10C,METTL2B,TFB2M,METTL4,METTL8,THUMPD2,TGS1,BUD23,BCDIN3D
18_Member	Reactome Gene Sets	R-HSA-453279	Mitotic G1 phase and G1/S transition	-5.22774	-2.95967	21/149	990,1019,1163,1876,4174,4331,5001,5515,5518,5557,5558,5684,5686,5706,5716,5718,6241,8318,23594,26271,56655	CDC6,CDK4,CKS1B,E2F6,MCM5,MNAT1,ORC5,PPP2CA,PPP2R1A,PRIM1,PRIM2,PSMA3,PSMA5,PSMC6,PSMD10,PSMD12,RRM2,CDC45,ORC6,FBXO5,POLE4
14_Member	GO Biological Processes	GO:0006302	double-strand break repair	-5.17327	-2.94043	29/251	2067,2237,3014,3146,4174,4361,4796,5536,7486,7913,8318,9319,10038,11284,23514,23626,25788,51659,54969,79173,79728,80198,80311,116028,125150,146956,157570,286257,441161	ERCC1,FEN1,H2AX,HMGB1,MCM5,MRE11,TONSL,PPP5C,WRN,DEK,CDC45,TRIP13,PARP2,PNKP,SPIDR,SPO11,RAD54B,GINS2,HPF1,BRME1,PALB2,MUS81,KLHL15,RMI2,ZSWIM7,EME1,ESCO2,PAXX,OOEP
9_Member	Reactome Gene Sets	R-HSA-6782210	Gap-filling DNA repair synthesis and ligation in TC-NER	-5.10844	-2.91392	13/65	3150,3978,4331,5431,5432,5440,5982,5983,5985,8450,9978,56655,57461	HMGN1,LIG1,MNAT1,POLR2B,POLR2C,POLR2K,RFC2,RFC3,RFC5,CUL4B,RBX1,POLE4,ISY1
9_Member	KEGG Pathway	hsa03420	Nucleotide excision repair	-5.10146	-2.91392	11/47	1069,2067,3978,4331,5982,5983,5985,7507,8450,9978,56655	CETN2,ERCC1,LIG1,MNAT1,RFC2,RFC3,RFC5,XPA,CUL4B,RBX1,POLE4
9_Member	KEGG Pathway	ko03420	Nucleotide excision repair	-5.10146	-2.91392	11/47	1069,2067,3978,4331,5982,5983,5985,7507,8450,9978,56655	CETN2,ERCC1,LIG1,MNAT1,RFC2,RFC3,RFC5,XPA,CUL4B,RBX1,POLE4
13_Member	Reactome Gene Sets	R-HSA-167161	HIV Transcription Initiation	-5.10146	-2.91392	11/47	2959,2960,2963,4331,5431,5432,5440,6879,6882,51616,54457	GTF2B,GTF2E1,GTF2F2,MNAT1,POLR2B,POLR2C,POLR2K,TAF7,TAF11,TAF9B,TAF7L
13_Member	Reactome Gene Sets	R-HSA-167162	RNA Polymerase II HIV Promoter Escape	-5.10146	-2.91392	11/47	2959,2960,2963,4331,5431,5432,5440,6879,6882,51616,54457	GTF2B,GTF2E1,GTF2F2,MNAT1,POLR2B,POLR2C,POLR2K,TAF7,TAF11,TAF9B,TAF7L
13_Member	Reactome Gene Sets	R-HSA-73776	RNA Polymerase II Promoter Escape	-5.10146	-2.91392	11/47	2959,2960,2963,4331,5431,5432,5440,6879,6882,51616,54457	GTF2B,GTF2E1,GTF2F2,MNAT1,POLR2B,POLR2C,POLR2K,TAF7,TAF11,TAF9B,TAF7L
13_Member	Reactome Gene Sets	R-HSA-73779	RNA Polymerase II Transcription Pre-Initiation And Promoter Opening	-5.10146	-2.91392	11/47	2959,2960,2963,4331,5431,5432,5440,6879,6882,51616,54457	GTF2B,GTF2E1,GTF2F2,MNAT1,POLR2B,POLR2C,POLR2K,TAF7,TAF11,TAF9B,TAF7L
13_Member	Reactome Gene Sets	R-HSA-75953	RNA Polymerase II Transcription Initiation	-5.10146	-2.91392	11/47	2959,2960,2963,4331,5431,5432,5440,6879,6882,51616,54457	GTF2B,GTF2E1,GTF2F2,MNAT1,POLR2B,POLR2C,POLR2K,TAF7,TAF11,TAF9B,TAF7L
13_Member	Reactome Gene Sets	R-HSA-76042	RNA Polymerase II Transcription Initiation And Promoter Clearance	-5.10146	-2.91392	11/47	2959,2960,2963,4331,5431,5432,5440,6879,6882,51616,54457	GTF2B,GTF2E1,GTF2F2,MNAT1,POLR2B,POLR2C,POLR2K,TAF7,TAF11,TAF9B,TAF7L
18_Member	WikiPathways	WP466	DNA replication	-4.75996	-2.65593	10/42	990,4174,5001,5557,5558,5982,5983,5985,8318,23594	CDC6,MCM5,ORC5,PRIM1,PRIM2,RFC2,RFC3,RFC5,CDC45,ORC6
18_Member	Reactome Gene Sets	R-HSA-69620	Cell Cycle Checkpoints	-4.68132	-2.59473	31/294	990,3014,4085,4174,4361,5001,5515,5518,5684,5686,5706,5716,5718,5982,5983,5985,7321,7486,7529,7533,8318,8697,23594,51143,55166,64946,79023,79902,83695,85236,116028	CDC6,H2AX,MAD2L1,MCM5,MRE11,ORC5,PPP2CA,PPP2R1A,PSMA3,PSMA5,PSMC6,PSMD10,PSMD12,RFC2,RFC3,RFC5,UBE2D1,WRN,YWHAB,YWHAH,CDC45,CDC23,ORC6,DYNC1LI1,CENPQ,CENPH,NUP37,NUP85,RHNO1,H2BC12,RMI2
20_Member	GO Biological Processes	GO:0033044	regulation of chromosome organization	-4.68366	-2.59473	30/280	990,1736,1843,2067,2237,3178,4085,4204,4216,4331,4361,6598,6871,8260,8550,8697,9319,10694,11284,23133,26271,26272,26277,26354,51143,55011,55781,65057,116028,201161	CDC6,DKC1,DUSP1,ERCC1,FEN1,HNRNPA1,MAD2L1,MECP2,MAP3K4,MNAT1,MRE11,SMARCB1,TADA2A,NAA10,MAPKAPK5,CDC23,TRIP13,CCT8,PNKP,PHF8,FBXO5,FBXO4,TINF2,GNL3,DYNC1LI1,PIH1D1,RIOK2,ACD,RMI2,CENPV
9_Member	Reactome Gene Sets	R-HSA-6781823	Formation of TC-NER Pre-Incision Complex	-4.49128	-2.45795	11/54	3150,4331,5431,5432,5440,7507,8450,9978,50813,57461,64708	HMGN1,MNAT1,POLR2B,POLR2C,POLR2K,XPA,CUL4B,RBX1,COPS7A,ISY1,COPS7B
7_Member	GO Biological Processes	GO:0006275	regulation of DNA replication	-4.45119	-2.42393	16/107	466,990,998,5001,5515,5518,5879,5982,5983,5985,26271,30968,64061,64863,79596,157570	ATF1,CDC6,CDC42,ORC5,PPP2CA,PPP2R1A,RAC1,RFC2,RFC3,RFC5,FBXO5,STOML2,TSPYL2,METTL4,OBI1,ESCO2
18_Member	Reactome Gene Sets	R-HSA-69481	G2/M Checkpoints	-4.42175	-2.40639	21/168	990,3014,4174,4361,5001,5684,5686,5706,5716,5718,5982,5983,5985,7486,7529,7533,8318,23594,83695,85236,116028	CDC6,H2AX,MCM5,MRE11,ORC5,PSMA3,PSMA5,PSMC6,PSMD10,PSMD12,RFC2,RFC3,RFC5,WRN,YWHAB,YWHAH,CDC45,ORC6,RHNO1,H2BC12,RMI2
6_Member	GO Biological Processes	GO:0010506	regulation of autophagy	-4.35611	-2.35535	32/320	291,533,1649,2773,2801,3091,3146,4102,4105,4943,6009,7345,8767,8992,9550,9554,10013,10135,10325,11331,22926,29919,51606,55054,55254,55763,57103,58533,79142,221937,256471,493856	SLC25A4,ATP6V0B,DDIT3,GNAI3,GOLGA2,HIF1A,HMGB1,MAGEA3,MAGEA6,TBC1D25,RHEB,UCHL1,RIPK2,ATP6V0E1,ATP6V1G1,SEC22B,HDAC6,NAMPT,RRAGB,PHB2,ATF6,RMC1,ATP6V1H,ATG16L1,TMEM39A,EXOC1,TIGAR,SNX6,PHF23,FOXK1,MFSD8,CISD2
13_Member	Reactome Gene Sets	R-HSA-168273	Influenza Viral RNA Transcription and Replication	-4.24598	-2.27521	18/135	2963,5431,5432,5440,5611,6134,6141,6167,6173,6191,6192,6227,8086,23521,51065,53371,79023,79902	GTF2F2,POLR2B,POLR2C,POLR2K,DNAJC3,RPL10,RPL18,RPL37,RPL36A,RPS4X,RPS4Y1,RPS21,AAAS,RPL13A,RPS27L,NUP54,NUP37,NUP85
6_Member	GO Biological Processes	GO:0022411	cellular component disassembly	-4.15309	-2.21133	40/448	291,801,830,1073,1515,2801,3091,3920,4131,4943,6598,7251,7443,9131,9474,10013,10904,11034,11331,11345,23075,25978,29766,51474,51569,55254,56270,57103,63894,79142,79594,79752,81631,81671,128077,139341,146909,253725,256471,493856	SLC25A4,CALM1,CAPZA2,CFL2,CTSV,GOLGA2,HIF1A,LAMP2,MAP1B,TBC1D25,SMARCB1,TSG101,VRK1,AIFM1,ATG5,HDAC6,BLCAP,DSTN,PHB2,GABARAPL2,SWAP70,CHMP2B,TMOD3,LIMA1,UFM1,TMEM39A,WDR45B,TIGAR,VIPAS39,PHF23,MUL1,ZFAND1,MAP1LC3B,VMP1,LIX1L,FUNDC1,KIF18B,WASHC2C,MFSD8,CISD2
17_Member	GO Biological Processes	GO:0030641	regulation of cellular pH	-4.04908	-2.13916	13/81	537,1203,2896,5538,7879,8992,10159,11261,51606,54664,84317,147007,252839	ATP6AP1,CLN5,GRN,PPT1,RAB7A,ATP6V0E1,ATP6AP2,CHP1,ATP6V1H,TMEM106B,CCDC115,TMEM199,TMEM9
9_Member	Reactome Gene Sets	R-HSA-5696400	Dual Incision in GG-NER	-4.04196	-2.13661	9/41	2067,5982,5983,5985,7507,8450,9978,10038,56655	ERCC1,RFC2,RFC3,RFC5,XPA,CUL4B,RBX1,PARP2,POLE4
12_Member	GO Biological Processes	GO:0030488	tRNA methylation	-4.04196	-2.13661	9/41	1787,3028,4234,10785,54931,55798,79828,80745,144233	TRDMT1,HSD17B10,METTL1,WDR4,TRMT10C,METTL2B,METTL8,THUMPD2,BCDIN3D
6_Member	GO Biological Processes	GO:0016241	regulation of macroautophagy	-3.99722	-2.09922	18/141	291,533,2773,3091,4943,6009,7345,8767,8992,9550,9554,10013,51606,55254,55763,57103,58533,79142	SLC25A4,ATP6V0B,GNAI3,HIF1A,TBC1D25,RHEB,UCHL1,RIPK2,ATP6V0E1,ATP6V1G1,SEC22B,HDAC6,ATP6V1H,TMEM39A,EXOC1,TIGAR,SNX6,PHF23
16_Member	Reactome Gene Sets	R-HSA-5694530	Cargo concentration in the ER	-3.97573	-2.08824	8/33	3998,4253,9554,10175,10802,10959,10960,10972	LMAN1,MIA2,SEC22B,CNIH1,SEC24A,TMED2,LMAN2,TMED10
18_Member	Reactome Gene Sets	R-HSA-68962	Activation of the pre-replicative complex	-3.97573	-2.08824	8/33	990,4174,5001,5557,5558,8318,23594,56655	CDC6,MCM5,ORC5,PRIM1,PRIM2,CDC45,ORC6,POLE4
13_Member	Reactome Gene Sets	R-HSA-168255	Influenza Infection	-3.90844	-2.04089	19/156	1211,2963,5431,5432,5440,5611,6134,6141,6167,6173,6191,6192,6227,8086,23521,51065,53371,79023,79902	CLTA,GTF2F2,POLR2B,POLR2C,POLR2K,DNAJC3,RPL10,RPL18,RPL37,RPL36A,RPS4X,RPS4Y1,RPS21,AAAS,RPL13A,RPS27L,NUP54,NUP37,NUP85
13_Member	Reactome Gene Sets	R-HSA-167172	Transcription of the HIV genome	-3.88472	-2.02495	12/73	2959,2960,2963,4331,5431,5432,5440,6879,6882,8731,51616,54457	GTF2B,GTF2E1,GTF2F2,MNAT1,POLR2B,POLR2C,POLR2K,TAF7,TAF11,RNMT,TAF9B,TAF7L
18_Member	Reactome Gene Sets	R-HSA-69002	DNA Replication Pre-Initiation	-3.82973	-1.98916	13/85	990,4174,5001,5557,5558,5684,5686,5706,5716,5718,8318,23594,56655	CDC6,MCM5,ORC5,PRIM1,PRIM2,PSMA3,PSMA5,PSMC6,PSMD10,PSMD12,CDC45,ORC6,POLE4
13_Member	Reactome Gene Sets	R-HSA-6807505	RNA polymerase II transcribes snRNA genes	-3.82646	-1.98849	12/74	2959,2960,2963,5431,5432,5440,6618,6882,51808,57117,79664,81556	GTF2B,GTF2E1,GTF2F2,POLR2B,POLR2C,POLR2K,SNAPC2,TAF11,PHAX,INTS12,ICE2,INTS14
3_Member	Reactome Gene Sets	R-HSA-68886	M Phase	-3.81359	-1.97951	37/418	1069,2801,3014,4085,5515,5518,5684,5686,5706,5716,5718,7321,7443,8086,8481,8697,8815,10274,11258,23133,25978,26271,27175,51143,53371,55166,64946,79023,79441,79643,79902,84790,84930,85236,203068,255919,440145	CETN2,GOLGA2,H2AX,MAD2L1,PPP2CA,PPP2R1A,PSMA3,PSMA5,PSMC6,PSMD10,PSMD12,UBE2D1,VRK1,AAAS,OFD1,CDC23,BANF1,STAG1,DCTN3,PHF8,CHMP2B,FBXO5,TUBG2,DYNC1LI1,NUP54,CENPQ,CENPH,NUP37,HAUS3,CHMP6,NUP85,TUBA1C,MASTL,H2BC12,TUBB,CNEP1R1,MZT1
17_Member	GO Biological Processes	GO:0051453	regulation of intracellular pH	-3.7693	-1.94289	12/75	1203,2896,5538,7879,8992,10159,11261,51606,54664,84317,147007,252839	CLN5,GRN,PPT1,RAB7A,ATP6V0E1,ATP6AP2,CHP1,ATP6V1H,TMEM106B,CCDC115,TMEM199,TMEM9
6_Member	GO Biological Processes	GO:0032984	protein-containing complex disassembly	-3.69901	-1.88507	24/230	801,830,1073,3920,4131,4943,6598,7251,10013,11034,23075,25978,29766,51474,55254,63894,79142,79752,81631,81671,128077,146909,253725,256471	CALM1,CAPZA2,CFL2,LAMP2,MAP1B,TBC1D25,SMARCB1,TSG101,HDAC6,DSTN,SWAP70,CHMP2B,TMOD3,LIMA1,TMEM39A,VIPAS39,PHF23,ZFAND1,MAP1LC3B,VMP1,LIX1L,KIF18B,WASHC2C,MFSD8
11_Member	GO Biological Processes	GO:0051668	localization within membrane	-3.6576	-1.85305	51/651	60,801,1363,1399,1605,2040,3309,3688,5865,5879,6727,6734,6746,6844,7430,7879,8504,8546,9270,9341,9375,9419,10890,10959,11261,23184,23463,23613,26060,26225,29091,29927,51114,51125,51398,53371,54536,54918,55763,56850,64112,64374,65267,81619,90522,123016,128240,130617,137492,140823,253725	ACTB,CALM1,CPE,CRKL,DAG1,STOM,HSPA5,ITGB1,RAB3B,RAC1,SRP14,SRPRA,SSR2,VAMP2,EZR,RAB7A,PEX3,AP3B1,ITGB1BP1,VAMP3,TM9SF2,CRIPT,RAB10,TMED2,CHP1,MESD,ICMT,ZMYND8,APPL1,ARL5A,STXBP6,SEC61A1,ZDHHC9,GOLGA7,WDR83OS,NUP54,EXOC6,CMTM6,EXOC1,GRIPAP1,MOAP1,SIL1,WNK3,TSPAN14,YIF1B,TTC8,NAXE,ZFAND2B,VPS37A,ROMO1,WASHC2C
10_Member	Reactome Gene Sets	R-HSA-6807878	COPI-mediated anterograde transport	-3.61354	-1.81768	14/101	378,830,2801,9276,10282,10466,10959,10972,11070,11258,22820,51143,55860,84790	ARF4,CAPZA2,GOLGA2,COPB2,BET1,COG5,TMED2,TMED10,TMEM115,DCTN3,COPG1,DYNC1LI1,ACTR10,TUBA1C
11_Member	GO Biological Processes	GO:0090150	establishment of protein localization to membrane	-3.60533	-1.81578	26/262	801,2040,3309,6727,6734,6746,6844,7879,8504,8546,9270,9341,10890,11261,23463,29927,51114,51125,51398,56850,64112,64374,90522,130617,137492,140823	CALM1,STOM,HSPA5,SRP14,SRPRA,SSR2,VAMP2,RAB7A,PEX3,AP3B1,ITGB1BP1,VAMP3,RAB10,CHP1,ICMT,SEC61A1,ZDHHC9,GOLGA7,WDR83OS,GRIPAP1,MOAP1,SIL1,YIF1B,ZFAND2B,VPS37A,ROMO1
18_Member	Reactome Gene Sets	R-HSA-176187	Activation of ATR in response to replication stress	-3.60346	-1.81578	8/37	990,4174,5001,5982,5983,5985,8318,23594	CDC6,MCM5,ORC5,RFC2,RFC3,RFC5,CDC45,ORC6
17_Member	GO Biological Processes	GO:0070070	proton-transporting V-type ATPase complex assembly	-3.5505	-1.77312	4/8	84317,147007,203547,252839	CCDC115,TMEM199,VMA21,TMEM9
14_Member	GO Biological Processes	GO:0000725	recombinational repair	-3.54532	-1.77244	17/140	2237,3014,4174,4361,4796,7486,8318,23514,25788,51659,79728,80198,80311,83695,116028,125150,441161	FEN1,H2AX,MCM5,MRE11,TONSL,WRN,CDC45,SPIDR,RAD54B,GINS2,PALB2,MUS81,KLHL15,RHNO1,RMI2,ZSWIM7,OOEP
16_Member	Reactome Gene Sets	R-HSA-204005	COPII-mediated vesicle transport	-3.5454	-1.77244	11/68	2801,3998,9554,10175,10282,10802,10959,10960,10972,58485,79090	GOLGA2,LMAN1,SEC22B,CNIH1,BET1,SEC24A,TMED2,LMAN2,TMED10,TRAPPC1,TRAPPC6A
17_Member	GO Biological Processes	GO:0006885	regulation of pH	-3.52745	-1.75903	13/91	537,1203,2896,5538,7879,8992,10159,11261,51606,54664,84317,147007,252839	ATP6AP1,CLN5,GRN,PPT1,RAB7A,ATP6V0E1,ATP6AP2,CHP1,ATP6V1H,TMEM106B,CCDC115,TMEM199,TMEM9
11_Member	GO Biological Processes	GO:0006612	protein targeting to membrane	-3.4003	-1.67307	16/131	2040,3309,6727,6734,6746,8504,9270,11261,23463,29927,51114,51125,64374,90522,130617,137492	STOM,HSPA5,SRP14,SRPRA,SSR2,PEX3,ITGB1BP1,CHP1,ICMT,SEC61A1,ZDHHC9,GOLGA7,SIL1,YIF1B,ZFAND2B,VPS37A
10_Member	Reactome Gene Sets	R-HSA-6811442	Intra-Golgi and retrograde Golgi-to-ER traffic	-3.29166	-1.58919	21/202	378,400,830,4074,4124,5870,9276,9341,9554,9950,10466,10959,10972,11258,22820,22931,51143,55860,84790,146909,347517	ARF4,ARL1,CAPZA2,M6PR,MAN2A1,RAB6A,COPB2,VAMP3,SEC22B,GOLGA5,COG5,TMED2,TMED10,DCTN3,COPG1,RAB18,DYNC1LI1,ACTR10,TUBA1C,KIF18B,RAB41
13_Member	CORUM	CORUM:103	RNA polymerase II holoenzyme complex	-3.18243	-1.50557	6/24	2959,2960,2963,5431,5432,5440	GTF2B,GTF2E1,GTF2F2,POLR2B,POLR2C,POLR2K
14_Member	GO Biological Processes	GO:0000724	double-strand break repair via homologous recombination	-3.1484	-1.48304	16/138	2237,3014,4174,4361,4796,7486,8318,23514,25788,51659,79728,80198,80311,116028,125150,441161	FEN1,H2AX,MCM5,MRE11,TONSL,WRN,CDC45,SPIDR,RAD54B,GINS2,PALB2,MUS81,KLHL15,RMI2,ZSWIM7,OOEP
9_Member	Reactome Gene Sets	R-HSA-5696395	Formation of Incision Complex in GG-NER	-3.13623	-1.47451	8/43	1069,2067,4331,7507,8450,9978,10038,10401	CETN2,ERCC1,MNAT1,XPA,CUL4B,RBX1,PARP2,PIAS3
13_Member	Reactome Gene Sets	R-HSA-168325	Viral Messenger RNA Synthesis	-3.13623	-1.47451	8/43	2963,5431,5432,5440,8086,53371,79023,79902	GTF2F2,POLR2B,POLR2C,POLR2K,AAAS,NUP54,NUP37,NUP85
3_Member	Reactome Gene Sets	R-HSA-2555396	Mitotic Metaphase and Anaphase	-3.12583	-1.46655	23/237	4085,5515,5518,5684,5686,5706,5716,5718,7321,7443,8697,8815,10274,25978,26271,51143,53371,55166,64946,79023,79643,79902,84790	MAD2L1,PPP2CA,PPP2R1A,PSMA3,PSMA5,PSMC6,PSMD10,PSMD12,UBE2D1,VRK1,CDC23,BANF1,STAG1,CHMP2B,FBXO5,DYNC1LI1,NUP54,CENPQ,CENPH,NUP37,CHMP6,NUP85,TUBA1C
13_Member	CORUM	CORUM:2685	RNA polymerase II (RNAPII)	-3.07589	-1.43599	5/17	2959,2963,5431,5432,5440	GTF2B,GTF2F2,POLR2B,POLR2C,POLR2K
11_Member	GO Biological Processes	GO:0072657	protein localization to membrane	-3.04737	-1.41247	44/574	60,801,1363,1399,1605,2040,3309,3688,5865,6727,6734,6746,6844,7430,7879,8504,8546,9270,9341,9375,9419,10890,10959,11261,23184,23463,23613,26060,26225,29927,51114,51125,51398,53371,56850,64112,64374,65267,81619,90522,123016,130617,137492,140823	ACTB,CALM1,CPE,CRKL,DAG1,STOM,HSPA5,ITGB1,RAB3B,SRP14,SRPRA,SSR2,VAMP2,EZR,RAB7A,PEX3,AP3B1,ITGB1BP1,VAMP3,TM9SF2,CRIPT,RAB10,TMED2,CHP1,MESD,ICMT,ZMYND8,APPL1,ARL5A,SEC61A1,ZDHHC9,GOLGA7,WDR83OS,NUP54,GRIPAP1,MOAP1,SIL1,WNK3,TSPAN14,YIF1B,TTC8,ZFAND2B,VPS37A,ROMO1
12_Member	GO Biological Processes	GO:0032259	methylation	-2.99955	-1.39372	31/365	1787,2145,2593,3006,3028,3276,4204,4234,4839,5870,6018,6598,6634,8731,10196,10400,10785,11185,23378,23463,51603,54931,55011,55798,64216,64863,79828,80745,96764,114049,144233	TRDMT1,EZH1,GAMT,H1-2,HSD17B10,PRMT1,MECP2,METTL1,NOP2,RAB6A,RLF,SMARCB1,SNRPD3,RNMT,PRMT3,PEMT,WDR4,INMT,RRP8,ICMT,METTL13,TRMT10C,PIH1D1,METTL2B,TFB2M,METTL4,METTL8,THUMPD2,TGS1,BUD23,BCDIN3D
13_Member	KEGG Pathway	hsa03022	Basal transcription factors	-2.9998	-1.39372	8/45	2959,2960,2963,4331,6879,6882,51616,54457	GTF2B,GTF2E1,GTF2F2,MNAT1,TAF7,TAF11,TAF9B,TAF7L
13_Member	KEGG Pathway	ko03022	Basal transcription factors	-2.9998	-1.39372	8/45	2959,2960,2963,4331,6879,6882,51616,54457	GTF2B,GTF2E1,GTF2F2,MNAT1,TAF7,TAF11,TAF9B,TAF7L
17_Member	GO Biological Processes	GO:0030004	cellular monovalent inorganic cation homeostasis	-3.00366	-1.39372	13/103	537,1203,2896,5538,7879,8992,10159,11261,51606,54664,84317,147007,252839	ATP6AP1,CLN5,GRN,PPT1,RAB7A,ATP6V0E1,ATP6AP2,CHP1,ATP6V1H,TMEM106B,CCDC115,TMEM199,TMEM9
13_Member	CORUM	CORUM:2825	BRCA1-RNA polymerase II complex	-2.98392	-1.38292	6/26	2959,2960,2963,5431,5432,5440	GTF2B,GTF2E1,GTF2F2,POLR2B,POLR2C,POLR2K
18_Member	Reactome Gene Sets	R-HSA-69052	Switching of origins to a post-replicative state	-2.98345	-1.38292	12/91	990,4174,5001,5684,5686,5706,5716,5718,7321,8697,9978,23594	CDC6,MCM5,ORC5,PSMA3,PSMA5,PSMC6,PSMD10,PSMD12,UBE2D1,CDC23,RBX1,ORC6
20_Member	GO Biological Processes	GO:2001251	negative regulation of chromosome organization	-2.98345	-1.38292	12/91	1843,2067,3178,4085,4331,8260,9319,23133,26271,26277,51143,65057	DUSP1,ERCC1,HNRNPA1,MAD2L1,MNAT1,NAA10,TRIP13,PHF8,FBXO5,TINF2,DYNC1LI1,ACD
13_Member	Reactome Gene Sets	R-HSA-167160	RNA Pol II CTD phosphorylation and interaction with CE during HIV infection	-2.89206	-1.31122	6/27	2963,4331,5431,5432,5440,8731	GTF2F2,MNAT1,POLR2B,POLR2C,POLR2K,RNMT
13_Member	Reactome Gene Sets	R-HSA-77075	RNA Pol II CTD phosphorylation and interaction with CE	-2.89206	-1.31122	6/27	2963,4331,5431,5432,5440,8731	GTF2F2,MNAT1,POLR2B,POLR2C,POLR2K,RNMT
20_Member	GO Biological Processes	GO:0000819	sister chromatid segregation	-2.82278	-1.25556	20/205	990,1843,2237,4085,4361,8260,8697,9319,10274,11331,25978,26271,27175,51143,51203,55781,79643,116028,146909,157570	CDC6,DUSP1,FEN1,MAD2L1,MRE11,NAA10,CDC23,TRIP13,STAG1,PHB2,CHMP2B,FBXO5,TUBG2,DYNC1LI1,NUSAP1,RIOK2,CHMP6,RMI2,KIF18B,ESCO2
18_Member	Reactome Gene Sets	R-HSA-68949	Orc1 removal from chromatin	-2.79393	-1.23636	10/71	990,4174,5001,5684,5686,5706,5716,5718,9978,23594	CDC6,MCM5,ORC5,PSMA3,PSMA5,PSMC6,PSMD10,PSMD12,RBX1,ORC6
3_Member	Reactome Gene Sets	R-HSA-68882	Mitotic Anaphase	-2.7901	-1.23457	22/236	4085,5515,5518,5684,5686,5706,5716,5718,7321,7443,8697,8815,10274,25978,51143,53371,55166,64946,79023,79643,79902,84790	MAD2L1,PPP2CA,PPP2R1A,PSMA3,PSMA5,PSMC6,PSMD10,PSMD12,UBE2D1,VRK1,CDC23,BANF1,STAG1,CHMP2B,DYNC1LI1,NUP54,CENPQ,CENPH,NUP37,CHMP6,NUP85,TUBA1C
9_Member	Reactome Gene Sets	R-HSA-5696394	DNA Damage Recognition in GG-NER	-2.78091	-1.22606	7/38	60,1069,8450,9978,10038,50813,64708	ACTB,CETN2,CUL4B,RBX1,PARP2,COPS7A,COPS7B
20_Member	GO Biological Processes	GO:0051304	chromosome separation	-2.77896	-1.22478	12/96	990,1843,4085,8697,9319,26271,51143,55781,56159,80198,130951,146956	CDC6,DUSP1,MAD2L1,CDC23,TRIP13,FBXO5,DYNC1LI1,RIOK2,TEX11,MUS81,M1AP,EME1
13_Member	Reactome Gene Sets	R-HSA-674695	RNA Polymerase II Pre-transcription Events	-2.7558	-1.20567	11/84	2959,2960,2963,4331,5431,5432,5440,6879,6882,51616,54457	GTF2B,GTF2E1,GTF2F2,MNAT1,POLR2B,POLR2C,POLR2K,TAF7,TAF11,TAF9B,TAF7L
17_Member	GO Biological Processes	GO:0070072	vacuolar proton-transporting V-type ATPase complex assembly	-2.7421	-1.2019	3/6	84317,147007,203547	CCDC115,TMEM199,VMA21
13_Member	Reactome Gene Sets	R-HSA-72086	mRNA Capping	-2.72117	-1.19261	6/29	2963,4331,5431,5432,5440,8731	GTF2F2,MNAT1,POLR2B,POLR2C,POLR2K,RNMT
20_Member	GO Biological Processes	GO:0140014	mitotic nuclear division	-2.59892	-1.10467	25/291	990,998,1843,2801,4085,8086,8260,8481,8697,9319,10201,10274,11331,23172,25978,26271,27085,27175,51143,51203,55781,56647,79643,146909,440145	CDC6,CDC42,DUSP1,GOLGA2,MAD2L1,AAAS,NAA10,OFD1,CDC23,TRIP13,NME6,STAG1,PHB2,ABRAXAS2,CHMP2B,FBXO5,MTBP,TUBG2,DYNC1LI1,NUSAP1,RIOK2,BCCIP,CHMP6,KIF18B,MZT1
13_Member	Reactome Gene Sets	R-HSA-72165	mRNA Splicing - Minor Pathway	-2.58149	-1.09155	8/52	2963,5431,5432,5440,6634,6636,9410,79622	GTF2F2,POLR2B,POLR2C,POLR2K,SNRPD3,SNRPF,SNRNP40,SNRNP25
17_Member	GO Biological Processes	GO:0036295	cellular response to increased oxygen levels	-2.49272	-1.03801	4/14	537,9550,84317,147007	ATP6AP1,ATP6V1G1,CCDC115,TMEM199
10_Member	Reactome Gene Sets	R-HSA-8856688	Golgi-to-ER retrograde transport	-2.4339	-0.994914	14/133	378,830,5870,9276,9554,10959,10972,11258,22820,22931,51143,55860,84790,146909	ARF4,CAPZA2,RAB6A,COPB2,SEC22B,TMED2,TMED10,DCTN3,COPG1,RAB18,DYNC1LI1,ACTR10,TUBA1C,KIF18B
12_Member	GO Biological Processes	GO:0043414	macromolecule methylation	-2.4081	-0.977846	26/317	1787,2145,3006,3028,3276,4204,4234,4839,5870,6018,6598,6634,8731,10196,10785,23463,54931,55011,55798,64216,64863,79828,80745,96764,114049,144233	TRDMT1,EZH1,H1-2,HSD17B10,PRMT1,MECP2,METTL1,NOP2,RAB6A,RLF,SMARCB1,SNRPD3,RNMT,PRMT3,WDR4,ICMT,TRMT10C,PIH1D1,METTL2B,TFB2M,METTL4,METTL8,THUMPD2,TGS1,BUD23,BCDIN3D
18_Member	Reactome Gene Sets	R-HSA-68867	Assembly of the pre-replicative complex	-2.38133	-0.95714	9/68	990,4174,5001,5684,5686,5706,5716,5718,23594	CDC6,MCM5,ORC5,PSMA3,PSMA5,PSMC6,PSMD10,PSMD12,ORC6
17_Member	GO Biological Processes	GO:0070071	proton-transporting two-sector ATPase complex assembly	-2.37418	-0.953484	4/15	84317,147007,203547,252839	CCDC115,TMEM199,VMA21,TMEM9
13_Member	Reactome Gene Sets	R-HSA-203927	MicroRNA (miRNA) biogenesis	-2.35668	-0.940404	5/24	5431,5432,5440,144233,192669	POLR2B,POLR2C,POLR2K,BCDIN3D,AGO3
18_Member	KEGG Pathway	hsa04110	Cell cycle	-2.28388	-0.896224	13/124	990,1019,4085,4174,5001,7529,7533,8318,8697,9978,10274,23594,85417	CDC6,CDK4,MAD2L1,MCM5,ORC5,YWHAB,YWHAH,CDC45,CDC23,RBX1,STAG1,ORC6,CCNB3
18_Member	KEGG Pathway	ko04110	Cell cycle	-2.28388	-0.896224	13/124	990,1019,4085,4174,5001,7529,7533,8318,8697,9978,10274,23594,85417	CDC6,CDK4,MAD2L1,MCM5,ORC5,YWHAB,YWHAH,CDC45,CDC23,RBX1,STAG1,ORC6,CCNB3
18_Member	Reactome Gene Sets	R-HSA-68827	CDT1 association with the CDC6:ORC:origin complex	-2.2362	-0.866018	8/59	990,5001,5684,5686,5706,5716,5718,23594	CDC6,ORC5,PSMA3,PSMA5,PSMC6,PSMD10,PSMD12,ORC6
20_Member	GO Biological Processes	GO:0033045	regulation of sister chromatid segregation	-2.21556	-0.85167	9/72	990,1843,4085,8697,9319,26271,51143,55781,116028	CDC6,DUSP1,MAD2L1,CDC23,TRIP13,FBXO5,DYNC1LI1,RIOK2,RMI2
13_Member	Reactome Gene Sets	R-HSA-6803529	FGFR2 alternative splicing	-2.20043	-0.839599	5/26	2963,3178,5431,5432,5440	GTF2F2,HNRNPA1,POLR2B,POLR2C,POLR2K
20_Member	GO Biological Processes	GO:0030071	regulation of mitotic metaphase/anaphase transition	-2.19172	-0.832886	8/60	990,1843,4085,8697,9319,26271,51143,55781	CDC6,DUSP1,MAD2L1,CDC23,TRIP13,FBXO5,DYNC1LI1,RIOK2
20_Member	GO Biological Processes	GO:0045839	negative regulation of mitotic nuclear division	-2.18984	-0.832886	7/48	1843,4085,9319,10201,26271,27085,51143	DUSP1,MAD2L1,TRIP13,NME6,FBXO5,MTBP,DYNC1LI1
16_Member	GO Biological Processes	GO:0007030	Golgi organization	-2.15015	-0.809219	15/158	400,998,2801,3998,7443,9554,9659,9950,10282,10959,10960,10972,81671,84272,165324	ARL1,CDC42,GOLGA2,LMAN1,VRK1,SEC22B,PDE4DIP,GOLGA5,BET1,TMED2,LMAN2,TMED10,VMP1,YIPF4,UBXN2A
20_Member	GO Biological Processes	GO:0007091	metaphase/anaphase transition of mitotic cell cycle	-2.10596	-0.780077	8/62	990,1843,4085,8697,9319,26271,51143,55781	CDC6,DUSP1,MAD2L1,CDC23,TRIP13,FBXO5,DYNC1LI1,RIOK2
3_Member	Reactome Gene Sets	R-HSA-2467813	Separation of Sister Chromatids	-2.08892	-0.766627	17/191	4085,5515,5518,5684,5686,5706,5716,5718,7321,8697,10274,51143,55166,64946,79023,79902,84790	MAD2L1,PPP2CA,PPP2R1A,PSMA3,PSMA5,PSMC6,PSMD10,PSMD12,UBE2D1,CDC23,STAG1,DYNC1LI1,CENPQ,CENPH,NUP37,NUP85,TUBA1C
20_Member	GO Biological Processes	GO:1902099	regulation of metaphase/anaphase transition of cell cycle	-2.0646	-0.750707	8/63	990,1843,4085,8697,9319,26271,51143,55781	CDC6,DUSP1,MAD2L1,CDC23,TRIP13,FBXO5,DYNC1LI1,RIOK2
10_Member	Reactome Gene Sets	R-HSA-6811436	COPI-independent Golgi-to-ER retrograde traffic	-2.04545	-0.738734	7/51	830,5870,11258,22931,51143,55860,84790	CAPZA2,RAB6A,DCTN3,RAB18,DYNC1LI1,ACTR10,TUBA1C
18_Member	WikiPathways	WP45	G1 to S cell cycle control	-2.02422	-0.728093	8/64	1019,4174,4331,5001,5557,5558,8318,23594	CDK4,MCM5,MNAT1,ORC5,PRIM1,PRIM2,CDC45,ORC6

## Sheet: Module2_GO
GroupID	Category	Term	Description	LogP	Log(q-value)	InTerm_InList	Genes	Symbols
1_Summary	GO Biological Processes	GO:0044782	cilium organization	-30.5787	-26.2293	72/356	582,1769,2302,2622,5108,5991,5992,6674,6790,8729,9371,9742,9786,9857,10309,10733,22832,22897,22994,23300,23322,23386,25886,25981,26005,26146,26160,27148,27241,51057,54768,54777,55036,55112,55172,55262,55582,55764,55779,56171,57560,57562,79582,79583,79846,79925,80173,80184,80217,80321,84140,84902,85452,89765,92104,93233,118491,144132,144535,145483,146057,146754,150737,154865,161582,197335,199223,2…	BBS1,DNAH8,FOXJ1,GAS8,PCM1,RFX3,RFX4,SPAG1,AURKA,GBF1,KIF3B,IFT140,KIAA0586,CEP350,CCNO,PLK4,CEP162,CEP164,CEP131,ATMIN,RPGRIP1L,NUDCD3,POC1A,DNAH1,C2CD3,TRAF3IP1,IFT172,STK36,BBS9,WDPCP,HYDIN,CFAP46,CCDC40,DYNC2I1,DNAAF2,TRAPPC14,KIF27,IFT122,CFAP44,DNAH7,IFT80,CEP126,SPAG16,TMEM231,CFAP69,SPEF2,IFT74,CEP290,CFAP43,CEP70,FAM161A,CEP89,CFAP74,RSPH1,TTC30A,ODAD1,CFAP70,DNHD1,CFAP54,FAM161B,TTBK2,D…
1_Member	GO Biological Processes	GO:0044782	cilium organization	-30.5787	-26.2293	72/356	582,1769,2302,2622,5108,5991,5992,6674,6790,8729,9371,9742,9786,9857,10309,10733,22832,22897,22994,23300,23322,23386,25886,25981,26005,26146,26160,27148,27241,51057,54768,54777,55036,55112,55172,55262,55582,55764,55779,56171,57560,57562,79582,79583,79846,79925,80173,80184,80217,80321,84140,84902,85452,89765,92104,93233,118491,144132,144535,145483,146057,146754,150737,154865,161582,197335,199223,2…	BBS1,DNAH8,FOXJ1,GAS8,PCM1,RFX3,RFX4,SPAG1,AURKA,GBF1,KIF3B,IFT140,KIAA0586,CEP350,CCNO,PLK4,CEP162,CEP164,CEP131,ATMIN,RPGRIP1L,NUDCD3,POC1A,DNAH1,C2CD3,TRAF3IP1,IFT172,STK36,BBS9,WDPCP,HYDIN,CFAP46,CCDC40,DYNC2I1,DNAAF2,TRAPPC14,KIF27,IFT122,CFAP44,DNAH7,IFT80,CEP126,SPAG16,TMEM231,CFAP69,SPEF2,IFT74,CEP290,CFAP43,CEP70,FAM161A,CEP89,CFAP74,RSPH1,TTC30A,ODAD1,CFAP70,DNHD1,CFAP54,FAM161B,TTBK2,D…
1_Member	GO Biological Processes	GO:0060271	cilium assembly	-30.0112	-25.9627	68/323	582,1769,2302,2622,5108,5991,5992,6674,8729,9371,9742,9786,9857,10309,10733,22832,22897,22994,23300,23322,23386,25886,25981,26005,26146,26160,27148,27241,51057,54768,54777,55036,55112,55172,55262,55582,55764,55779,56171,57560,57562,79582,79583,79846,79925,80173,80184,80217,80321,84140,84902,85452,89765,93233,118491,144132,144535,146057,146754,150737,154865,161582,197335,200162,285331,317662,34724…	BBS1,DNAH8,FOXJ1,GAS8,PCM1,RFX3,RFX4,SPAG1,GBF1,KIF3B,IFT140,KIAA0586,CEP350,CCNO,PLK4,CEP162,CEP164,CEP131,ATMIN,RPGRIP1L,NUDCD3,POC1A,DNAH1,C2CD3,TRAF3IP1,IFT172,STK36,BBS9,WDPCP,HYDIN,CFAP46,CCDC40,DYNC2I1,DNAAF2,TRAPPC14,KIF27,IFT122,CFAP44,DNAH7,IFT80,CEP126,SPAG16,TMEM231,CFAP69,SPEF2,IFT74,CEP290,CFAP43,CEP70,FAM161A,CEP89,CFAP74,RSPH1,ODAD1,CFAP70,DNHD1,CFAP54,TTBK2,DNAH2,TTC30B,IQUB,DNAA…
1_Member	GO Biological Processes	GO:0000226	microtubule cytoskeleton organization	-28.7726	-24.9002	87/547	582,991,1769,1783,2302,2622,3796,3837,4135,4139,4751,5048,5108,6249,6674,6790,6795,7272,7278,7465,8658,8851,9053,9371,9654,9700,9857,10048,10207,10381,10460,10615,10733,22994,22995,23093,23387,23636,25897,25981,26005,26160,27148,27229,29127,29901,51361,54768,54777,54828,55036,55172,55700,55704,55755,55779,55857,56171,57519,57562,57606,79582,79745,79846,79925,80217,80254,80817,84056,85452,85459,89…	BBS1,CDC20,DNAH8,DYNC1LI2,FOXJ1,GAS8,KIF2A,KPNB1,MAP6,MARK1,NEK2,PAFAH1B1,PCM1,CLIP1,SPAG1,AURKA,AURKC,TTK,TUBA3C,WEE1,TNKS,CDK5R1,MAP7,KIF3B,TTLL4,ESPL1,CEP350,RANBP9,PATJ,TUBB3,TACC3,SPAG5,PLK4,CEP131,CEP152,TTLL5,SIK3,NUP62,RNF19A,DNAH1,C2CD3,IFT172,STK36,TUBGCP4,RACGAP1,SAC3D1,HOOK1,HYDIN,CFAP46,BCAS3,CCDC40,DNAAF2,MAP7D1,CCDC88A,CDK5RAP2,CFAP44,KIZ,DNAH7,STARD9,CEP126,SLAIN2,SPAG16,CLIP4,CFA…
1_Member	GO Biological Processes	GO:0120031	plasma membrane bounded cell projection assembly	-25.2855	-21.5381	71/418	582,1769,2302,2622,5108,5991,5992,6674,7046,8729,9371,9742,9786,9857,10309,10733,22832,22897,22994,23300,23322,23386,25886,25981,26005,26146,26160,27148,27241,51057,51763,54768,54777,55036,55112,55172,55262,55582,55704,55764,55779,56171,57560,57562,79582,79583,79846,79925,80173,80184,80217,80321,84140,84902,85452,89765,93233,118491,144132,144535,146057,146754,150737,154865,161582,197335,200162,28…	BBS1,DNAH8,FOXJ1,GAS8,PCM1,RFX3,RFX4,SPAG1,TGFBR1,GBF1,KIF3B,IFT140,KIAA0586,CEP350,CCNO,PLK4,CEP162,CEP164,CEP131,ATMIN,RPGRIP1L,NUDCD3,POC1A,DNAH1,C2CD3,TRAF3IP1,IFT172,STK36,BBS9,WDPCP,INPP5K,HYDIN,CFAP46,CCDC40,DYNC2I1,DNAAF2,TRAPPC14,KIF27,CCDC88A,IFT122,CFAP44,DNAH7,IFT80,CEP126,SPAG16,TMEM231,CFAP69,SPEF2,IFT74,CEP290,CFAP43,CEP70,FAM161A,CEP89,CFAP74,RSPH1,ODAD1,CFAP70,DNHD1,CFAP54,TTBK2,…
1_Member	GO Biological Processes	GO:0030031	cell projection assembly	-24.5862	-20.9357	71/429	582,1769,2302,2622,5108,5991,5992,6674,7046,8729,9371,9742,9786,9857,10309,10733,22832,22897,22994,23300,23322,23386,25886,25981,26005,26146,26160,27148,27241,51057,51763,54768,54777,55036,55112,55172,55262,55582,55704,55764,55779,56171,57560,57562,79582,79583,79846,79925,80173,80184,80217,80321,84140,84902,85452,89765,93233,118491,144132,144535,146057,146754,150737,154865,161582,197335,200162,28…	BBS1,DNAH8,FOXJ1,GAS8,PCM1,RFX3,RFX4,SPAG1,TGFBR1,GBF1,KIF3B,IFT140,KIAA0586,CEP350,CCNO,PLK4,CEP162,CEP164,CEP131,ATMIN,RPGRIP1L,NUDCD3,POC1A,DNAH1,C2CD3,TRAF3IP1,IFT172,STK36,BBS9,WDPCP,INPP5K,HYDIN,CFAP46,CCDC40,DYNC2I1,DNAAF2,TRAPPC14,KIF27,CCDC88A,IFT122,CFAP44,DNAH7,IFT80,CEP126,SPAG16,TMEM231,CFAP69,SPEF2,IFT74,CEP290,CFAP43,CEP70,FAM161A,CEP89,CFAP74,RSPH1,ODAD1,CFAP70,DNHD1,CFAP54,TTBK2,…
1_Member	GO Biological Processes	GO:0007018	microtubule-based movement	-20.2504	-16.746	61/384	493,1769,1783,2622,3796,3837,5048,5108,5991,7110,8120,8936,9371,9531,9742,22994,23046,23162,23230,23247,25981,26146,26160,27148,51057,54585,54768,54777,55036,55112,55172,55582,55764,55779,56171,57519,57560,79582,79846,79925,80173,80217,89953,92104,93233,117155,118491,144132,144406,144535,146754,150737,161582,196385,199223,200162,201625,220136,221458,347240,401024	ATP2B4,DNAH8,DYNC1LI2,GAS8,KIF2A,KPNB1,PAFAH1B1,PCM1,RFX3,TMF1,AP3B2,WASF1,KIF3B,BAG3,IFT140,CEP131,KIF21B,MAPK8IP3,VPS13A,KATNIP,DNAH1,TRAF3IP1,IFT172,STK36,WDPCP,LZTFL1,HYDIN,CFAP46,CCDC40,DYNC2I1,DNAAF2,KIF27,IFT122,CFAP44,DNAH7,STARD9,IFT80,SPAG16,CFAP69,SPEF2,IFT74,CFAP43,KLC4,TTC30A,ODAD1,CATSPER2,CFAP70,DNHD1,CFAP251,CFAP54,DNAH2,TTC30B,DNAAF4,DNAH10,TTC21A,SPAG17,DNAH12,CFAP53,KIF6,KIF24,…
1_Member	GO Biological Processes	GO:0003341	cilium movement	-13.2269	-10.2585	32/167	493,2622,5991,7110,22994,23230,23247,25981,27148,54585,54768,54777,55036,55172,55582,55779,56171,79582,79846,79925,80217,93233,117155,118491,144132,144406,144535,161582,199223,200162,220136,401024	ATP2B4,GAS8,RFX3,TMF1,CEP131,VPS13A,KATNIP,DNAH1,STK36,LZTFL1,HYDIN,CFAP46,CCDC40,DNAAF2,KIF27,CFAP44,DNAH7,SPAG16,CFAP69,SPEF2,CFAP43,ODAD1,CATSPER2,CFAP70,DNHD1,CFAP251,CFAP54,DNAAF4,TTC21A,SPAG17,CFAP53,FSIP2
1_Member	GO Biological Processes	GO:0035082	axoneme assembly	-12.9558	-10.0535	24/94	1769,2302,2622,6674,22994,25981,27148,54768,54777,55036,55172,55779,56171,79582,79846,79925,80217,85452,89765,93233,146754,161582,200162,401024	DNAH8,FOXJ1,GAS8,SPAG1,CEP131,DNAH1,STK36,HYDIN,CFAP46,CCDC40,DNAAF2,CFAP44,DNAH7,SPAG16,CFAP69,SPEF2,CFAP43,CFAP74,RSPH1,ODAD1,DNAH2,DNAAF4,SPAG17,FSIP2
1_Member	GO Biological Processes	GO:0001578	microtubule bundle formation	-12.7557	-9.86864	27/123	1769,2302,2622,6249,6674,22994,25981,27148,54768,54777,55036,55172,55755,55779,56171,79582,79846,79925,80217,85452,89765,93233,146754,161582,200162,285331,401024	DNAH8,FOXJ1,GAS8,CLIP1,SPAG1,CEP131,DNAH1,STK36,HYDIN,CFAP46,CCDC40,DNAAF2,CDK5RAP2,CFAP44,DNAH7,SPAG16,CFAP69,SPEF2,CFAP43,CFAP74,RSPH1,ODAD1,DNAH2,DNAAF4,SPAG17,CCDC66,FSIP2
1_Member	GO Biological Processes	GO:0006858	extracellular transport	-11.4646	-8.69493	16/44	2622,5991,11060,23247,25981,27148,55036,55172,55582,79582,79925,80217,92714,144535,200162,220136	GAS8,RFX3,WWP2,KATNIP,DNAH1,STK36,CCDC40,DNAAF2,KIF27,SPAG16,SPEF2,CFAP43,ARRDC1,CFAP54,SPAG17,CFAP53
1_Member	GO Biological Processes	GO:0099111	microtubule-based transport	-11.4096	-8.65117	33/205	2622,5048,5108,5991,8120,8936,9371,9531,9742,22994,23162,23247,25981,26146,26160,27148,51057,55036,55112,55172,55582,55764,57560,79582,79925,80173,80217,92104,144535,150737,199223,200162,220136	GAS8,PAFAH1B1,PCM1,RFX3,AP3B2,WASF1,KIF3B,BAG3,IFT140,CEP131,MAPK8IP3,KATNIP,DNAH1,TRAF3IP1,IFT172,STK36,WDPCP,CCDC40,DYNC2I1,DNAAF2,KIF27,IFT122,IFT80,SPAG16,SPEF2,IFT74,CFAP43,TTC30A,CFAP54,TTC30B,TTC21A,SPAG17,CFAP53
1_Member	GO Biological Processes	GO:0001539	cilium or flagellum-dependent cell motility	-10.3688	-7.68207	25/132	493,1769,2622,5991,7110,22994,23230,25981,54585,54777,55036,55172,55779,56171,79582,79846,79925,80217,117155,144132,144406,144535,146754,199223,401024	ATP2B4,DNAH8,GAS8,RFX3,TMF1,CEP131,VPS13A,DNAH1,LZTFL1,CFAP46,CCDC40,DNAAF2,CFAP44,DNAH7,SPAG16,CFAP69,SPEF2,CFAP43,CATSPER2,DNHD1,CFAP251,CFAP54,DNAH2,TTC21A,FSIP2
1_Member	GO Biological Processes	GO:0060285	cilium-dependent cell motility	-10.3688	-7.68207	25/132	493,1769,2622,5991,7110,22994,23230,25981,54585,54777,55036,55172,55779,56171,79582,79846,79925,80217,117155,144132,144406,144535,146754,199223,401024	ATP2B4,DNAH8,GAS8,RFX3,TMF1,CEP131,VPS13A,DNAH1,LZTFL1,CFAP46,CCDC40,DNAAF2,CFAP44,DNAH7,SPAG16,CFAP69,SPEF2,CFAP43,CATSPER2,DNHD1,CFAP251,CFAP54,DNAH2,TTC21A,FSIP2
1_Member	GO Biological Processes	GO:0003351	epithelial cilium movement involved in extracellular fluid movement	-9.6834	-7.07429	14/41	2622,5991,23247,25981,27148,55036,55172,55582,79582,79925,80217,144535,200162,220136	GAS8,RFX3,KATNIP,DNAH1,STK36,CCDC40,DNAAF2,KIF27,SPAG16,SPEF2,CFAP43,CFAP54,SPAG17,CFAP53
1_Member	GO Biological Processes	GO:0060294	cilium movement involved in cell motility	-7.31909	-4.89389	20/122	493,2622,7110,22994,23230,25981,54585,54777,55036,55779,79582,79846,79925,80217,117155,144132,144406,144535,199223,401024	ATP2B4,GAS8,TMF1,CEP131,VPS13A,DNAH1,LZTFL1,CFAP46,CCDC40,CFAP44,SPAG16,CFAP69,SPEF2,CFAP43,CATSPER2,DNHD1,CFAP251,CFAP54,TTC21A,FSIP2
1_Member	GO Biological Processes	GO:0030317	flagellated sperm motility	-7.1044	-4.70431	19/114	493,2622,7110,22994,23230,25981,54585,55036,55779,79582,79846,79925,80217,117155,144132,144406,144535,199223,401024	ATP2B4,GAS8,TMF1,CEP131,VPS13A,DNAH1,LZTFL1,CCDC40,CFAP44,SPAG16,CFAP69,SPEF2,CFAP43,CATSPER2,DNHD1,CFAP251,CFAP54,TTC21A,FSIP2
1_Member	GO Biological Processes	GO:0097722	sperm motility	-7.1044	-4.70431	19/114	493,2622,7110,22994,23230,25981,54585,55036,55779,79582,79846,79925,80217,117155,144132,144406,144535,199223,401024	ATP2B4,GAS8,TMF1,CEP131,VPS13A,DNAH1,LZTFL1,CCDC40,CFAP44,SPAG16,CFAP69,SPEF2,CFAP43,CATSPER2,DNHD1,CFAP251,CFAP54,TTC21A,FSIP2
1_Member	GO Biological Processes	GO:0044458	motile cilium assembly	-6.91156	-4.56641	14/64	2302,22994,23300,25981,55036,55779,79582,79846,79925,80217,144132,144535,200162,401024	FOXJ1,CEP131,ATMIN,DNAH1,CCDC40,CFAP44,SPAG16,CFAP69,SPEF2,CFAP43,DNHD1,CFAP54,SPAG17,FSIP2
1_Member	GO Biological Processes	GO:0120316	sperm flagellum assembly	-5.89473	-3.69755	10/38	22994,25981,55779,79582,79846,79925,80217,144132,144535,401024	CEP131,DNAH1,CFAP44,SPAG16,CFAP69,SPEF2,CFAP43,DNHD1,CFAP54,FSIP2
1_Member	GO Biological Processes	GO:0007288	sperm axoneme assembly	-5.11673	-3.02494	8/28	22994,25981,55779,79582,79846,79925,80217,401024	CEP131,DNAH1,CFAP44,SPAG16,CFAP69,SPEF2,CFAP43,FSIP2
2_Summary	GO Biological Processes	GO:0032446	protein modification by small protein conjugation	-20.6123	-17.041	90/756	267,868,991,997,1911,4591,5905,6049,7174,7328,7844,7874,8078,8451,8452,8454,8658,8805,8816,9040,9063,9320,9520,9759,9810,9817,9830,9862,9921,10155,10238,11060,23008,23038,23608,25820,25853,25893,25897,27252,29843,29882,51322,51343,51366,51465,51592,51665,51667,53339,54461,54623,54778,54926,55527,55658,55823,55827,56160,56254,56658,56888,57154,57531,59343,64400,79102,79269,79677,79872,80279,80344,…	AMFR,CBLB,CDC20,CDC34,PHC1,TRIM37,RANGAP1,RNF6,TPP2,UBE2H,RNF103,USP7,USP5,CUL4A,CUL3,CUL1,TNKS,TRIM24,DCAF5,UBE2M,PIAS2,TRIP12,NPEPPS,HDAC4,RNF40,KEAP1,TRIM14,MED24,RNF10,TRIM28,DCAF7,WWP2,KLHDC10,WDTC1,MKRN1,ARIH1,DCAF12,TRIM58,RNF19A,KLHL20,SENP1,ANAPC2,WAC,FZR1,UBR5,UBE2J1,TRIM33,ASB1,NUB1,BTBD1,FBXW5,PAF1,RNF111,UBE2R2,FEM1A,RNF126,VPS11,DCAF6,NSMCE3,RNF20,TRIM39,KCMF1,SMURF1,HACE1,SENP2,AKT…
2_Member	GO Biological Processes	GO:0032446	protein modification by small protein conjugation	-20.6123	-17.041	90/756	267,868,991,997,1911,4591,5905,6049,7174,7328,7844,7874,8078,8451,8452,8454,8658,8805,8816,9040,9063,9320,9520,9759,9810,9817,9830,9862,9921,10155,10238,11060,23008,23038,23608,25820,25853,25893,25897,27252,29843,29882,51322,51343,51366,51465,51592,51665,51667,53339,54461,54623,54778,54926,55527,55658,55823,55827,56160,56254,56658,56888,57154,57531,59343,64400,79102,79269,79677,79872,80279,80344,…	AMFR,CBLB,CDC20,CDC34,PHC1,TRIM37,RANGAP1,RNF6,TPP2,UBE2H,RNF103,USP7,USP5,CUL4A,CUL3,CUL1,TNKS,TRIM24,DCAF5,UBE2M,PIAS2,TRIP12,NPEPPS,HDAC4,RNF40,KEAP1,TRIM14,MED24,RNF10,TRIM28,DCAF7,WWP2,KLHDC10,WDTC1,MKRN1,ARIH1,DCAF12,TRIM58,RNF19A,KLHL20,SENP1,ANAPC2,WAC,FZR1,UBR5,UBE2J1,TRIM33,ASB1,NUB1,BTBD1,FBXW5,PAF1,RNF111,UBE2R2,FEM1A,RNF126,VPS11,DCAF6,NSMCE3,RNF20,TRIM39,KCMF1,SMURF1,HACE1,SENP2,AKT…
2_Member	GO Biological Processes	GO:0043632	modification-dependent macromolecule catabolic process	-18.2437	-14.8942	74/591	267,991,997,1047,1540,2932,3300,5527,5709,6049,6790,7328,7375,7844,7874,7917,8078,8314,8451,8452,8454,9101,9112,9146,9320,9810,9817,10254,11060,11124,11267,11274,23008,25820,25853,25893,25897,27252,29882,51343,51439,51465,51667,54461,54764,54778,54926,55048,55432,55527,55658,55666,56254,57154,57414,57531,64282,79102,79670,79734,80232,80344,81847,81858,83892,84669,91445,92714,93611,127544,129563,2…	AMFR,CDC20,CDC34,CLGN,CYLD,GSK3B,DNAJB2,PPP2R5C,PSMD3,RNF6,AURKA,UBE2H,USP4,RNF103,USP7,BAG6,USP5,BAP1,CUL4A,CUL3,CUL1,USP8,MTA1,HGS,TRIP12,RNF40,KEAP1,STAM2,WWP2,FAF1,SNF8,USP18,KLHDC10,ARIH1,DCAF12,TRIM58,RNF19A,KLHL20,ANAPC2,FZR1,FAM8A1,UBE2J1,NUB1,FBXW5,ZRANB1,RNF111,UBE2R2,VPS37C,YOD1,FEM1A,RNF126,NPLOC4,RNF20,SMURF1,RHBDD2,HACE1,TENT4B,RNF26,TUT7,KCTD17,WDR26,DCAF11,RNF146,SHARPIN,KCTD10,US…
2_Member	GO Biological Processes	GO:0051603	proteolysis involved in protein catabolic process	-17.5095	-14.2014	76/637	267,991,997,1047,1540,2932,3300,5527,5709,6049,6790,7328,7375,7844,7874,7917,8078,8314,8451,8452,8454,8722,9101,9112,9146,9320,9810,9817,10254,10444,11060,11124,11267,11274,23008,23198,25820,25853,25893,25897,27252,29882,51343,51439,51465,51667,54461,54764,54778,54926,55048,55432,55527,55658,55666,56254,57154,57414,57531,79102,79734,80232,80344,80700,81847,81858,83892,84236,84669,91445,92714,9361…	AMFR,CDC20,CDC34,CLGN,CYLD,GSK3B,DNAJB2,PPP2R5C,PSMD3,RNF6,AURKA,UBE2H,USP4,RNF103,USP7,BAG6,USP5,BAP1,CUL4A,CUL3,CUL1,CTSF,USP8,MTA1,HGS,TRIP12,RNF40,KEAP1,STAM2,ZER1,WWP2,FAF1,SNF8,USP18,KLHDC10,PSME4,ARIH1,DCAF12,TRIM58,RNF19A,KLHL20,ANAPC2,FZR1,FAM8A1,UBE2J1,NUB1,FBXW5,ZRANB1,RNF111,UBE2R2,VPS37C,YOD1,FEM1A,RNF126,NPLOC4,RNF20,SMURF1,RHBDD2,HACE1,RNF26,KCTD17,WDR26,DCAF11,UBXN6,RNF146,SHARPIN…
2_Member	GO Biological Processes	GO:0006511	ubiquitin-dependent protein catabolic process	-17.4394	-14.1909	71/569	267,991,997,1047,1540,2932,3300,5527,5709,6049,6790,7328,7375,7844,7874,7917,8078,8314,8451,8452,8454,9101,9112,9146,9320,9810,9817,10254,11060,11124,11267,11274,23008,25820,25853,25893,25897,27252,29882,51343,51439,51465,51667,54461,54764,54778,54926,55048,55432,55527,55658,55666,56254,57154,57414,57531,79102,79734,80232,80344,81847,81858,83892,84669,91445,92714,93611,127544,201595,223082,254170	AMFR,CDC20,CDC34,CLGN,CYLD,GSK3B,DNAJB2,PPP2R5C,PSMD3,RNF6,AURKA,UBE2H,USP4,RNF103,USP7,BAG6,USP5,BAP1,CUL4A,CUL3,CUL1,USP8,MTA1,HGS,TRIP12,RNF40,KEAP1,STAM2,WWP2,FAF1,SNF8,USP18,KLHDC10,ARIH1,DCAF12,TRIM58,RNF19A,KLHL20,ANAPC2,FZR1,FAM8A1,UBE2J1,NUB1,FBXW5,ZRANB1,RNF111,UBE2R2,VPS37C,YOD1,FEM1A,RNF126,NPLOC4,RNF20,SMURF1,RHBDD2,HACE1,RNF26,KCTD17,WDR26,DCAF11,RNF146,SHARPIN,KCTD10,USP32,RNF185,A…
2_Member	GO Biological Processes	GO:0016567	protein ubiquitination	-17.4264	-14.1909	79/682	267,868,991,997,1911,4591,6049,7174,7328,7844,7874,8078,8451,8452,8454,8658,8805,8816,9040,9320,9520,9810,9817,9830,9862,9921,10155,10238,11060,23008,23038,23608,25820,25853,25893,25897,27252,29882,51322,51343,51366,51465,51592,51665,51667,53339,54461,54623,54778,54926,55527,55658,55823,55827,56254,56658,56888,57154,57531,79102,79269,79872,80344,80829,81847,81858,83461,83892,84085,84333,90379,914…	AMFR,CBLB,CDC20,CDC34,PHC1,TRIM37,RNF6,TPP2,UBE2H,RNF103,USP7,USP5,CUL4A,CUL3,CUL1,TNKS,TRIM24,DCAF5,UBE2M,TRIP12,NPEPPS,RNF40,KEAP1,TRIM14,MED24,RNF10,TRIM28,DCAF7,WWP2,KLHDC10,WDTC1,MKRN1,ARIH1,DCAF12,TRIM58,RNF19A,KLHL20,ANAPC2,WAC,FZR1,UBR5,UBE2J1,TRIM33,ASB1,NUB1,BTBD1,FBXW5,PAF1,RNF111,UBE2R2,FEM1A,RNF126,VPS11,DCAF6,RNF20,TRIM39,KCMF1,SMURF1,HACE1,RNF26,DCAF10,CBLL1,DCAF11,ZFP91,RNF146,SHA…
2_Member	GO Biological Processes	GO:0019941	modification-dependent protein catabolic process	-17.0273	-13.8239	71/579	267,991,997,1047,1540,2932,3300,5527,5709,6049,6790,7328,7375,7844,7874,7917,8078,8314,8451,8452,8454,9101,9112,9146,9320,9810,9817,10254,11060,11124,11267,11274,23008,25820,25853,25893,25897,27252,29882,51343,51439,51465,51667,54461,54764,54778,54926,55048,55432,55527,55658,55666,56254,57154,57414,57531,79102,79734,80232,80344,81847,81858,83892,84669,91445,92714,93611,127544,201595,223082,254170	AMFR,CDC20,CDC34,CLGN,CYLD,GSK3B,DNAJB2,PPP2R5C,PSMD3,RNF6,AURKA,UBE2H,USP4,RNF103,USP7,BAG6,USP5,BAP1,CUL4A,CUL3,CUL1,USP8,MTA1,HGS,TRIP12,RNF40,KEAP1,STAM2,WWP2,FAF1,SNF8,USP18,KLHDC10,ARIH1,DCAF12,TRIM58,RNF19A,KLHL20,ANAPC2,FZR1,FAM8A1,UBE2J1,NUB1,FBXW5,ZRANB1,RNF111,UBE2R2,VPS37C,YOD1,FEM1A,RNF126,NPLOC4,RNF20,SMURF1,RHBDD2,HACE1,RNF26,KCTD17,WDR26,DCAF11,RNF146,SHARPIN,KCTD10,USP32,RNF185,A…
2_Member	GO Biological Processes	GO:0030163	protein catabolic process	-16.9777	-13.8044	83/753	267,868,991,997,1047,1540,2475,2932,3300,5527,5709,6049,6790,7328,7375,7844,7874,7917,8078,8314,8451,8452,8454,8722,8805,9101,9112,9146,9320,9531,9810,9817,10254,10444,11060,11124,11267,11274,23008,23198,23230,25820,25853,25893,25897,26088,27252,29882,51104,51343,51439,51465,51667,54461,54764,54778,54926,55048,55432,55527,55658,55666,56254,57154,57414,57531,79102,79734,80232,80344,80700,81847,818…	AMFR,CBLB,CDC20,CDC34,CLGN,CYLD,MTOR,GSK3B,DNAJB2,PPP2R5C,PSMD3,RNF6,AURKA,UBE2H,USP4,RNF103,USP7,BAG6,USP5,BAP1,CUL4A,CUL3,CUL1,CTSF,TRIM24,USP8,MTA1,HGS,TRIP12,BAG3,RNF40,KEAP1,STAM2,ZER1,WWP2,FAF1,SNF8,USP18,KLHDC10,PSME4,VPS13A,ARIH1,DCAF12,TRIM58,RNF19A,GGA1,KLHL20,ANAPC2,ABHD17B,FZR1,FAM8A1,UBE2J1,NUB1,FBXW5,ZRANB1,RNF111,UBE2R2,VPS37C,YOD1,FEM1A,RNF126,NPLOC4,RNF20,SMURF1,RHBDD2,HACE1,RNF2…
2_Member	GO Biological Processes	GO:0044265	cellular macromolecule catabolic process	-16.6014	-13.4561	84/779	267,991,997,1047,1540,2932,3300,4686,5527,5709,6049,6790,7328,7375,7812,7844,7874,7917,8078,8314,8451,8452,8454,9101,9112,9146,9320,9810,9817,9887,10254,11060,11124,11267,11274,23008,23019,25820,25853,25893,25897,26986,27252,29882,51343,51439,51465,51594,51667,54461,54764,54778,54926,55048,55432,55527,55571,55658,55666,56006,56254,57154,57414,57531,64282,79102,79670,79734,80232,80344,81847,81858,…	AMFR,CDC20,CDC34,CLGN,CYLD,GSK3B,DNAJB2,NCBP1,PPP2R5C,PSMD3,RNF6,AURKA,UBE2H,USP4,CSDE1,RNF103,USP7,BAG6,USP5,BAP1,CUL4A,CUL3,CUL1,USP8,MTA1,HGS,TRIP12,RNF40,KEAP1,SMG7,STAM2,WWP2,FAF1,SNF8,USP18,KLHDC10,CNOT1,ARIH1,DCAF12,TRIM58,RNF19A,PABPC1,KLHL20,ANAPC2,FZR1,FAM8A1,UBE2J1,NBAS,NUB1,FBXW5,ZRANB1,RNF111,UBE2R2,VPS37C,YOD1,FEM1A,CNOT11,RNF126,NPLOC4,SMG9,RNF20,SMURF1,RHBDD2,HACE1,TENT4B,RNF26,TU…
2_Member	GO Biological Processes	GO:0010498	proteasomal protein catabolic process	-11.697	-8.89159	46/364	267,991,997,1047,2932,3300,5527,5709,6790,7328,7844,7917,8451,8452,8454,9112,9320,11060,11124,23008,23198,25853,27252,29882,51343,51439,51465,54461,55432,55527,55658,55666,57154,57414,79734,80232,80344,80700,81858,83892,84236,91445,93611,201595,223082,254170	AMFR,CDC20,CDC34,CLGN,GSK3B,DNAJB2,PPP2R5C,PSMD3,AURKA,UBE2H,RNF103,BAG6,CUL4A,CUL3,CUL1,MTA1,TRIP12,WWP2,FAF1,KLHDC10,PSME4,DCAF12,KLHL20,ANAPC2,FZR1,FAM8A1,UBE2J1,FBXW5,YOD1,FEM1A,RNF126,NPLOC4,SMURF1,RHBDD2,KCTD17,WDR26,DCAF11,UBXN6,SHARPIN,KCTD10,RHBDD1,RNF185,FBXO44,STT3B,ZNRF2,FBXO33
2_Member	GO Biological Processes	GO:0000209	protein polyubiquitination	-11.5597	-8.7784	35/226	267,997,6049,7174,7328,8452,8454,8658,9320,9520,11060,23608,25820,25893,25897,27252,29882,51343,51366,51465,54778,54926,55658,56254,57154,57531,79102,80829,81847,81858,90379,91445,117854,127544,223082	AMFR,CDC34,RNF6,TPP2,UBE2H,CUL3,CUL1,TNKS,TRIP12,NPEPPS,WWP2,MKRN1,ARIH1,TRIM58,RNF19A,KLHL20,ANAPC2,FZR1,UBR5,UBE2J1,RNF111,UBE2R2,RNF126,RNF20,SMURF1,HACE1,RNF26,ZFP91,RNF146,SHARPIN,DCAF15,RNF185,TRIM6,RNF19B,ZNRF2
2_Member	GO Biological Processes	GO:0043161	proteasome-mediated ubiquitin-dependent protein catabolic process	-11.2025	-8.47632	43/335	267,991,997,1047,2932,3300,5527,5709,6790,7328,7844,7917,8451,8452,8454,9112,9320,11060,11124,23008,25853,27252,29882,51343,51439,51465,54461,55432,55527,55658,55666,57154,57414,79734,80232,80344,81858,83892,91445,93611,201595,223082,254170	AMFR,CDC20,CDC34,CLGN,GSK3B,DNAJB2,PPP2R5C,PSMD3,AURKA,UBE2H,RNF103,BAG6,CUL4A,CUL3,CUL1,MTA1,TRIP12,WWP2,FAF1,KLHDC10,DCAF12,KLHL20,ANAPC2,FZR1,FAM8A1,UBE2J1,FBXW5,YOD1,FEM1A,RNF126,NPLOC4,SMURF1,RHBDD2,KCTD17,WDR26,DCAF11,SHARPIN,KCTD10,RNF185,FBXO44,STT3B,ZNRF2,FBXO33
2_Member	Reactome Gene Sets	R-HSA-1280218	Adaptive Immune System	-9.19403	-6.61541	67/769	161,162,163,808,829,868,991,997,1783,1785,2475,3796,4591,5527,5528,5529,5566,5709,5728,5817,6049,6654,7174,7278,7328,8452,8454,8503,8722,8907,9020,9040,9320,9371,9520,9632,9817,10000,10381,23118,23198,23608,25897,26191,27252,29127,29882,51343,51465,51665,53339,54461,54778,54926,55658,56658,57154,57531,84085,89953,90135,93611,112714,127544,140735,201456,223082	AP2A2,AP1B1,AP2B1,CALM3,CAPZA1,CBLB,CDC20,CDC34,DYNC1LI2,DNM2,MTOR,KIF2A,TRIM37,PPP2R5C,PPP2R5D,PPP2R5E,PRKACA,PSMD3,PTEN,PVR,RNF6,SOS1,TPP2,TUBA3C,UBE2H,CUL3,CUL1,PIK3R3,CTSF,AP1M1,MAP3K14,UBE2M,TRIP12,KIF3B,NPEPPS,SEC24C,KEAP1,AKT3,TUBB3,TAB2,PSME4,MKRN1,RNF19A,PTPN22,KLHL20,RACGAP1,ANAPC2,FZR1,UBE2J1,ASB1,BTBD1,FBXW5,RNF111,UBE2R2,RNF126,TRIM39,SMURF1,HACE1,FBXO30,KLC4,BTBD6,FBXO44,TUBA3E,RNF1…
2_Member	Reactome Gene Sets	R-HSA-983168	Antigen processing: Ubiquitination & Proteasome degradation	-8.33591	-5.80598	36/309	868,991,997,4591,5709,6049,7174,7328,8452,8454,9040,9320,9520,9817,23198,23608,25897,27252,29882,51343,51465,51665,53339,54461,54778,54926,55658,56658,57154,57531,84085,90135,93611,127544,201456,223082	CBLB,CDC20,CDC34,TRIM37,PSMD3,RNF6,TPP2,UBE2H,CUL3,CUL1,UBE2M,TRIP12,NPEPPS,KEAP1,PSME4,MKRN1,RNF19A,KLHL20,ANAPC2,FZR1,UBE2J1,ASB1,BTBD1,FBXW5,RNF111,UBE2R2,RNF126,TRIM39,SMURF1,HACE1,FBXO30,BTBD6,FBXO44,RNF19B,FBXO15,ZNRF2
2_Member	Reactome Gene Sets	R-HSA-983169	Class I MHC mediated antigen processing & presentation	-6.48334	-4.20205	37/381	868,991,997,4591,5709,6049,7174,7328,8452,8454,9040,9320,9520,9632,9817,23198,23608,25897,27252,29882,51343,51465,51665,53339,54461,54778,54926,55658,56658,57154,57531,84085,90135,93611,127544,201456,223082	CBLB,CDC20,CDC34,TRIM37,PSMD3,RNF6,TPP2,UBE2H,CUL3,CUL1,UBE2M,TRIP12,NPEPPS,SEC24C,KEAP1,PSME4,MKRN1,RNF19A,KLHL20,ANAPC2,FZR1,UBE2J1,ASB1,BTBD1,FBXW5,RNF111,UBE2R2,RNF126,TRIM39,SMURF1,HACE1,FBXO30,BTBD6,FBXO44,RNF19B,FBXO15,ZNRF2
2_Member	KEGG Pathway	hsa04120	Ubiquitin mediated proteolysis	-5.59367	-3.43733	19/142	868,991,997,4591,7328,8451,8452,8454,9040,9063,9320,9817,11060,29882,51343,51366,51465,54926,57154	CBLB,CDC20,CDC34,TRIM37,UBE2H,CUL4A,CUL3,CUL1,UBE2M,PIAS2,TRIP12,KEAP1,WWP2,ANAPC2,FZR1,UBR5,UBE2J1,UBE2R2,SMURF1
3_Summary	WikiPathways	WP4803	Ciliopathies	-19.2743	-15.8279	41/184	582,2622,4751,4867,6674,7840,9731,9742,9786,10309,10733,22897,23093,23247,23322,25886,26005,26146,26160,27241,51057,51684,54585,54768,55036,55112,55172,55624,55764,55857,57560,63929,79583,80184,84140,89765,93233,146057,161582,202018,220136,9371,22832,23288,23552,60684,80173,80817,85459,150737,1039,5048,7328,7465,9859,10048,10238,11336,23019,23265,23301,23549,57414,60412,80232,80344,92104,140735,5…	BBS1,GAS8,NEK2,NPHP1,SPAG1,ALMS1,CEP104,IFT140,KIAA0586,CCNO,PLK4,CEP164,TTLL5,KATNIP,RPGRIP1L,POC1A,C2CD3,TRAF3IP1,IFT172,BBS9,WDPCP,SUFU,LZTFL1,HYDIN,CCDC40,DYNC2I1,DNAAF2,POMGNT1,IFT122,KIZ,IFT80,XPNPEP3,TMEM231,CEP290,FAM161A,RSPH1,ODAD1,TTBK2,DNAAF4,TAPT1,CFAP53,KIF3B,CEP162,IQCE,CDK20,TRAPPC11,IFT74,CEP44,CEP295,TTC30B,CDR2,PAFAH1B1,UBE2H,WEE1,CEP170,RANBP9,DCAF7,EXOC3,CNOT1,EXOC7,EHBP1,DNP…
3_Member	WikiPathways	WP4803	Ciliopathies	-19.2743	-15.8279	41/184	582,2622,4751,4867,6674,7840,9731,9742,9786,10309,10733,22897,23093,23247,23322,25886,26005,26146,26160,27241,51057,51684,54585,54768,55036,55112,55172,55624,55764,55857,57560,63929,79583,80184,84140,89765,93233,146057,161582,202018,220136	BBS1,GAS8,NEK2,NPHP1,SPAG1,ALMS1,CEP104,IFT140,KIAA0586,CCNO,PLK4,CEP164,TTLL5,KATNIP,RPGRIP1L,POC1A,C2CD3,TRAF3IP1,IFT172,BBS9,WDPCP,SUFU,LZTFL1,HYDIN,CCDC40,DYNC2I1,DNAAF2,POMGNT1,IFT122,KIZ,IFT80,XPNPEP3,TMEM231,CEP290,FAM161A,RSPH1,ODAD1,TTBK2,DNAAF4,TAPT1,CFAP53
3_Member	WikiPathways	WP4536	Genes related to primary cilium development (based on CRISPR)	-12.0143	-9.15618	24/103	582,9371,9731,9742,22832,23288,23322,23552,26005,26146,26160,27241,51057,54585,55112,55764,57560,60684,79583,80173,80817,85459,146057,150737	BBS1,KIF3B,CEP104,IFT140,CEP162,IQCE,RPGRIP1L,CDK20,C2CD3,TRAF3IP1,IFT172,BBS9,WDPCP,LZTFL1,DYNC2I1,IFT122,IFT80,TRAPPC11,TMEM231,IFT74,CEP44,CEP295,TTBK2,TTC30B
3_Member	WikiPathways	WP4352	Ciliary landscape	-10.1656	-7.50628	32/215	582,1039,5048,7328,7465,9742,9859,10048,10238,11336,23019,23265,23301,23549,26146,26160,27241,54585,55036,55112,55764,57414,57560,60412,63929,80173,80184,80232,80344,92104,140735,150737	BBS1,CDR2,PAFAH1B1,UBE2H,WEE1,IFT140,CEP170,RANBP9,DCAF7,EXOC3,CNOT1,EXOC7,EHBP1,DNPEP,TRAF3IP1,IFT172,BBS9,LZTFL1,CCDC40,DYNC2I1,IFT122,RHBDD2,IFT80,EXOC4,XPNPEP3,IFT74,CEP290,WDR26,DCAF11,TTC30A,DYNLL2,TTC30B
3_Member	GO Biological Processes	GO:0042073	intraciliary transport	-8.79119	-6.24105	14/47	5108,9371,9742,22994,26146,26160,51057,55112,55764,57560,80173,92104,150737,199223	PCM1,KIF3B,IFT140,CEP131,TRAF3IP1,IFT172,WDPCP,DYNC2I1,IFT122,IFT80,IFT74,TTC30A,TTC30B,TTC21A
3_Member	Reactome Gene Sets	R-HSA-5620924	Intraflagellar transport	-6.98564	-4.6093	13/54	7278,9371,9742,10381,26146,26160,55112,55764,57560,80173,92104,140735,150737	TUBA3C,KIF3B,IFT140,TUBB3,TRAF3IP1,IFT172,DYNC2I1,IFT122,IFT80,IFT74,TTC30A,DYNLL2,TTC30B
3_Member	GO Biological Processes	GO:0030705	cytoskeleton-dependent intracellular transport	-6.9361	-4.58226	26/205	4135,4645,5048,5108,8120,8936,9371,9531,9742,22994,23162,26146,26160,51057,51168,51361,55112,55704,55764,57560,80173,92104,150737,199223,200162,283234	MAP6,MYO5B,PAFAH1B1,PCM1,AP3B2,WASF1,KIF3B,BAG3,IFT140,CEP131,MAPK8IP3,TRAF3IP1,IFT172,WDPCP,MYO15A,HOOK1,DYNC2I1,CCDC88A,IFT122,IFT80,IFT74,TTC30A,TTC30B,TTC21A,SPAG17,CCDC88B
3_Member	GO Biological Processes	GO:1905515	non-motile cilium assembly	-6.78502	-4.46085	13/56	582,5108,9742,9857,22994,23322,26005,26160,55764,57560,57562,80173,84902	BBS1,PCM1,IFT140,CEP350,CEP131,RPGRIP1L,C2CD3,IFT172,IFT122,IFT80,CEP126,IFT74,CEP89
3_Member	WikiPathways	WP5234	Bardet-Biedl syndrome	-6.61928	-4.31903	16/88	582,9731,9742,22897,26146,26160,27241,49855,51057,51684,54585,55112,55764,57560,80173,80184	BBS1,CEP104,IFT140,CEP164,TRAF3IP1,IFT172,BBS9,SCAPER,WDPCP,SUFU,LZTFL1,DYNC2I1,IFT122,IFT80,IFT74,CEP290
3_Member	GO Biological Processes	GO:0031503	protein-containing complex localization	-5.32396	-3.1998	19/148	161,163,5108,9371,9742,11336,22994,26146,26160,51057,55112,55764,57560,80173,84823,92104,150737,199223,200162	AP2A2,AP2B1,PCM1,KIF3B,IFT140,EXOC3,CEP131,TRAF3IP1,IFT172,WDPCP,DYNC2I1,IFT122,IFT80,IFT74,LMNB2,TTC30A,TTC30B,TTC21A,SPAG17
3_Member	GO Biological Processes	GO:0010970	transport along microtubule	-5.18513	-3.08117	20/165	5048,5108,8120,8936,9371,9531,9742,22994,23162,26146,26160,51057,55112,55764,57560,80173,92104,150737,199223,200162	PAFAH1B1,PCM1,AP3B2,WASF1,KIF3B,BAG3,IFT140,CEP131,MAPK8IP3,TRAF3IP1,IFT172,WDPCP,DYNC2I1,IFT122,IFT80,IFT74,TTC30A,TTC30B,TTC21A,SPAG17
3_Member	CORUM	CORUM:6172	Intraflagellar transport complex B	-3.72871	-1.89511	5/15	26146,26160,57560,80173,150737	TRAF3IP1,IFT172,IFT80,IFT74,TTC30B
3_Member	GO Biological Processes	GO:0035720	intraciliary anterograde transport	-3.44278	-1.66151	5/17	26146,26160,57560,80173,150737	TRAF3IP1,IFT172,IFT80,IFT74,TTC30B
3_Member	CORUM	CORUM:6174	Intraflagellar transport complex B peripheral subcomplex	-3.26348	-1.51715	3/5	26146,26160,57560	TRAF3IP1,IFT172,IFT80
4_Summary	Reactome Gene Sets	R-HSA-5617833	Cilium Assembly	-18.6143	-15.219	42/201	582,4751,4867,5048,5108,5566,7278,7840,8729,9371,9742,10381,10733,11064,11336,22832,22897,22994,22995,23265,23322,26005,26146,26160,27241,54585,55112,55755,55764,57560,60412,80173,80184,80254,80321,84902,92104,112714,140735,146057,150737,347240,808,1386,11232,23410,3161,6790,27229,2305,5709,7465,8454,23198,132660	BBS1,NEK2,NPHP1,PAFAH1B1,PCM1,PRKACA,TUBA3C,ALMS1,GBF1,KIF3B,IFT140,TUBB3,PLK4,CNTRL,EXOC3,CEP162,CEP164,CEP131,CEP152,EXOC7,RPGRIP1L,C2CD3,TRAF3IP1,IFT172,BBS9,LZTFL1,DYNC2I1,CDK5RAP2,IFT122,IFT80,EXOC4,IFT74,CEP290,CEP63,CEP70,CEP89,TTC30A,TUBA3E,DYNLL2,TTBK2,TTC30B,KIF24,CALM3,ATF2,POLG2,SIRT3,HMMR,AURKA,TUBGCP4,FOXM1,PSMD3,WEE1,CUL1,PSME4,LIN54
4_Member	Reactome Gene Sets	R-HSA-5617833	Cilium Assembly	-18.6143	-15.219	42/201	582,4751,4867,5048,5108,5566,7278,7840,8729,9371,9742,10381,10733,11064,11336,22832,22897,22994,22995,23265,23322,26005,26146,26160,27241,54585,55112,55755,55764,57560,60412,80173,80184,80254,80321,84902,92104,112714,140735,146057,150737,347240	BBS1,NEK2,NPHP1,PAFAH1B1,PCM1,PRKACA,TUBA3C,ALMS1,GBF1,KIF3B,IFT140,TUBB3,PLK4,CNTRL,EXOC3,CEP162,CEP164,CEP131,CEP152,EXOC7,RPGRIP1L,C2CD3,TRAF3IP1,IFT172,BBS9,LZTFL1,DYNC2I1,CDK5RAP2,IFT122,IFT80,EXOC4,IFT74,CEP290,CEP63,CEP70,CEP89,TTC30A,TUBA3E,DYNLL2,TTBK2,TTC30B,KIF24
4_Member	Reactome Gene Sets	R-HSA-1852241	Organelle biogenesis and maintenance	-15.0419	-11.9935	46/296	582,808,1386,4751,4867,5048,5108,5566,7278,7840,8729,9371,9742,10381,10733,11064,11232,11336,22832,22897,22994,22995,23265,23322,23410,26005,26146,26160,27241,54585,55112,55755,55764,57560,60412,80173,80184,80254,80321,84902,92104,112714,140735,146057,150737,347240	BBS1,CALM3,ATF2,NEK2,NPHP1,PAFAH1B1,PCM1,PRKACA,TUBA3C,ALMS1,GBF1,KIF3B,IFT140,TUBB3,PLK4,CNTRL,POLG2,EXOC3,CEP162,CEP164,CEP131,CEP152,EXOC7,RPGRIP1L,SIRT3,C2CD3,TRAF3IP1,IFT172,BBS9,LZTFL1,DYNC2I1,CDK5RAP2,IFT122,IFT80,EXOC4,IFT74,CEP290,CEP63,CEP70,CEP89,TTC30A,TUBA3E,DYNLL2,TTBK2,TTC30B,KIF24
4_Member	Reactome Gene Sets	R-HSA-5620912	Anchoring of the basal body to the plasma membrane	-9.86379	-7.23859	21/98	4751,4867,5048,5108,5566,7840,10733,11064,22832,22897,22994,22995,23322,26005,55755,80184,80254,80321,84902,146057,347240	NEK2,NPHP1,PAFAH1B1,PCM1,PRKACA,ALMS1,PLK4,CNTRL,CEP162,CEP164,CEP131,CEP152,RPGRIP1L,C2CD3,CDK5RAP2,CEP290,CEP63,CEP70,CEP89,TTBK2,KIF24
4_Member	Reactome Gene Sets	R-HSA-8854518	AURKA Activation by TPX2	-7.82136	-5.32314	16/73	3161,4751,5048,5108,5566,6790,7840,10733,11064,22897,22994,22995,55755,80184,80254,80321	HMMR,NEK2,PAFAH1B1,PCM1,PRKACA,AURKA,ALMS1,PLK4,CNTRL,CEP164,CEP131,CEP152,CDK5RAP2,CEP290,CEP63,CEP70
4_Member	Reactome Gene Sets	R-HSA-380320	Recruitment of NuMA to mitotic centrosomes	-7.73223	-5.24009	18/94	4751,5048,5108,5566,7278,7840,10381,10733,11064,22897,22994,22995,27229,55755,80184,80254,80321,112714	NEK2,PAFAH1B1,PCM1,PRKACA,TUBA3C,ALMS1,TUBB3,PLK4,CNTRL,CEP164,CEP131,CEP152,TUBGCP4,CDK5RAP2,CEP290,CEP63,CEP70,TUBA3E
4_Member	Reactome Gene Sets	R-HSA-69275	G2/M Transition	-7.33332	-4.90293	26/196	2305,3161,4751,5048,5108,5566,5709,6790,7278,7465,7840,8454,10381,10733,11064,22897,22994,22995,23198,27229,55755,80184,80254,80321,112714,132660	FOXM1,HMMR,NEK2,PAFAH1B1,PCM1,PRKACA,PSMD3,AURKA,TUBA3C,WEE1,ALMS1,CUL1,TUBB3,PLK4,CNTRL,CEP164,CEP131,CEP152,PSME4,TUBGCP4,CDK5RAP2,CEP290,CEP63,CEP70,TUBA3E,LIN54
4_Member	Reactome Gene Sets	R-HSA-453274	Mitotic G2-G2/M phases	-7.24279	-4.82782	26/198	2305,3161,4751,5048,5108,5566,5709,6790,7278,7465,7840,8454,10381,10733,11064,22897,22994,22995,23198,27229,55755,80184,80254,80321,112714,132660	FOXM1,HMMR,NEK2,PAFAH1B1,PCM1,PRKACA,PSMD3,AURKA,TUBA3C,WEE1,ALMS1,CUL1,TUBB3,PLK4,CNTRL,CEP164,CEP131,CEP152,PSME4,TUBGCP4,CDK5RAP2,CEP290,CEP63,CEP70,TUBA3E,LIN54
4_Member	Reactome Gene Sets	R-HSA-2565942	Regulation of PLK1 Activity at G2/M Transition	-6.61928	-4.31903	16/88	4751,5048,5108,5566,6790,7840,8454,10733,11064,22897,22994,22995,55755,80184,80254,80321	NEK2,PAFAH1B1,PCM1,PRKACA,AURKA,ALMS1,CUL1,PLK4,CNTRL,CEP164,CEP131,CEP152,CDK5RAP2,CEP290,CEP63,CEP70
4_Member	Reactome Gene Sets	R-HSA-380259	Loss of Nlp from mitotic centrosomes	-6.39932	-4.1254	14/70	4751,5048,5108,5566,7840,10733,11064,22897,22994,22995,55755,80184,80254,80321	NEK2,PAFAH1B1,PCM1,PRKACA,ALMS1,PLK4,CNTRL,CEP164,CEP131,CEP152,CDK5RAP2,CEP290,CEP63,CEP70
4_Member	Reactome Gene Sets	R-HSA-380284	Loss of proteins required for interphase microtubule organization from the centrosome	-6.39932	-4.1254	14/70	4751,5048,5108,5566,7840,10733,11064,22897,22994,22995,55755,80184,80254,80321	NEK2,PAFAH1B1,PCM1,PRKACA,ALMS1,PLK4,CNTRL,CEP164,CEP131,CEP152,CDK5RAP2,CEP290,CEP63,CEP70
4_Member	Reactome Gene Sets	R-HSA-380270	Recruitment of mitotic centrosome proteins and complexes	-6.28087	-4.01419	15/82	4751,5048,5108,5566,7840,10733,11064,22897,22994,22995,27229,55755,80184,80254,80321	NEK2,PAFAH1B1,PCM1,PRKACA,ALMS1,PLK4,CNTRL,CEP164,CEP131,CEP152,TUBGCP4,CDK5RAP2,CEP290,CEP63,CEP70
4_Member	Reactome Gene Sets	R-HSA-380287	Centrosome maturation	-6.28087	-4.01419	15/82	4751,5048,5108,5566,7840,10733,11064,22897,22994,22995,27229,55755,80184,80254,80321	NEK2,PAFAH1B1,PCM1,PRKACA,ALMS1,PLK4,CNTRL,CEP164,CEP131,CEP152,TUBGCP4,CDK5RAP2,CEP290,CEP63,CEP70
5_Summary	GO Biological Processes	GO:0007276	gamete generation	-16.2298	-13.1107	82/760	493,598,676,1459,1785,2302,2475,2661,3267,4867,5048,5566,6305,6498,6654,6691,6790,6794,7046,7073,7110,7182,7272,7584,7917,8204,9271,9633,10732,22862,22994,23139,23198,23424,25981,26528,29127,29988,49855,51087,51361,51460,51465,54456,54585,54760,55342,55779,55818,56853,57828,64224,65110,79582,79670,79846,79893,79925,80217,80705,81626,83447,84056,84236,84678,89765,113451,117155,144132,144195,144535…	ATP2B4,BCL2L1,BRDT,CSNK2A2,DNM2,FOXJ1,MTOR,GDF9,AGFG1,NPHP1,PAFAH1B1,PRKACA,SBF1,SKIL,SOS1,SPINK2,AURKA,STK11,TGFBR1,TIAL1,TMF1,NR2C2,TTK,ZNF35,BAG6,NRIP1,PIWIL1,TESMIN,TCFL5,FNDC3A,CEP131,MAST2,PSME4,TDRD7,DNAH1,DAZAP1,RACGAP1,SLC2A8,SCAPER,YBX2,HOOK1,SFMBT1,UBE2J1,MOV10L1,LZTFL1,PCSK4,STRBP,CFAP44,KDM3A,CELF4,CATSPERG,HERPUD2,UPF3A,SPAG16,TUT7,CFAP69,GGNBP2,SPEF2,CFAP43,TSGA10,SHCBP1L,SLC25A31,…
5_Member	GO Biological Processes	GO:0007276	gamete generation	-16.2298	-13.1107	82/760	493,598,676,1459,1785,2302,2475,2661,3267,4867,5048,5566,6305,6498,6654,6691,6790,6794,7046,7073,7110,7182,7272,7584,7917,8204,9271,9633,10732,22862,22994,23139,23198,23424,25981,26528,29127,29988,49855,51087,51361,51460,51465,54456,54585,54760,55342,55779,55818,56853,57828,64224,65110,79582,79670,79846,79893,79925,80217,80705,81626,83447,84056,84236,84678,89765,113451,117155,144132,144195,144535…	ATP2B4,BCL2L1,BRDT,CSNK2A2,DNM2,FOXJ1,MTOR,GDF9,AGFG1,NPHP1,PAFAH1B1,PRKACA,SBF1,SKIL,SOS1,SPINK2,AURKA,STK11,TGFBR1,TIAL1,TMF1,NR2C2,TTK,ZNF35,BAG6,NRIP1,PIWIL1,TESMIN,TCFL5,FNDC3A,CEP131,MAST2,PSME4,TDRD7,DNAH1,DAZAP1,RACGAP1,SLC2A8,SCAPER,YBX2,HOOK1,SFMBT1,UBE2J1,MOV10L1,LZTFL1,PCSK4,STRBP,CFAP44,KDM3A,CELF4,CATSPERG,HERPUD2,UPF3A,SPAG16,TUT7,CFAP69,GGNBP2,SPEF2,CFAP43,TSGA10,SHCBP1L,SLC25A31,…
5_Member	GO Biological Processes	GO:0007283	spermatogenesis	-16.1955	-13.1013	71/600	493,598,676,1459,1785,2302,3267,4867,5048,5566,6305,6498,6691,6794,7110,7182,7584,7917,9271,9633,10732,22862,22994,23139,23198,23424,25981,26528,29127,49855,51087,51361,51460,51465,54456,54585,54760,55342,55779,55818,57828,64224,65110,79582,79846,79893,79925,80217,80705,81626,83447,84056,84236,84678,89765,113451,117155,144132,144195,144535,147872,161931,199223,200162,221400,222698,255626,283417,3…	ATP2B4,BCL2L1,BRDT,CSNK2A2,DNM2,FOXJ1,AGFG1,NPHP1,PAFAH1B1,PRKACA,SBF1,SKIL,SPINK2,STK11,TMF1,NR2C2,ZNF35,BAG6,PIWIL1,TESMIN,TCFL5,FNDC3A,CEP131,MAST2,PSME4,TDRD7,DNAH1,DAZAP1,RACGAP1,SCAPER,YBX2,HOOK1,SFMBT1,UBE2J1,MOV10L1,LZTFL1,PCSK4,STRBP,CFAP44,KDM3A,CATSPERG,HERPUD2,UPF3A,SPAG16,CFAP69,GGNBP2,SPEF2,CFAP43,TSGA10,SHCBP1L,SLC25A31,KATNAL1,RHBDD1,KDM2B,RSPH1,AZIN2,CATSPER2,DNHD1,SLC2A14,CFAP54…
5_Member	GO Biological Processes	GO:0048232	male gamete generation	-16.0156	-12.9449	72/619	493,598,676,1459,1785,2302,3267,4867,5048,5566,6305,6498,6691,6794,7110,7182,7584,7917,9271,9633,10732,22862,22994,23139,23198,23424,25981,26528,29127,29988,49855,51087,51361,51460,51465,54456,54585,54760,55342,55779,55818,57828,64224,65110,79582,79846,79893,79925,80217,80705,81626,83447,84056,84236,84678,89765,113451,117155,144132,144195,144535,147872,161931,199223,200162,221400,222698,255626,28…	ATP2B4,BCL2L1,BRDT,CSNK2A2,DNM2,FOXJ1,AGFG1,NPHP1,PAFAH1B1,PRKACA,SBF1,SKIL,SPINK2,STK11,TMF1,NR2C2,ZNF35,BAG6,PIWIL1,TESMIN,TCFL5,FNDC3A,CEP131,MAST2,PSME4,TDRD7,DNAH1,DAZAP1,RACGAP1,SLC2A8,SCAPER,YBX2,HOOK1,SFMBT1,UBE2J1,MOV10L1,LZTFL1,PCSK4,STRBP,CFAP44,KDM3A,CATSPERG,HERPUD2,UPF3A,SPAG16,CFAP69,GGNBP2,SPEF2,CFAP43,TSGA10,SHCBP1L,SLC25A31,KATNAL1,RHBDD1,KDM2B,RSPH1,AZIN2,CATSPER2,DNHD1,SLC2A14…
5_Member	GO Biological Processes	GO:0048515	spermatid differentiation	-13.8427	-10.8357	36/201	676,3267,4867,5048,5566,6305,6691,7110,9271,22862,22994,23139,23198,25981,51361,51465,54760,55342,55779,55818,79582,79846,79925,80217,84236,89765,117155,144132,144535,161931,199223,200162,255626,283417,349152,401024	BRDT,AGFG1,NPHP1,PAFAH1B1,PRKACA,SBF1,SPINK2,TMF1,PIWIL1,FNDC3A,CEP131,MAST2,PSME4,DNAH1,HOOK1,UBE2J1,PCSK4,STRBP,CFAP44,KDM3A,SPAG16,CFAP69,SPEF2,CFAP43,RHBDD1,RSPH1,CATSPER2,DNHD1,CFAP54,ADAD2,TTC21A,SPAG17,H2BC1,DPY19L2,DPY19L2P2,FSIP2
5_Member	GO Biological Processes	GO:0022412	cellular process involved in reproduction in multicellular organism	-13.1038	-10.1857	53/426	598,676,2475,2661,3267,4867,5048,5566,6305,6654,6691,6790,7046,7073,7110,7272,9271,9633,22862,22994,23139,23198,25981,29988,51087,51361,51465,54456,54760,55342,55779,55818,56853,79582,79670,79846,79925,80217,81626,83447,84236,89765,117155,144132,144535,147872,161931,199223,200162,255626,283417,349152,401024	BCL2L1,BRDT,MTOR,GDF9,AGFG1,NPHP1,PAFAH1B1,PRKACA,SBF1,SOS1,SPINK2,AURKA,TGFBR1,TIAL1,TMF1,TTK,PIWIL1,TESMIN,FNDC3A,CEP131,MAST2,PSME4,DNAH1,SLC2A8,YBX2,HOOK1,UBE2J1,MOV10L1,PCSK4,STRBP,CFAP44,KDM3A,CELF4,SPAG16,TUT7,CFAP69,SPEF2,CFAP43,SHCBP1L,SLC25A31,RHBDD1,RSPH1,CATSPER2,DNHD1,CFAP54,KASH5,ADAD2,TTC21A,SPAG17,H2BC1,DPY19L2,DPY19L2P2,FSIP2
5_Member	GO Biological Processes	GO:0007286	spermatid development	-12.0937	-9.22134	33/194	676,3267,5048,5566,6305,6691,7110,9271,22862,22994,23198,25981,51361,51465,54760,55342,55779,55818,79582,79846,79925,80217,89765,117155,144132,144535,161931,199223,200162,255626,283417,349152,401024	BRDT,AGFG1,PAFAH1B1,PRKACA,SBF1,SPINK2,TMF1,PIWIL1,FNDC3A,CEP131,PSME4,DNAH1,HOOK1,UBE2J1,PCSK4,STRBP,CFAP44,KDM3A,SPAG16,CFAP69,SPEF2,CFAP43,RSPH1,CATSPER2,DNHD1,CFAP54,ADAD2,TTC21A,SPAG17,H2BC1,DPY19L2,DPY19L2P2,FSIP2
5_Member	GO Biological Processes	GO:0007281	germ cell development	-11.7342	-8.91621	42/310	598,676,2475,2661,3267,5048,5566,6305,6691,7073,7110,9271,22862,22994,23198,25981,51087,51361,51465,54456,54760,55342,55779,55818,56853,79582,79670,79846,79925,80217,89765,117155,144132,144535,147872,161931,199223,200162,255626,283417,349152,401024	BCL2L1,BRDT,MTOR,GDF9,AGFG1,PAFAH1B1,PRKACA,SBF1,SPINK2,TIAL1,TMF1,PIWIL1,FNDC3A,CEP131,PSME4,DNAH1,YBX2,HOOK1,UBE2J1,MOV10L1,PCSK4,STRBP,CFAP44,KDM3A,CELF4,SPAG16,TUT7,CFAP69,SPEF2,CFAP43,RSPH1,CATSPER2,DNHD1,CFAP54,KASH5,ADAD2,TTC21A,SPAG17,H2BC1,DPY19L2,DPY19L2P2,FSIP2
6_Summary	Reactome Gene Sets	R-HSA-199991	Membrane Trafficking	-14.4219	-11.3947	70/634	157,161,162,163,738,808,829,1783,1785,2060,2580,2799,2803,3267,3796,4122,5048,6272,6293,6305,6811,7110,7248,7278,8218,8398,8729,8907,9146,9179,9371,9632,9712,10000,10226,10254,10381,11154,11267,11336,22870,22930,23046,23216,23243,23265,23396,26088,26130,29127,29988,51272,51429,51594,55048,55582,56894,57186,57589,57706,60412,60684,81876,84315,89953,112714,122830,140735,160518,221458,8722,5566,7465…	GRK3,AP2A2,AP1B1,AP2B1,VPS51,CALM3,CAPZA1,DYNC1LI2,DNM2,EPS15,GAK,GNS,GOLGA4,AGFG1,KIF2A,MAN2A2,PAFAH1B1,SORT1,VPS52,SBF1,STX5,TMF1,TSC1,TUBA3C,CLTCL1,PLA2G6,GBF1,AP1M1,HGS,AP4M1,KIF3B,SEC24C,USP6NL,AKT3,PLIN3,STAM2,TUBB3,AP4S1,SNF8,EXOC3,PPP6R1,RAB3GAP1,KIF21B,TBC1D1,ANKRD28,EXOC7,PIP5K1C,GGA1,GAPVD1,RACGAP1,SLC2A8,BET1L,SNX9,NBAS,VPS37C,KIF27,AGPAT3,RALGAPA2,RIC1,DENND1A,EXOC4,TRAPPC11,RAB1B,MO…
6_Member	Reactome Gene Sets	R-HSA-199991	Membrane Trafficking	-14.4219	-11.3947	70/634	157,161,162,163,738,808,829,1783,1785,2060,2580,2799,2803,3267,3796,4122,5048,6272,6293,6305,6811,7110,7248,7278,8218,8398,8729,8907,9146,9179,9371,9632,9712,10000,10226,10254,10381,11154,11267,11336,22870,22930,23046,23216,23243,23265,23396,26088,26130,29127,29988,51272,51429,51594,55048,55582,56894,57186,57589,57706,60412,60684,81876,84315,89953,112714,122830,140735,160518,221458	GRK3,AP2A2,AP1B1,AP2B1,VPS51,CALM3,CAPZA1,DYNC1LI2,DNM2,EPS15,GAK,GNS,GOLGA4,AGFG1,KIF2A,MAN2A2,PAFAH1B1,SORT1,VPS52,SBF1,STX5,TMF1,TSC1,TUBA3C,CLTCL1,PLA2G6,GBF1,AP1M1,HGS,AP4M1,KIF3B,SEC24C,USP6NL,AKT3,PLIN3,STAM2,TUBB3,AP4S1,SNF8,EXOC3,PPP6R1,RAB3GAP1,KIF21B,TBC1D1,ANKRD28,EXOC7,PIP5K1C,GGA1,GAPVD1,RACGAP1,SLC2A8,BET1L,SNX9,NBAS,VPS37C,KIF27,AGPAT3,RALGAPA2,RIC1,DENND1A,EXOC4,TRAPPC11,RAB1B,MO…
6_Member	Reactome Gene Sets	R-HSA-5653656	Vesicle-mediated transport	-13.1322	-10.1977	70/673	157,161,162,163,738,808,829,1783,1785,2060,2580,2799,2803,3267,3796,4122,5048,6272,6293,6305,6811,7110,7248,7278,8218,8398,8729,8907,9146,9179,9371,9632,9712,10000,10226,10254,10381,11154,11267,11336,22870,22930,23046,23216,23243,23265,23396,26088,26130,29127,29988,51272,51429,51594,55048,55582,56894,57186,57589,57706,60412,60684,81876,84315,89953,112714,122830,140735,160518,221458	GRK3,AP2A2,AP1B1,AP2B1,VPS51,CALM3,CAPZA1,DYNC1LI2,DNM2,EPS15,GAK,GNS,GOLGA4,AGFG1,KIF2A,MAN2A2,PAFAH1B1,SORT1,VPS52,SBF1,STX5,TMF1,TSC1,TUBA3C,CLTCL1,PLA2G6,GBF1,AP1M1,HGS,AP4M1,KIF3B,SEC24C,USP6NL,AKT3,PLIN3,STAM2,TUBB3,AP4S1,SNF8,EXOC3,PPP6R1,RAB3GAP1,KIF21B,TBC1D1,ANKRD28,EXOC7,PIP5K1C,GGA1,GAPVD1,RACGAP1,SLC2A8,BET1L,SNX9,NBAS,VPS37C,KIF27,AGPAT3,RALGAPA2,RIC1,DENND1A,EXOC4,TRAPPC11,RAB1B,MO…
6_Member	Reactome Gene Sets	R-HSA-6811442	Intra-Golgi and retrograde Golgi-to-ER traffic	-10.2139	-7.53648	31/202	738,829,1783,2803,3796,4122,5048,6293,6811,7110,7278,8398,8729,9371,9712,10226,10381,22930,23046,29127,51272,51594,55582,56894,57589,81876,89953,112714,122830,140735,221458	VPS51,CAPZA1,DYNC1LI2,GOLGA4,KIF2A,MAN2A2,PAFAH1B1,VPS52,STX5,TMF1,TUBA3C,PLA2G6,GBF1,KIF3B,USP6NL,PLIN3,TUBB3,RAB3GAP1,KIF21B,RACGAP1,BET1L,NBAS,KIF27,AGPAT3,RIC1,RAB1B,KLC4,TUBA3E,NAA30,DYNLL2,KIF6
6_Member	Reactome Gene Sets	R-HSA-8856688	Golgi-to-ER retrograde transport	-6.68186	-4.36982	20/133	829,1783,3796,5048,7278,8398,8729,9371,10381,22930,23046,29127,51594,55582,56894,81876,89953,112714,140735,221458	CAPZA1,DYNC1LI2,KIF2A,PAFAH1B1,TUBA3C,PLA2G6,GBF1,KIF3B,TUBB3,RAB3GAP1,KIF21B,RACGAP1,NBAS,KIF27,AGPAT3,RAB1B,KLC4,TUBA3E,DYNLL2,KIF6
6_Member	Reactome Gene Sets	R-HSA-2132295	MHC class II antigen presentation	-5.26441	-3.14475	17/123	161,162,163,829,1783,1785,3796,7278,8722,8907,9371,9632,10381,29127,89953,112714,140735	AP2A2,AP1B1,AP2B1,CAPZA1,DYNC1LI2,DNM2,KIF2A,TUBA3C,CTSF,AP1M1,KIF3B,SEC24C,TUBB3,RACGAP1,KLC4,TUBA3E,DYNLL2
6_Member	Reactome Gene Sets	R-HSA-983189	Kinesins	-4.0913	-2.19207	10/59	3796,7278,9371,10381,23046,29127,55582,89953,112714,221458	KIF2A,TUBA3C,KIF3B,TUBB3,KIF21B,RACGAP1,KIF27,KLC4,TUBA3E,KIF6
6_Member	Reactome Gene Sets	R-HSA-6811434	COPI-dependent Golgi-to-ER retrograde traffic	-3.93767	-2.06387	13/99	3796,7278,8729,9371,10381,23046,29127,51594,55582,81876,89953,112714,221458	KIF2A,TUBA3C,GBF1,KIF3B,TUBB3,KIF21B,RACGAP1,NBAS,KIF27,RAB1B,KLC4,TUBA3E,KIF6
6_Member	Reactome Gene Sets	R-HSA-983231	Factors involved in megakaryocyte development and platelet production	-3.06833	-1.36819	16/168	829,3796,5566,7278,7465,9371,10019,10381,23046,29127,55582,64780,81928,89953,112714,221458	CAPZA1,KIF2A,PRKACA,TUBA3C,WEE1,KIF3B,SH2B3,TUBB3,KIF21B,RACGAP1,KIF27,MICAL1,CABLES2,KLC4,TUBA3E,KIF6
7_Summary	Reactome Gene Sets	R-HSA-69278	Cell Cycle, Mitotic	-13.3689	-10.3812	63/561	991,1027,1030,1459,1719,1783,2305,2932,3161,3796,3837,4751,4928,4999,5048,5108,5501,5527,5528,5529,5566,5595,5709,5905,5934,6249,6790,7027,7112,7278,7465,7840,8021,8454,9631,9700,9837,10000,10381,10733,10926,11064,22897,22994,22995,23141,23198,23636,25909,27229,29882,51343,55055,55755,80184,80254,80321,81876,112714,132660,140735,221496,255626,1616,23243,55355,80010,84126,81624,114793,808,4771,893…	CDC20,CDKN1B,CDKN2B,CSNK2A2,DHFR,DYNC1LI2,FOXM1,GSK3B,HMMR,KIF2A,KPNB1,NEK2,NUP98,ORC2,PAFAH1B1,PCM1,PPP1CC,PPP2R5C,PPP2R5D,PPP2R5E,PRKACA,MAPK3,PSMD3,RANGAP1,RBL2,CLIP1,AURKA,TFDP1,TMPO,TUBA3C,WEE1,ALMS1,NUP214,CUL1,NUP155,ESPL1,GINS1,AKT3,TUBB3,PLK4,DBF4,CNTRL,CEP164,CEP131,CEP152,ANKLE2,PSME4,NUP62,AHCTF1,TUBGCP4,ANAPC2,FZR1,ZWILCH,CDK5RAP2,CEP290,CEP63,CEP70,RAB1B,TUBA3E,LIN54,DYNLL2,LEMD2,H2…
7_Member	Reactome Gene Sets	R-HSA-69278	Cell Cycle, Mitotic	-13.3689	-10.3812	63/561	991,1027,1030,1459,1719,1783,2305,2932,3161,3796,3837,4751,4928,4999,5048,5108,5501,5527,5528,5529,5566,5595,5709,5905,5934,6249,6790,7027,7112,7278,7465,7840,8021,8454,9631,9700,9837,10000,10381,10733,10926,11064,22897,22994,22995,23141,23198,23636,25909,27229,29882,51343,55055,55755,80184,80254,80321,81876,112714,132660,140735,221496,255626	CDC20,CDKN1B,CDKN2B,CSNK2A2,DHFR,DYNC1LI2,FOXM1,GSK3B,HMMR,KIF2A,KPNB1,NEK2,NUP98,ORC2,PAFAH1B1,PCM1,PPP1CC,PPP2R5C,PPP2R5D,PPP2R5E,PRKACA,MAPK3,PSMD3,RANGAP1,RBL2,CLIP1,AURKA,TFDP1,TMPO,TUBA3C,WEE1,ALMS1,NUP214,CUL1,NUP155,ESPL1,GINS1,AKT3,TUBB3,PLK4,DBF4,CNTRL,CEP164,CEP131,CEP152,ANKLE2,PSME4,NUP62,AHCTF1,TUBGCP4,ANAPC2,FZR1,ZWILCH,CDK5RAP2,CEP290,CEP63,CEP70,RAB1B,TUBA3E,LIN54,DYNLL2,LEMD2,H2…
7_Member	Reactome Gene Sets	R-HSA-1640170	Cell Cycle	-11.6204	-8.82725	68/692	991,1027,1030,1459,1616,1719,1783,2305,2932,3161,3796,3837,4751,4928,4999,5048,5108,5501,5527,5528,5529,5566,5595,5709,5905,5934,6249,6790,7027,7112,7278,7465,7840,8021,8454,9631,9700,9837,10000,10381,10733,10926,11064,22897,22994,22995,23141,23198,23243,23636,25909,27229,29882,51343,55055,55355,55755,80010,80184,80254,80321,81876,84126,112714,132660,140735,221496,255626	CDC20,CDKN1B,CDKN2B,CSNK2A2,DAXX,DHFR,DYNC1LI2,FOXM1,GSK3B,HMMR,KIF2A,KPNB1,NEK2,NUP98,ORC2,PAFAH1B1,PCM1,PPP1CC,PPP2R5C,PPP2R5D,PPP2R5E,PRKACA,MAPK3,PSMD3,RANGAP1,RBL2,CLIP1,AURKA,TFDP1,TMPO,TUBA3C,WEE1,ALMS1,NUP214,CUL1,NUP155,ESPL1,GINS1,AKT3,TUBB3,PLK4,DBF4,CNTRL,CEP164,CEP131,CEP152,ANKLE2,PSME4,ANKRD28,NUP62,AHCTF1,TUBGCP4,ANAPC2,FZR1,ZWILCH,HJURP,CDK5RAP2,RMI1,CEP290,CEP63,CEP70,RAB1B,ATRI…
7_Member	Reactome Gene Sets	R-HSA-68877	Mitotic Prometaphase	-10.7781	-8.07208	32/204	991,1459,1783,3796,4751,4928,5048,5108,5501,5527,5528,5529,5566,5905,6249,7278,7840,10381,10733,11064,22897,22994,22995,25909,27229,55055,55755,80184,80254,80321,112714,140735	CDC20,CSNK2A2,DYNC1LI2,KIF2A,NEK2,NUP98,PAFAH1B1,PCM1,PPP1CC,PPP2R5C,PPP2R5D,PPP2R5E,PRKACA,RANGAP1,CLIP1,TUBA3C,ALMS1,TUBB3,PLK4,CNTRL,CEP164,CEP131,CEP152,AHCTF1,TUBGCP4,ZWILCH,CDK5RAP2,CEP290,CEP63,CEP70,TUBA3E,DYNLL2
7_Member	Reactome Gene Sets	R-HSA-68886	M Phase	-9.63363	-7.03235	46/418	991,1459,1783,3796,3837,4751,4928,5048,5108,5501,5527,5528,5529,5566,5595,5709,5905,6249,7112,7278,7840,8021,9631,9700,10381,10733,11064,22897,22994,22995,23141,23198,23636,25909,27229,29882,55055,55755,80184,80254,80321,81876,112714,140735,221496,255626	CDC20,CSNK2A2,DYNC1LI2,KIF2A,KPNB1,NEK2,NUP98,PAFAH1B1,PCM1,PPP1CC,PPP2R5C,PPP2R5D,PPP2R5E,PRKACA,MAPK3,PSMD3,RANGAP1,CLIP1,TMPO,TUBA3C,ALMS1,NUP214,NUP155,ESPL1,TUBB3,PLK4,CNTRL,CEP164,CEP131,CEP152,ANKLE2,PSME4,NUP62,AHCTF1,TUBGCP4,ANAPC2,ZWILCH,CDK5RAP2,CEP290,CEP63,CEP70,RAB1B,TUBA3E,DYNLL2,LEMD2,H2BC1
7_Member	Reactome Gene Sets	R-HSA-68882	Mitotic Anaphase	-6.26272	-4.00356	27/236	991,1783,3796,3837,4928,5048,5501,5527,5528,5529,5709,5905,6249,7112,7278,9631,9700,10381,23141,23198,23636,25909,29882,55055,112714,140735,221496	CDC20,DYNC1LI2,KIF2A,KPNB1,NUP98,PAFAH1B1,PPP1CC,PPP2R5C,PPP2R5D,PPP2R5E,PSMD3,RANGAP1,CLIP1,TMPO,TUBA3C,NUP155,ESPL1,TUBB3,ANKLE2,PSME4,NUP62,AHCTF1,ANAPC2,ZWILCH,TUBA3E,DYNLL2,LEMD2
7_Member	Reactome Gene Sets	R-HSA-2555396	Mitotic Metaphase and Anaphase	-6.22622	-3.97366	27/237	991,1783,3796,3837,4928,5048,5501,5527,5528,5529,5709,5905,6249,7112,7278,9631,9700,10381,23141,23198,23636,25909,29882,55055,112714,140735,221496	CDC20,DYNC1LI2,KIF2A,KPNB1,NUP98,PAFAH1B1,PPP1CC,PPP2R5C,PPP2R5D,PPP2R5E,PSMD3,RANGAP1,CLIP1,TMPO,TUBA3C,NUP155,ESPL1,TUBB3,ANKLE2,PSME4,NUP62,AHCTF1,ANAPC2,ZWILCH,TUBA3E,DYNLL2,LEMD2
7_Member	Reactome Gene Sets	R-HSA-5663220	RHO GTPases Activate Formins	-5.68724	-3.51961	19/140	991,1783,3796,4928,5048,5501,5527,5528,5529,5905,6249,7278,10381,25909,55055,81624,112714,114793,140735	CDC20,DYNC1LI2,KIF2A,NUP98,PAFAH1B1,PPP1CC,PPP2R5C,PPP2R5D,PPP2R5E,RANGAP1,CLIP1,TUBA3C,TUBB3,AHCTF1,ZWILCH,DIAPH3,TUBA3E,FMNL2,DYNLL2
7_Member	Reactome Gene Sets	R-HSA-9648025	EML4 and NUDC in mitotic spindle formation	-5.56625	-3.41543	17/117	991,1783,3796,4928,5048,5501,5527,5528,5529,5905,6249,7278,10381,25909,55055,112714,140735	CDC20,DYNC1LI2,KIF2A,NUP98,PAFAH1B1,PPP1CC,PPP2R5C,PPP2R5D,PPP2R5E,RANGAP1,CLIP1,TUBA3C,TUBB3,AHCTF1,ZWILCH,TUBA3E,DYNLL2
7_Member	Reactome Gene Sets	R-HSA-2500257	Resolution of Sister Chromatid Cohesion	-5.12118	-3.02494	17/126	991,1783,3796,4928,5048,5501,5527,5528,5529,5905,6249,7278,10381,25909,55055,112714,140735	CDC20,DYNC1LI2,KIF2A,NUP98,PAFAH1B1,PPP1CC,PPP2R5C,PPP2R5D,PPP2R5E,RANGAP1,CLIP1,TUBA3C,TUBB3,AHCTF1,ZWILCH,TUBA3E,DYNLL2
7_Member	Reactome Gene Sets	R-HSA-2467813	Separation of Sister Chromatids	-4.75128	-2.71987	21/191	991,1783,3796,4928,5048,5501,5527,5528,5529,5709,5905,6249,7278,9700,10381,23198,25909,29882,55055,112714,140735	CDC20,DYNC1LI2,KIF2A,NUP98,PAFAH1B1,PPP1CC,PPP2R5C,PPP2R5D,PPP2R5E,PSMD3,RANGAP1,CLIP1,TUBA3C,ESPL1,TUBB3,PSME4,AHCTF1,ANAPC2,ZWILCH,TUBA3E,DYNLL2
7_Member	Reactome Gene Sets	R-HSA-141424	Amplification of signal from the kinetochores	-4.71241	-2.68927	14/96	991,1783,3796,4928,5048,5501,5527,5528,5529,5905,6249,25909,55055,140735	CDC20,DYNC1LI2,KIF2A,NUP98,PAFAH1B1,PPP1CC,PPP2R5C,PPP2R5D,PPP2R5E,RANGAP1,CLIP1,AHCTF1,ZWILCH,DYNLL2
7_Member	Reactome Gene Sets	R-HSA-141444	Amplification of signal from unattached kinetochores via a MAD2 inhibitory signal	-4.71241	-2.68927	14/96	991,1783,3796,4928,5048,5501,5527,5528,5529,5905,6249,25909,55055,140735	CDC20,DYNC1LI2,KIF2A,NUP98,PAFAH1B1,PPP1CC,PPP2R5C,PPP2R5D,PPP2R5E,RANGAP1,CLIP1,AHCTF1,ZWILCH,DYNLL2
7_Member	Reactome Gene Sets	R-HSA-69618	Mitotic Spindle Checkpoint	-4.50721	-2.52322	15/113	991,1783,3796,4928,5048,5501,5527,5528,5529,5905,6249,25909,29882,55055,140735	CDC20,DYNC1LI2,KIF2A,NUP98,PAFAH1B1,PPP1CC,PPP2R5C,PPP2R5D,PPP2R5E,RANGAP1,CLIP1,AHCTF1,ANAPC2,ZWILCH,DYNLL2
7_Member	Reactome Gene Sets	R-HSA-195258	RHO GTPase Effectors	-4.48056	-2.50295	29/327	808,991,1027,1783,3796,4771,4928,5048,5501,5527,5528,5529,5595,5905,6249,7278,8936,10152,10381,11113,23081,25909,55055,81624,89953,112714,114793,140735,255626	CALM3,CDC20,CDKN1B,DYNC1LI2,KIF2A,NF2,NUP98,PAFAH1B1,PPP1CC,PPP2R5C,PPP2R5D,PPP2R5E,MAPK3,RANGAP1,CLIP1,TUBA3C,WASF1,ABI2,TUBB3,CIT,KDM4C,AHCTF1,ZWILCH,DIAPH3,KLC4,TUBA3E,FMNL2,DYNLL2,H2BC1
7_Member	Reactome Gene Sets	R-HSA-69620	Cell Cycle Checkpoints	-3.30773	-1.55265	24/293	991,1027,1783,3796,4928,4999,5048,5501,5527,5528,5529,5709,5905,6249,7465,10926,23198,25909,29882,55055,80010,84126,140735,255626	CDC20,CDKN1B,DYNC1LI2,KIF2A,NUP98,ORC2,PAFAH1B1,PPP1CC,PPP2R5C,PPP2R5D,PPP2R5E,PSMD3,RANGAP1,CLIP1,WEE1,DBF4,PSME4,AHCTF1,ANAPC2,ZWILCH,RMI1,ATRIP,DYNLL2,H2BC1
8_Summary	GO Biological Processes	GO:0000278	mitotic cell cycle	-13.21	-10.2585	66/610	808,991,997,1027,1386,1785,2059,2146,2305,3796,3837,4582,4751,5048,5218,5921,6249,6787,6790,6795,7027,7272,7273,7278,7465,8021,8218,8314,8451,8452,8454,8658,9101,9371,9700,9837,10309,10381,10460,10615,10926,11113,11336,23141,23265,23636,27229,29127,29882,51322,51343,51429,51547,54443,55055,55165,55755,56658,57562,60412,65975,80279,83852,112714,129563,284403,5501,7073,9181,10807,10907,11064,11078,…	CALM3,CDC20,CDC34,CDKN1B,ATF2,DNM2,EPS8,EZH2,FOXM1,KIF2A,KPNB1,MUC1,NEK2,PAFAH1B1,CDK14,RASA1,CLIP1,NEK4,AURKA,AURKC,TFDP1,TTK,TTN,TUBA3C,WEE1,NUP214,CLTCL1,BAP1,CUL4A,CUL3,CUL1,TNKS,USP8,KIF3B,ESPL1,GINS1,CCNO,TUBB3,TACC3,SPAG5,DBF4,CIT,EXOC3,ANKLE2,EXOC7,NUP62,TUBGCP4,RACGAP1,ANAPC2,WAC,FZR1,SNX9,SIRT7,ANLN,ZWILCH,CEP55,CDK5RAP2,TRIM39,CEP126,EXOC4,STK33,CDK5RAP3,SETDB2,TUBA3E,DIS3L2,WDR62,PPP1…
8_Member	GO Biological Processes	GO:0000278	mitotic cell cycle	-13.21	-10.2585	66/610	808,991,997,1027,1386,1785,2059,2146,2305,3796,3837,4582,4751,5048,5218,5921,6249,6787,6790,6795,7027,7272,7273,7278,7465,8021,8218,8314,8451,8452,8454,8658,9101,9371,9700,9837,10309,10381,10460,10615,10926,11113,11336,23141,23265,23636,27229,29127,29882,51322,51343,51429,51547,54443,55055,55165,55755,56658,57562,60412,65975,80279,83852,112714,129563,284403	CALM3,CDC20,CDC34,CDKN1B,ATF2,DNM2,EPS8,EZH2,FOXM1,KIF2A,KPNB1,MUC1,NEK2,PAFAH1B1,CDK14,RASA1,CLIP1,NEK4,AURKA,AURKC,TFDP1,TTK,TTN,TUBA3C,WEE1,NUP214,CLTCL1,BAP1,CUL4A,CUL3,CUL1,TNKS,USP8,KIF3B,ESPL1,GINS1,CCNO,TUBB3,TACC3,SPAG5,DBF4,CIT,EXOC3,ANKLE2,EXOC7,NUP62,TUBGCP4,RACGAP1,ANAPC2,WAC,FZR1,SNX9,SIRT7,ANLN,ZWILCH,CEP55,CDK5RAP2,TRIM39,CEP126,EXOC4,STK33,CDK5RAP3,SETDB2,TUBA3E,DIS3L2,WDR62
8_Member	GO Biological Processes	GO:1903047	mitotic cell cycle process	-11.3144	-8.57773	56/517	808,991,997,1027,1386,1785,2059,2146,2305,3796,3837,4582,4751,5048,5218,5921,6790,6795,7027,7272,7273,7465,8451,8452,8454,8658,9101,9371,9700,9837,10309,10460,10615,10926,11113,11336,23141,23265,23636,29127,29882,51322,51343,51429,51547,54443,55055,55165,55755,56658,57562,60412,65975,80279,129563,284403	CALM3,CDC20,CDC34,CDKN1B,ATF2,DNM2,EPS8,EZH2,FOXM1,KIF2A,KPNB1,MUC1,NEK2,PAFAH1B1,CDK14,RASA1,AURKA,AURKC,TFDP1,TTK,TTN,WEE1,CUL4A,CUL3,CUL1,TNKS,USP8,KIF3B,ESPL1,GINS1,CCNO,TACC3,SPAG5,DBF4,CIT,EXOC3,ANKLE2,EXOC7,NUP62,RACGAP1,ANAPC2,WAC,FZR1,SNX9,SIRT7,ANLN,ZWILCH,CEP55,CDK5RAP2,TRIM39,CEP126,EXOC4,STK33,CDK5RAP3,DIS3L2,WDR62
8_Member	GO Biological Processes	GO:0051301	cell division	-10.1003	-7.44978	53/509	991,3796,4751,5048,5218,5501,5921,6787,6790,6795,7073,7465,8452,8658,9101,9181,9700,10309,10460,10615,10807,10907,11064,11078,11113,11336,22897,23141,23265,23552,25909,29127,29882,29901,51176,51343,51429,54443,55055,55165,57553,60412,64282,80254,81626,81928,83461,83852,85444,85458,129563,157313,341019	CDC20,KIF2A,NEK2,PAFAH1B1,CDK14,PPP1CC,RASA1,NEK4,AURKA,AURKC,TIAL1,WEE1,CUL3,TNKS,USP8,ARHGEF2,ESPL1,CCNO,TACC3,SPAG5,ENTR1,TXNL4A,CNTRL,TRIOBP,CIT,EXOC3,CEP164,ANKLE2,EXOC7,CDK20,AHCTF1,RACGAP1,ANAPC2,SAC3D1,LEF1,FZR1,SNX9,ANLN,ZWILCH,CEP55,MICAL3,EXOC4,TENT4B,CEP63,SHCBP1L,CABLES2,CDCA3,SETDB2,LRRCC1,DIXDC1,DIS3L2,CDCA2,DCDC1
8_Member	GO Biological Processes	GO:0007051	spindle organization	-6.53416	-4.24159	22/161	991,3796,3837,4751,6790,6795,7272,8658,9371,9700,10460,10615,27229,29127,29901,55857,57519,57562,80254,147872,284403,653061	CDC20,KIF2A,KPNB1,NEK2,AURKA,AURKC,TTK,TNKS,KIF3B,ESPL1,TACC3,SPAG5,TUBGCP4,RACGAP1,SAC3D1,KIZ,STARD9,CEP126,CEP63,KASH5,WDR62,GOLGA8S
8_Member	GO Biological Processes	GO:0048285	organelle fission	-5.65466	-3.4927	33/347	676,991,2059,3796,3837,4751,6790,6795,7272,7273,7917,8452,9371,9633,9650,9700,10059,10615,23141,23636,29127,29988,51547,54456,54471,57697,80010,81626,83447,84464,92960,129563,147872	BRDT,CDC20,EPS8,KIF2A,KPNB1,NEK2,AURKA,AURKC,TTK,TTN,BAG6,CUL3,KIF3B,TESMIN,MTFR1,ESPL1,DNM1L,SPAG5,ANKLE2,NUP62,RACGAP1,SLC2A8,SIRT7,MOV10L1,MIEF1,FANCM,RMI1,SHCBP1L,SLC25A31,SLX4,PEX11G,DIS3L2,KASH5
8_Member	GO Biological Processes	GO:0051225	spindle assembly	-5.21287	-3.10394	15/99	991,3796,3837,4751,6790,6795,8658,9371,27229,29127,29901,57519,80254,147872,653061	CDC20,KIF2A,KPNB1,NEK2,AURKA,AURKC,TNKS,KIF3B,TUBGCP4,RACGAP1,SAC3D1,STARD9,CEP63,KASH5,GOLGA8S
8_Member	GO Biological Processes	GO:0007059	chromosome segregation	-5.00779	-2.94161	31/339	991,3796,3837,4751,6790,6795,7272,7273,7917,8452,8658,9371,9700,10615,23636,27229,29127,29901,51547,55355,55755,57519,57697,80010,80254,83852,84464,129563,147872,157313,653061	CDC20,KIF2A,KPNB1,NEK2,AURKA,AURKC,TTK,TTN,BAG6,CUL3,TNKS,KIF3B,ESPL1,SPAG5,NUP62,TUBGCP4,RACGAP1,SAC3D1,SIRT7,HJURP,CDK5RAP2,STARD9,FANCM,RMI1,CEP63,SETDB2,SLX4,DIS3L2,KASH5,CDCA2,GOLGA8S
8_Member	GO Biological Processes	GO:0000280	nuclear division	-4.62851	-2.62146	29/321	676,991,2059,3796,3837,4751,6790,6795,7272,7273,7917,8452,9371,9633,9700,10615,23141,23636,29127,29988,51547,54456,57697,80010,81626,83447,84464,129563,147872	BRDT,CDC20,EPS8,KIF2A,KPNB1,NEK2,AURKA,AURKC,TTK,TTN,BAG6,CUL3,KIF3B,TESMIN,ESPL1,SPAG5,ANKLE2,NUP62,RACGAP1,SLC2A8,SIRT7,MOV10L1,FANCM,RMI1,SHCBP1L,SLC25A31,SLX4,DIS3L2,KASH5
8_Member	GO Biological Processes	GO:1902850	microtubule cytoskeleton organization involved in mitosis	-4.48069	-2.50295	16/127	991,3796,3837,4751,5048,6790,6795,7272,8658,9371,9700,10460,29127,55755,57562,284403	CDC20,KIF2A,KPNB1,NEK2,PAFAH1B1,AURKA,AURKC,TTK,TNKS,KIF3B,ESPL1,TACC3,RACGAP1,CDK5RAP2,CEP126,WDR62
8_Member	GO Biological Processes	GO:0007052	mitotic spindle organization	-4.17293	-2.25643	13/94	991,3796,3837,4751,6790,6795,7272,8658,9371,10460,29127,57562,284403	CDC20,KIF2A,KPNB1,NEK2,AURKA,AURKC,TTK,TNKS,KIF3B,TACC3,RACGAP1,CEP126,WDR62
8_Member	GO Biological Processes	GO:0140014	mitotic nuclear division	-3.43881	-1.65871	17/171	991,2059,3796,3837,4751,6790,6795,7273,8452,9371,9700,10615,23141,23636,29127,51547,129563	CDC20,EPS8,KIF2A,KPNB1,NEK2,AURKA,AURKC,TTN,CUL3,KIF3B,ESPL1,SPAG5,ANKLE2,NUP62,RACGAP1,SIRT7,DIS3L2
8_Member	GO Biological Processes	GO:0098813	nuclear chromosome segregation	-3.08581	-1.37782	21/251	991,3796,3837,4751,6790,6795,7272,7273,7917,8452,9371,9700,10615,23636,29127,51547,57697,80010,84464,129563,147872	CDC20,KIF2A,KPNB1,NEK2,AURKA,AURKC,TTK,TTN,BAG6,CUL3,KIF3B,ESPL1,SPAG5,NUP62,RACGAP1,SIRT7,FANCM,RMI1,SLX4,DIS3L2,KASH5
8_Member	GO Biological Processes	GO:0090307	mitotic spindle assembly	-2.57688	-1.0205	7/49	991,3796,3837,4751,6795,9371,29127	CDC20,KIF2A,KPNB1,NEK2,AURKC,KIF3B,RACGAP1
8_Member	GO Biological Processes	GO:0000070	mitotic sister chromatid segregation	-2.29729	-0.814696	13/148	991,3796,3837,4751,6795,7273,8452,9371,9700,10615,23636,29127,129563	CDC20,KIF2A,KPNB1,NEK2,AURKC,TTN,CUL3,KIF3B,ESPL1,SPAG5,NUP62,RACGAP1,DIS3L2
8_Member	GO Biological Processes	GO:0051276	chromosome organization	-2.1745	-0.734581	30/477	991,2146,3104,3508,3796,3837,4751,4928,6795,7273,7917,8452,9371,9557,9631,9700,9837,10615,22985,23636,29127,50485,51547,55355,57697,79677,84444,84464,129563,147872	CDC20,EZH2,ZBTB48,IGHMBP2,KIF2A,KPNB1,NEK2,NUP98,AURKC,TTN,BAG6,CUL3,KIF3B,CHD1L,NUP155,ESPL1,GINS1,SPAG5,ACIN1,NUP62,RACGAP1,SMARCAL1,SIRT7,HJURP,FANCM,SMC6,DOT1L,SLX4,DIS3L2,KASH5
9_Summary	GO Biological Processes	GO:1902115	regulation of organelle assembly	-11.9903	-9.14597	34/207	869,1540,1785,2909,2932,3567,4591,4771,7840,9742,10198,10615,10733,10807,22930,23019,23232,23300,23636,51057,55704,55755,55823,56890,78999,79734,79837,81876,85459,115704,202018,221908,347240,401548,577,673,997,1027,1307,2059,2475,4867,5599,6249,7046,7248,7453,8851,9146,9231,10152,10155,10497,11124,11267,22843,22880,26053,26191,51429,53904,54443,54828,55729,56919,57600,57606,83852,84464,3643,4751,…	CBLN1,CYLD,DNM2,ARHGAP35,GSK3B,IL5,TRIM37,NF2,ALMS1,IFT140,MPHOSPH9,SPAG5,PLK4,ENTR1,RAB3GAP1,CNOT1,TBC1D12,ATMIN,NUP62,WDPCP,CCDC88A,CDK5RAP2,VPS11,MDM1,LRFN4,KCTD17,PIP4K2C,RAB1B,CEP295,EVI5L,TAPT1,PPP1R35,KIF24,SNX30,ADGRB3,BRAF,CDC34,CDKN1B,COL16A1,EPS8,MTOR,NPHP1,MAPK8,CLIP1,TGFBR1,TSC1,WARS1,CDK5R1,HGS,DLG5,ABI2,TRIM28,UNC13B,FAF1,SNF8,PPM1E,MORC2,AUTS2,PTPN22,SNX9,MYO3A,ANLN,BCAS3,ATF7IP,D…
9_Member	GO Biological Processes	GO:1902115	regulation of organelle assembly	-11.9903	-9.14597	34/207	869,1540,1785,2909,2932,3567,4591,4771,7840,9742,10198,10615,10733,10807,22930,23019,23232,23300,23636,51057,55704,55755,55823,56890,78999,79734,79837,81876,85459,115704,202018,221908,347240,401548	CBLN1,CYLD,DNM2,ARHGAP35,GSK3B,IL5,TRIM37,NF2,ALMS1,IFT140,MPHOSPH9,SPAG5,PLK4,ENTR1,RAB3GAP1,CNOT1,TBC1D12,ATMIN,NUP62,WDPCP,CCDC88A,CDK5RAP2,VPS11,MDM1,LRFN4,KCTD17,PIP4K2C,RAB1B,CEP295,EVI5L,TAPT1,PPP1R35,KIF24,SNX30
9_Member	GO Biological Processes	GO:0044089	positive regulation of cellular component biogenesis	-11.7947	-8.96371	56/503	577,673,869,997,1027,1307,1785,2059,2475,2909,2932,3567,4771,4867,5599,6249,7046,7248,7453,8851,9146,9231,10152,10155,10497,10615,10733,10807,11124,11267,22843,22880,22930,23019,23300,23636,26053,26191,51429,53904,54443,54828,55704,55729,55755,56919,57600,57606,79734,79837,83852,84464,85459,202018,221908,401548	ADGRB3,BRAF,CBLN1,CDC34,CDKN1B,COL16A1,DNM2,EPS8,MTOR,ARHGAP35,GSK3B,IL5,NF2,NPHP1,MAPK8,CLIP1,TGFBR1,TSC1,WARS1,CDK5R1,HGS,DLG5,ABI2,TRIM28,UNC13B,SPAG5,PLK4,ENTR1,FAF1,SNF8,PPM1E,MORC2,RAB3GAP1,CNOT1,ATMIN,NUP62,AUTS2,PTPN22,SNX9,MYO3A,ANLN,BCAS3,CCDC88A,ATF7IP,CDK5RAP2,DHX33,FNIP2,SLAIN2,KCTD17,PIP4K2C,SETDB2,SLX4,CEP295,TAPT1,PPP1R35,SNX30
9_Member	GO Biological Processes	GO:0010638	positive regulation of organelle organization	-9.71547	-7.09839	52/506	673,1027,2475,2909,2932,3567,3643,4751,4771,5595,5599,6249,6790,7046,7248,8398,8452,8658,8851,8936,9700,10059,10152,10155,10615,10733,10807,22843,22880,22930,23019,23300,23636,51429,54471,54828,55704,55729,55755,57606,79618,79734,79837,80821,81626,83852,84464,85459,192111,202018,221908,401548	BRAF,CDKN1B,MTOR,ARHGAP35,GSK3B,IL5,INSR,NEK2,NF2,MAPK3,MAPK8,CLIP1,AURKA,TGFBR1,TSC1,PLA2G6,CUL3,TNKS,CDK5R1,WASF1,ESPL1,DNM1L,ABI2,TRIM28,SPAG5,PLK4,ENTR1,PPM1E,MORC2,RAB3GAP1,CNOT1,ATMIN,NUP62,SNX9,MIEF1,BCAS3,CCDC88A,ATF7IP,CDK5RAP2,SLAIN2,HMBOX1,KCTD17,PIP4K2C,DDHD1,SHCBP1L,SETDB2,SLX4,CEP295,PGAM5,TAPT1,PPP1R35,SNX30
9_Member	GO Biological Processes	GO:1902117	positive regulation of organelle assembly	-7.96638	-5.44298	17/81	2909,2932,3567,10615,10733,10807,22930,23019,23300,23636,55704,79734,79837,85459,202018,221908,401548	ARHGAP35,GSK3B,IL5,SPAG5,PLK4,ENTR1,RAB3GAP1,CNOT1,ATMIN,NUP62,CCDC88A,KCTD17,PIP4K2C,CEP295,TAPT1,PPP1R35,SNX30
9_Member	GO Biological Processes	GO:1902017	regulation of cilium assembly	-7.59918	-5.12477	15/66	1540,1785,2909,2932,9742,10198,10807,23300,51057,55704,79734,115704,202018,221908,347240	CYLD,DNM2,ARHGAP35,GSK3B,IFT140,MPHOSPH9,ENTR1,ATMIN,WDPCP,CCDC88A,KCTD17,EVI5L,TAPT1,PPP1R35,KIF24
9_Member	GO Biological Processes	GO:0120032	regulation of plasma membrane bounded cell projection assembly	-6.21284	-3.96374	24/195	1540,1785,2059,2475,2909,2932,5337,7046,9742,10152,10198,10807,23300,26053,51057,53904,54443,54828,55704,79734,115704,202018,221908,347240	CYLD,DNM2,EPS8,MTOR,ARHGAP35,GSK3B,PLD1,TGFBR1,IFT140,ABI2,MPHOSPH9,ENTR1,ATMIN,AUTS2,WDPCP,MYO3A,ANLN,BCAS3,CCDC88A,KCTD17,EVI5L,TAPT1,PPP1R35,KIF24
9_Member	GO Biological Processes	GO:0060491	regulation of cell projection assembly	-6.13164	-3.89276	24/197	1540,1785,2059,2475,2909,2932,5337,7046,9742,10152,10198,10807,23300,26053,51057,53904,54443,54828,55704,79734,115704,202018,221908,347240	CYLD,DNM2,EPS8,MTOR,ARHGAP35,GSK3B,PLD1,TGFBR1,IFT140,ABI2,MPHOSPH9,ENTR1,ATMIN,AUTS2,WDPCP,MYO3A,ANLN,BCAS3,CCDC88A,KCTD17,EVI5L,TAPT1,PPP1R35,KIF24
9_Member	GO Biological Processes	GO:0120034	positive regulation of plasma membrane bounded cell projection assembly	-6.00409	-3.78538	17/109	1785,2059,2475,2909,2932,7046,10152,10807,23300,26053,53904,54443,54828,55704,79734,202018,221908	DNM2,EPS8,MTOR,ARHGAP35,GSK3B,TGFBR1,ABI2,ENTR1,ATMIN,AUTS2,MYO3A,ANLN,BCAS3,CCDC88A,KCTD17,TAPT1,PPP1R35
9_Member	GO Biological Processes	GO:0045724	positive regulation of cilium assembly	-5.11673	-3.02494	8/28	2909,2932,10807,23300,55704,79734,202018,221908	ARHGAP35,GSK3B,ENTR1,ATMIN,CCDC88A,KCTD17,TAPT1,PPP1R35
10_Summary	GO Biological Processes	GO:0006468	protein phosphorylation	-11.338	-8.59059	67/686	157,673,1119,1386,1455,1459,1612,1613,2475,2580,2868,2870,2932,3567,3643,4139,4751,5218,5566,5595,5597,5599,5605,6446,6787,6790,6794,6795,6874,6908,7046,7272,7273,7465,8476,8658,8805,8851,9149,9263,9706,9776,9989,10000,10152,10155,10733,23097,23139,23178,23387,23552,23683,27148,27347,51701,51719,53904,53944,57600,65975,83931,140901,146057,152559,341676,415116	GRK3,BRAF,CHKA,ATF2,CSNK1G2,CSNK2A2,DAPK1,DAPK3,MTOR,GAK,GRK4,GRK6,GSK3B,IL5,INSR,MARK1,NEK2,CDK14,PRKACA,MAPK3,MAPK6,MAPK8,MAP2K2,SGK1,NEK4,AURKA,STK11,AURKC,TAF4,TBP,TGFBR1,TTK,TTN,WEE1,CDC42BPA,TNKS,TRIM24,CDK5R1,DYRK1B,STK17A,ULK2,ATG13,PPP4R1,AKT3,ABI2,TRIM28,PLK4,CDK19,MAST2,PASK,SIK3,CDK20,PRKD3,STK36,STK39,NLK,CAB39,MYO3A,CSNK1G1,FNIP2,STK33,STK40,STK35,TTBK2,PAQR3,NEK5,PIM3
10_Member	GO Biological Processes	GO:0006468	protein phosphorylation	-11.338	-8.59059	67/686	157,673,1119,1386,1455,1459,1612,1613,2475,2580,2868,2870,2932,3567,3643,4139,4751,5218,5566,5595,5597,5599,5605,6446,6787,6790,6794,6795,6874,6908,7046,7272,7273,7465,8476,8658,8805,8851,9149,9263,9706,9776,9989,10000,10152,10155,10733,23097,23139,23178,23387,23552,23683,27148,27347,51701,51719,53904,53944,57600,65975,83931,140901,146057,152559,341676,415116	GRK3,BRAF,CHKA,ATF2,CSNK1G2,CSNK2A2,DAPK1,DAPK3,MTOR,GAK,GRK4,GRK6,GSK3B,IL5,INSR,MARK1,NEK2,CDK14,PRKACA,MAPK3,MAPK6,MAPK8,MAP2K2,SGK1,NEK4,AURKA,STK11,AURKC,TAF4,TBP,TGFBR1,TTK,TTN,WEE1,CDC42BPA,TNKS,TRIM24,CDK5R1,DYRK1B,STK17A,ULK2,ATG13,PPP4R1,AKT3,ABI2,TRIM28,PLK4,CDK19,MAST2,PASK,SIK3,CDK20,PRKD3,STK36,STK39,NLK,CAB39,MYO3A,CSNK1G1,FNIP2,STK33,STK40,STK35,TTBK2,PAQR3,NEK5,PIM3
10_Member	GO Biological Processes	GO:0018107	peptidyl-threonine phosphorylation	-7.50485	-5.053	15/67	1386,1459,2475,2932,5566,5599,6794,7046,7272,8476,8658,8851,9149,27347,51701	ATF2,CSNK2A2,MTOR,GSK3B,PRKACA,MAPK8,STK11,TGFBR1,TTK,CDC42BPA,TNKS,CDK5R1,DYRK1B,STK39,NLK
10_Member	GO Biological Processes	GO:0018105	peptidyl-serine phosphorylation	-6.8175	-4.48506	24/181	1455,1459,2475,2932,4139,5566,5599,5605,6446,6790,7046,7272,8658,8851,9149,9706,10000,23139,27347,51701,51719,53904,53944,146057	CSNK1G2,CSNK2A2,MTOR,GSK3B,MARK1,PRKACA,MAPK8,MAP2K2,SGK1,AURKA,TGFBR1,TTK,TNKS,CDK5R1,DYRK1B,ULK2,AKT3,MAST2,STK39,NLK,CAB39,MYO3A,CSNK1G1,TTBK2
10_Member	GO Biological Processes	GO:0018210	peptidyl-threonine modification	-6.65339	-4.34531	15/77	1386,1459,2475,2932,5566,5599,6794,7046,7272,8476,8658,8851,9149,27347,51701	ATF2,CSNK2A2,MTOR,GSK3B,PRKACA,MAPK8,STK11,TGFBR1,TTK,CDC42BPA,TNKS,CDK5R1,DYRK1B,STK39,NLK
10_Member	GO Biological Processes	GO:0018209	peptidyl-serine modification	-6.05166	-3.81946	24/199	1455,1459,2475,2932,4139,5566,5599,5605,6446,6790,7046,7272,8658,8851,9149,9706,10000,23139,27347,51701,51719,53904,53944,146057	CSNK1G2,CSNK2A2,MTOR,GSK3B,MARK1,PRKACA,MAPK8,MAP2K2,SGK1,AURKA,TGFBR1,TTK,TNKS,CDK5R1,DYRK1B,ULK2,AKT3,MAST2,STK39,NLK,CAB39,MYO3A,CSNK1G1,TTBK2
10_Member	GO Biological Processes	GO:0046777	protein autophosphorylation	-5.93573	-3.73238	23/188	1612,1613,2475,2932,3643,4751,5566,5595,5605,6790,6794,7272,8805,9149,9706,9776,10155,23178,27347,51701,53904,65975,415116	DAPK1,DAPK3,MTOR,GSK3B,INSR,NEK2,PRKACA,MAPK3,MAP2K2,AURKA,STK11,TTK,TRIM24,DYRK1B,ULK2,ATG13,TRIM28,PASK,STK39,NLK,MYO3A,STK33,PIM3
11_Summary	GO Biological Processes	GO:0033365	protein localization to organelle	-11.1171	-8.40112	69/726	582,808,868,1386,1994,2146,2580,3068,3836,3837,3843,4591,4904,4928,5108,5191,5566,5830,5905,6272,6790,6794,7272,7917,8021,8658,8729,9146,9179,9409,9631,9670,9697,9742,9857,10059,10254,10615,11267,22930,22994,23230,23386,23552,23636,25792,26005,26088,27241,51141,51176,54623,55048,55055,55764,55973,56478,57142,57154,57560,84315,84823,84897,85377,152559,199223,221496,317662,401024,161,162,163,738,20…	BBS1,CALM3,CBLB,ATF2,ELAVL1,EZH2,GAK,HDGF,KPNA1,KPNB1,IPO5,TRIM37,YBX1,NUP98,PCM1,PEX7,PRKACA,PEX5,RANGAP1,SORT1,AURKA,STK11,TTK,BAG6,NUP214,TNKS,GBF1,HGS,AP4M1,PEX16,NUP155,IPO13,TRAM2,IFT140,CEP350,DNM1L,STAM2,SPAG5,SNF8,RAB3GAP1,CEP131,VPS13A,NUDCD3,CDK20,NUP62,CIZ1,C2CD3,GGA1,BBS9,INSIG2,LEF1,PAF1,VPS37C,ZWILCH,IFT122,BCAP29,EIF4ENIF1,RTN4,SMURF1,IFT80,MON1A,LMNB2,TBRG1,MICALL1,PAQR3,TTC21A,L…
11_Member	GO Biological Processes	GO:0033365	protein localization to organelle	-11.1171	-8.40112	69/726	582,808,868,1386,1994,2146,2580,3068,3836,3837,3843,4591,4904,4928,5108,5191,5566,5830,5905,6272,6790,6794,7272,7917,8021,8658,8729,9146,9179,9409,9631,9670,9697,9742,9857,10059,10254,10615,11267,22930,22994,23230,23386,23552,23636,25792,26005,26088,27241,51141,51176,54623,55048,55055,55764,55973,56478,57142,57154,57560,84315,84823,84897,85377,152559,199223,221496,317662,401024	BBS1,CALM3,CBLB,ATF2,ELAVL1,EZH2,GAK,HDGF,KPNA1,KPNB1,IPO5,TRIM37,YBX1,NUP98,PCM1,PEX7,PRKACA,PEX5,RANGAP1,SORT1,AURKA,STK11,TTK,BAG6,NUP214,TNKS,GBF1,HGS,AP4M1,PEX16,NUP155,IPO13,TRAM2,IFT140,CEP350,DNM1L,STAM2,SPAG5,SNF8,RAB3GAP1,CEP131,VPS13A,NUDCD3,CDK20,NUP62,CIZ1,C2CD3,GGA1,BBS9,INSIG2,LEF1,PAF1,VPS37C,ZWILCH,IFT122,BCAP29,EIF4ENIF1,RTN4,SMURF1,IFT80,MON1A,LMNB2,TBRG1,MICALL1,PAQR3,TTC21A,L…
11_Member	GO Biological Processes	GO:0006886	intracellular protein transport	-8.92354	-6.36646	62/696	161,162,163,738,868,1386,1994,2054,3836,3837,3843,4591,4928,5191,5494,5566,5830,6272,6293,6811,7917,8021,8120,8218,8907,9146,9179,9181,9409,9531,9631,9632,9670,9697,10254,11154,11267,11276,22994,23162,23230,23636,26088,29800,51277,51429,54535,55048,55666,55823,55973,56478,57154,57510,57589,81876,84236,84315,85377,92335,200162,253832	AP2A2,AP1B1,AP2B1,VPS51,CBLB,ATF2,ELAVL1,STX2,KPNA1,KPNB1,IPO5,TRIM37,NUP98,PEX7,PPM1A,PRKACA,PEX5,SORT1,VPS52,STX5,BAG6,NUP214,AP3B2,CLTCL1,AP1M1,HGS,AP4M1,ARHGEF2,PEX16,BAG3,NUP155,SEC24C,IPO13,TRAM2,STAM2,AP4S1,SNF8,SYNRG,CEP131,MAPK8IP3,VPS13A,NUP62,GGA1,ZDHHC1,DNAJC27,SNX9,CCHCR1,VPS37C,NPLOC4,VPS11,BCAP29,EIF4ENIF1,SMURF1,XPO5,RIC1,RAB1B,RHBDD1,MON1A,MICALL1,STRADA,SPAG17,ZDHHC20
11_Member	GO Biological Processes	GO:0072594	establishment of protein localization to organelle	-4.04158	-2.14695	29/346	808,868,1386,1994,3836,3837,3843,4591,4928,5191,5830,6272,7917,8021,9146,9179,9409,9631,9670,9697,10254,11267,22930,23230,23636,55048,56478,57154,84315	CALM3,CBLB,ATF2,ELAVL1,KPNA1,KPNB1,IPO5,TRIM37,NUP98,PEX7,PEX5,SORT1,BAG6,NUP214,HGS,AP4M1,PEX16,NUP155,IPO13,TRAM2,STAM2,SNF8,RAB3GAP1,VPS13A,NUP62,VPS37C,EIF4ENIF1,SMURF1,MON1A
12_Summary	GO Biological Processes	GO:0032886	regulation of microtubule-based process	-10.1936	-7.52536	35/252	582,1027,1540,2932,4135,4591,5048,6249,6790,6794,7840,8851,9181,10207,10460,10615,10733,22994,23636,25893,26146,54461,55036,55755,56890,57606,79846,80217,80321,85458,85459,146057,221908,284403,348654	BBS1,CDKN1B,CYLD,GSK3B,MAP6,TRIM37,PAFAH1B1,CLIP1,AURKA,STK11,ALMS1,CDK5R1,ARHGEF2,PATJ,TACC3,SPAG5,PLK4,CEP131,NUP62,TRIM58,TRAF3IP1,FBXW5,CCDC40,CDK5RAP2,MDM1,SLAIN2,CFAP69,CFAP43,CEP70,DIXDC1,CEP295,TTBK2,PPP1R35,WDR62,GEN1
12_Member	GO Biological Processes	GO:0032886	regulation of microtubule-based process	-10.1936	-7.52536	35/252	582,1027,1540,2932,4135,4591,5048,6249,6790,6794,7840,8851,9181,10207,10460,10615,10733,22994,23636,25893,26146,54461,55036,55755,56890,57606,79846,80217,80321,85458,85459,146057,221908,284403,348654	BBS1,CDKN1B,CYLD,GSK3B,MAP6,TRIM37,PAFAH1B1,CLIP1,AURKA,STK11,ALMS1,CDK5R1,ARHGEF2,PATJ,TACC3,SPAG5,PLK4,CEP131,NUP62,TRIM58,TRAF3IP1,FBXW5,CCDC40,CDK5RAP2,MDM1,SLAIN2,CFAP69,CFAP43,CEP70,DIXDC1,CEP295,TTBK2,PPP1R35,WDR62,GEN1
12_Member	GO Biological Processes	GO:0070507	regulation of microtubule cytoskeleton organization	-4.47742	-2.50295	18/155	1027,1540,2932,4135,5048,6249,8851,9181,10207,10460,10615,23636,26146,55755,57606,80321,85458,146057	CDKN1B,CYLD,GSK3B,MAP6,PAFAH1B1,CLIP1,CDK5R1,ARHGEF2,PATJ,TACC3,SPAG5,NUP62,TRAF3IP1,CDK5RAP2,SLAIN2,CEP70,DIXDC1,TTBK2
13_Summary	GO Biological Processes	GO:0006914	autophagy	-9.91697	-7.2835	39/311	738,2475,2548,4077,5595,5830,6794,9146,9179,9531,9706,9711,9776,10254,11267,23001,23230,23241,26191,54828,55048,55102,55432,55823,56834,57154,57231,64771,79137,80700,81876,84219,91445,94241,140901,162427,192111,285973,401548,2580,2932,3796,5048,6790,6811,8729,10226,11145,22985,57104,57553,64780,80279,81858,196528,255626,347240,1386,51361,64400,84067	VPS51,MTOR,GAA,NBR1,MAPK3,PEX5,STK11,HGS,AP4M1,BAG3,ULK2,RUBCN,ATG13,STAM2,SNF8,WDFY3,VPS13A,PACS2,PTPN22,BCAS3,VPS37C,ATG2B,YOD1,VPS11,GPR137,SMURF1,SNX14,ILRUN,RETREG2,UBXN6,RAB1B,WDR24,RNF185,TP53INP1,STK35,RETREG3,PGAM5,ATG9B,SNX30,GAK,GSK3B,KIF2A,PAFAH1B1,AURKA,STX5,GBF1,PLIN3,PLAAT3,ACIN1,PNPLA2,MICAL3,MICAL1,CDK5RAP3,SHARPIN,ARID2,H2BC1,KIF24,ATF2,HOOK1,AKTIP,FHIP1B
13_Member	GO Biological Processes	GO:0006914	autophagy	-9.91697	-7.2835	39/311	738,2475,2548,4077,5595,5830,6794,9146,9179,9531,9706,9711,9776,10254,11267,23001,23230,23241,26191,54828,55048,55102,55432,55823,56834,57154,57231,64771,79137,80700,81876,84219,91445,94241,140901,162427,192111,285973,401548	VPS51,MTOR,GAA,NBR1,MAPK3,PEX5,STK11,HGS,AP4M1,BAG3,ULK2,RUBCN,ATG13,STAM2,SNF8,WDFY3,VPS13A,PACS2,PTPN22,BCAS3,VPS37C,ATG2B,YOD1,VPS11,GPR137,SMURF1,SNX14,ILRUN,RETREG2,UBXN6,RAB1B,WDR24,RNF185,TP53INP1,STK35,RETREG3,PGAM5,ATG9B,SNX30
13_Member	GO Biological Processes	GO:0061919	process utilizing autophagic mechanism	-9.91697	-7.2835	39/311	738,2475,2548,4077,5595,5830,6794,9146,9179,9531,9706,9711,9776,10254,11267,23001,23230,23241,26191,54828,55048,55102,55432,55823,56834,57154,57231,64771,79137,80700,81876,84219,91445,94241,140901,162427,192111,285973,401548	VPS51,MTOR,GAA,NBR1,MAPK3,PEX5,STK11,HGS,AP4M1,BAG3,ULK2,RUBCN,ATG13,STAM2,SNF8,WDFY3,VPS13A,PACS2,PTPN22,BCAS3,VPS37C,ATG2B,YOD1,VPS11,GPR137,SMURF1,SNX14,ILRUN,RETREG2,UBXN6,RAB1B,WDR24,RNF185,TP53INP1,STK35,RETREG3,PGAM5,ATG9B,SNX30
13_Member	GO Biological Processes	GO:0016236	macroautophagy	-8.56987	-6.02658	28/196	2475,2548,4077,5595,5830,9146,9179,9531,9706,9776,10254,11267,23001,23241,55048,55102,55432,57154,57231,64771,79137,80700,81876,94241,162427,192111,285973,401548	MTOR,GAA,NBR1,MAPK3,PEX5,HGS,AP4M1,BAG3,ULK2,ATG13,STAM2,SNF8,WDFY3,PACS2,VPS37C,ATG2B,YOD1,SMURF1,SNX14,ILRUN,RETREG2,UBXN6,RAB1B,TP53INP1,RETREG3,PGAM5,ATG9B,SNX30
13_Member	GO Biological Processes	GO:0022411	cellular component disassembly	-3.96647	-2.08881	27/315	2580,2932,3796,5048,5830,6790,6811,8729,9706,9776,10226,11145,22985,55102,57104,57231,57553,64780,79137,80279,81858,162427,196528,255626,285973,347240,401548	GAK,GSK3B,KIF2A,PAFAH1B1,PEX5,AURKA,STX5,GBF1,ULK2,ATG13,PLIN3,PLAAT3,ACIN1,ATG2B,PNPLA2,SNX14,MICAL3,MICAL1,RETREG2,CDK5RAP3,SHARPIN,RETREG3,ARID2,H2BC1,ATG9B,KIF24,SNX30
13_Member	GO Biological Processes	GO:1903008	organelle disassembly	-3.76131	-1.91834	13/103	6790,6811,8729,9706,9776,10226,11145,55102,57104,79137,162427,285973,401548	AURKA,STX5,GBF1,ULK2,ATG13,PLIN3,PLAAT3,ATG2B,PNPLA2,RETREG2,RETREG3,ATG9B,SNX30
13_Member	GO Biological Processes	GO:0061912	selective autophagy	-3.56238	-1.76473	10/68	2548,5595,5830,9706,9776,23001,55102,79137,162427,401548	GAA,MAPK3,PEX5,ULK2,ATG13,WDFY3,ATG2B,RETREG2,RETREG3,SNX30
13_Member	GO Biological Processes	GO:0034727	piecemeal microautophagy of the nucleus	-3.41055	-1.63395	4/10	9706,9776,55102,401548	ULK2,ATG13,ATG2B,SNX30
13_Member	GO Biological Processes	GO:0061709	reticulophagy	-3.31546	-1.55706	5/18	9706,55102,79137,162427,401548	ULK2,ATG2B,RETREG2,RETREG3,SNX30
13_Member	GO Biological Processes	GO:0000045	autophagosome assembly	-3.26023	-1.51498	10/74	9179,9531,9706,9776,23241,55102,57154,81876,94241,285973	AP4M1,BAG3,ULK2,ATG13,PACS2,ATG2B,SMURF1,RAB1B,TP53INP1,ATG9B
13_Member	GO Biological Processes	GO:0044804	autophagy of nucleus	-3.19683	-1.46331	5/19	9706,9776,55102,285973,401548	ULK2,ATG13,ATG2B,ATG9B,SNX30
13_Member	GO Biological Processes	GO:0007033	vacuole organization	-3.10119	-1.38921	17/183	1386,2475,2548,9179,9531,9706,9776,23241,51361,55102,55823,57154,64400,81876,84067,94241,285973	ATF2,MTOR,GAA,AP4M1,BAG3,ULK2,ATG13,PACS2,HOOK1,ATG2B,VPS11,SMURF1,AKTIP,RAB1B,FHIP1B,TP53INP1,ATG9B
13_Member	GO Biological Processes	GO:0016237	lysosomal microautophagy	-3.06515	-1.36792	4/12	9706,9776,55102,401548	ULK2,ATG13,ATG2B,SNX30
13_Member	GO Biological Processes	GO:1905037	autophagosome organization	-2.99052	-1.30757	10/80	9179,9531,9706,9776,23241,55102,57154,81876,94241,285973	AP4M1,BAG3,ULK2,ATG13,PACS2,ATG2B,SMURF1,RAB1B,TP53INP1,ATG9B
13_Member	GO Biological Processes	GO:0044805	late nucleophagy	-2.55334	-1.00733	3/8	9706,55102,285973	ULK2,ATG2B,ATG9B
13_Member	KEGG Pathway	hsa04136	Autophagy - other	-2.13894	-0.709592	5/32	2475,9706,9776,55102,285973	MTOR,ULK2,ATG13,ATG2B,ATG9B
14_Summary	GO Biological Processes	GO:0010256	endomembrane system organization	-9.36374	-6.77014	54/549	162,738,2054,2580,3267,5048,5728,5830,6691,6811,7110,7917,8729,8907,9101,9146,9631,9697,9712,10254,11113,11267,23141,23207,51361,51429,54828,55048,55204,55627,55654,55666,55823,57142,57488,57531,60684,64400,65977,79102,79137,81876,84067,84823,85377,128989,162427,221496,285973,399979,653061,653641,653720,728498,526,2060,6272,8120,8452,9632,10058,10497,253832,598,808,1386,1785,2339,2932,4547,5599,1…	AP1B1,VPS51,STX2,GAK,AGFG1,PAFAH1B1,PTEN,PEX5,SPINK2,STX5,TMF1,BAG6,GBF1,AP1M1,USP8,HGS,NUP155,TRAM2,USP6NL,STAM2,CIT,SNF8,ANKLE2,PLEKHM2,HOOK1,SNX9,BCAS3,VPS37C,GOLPH3L,SMPD4,TMEM127,NPLOC4,VPS11,RTN4,ESYT2,HACE1,TRAPPC11,AKTIP,PLEKHA3,RNF26,RETREG2,RAB1B,FHIP1B,LMNB2,MICALL1,TANGO2,RETREG3,LEMD2,ATG9B,SNX19,GOLGA8S,GOLGA6C,GOLGA8M,GOLGA8H,ATP6V1B2,EPS15,SORT1,AP3B2,CUL3,SEC24C,ABCB6,UNC13B,ZDHH…
14_Member	GO Biological Processes	GO:0010256	endomembrane system organization	-9.36374	-6.77014	54/549	162,738,2054,2580,3267,5048,5728,5830,6691,6811,7110,7917,8729,8907,9101,9146,9631,9697,9712,10254,11113,11267,23141,23207,51361,51429,54828,55048,55204,55627,55654,55666,55823,57142,57488,57531,60684,64400,65977,79102,79137,81876,84067,84823,85377,128989,162427,221496,285973,399979,653061,653641,653720,728498	AP1B1,VPS51,STX2,GAK,AGFG1,PAFAH1B1,PTEN,PEX5,SPINK2,STX5,TMF1,BAG6,GBF1,AP1M1,USP8,HGS,NUP155,TRAM2,USP6NL,STAM2,CIT,SNF8,ANKLE2,PLEKHM2,HOOK1,SNX9,BCAS3,VPS37C,GOLPH3L,SMPD4,TMEM127,NPLOC4,VPS11,RTN4,ESYT2,HACE1,TRAPPC11,AKTIP,PLEKHA3,RNF26,RETREG2,RAB1B,FHIP1B,LMNB2,MICALL1,TANGO2,RETREG3,LEMD2,ATG9B,SNX19,GOLGA8S,GOLGA6C,GOLGA8M,GOLGA8H
14_Member	GO Biological Processes	GO:0016050	vesicle organization	-5.87694	-3.68583	33/339	162,526,2054,2060,3267,5048,6272,6691,6811,7110,8120,8452,8729,8907,9101,9146,9632,10058,10254,10497,11267,51361,55048,55204,55654,55823,60684,64400,65977,79102,84067,253832,399979	AP1B1,ATP6V1B2,STX2,EPS15,AGFG1,PAFAH1B1,SORT1,SPINK2,STX5,TMF1,AP3B2,CUL3,GBF1,AP1M1,USP8,HGS,SEC24C,ABCB6,STAM2,UNC13B,SNF8,HOOK1,VPS37C,GOLPH3L,TMEM127,VPS11,TRAPPC11,AKTIP,PLEKHA3,RNF26,FHIP1B,ZDHHC20,SNX19
14_Member	GO Biological Processes	GO:0061024	membrane organization	-3.76485	-1.92053	50/754	598,808,1386,1785,2054,2339,2580,2932,4547,5048,5599,5728,5830,6811,7917,8120,8452,8729,9146,9631,9632,9697,10059,10254,11145,11267,11336,23141,23265,23396,51272,51429,55048,55102,55165,55204,55704,55823,57142,57154,57531,60412,60684,83447,84823,85377,113451,221496,285973,374887	BCL2L1,CALM3,ATF2,DNM2,STX2,FNTA,GAK,GSK3B,MTTP,PAFAH1B1,MAPK8,PTEN,PEX5,STX5,BAG6,AP3B2,CUL3,GBF1,HGS,NUP155,SEC24C,TRAM2,DNM1L,STAM2,PLAAT3,SNF8,EXOC3,ANKLE2,EXOC7,PIP5K1C,BET1L,SNX9,VPS37C,ATG2B,CEP55,GOLPH3L,CCDC88A,VPS11,RTN4,SMURF1,HACE1,EXOC4,TRAPPC11,SLC25A31,LMNB2,MICALL1,AZIN2,LEMD2,ATG9B,YJEFN3
15_Summary	GO Biological Processes	GO:0010564	regulation of cell cycle process	-9.31459	-6.72855	66/747	493,598,808,991,1027,1030,1386,1459,1613,2146,3643,4582,4591,4751,5728,5934,6790,6795,7027,7272,7465,7840,8451,8452,8658,9371,9700,10460,10615,10733,10807,10926,11113,22994,23636,25896,25909,29127,29882,51322,51343,51692,54443,54461,54623,55055,55755,56257,56658,56890,58525,59343,65975,79677,80254,80279,84126,84444,85459,123879,157313,196528,221908,284403,341019,348654,1540,2290,5048,8729,51696,4…	ATP2B4,BCL2L1,CALM3,CDC20,CDKN1B,CDKN2B,ATF2,CSNK2A2,DAPK3,EZH2,INSR,MUC1,TRIM37,NEK2,PTEN,RBL2,AURKA,AURKC,TFDP1,TTK,WEE1,ALMS1,CUL4A,CUL3,TNKS,KIF3B,ESPL1,TACC3,SPAG5,PLK4,ENTR1,DBF4,CIT,CEP131,NUP62,INTS7,AHCTF1,RACGAP1,ANAPC2,WAC,FZR1,CPSF3,ANLN,FBXW5,PAF1,ZWILCH,CDK5RAP2,MEPCE,TRIM39,MDM1,WIZ,SENP2,STK33,SMC6,CEP63,CDK5RAP3,ATRIP,DOT1L,CEP295,DCUN1D3,CDCA2,ARID2,PPP1R35,WDR62,DCDC1,GEN1,CYLD…
15_Member	GO Biological Processes	GO:0010564	regulation of cell cycle process	-9.31459	-6.72855	66/747	493,598,808,991,1027,1030,1386,1459,1613,2146,3643,4582,4591,4751,5728,5934,6790,6795,7027,7272,7465,7840,8451,8452,8658,9371,9700,10460,10615,10733,10807,10926,11113,22994,23636,25896,25909,29127,29882,51322,51343,51692,54443,54461,54623,55055,55755,56257,56658,56890,58525,59343,65975,79677,80254,80279,84126,84444,85459,123879,157313,196528,221908,284403,341019,348654	ATP2B4,BCL2L1,CALM3,CDC20,CDKN1B,CDKN2B,ATF2,CSNK2A2,DAPK3,EZH2,INSR,MUC1,TRIM37,NEK2,PTEN,RBL2,AURKA,AURKC,TFDP1,TTK,WEE1,ALMS1,CUL4A,CUL3,TNKS,KIF3B,ESPL1,TACC3,SPAG5,PLK4,ENTR1,DBF4,CIT,CEP131,NUP62,INTS7,AHCTF1,RACGAP1,ANAPC2,WAC,FZR1,CPSF3,ANLN,FBXW5,PAF1,ZWILCH,CDK5RAP2,MEPCE,TRIM39,MDM1,WIZ,SENP2,STK33,SMC6,CEP63,CDK5RAP3,ATRIP,DOT1L,CEP295,DCUN1D3,CDCA2,ARID2,PPP1R35,WDR62,DCDC1,GEN1
15_Member	GO Biological Processes	GO:0007346	regulation of mitotic cell cycle	-5.22845	-3.11702	42/517	991,1027,1030,1386,1540,1613,2146,2290,3643,4582,4751,5048,5728,5934,6790,7027,7272,7465,8451,8452,8729,9700,23636,29882,51322,51343,51692,51696,54443,54461,55055,55755,56257,56658,59343,65975,80279,123879,157313,196528,348654,415116	CDC20,CDKN1B,CDKN2B,ATF2,CYLD,DAPK3,EZH2,FOXG1,INSR,MUC1,NEK2,PAFAH1B1,PTEN,RBL2,AURKA,TFDP1,TTK,WEE1,CUL4A,CUL3,GBF1,ESPL1,NUP62,ANAPC2,WAC,FZR1,CPSF3,HECA,ANLN,FBXW5,ZWILCH,CDK5RAP2,MEPCE,TRIM39,SENP2,STK33,CDK5RAP3,DCUN1D3,CDCA2,ARID2,GEN1,PIM3
15_Member	GO Biological Processes	GO:0010948	negative regulation of cell cycle process	-4.63463	-2.6256	27/288	991,1027,1030,1386,2146,4582,4591,4751,5728,5934,7272,7465,8658,9700,25896,51322,51343,55055,55755,56658,56890,65975,80254,80279,84126,84444,123879	CDC20,CDKN1B,CDKN2B,ATF2,EZH2,MUC1,TRIM37,NEK2,PTEN,RBL2,TTK,WEE1,TNKS,ESPL1,INTS7,WAC,FZR1,ZWILCH,CDK5RAP2,TRIM39,MDM1,STK33,CEP63,CDK5RAP3,ATRIP,DOT1L,DCUN1D3
15_Member	GO Biological Processes	GO:0045786	negative regulation of cell cycle	-4.52285	-2.5351	32/376	991,1027,1030,1386,2146,3843,4582,4591,4751,5728,5934,7272,7465,7709,8658,9700,23368,25896,51322,51343,51696,55055,55755,56658,56890,65975,80254,80279,84126,84444,90313,123879	CDC20,CDKN1B,CDKN2B,ATF2,EZH2,IPO5,MUC1,TRIM37,NEK2,PTEN,RBL2,TTK,WEE1,ZBTB17,TNKS,ESPL1,PPP1R13B,INTS7,WAC,FZR1,HECA,ZWILCH,CDK5RAP2,TRIM39,MDM1,STK33,CEP63,CDK5RAP3,ATRIP,DOT1L,TP53I13,DCUN1D3
15_Member	GO Biological Processes	GO:1901987	regulation of cell cycle phase transition	-4.29468	-2.34661	36/457	493,991,1027,1030,1386,2146,4582,5728,5934,6790,7027,7272,7465,8451,8452,9700,10926,25896,51322,51343,51692,54443,54623,55055,55755,56257,56658,59343,65975,80254,80279,84126,84444,123879,196528,348654	ATP2B4,CDC20,CDKN1B,CDKN2B,ATF2,EZH2,MUC1,PTEN,RBL2,AURKA,TFDP1,TTK,WEE1,CUL4A,CUL3,ESPL1,DBF4,INTS7,WAC,FZR1,CPSF3,ANLN,PAF1,ZWILCH,CDK5RAP2,MEPCE,TRIM39,SENP2,STK33,CEP63,CDK5RAP3,ATRIP,DOT1L,DCUN1D3,ARID2,GEN1
15_Member	GO Biological Processes	GO:1901988	negative regulation of cell cycle phase transition	-3.29145	-1.53748	21/242	991,1027,1030,1386,2146,4582,5728,5934,7272,7465,25896,51322,51343,55055,56658,65975,80254,80279,84126,84444,123879	CDC20,CDKN1B,CDKN2B,ATF2,EZH2,MUC1,PTEN,RBL2,TTK,WEE1,INTS7,WAC,FZR1,ZWILCH,TRIM39,STK33,CEP63,CDK5RAP3,ATRIP,DOT1L,DCUN1D3
15_Member	GO Biological Processes	GO:0000077	DNA damage checkpoint signaling	-3.12017	-1.40518	12/105	1027,1386,4582,25896,51322,51343,56658,65975,80254,80279,84126,84444	CDKN1B,ATF2,MUC1,INTS7,WAC,FZR1,TRIM39,STK33,CEP63,CDK5RAP3,ATRIP,DOT1L
15_Member	GO Biological Processes	GO:1901990	regulation of mitotic cell cycle phase transition	-3.10692	-1.39394	27/357	991,1027,1030,2146,4582,5728,5934,6790,7027,7272,7465,8451,8452,9700,51322,51343,51692,54443,55055,55755,56257,56658,59343,80279,123879,196528,348654	CDC20,CDKN1B,CDKN2B,EZH2,MUC1,PTEN,RBL2,AURKA,TFDP1,TTK,WEE1,CUL4A,CUL3,ESPL1,WAC,FZR1,CPSF3,ANLN,ZWILCH,CDK5RAP2,MEPCE,TRIM39,SENP2,CDK5RAP3,DCUN1D3,ARID2,GEN1
15_Member	GO Biological Processes	GO:0042770	signal transduction in response to DNA damage	-3.05153	-1.35816	14/137	1027,1386,2305,4582,5595,25896,51322,51343,56658,65975,80254,80279,84126,84444	CDKN1B,ATF2,FOXM1,MUC1,MAPK3,INTS7,WAC,FZR1,TRIM39,STK33,CEP63,CDK5RAP3,ATRIP,DOT1L
15_Member	GO Biological Processes	GO:0000075	cell cycle checkpoint signaling	-2.95471	-1.28918	15/156	991,1027,1386,4582,7272,25896,51322,51343,55055,56658,65975,80254,80279,84126,84444	CDC20,CDKN1B,ATF2,MUC1,TTK,INTS7,WAC,FZR1,ZWILCH,TRIM39,STK33,CEP63,CDK5RAP3,ATRIP,DOT1L
15_Member	GO Biological Processes	GO:0031570	DNA integrity checkpoint signaling	-2.80572	-1.16636	12/114	1027,1386,4582,25896,51322,51343,56658,65975,80254,80279,84126,84444	CDKN1B,ATF2,MUC1,INTS7,WAC,FZR1,TRIM39,STK33,CEP63,CDK5RAP3,ATRIP,DOT1L
15_Member	GO Biological Processes	GO:1902806	regulation of cell cycle G1/S phase transition	-2.75402	-1.14253	18/214	493,1027,1030,2146,4582,5728,5934,7027,7465,8451,51322,51692,54623,56257,56658,59343,123879,196528	ATP2B4,CDKN1B,CDKN2B,EZH2,MUC1,PTEN,RBL2,TFDP1,WEE1,CUL4A,WAC,CPSF3,PAF1,MEPCE,TRIM39,SENP2,DCUN1D3,ARID2
15_Member	GO Biological Processes	GO:0045930	negative regulation of mitotic cell cycle	-2.49691	-0.961688	18/226	991,1027,1030,1386,2146,4582,5728,5934,7272,7465,51322,51343,51696,55055,56658,65975,80279,123879	CDC20,CDKN1B,CDKN2B,ATF2,EZH2,MUC1,PTEN,RBL2,TTK,WEE1,WAC,FZR1,HECA,ZWILCH,TRIM39,STK33,CDK5RAP3,DCUN1D3
15_Member	GO Biological Processes	GO:1901991	negative regulation of mitotic cell cycle phase transition	-2.37362	-0.873564	15/179	991,1027,1030,2146,4582,5728,5934,7272,7465,51322,51343,55055,56658,80279,123879	CDC20,CDKN1B,CDKN2B,EZH2,MUC1,PTEN,RBL2,TTK,WEE1,WAC,FZR1,ZWILCH,TRIM39,CDK5RAP3,DCUN1D3
15_Member	GO Biological Processes	GO:2000045	regulation of G1/S transition of mitotic cell cycle	-2.22111	-0.766403	15/186	1027,1030,2146,4582,5728,5934,7027,7465,8451,51322,51692,56257,59343,123879,196528	CDKN1B,CDKN2B,EZH2,MUC1,PTEN,RBL2,TFDP1,WEE1,CUL4A,WAC,CPSF3,MEPCE,SENP2,DCUN1D3,ARID2
15_Member	GO Biological Processes	GO:2000134	negative regulation of G1/S transition of mitotic cell cycle	-2.21994	-0.766403	9/86	1027,1030,2146,4582,5728,5934,7465,51322,123879	CDKN1B,CDKN2B,EZH2,MUC1,PTEN,RBL2,WEE1,WAC,DCUN1D3
15_Member	GO Biological Processes	GO:0007093	mitotic cell cycle checkpoint signaling	-2.08052	-0.673555	11/123	991,1027,1386,4582,7272,51322,51343,55055,56658,65975,80279	CDC20,CDKN1B,ATF2,MUC1,TTK,WAC,FZR1,ZWILCH,TRIM39,STK33,CDK5RAP3
16_Summary	GO Biological Processes	GO:0009896	positive regulation of catabolic process	-9.16841	-6.59709	53/540	868,991,1027,1612,2475,2932,3300,3643,4898,5595,5728,6790,6794,6811,7248,7917,8078,9531,9706,9776,9810,9817,10444,11124,11267,22930,23019,25820,25893,25897,26088,26986,51322,51343,51429,51667,55571,55823,56478,57104,57154,79670,79837,84219,91445,94241,115024,117854,127544,129563,143686,219988,401548,5566,5709,7110,7874,9101,9146,56658,57589,80279,113451,161582,1459,51684	CBLB,CDC20,CDKN1B,DAPK1,MTOR,GSK3B,DNAJB2,INSR,NRDC,MAPK3,PTEN,AURKA,STK11,STX5,TSC1,BAG6,USP5,BAG3,ULK2,ATG13,RNF40,KEAP1,ZER1,FAF1,SNF8,RAB3GAP1,CNOT1,ARIH1,TRIM58,RNF19A,GGA1,PABPC1,WAC,FZR1,SNX9,NUB1,CNOT11,VPS11,EIF4ENIF1,PNPLA2,SMURF1,TUT7,PIP4K2C,WDR24,RNF185,TP53INP1,NT5C3B,TRIM6,RNF19B,DIS3L2,SESN3,PATL1,SNX30,PRKACA,PSMD3,TMF1,USP7,USP8,HGS,TRIM39,RIC1,CDK5RAP3,AZIN2,DNAAF4,CSNK2A2,SUFU
16_Member	GO Biological Processes	GO:0009896	positive regulation of catabolic process	-9.16841	-6.59709	53/540	868,991,1027,1612,2475,2932,3300,3643,4898,5595,5728,6790,6794,6811,7248,7917,8078,9531,9706,9776,9810,9817,10444,11124,11267,22930,23019,25820,25893,25897,26088,26986,51322,51343,51429,51667,55571,55823,56478,57104,57154,79670,79837,84219,91445,94241,115024,117854,127544,129563,143686,219988,401548	CBLB,CDC20,CDKN1B,DAPK1,MTOR,GSK3B,DNAJB2,INSR,NRDC,MAPK3,PTEN,AURKA,STK11,STX5,TSC1,BAG6,USP5,BAG3,ULK2,ATG13,RNF40,KEAP1,ZER1,FAF1,SNF8,RAB3GAP1,CNOT1,ARIH1,TRIM58,RNF19A,GGA1,PABPC1,WAC,FZR1,SNX9,NUB1,CNOT11,VPS11,EIF4ENIF1,PNPLA2,SMURF1,TUT7,PIP4K2C,WDR24,RNF185,TP53INP1,NT5C3B,TRIM6,RNF19B,DIS3L2,SESN3,PATL1,SNX30
16_Member	GO Biological Processes	GO:0031331	positive regulation of cellular catabolic process	-7.47793	-5.03155	43/441	991,1612,2475,2932,3300,3643,4898,5595,5728,6790,6794,7248,8078,9531,9706,9776,9817,10444,22930,23019,25820,25893,25897,26986,51322,51343,51429,51667,55571,56478,57104,57154,79670,79837,84219,94241,115024,117854,127544,129563,143686,219988,401548	CDC20,DAPK1,MTOR,GSK3B,DNAJB2,INSR,NRDC,MAPK3,PTEN,AURKA,STK11,TSC1,USP5,BAG3,ULK2,ATG13,KEAP1,ZER1,RAB3GAP1,CNOT1,ARIH1,TRIM58,RNF19A,PABPC1,WAC,FZR1,SNX9,NUB1,CNOT11,EIF4ENIF1,PNPLA2,SMURF1,TUT7,PIP4K2C,WDR24,TP53INP1,NT5C3B,TRIM6,RNF19B,DIS3L2,SESN3,PATL1,SNX30
16_Member	GO Biological Processes	GO:0042176	regulation of protein catabolic process	-6.60552	-4.30913	36/361	868,991,1027,2932,3300,4898,5566,5709,6790,6811,7110,7874,7917,8078,9101,9146,9810,9817,10444,11124,11267,25820,25897,26088,51322,51343,51429,51667,55823,56658,57589,80279,91445,113451,127544,161582	CBLB,CDC20,CDKN1B,GSK3B,DNAJB2,NRDC,PRKACA,PSMD3,AURKA,STX5,TMF1,USP7,BAG6,USP5,USP8,HGS,RNF40,KEAP1,ZER1,FAF1,SNF8,ARIH1,RNF19A,GGA1,WAC,FZR1,SNX9,NUB1,VPS11,TRIM39,RIC1,CDK5RAP3,RNF185,AZIN2,RNF19B,DNAAF4
16_Member	GO Biological Processes	GO:0045732	positive regulation of protein catabolic process	-5.66906	-3.50428	24/209	868,991,1027,2932,3300,4898,6790,6811,7917,8078,9810,9817,10444,11124,11267,25820,25897,26088,51343,51429,51667,55823,91445,127544	CBLB,CDC20,CDKN1B,GSK3B,DNAJB2,NRDC,AURKA,STX5,BAG6,USP5,RNF40,KEAP1,ZER1,FAF1,SNF8,ARIH1,RNF19A,GGA1,FZR1,SNX9,NUB1,VPS11,RNF185,RNF19B
16_Member	GO Biological Processes	GO:1903050	regulation of proteolysis involved in protein catabolic process	-5.44336	-3.30873	25/230	991,1459,2932,3300,5566,5728,6790,7110,7874,7917,8078,9810,9817,10444,25820,25897,51322,51343,51667,51684,56658,57154,91445,127544,161582	CDC20,CSNK2A2,GSK3B,DNAJB2,PRKACA,PTEN,AURKA,TMF1,USP7,BAG6,USP5,RNF40,KEAP1,ZER1,ARIH1,RNF19A,WAC,FZR1,NUB1,SUFU,TRIM39,SMURF1,RNF185,RNF19B,DNAAF4
16_Member	GO Biological Processes	GO:2000058	regulation of ubiquitin-dependent protein catabolic process	-4.87554	-2.8271	20/173	991,1459,2932,3300,5728,6790,7874,7917,8078,9817,10444,25820,25897,51322,51343,51667,51684,56658,57154,127544	CDC20,CSNK2A2,GSK3B,DNAJB2,PTEN,AURKA,USP7,BAG6,USP5,KEAP1,ZER1,ARIH1,RNF19A,WAC,FZR1,NUB1,SUFU,TRIM39,SMURF1,RNF19B
16_Member	GO Biological Processes	GO:0061136	regulation of proteasomal protein catabolic process	-4.64875	-2.63373	21/194	991,2932,3300,5566,6790,7110,7874,7917,8078,9810,9817,10444,25820,25897,51322,51343,51667,56658,91445,127544,161582	CDC20,GSK3B,DNAJB2,PRKACA,AURKA,TMF1,USP7,BAG6,USP5,RNF40,KEAP1,ZER1,ARIH1,RNF19A,WAC,FZR1,NUB1,TRIM39,RNF185,RNF19B,DNAAF4
16_Member	GO Biological Processes	GO:1903052	positive regulation of proteolysis involved in protein catabolic process	-4.63514	-2.6256	17/137	991,2932,3300,5728,6790,7917,8078,9810,9817,10444,25820,25897,51343,51667,57154,91445,127544	CDC20,GSK3B,DNAJB2,PTEN,AURKA,BAG6,USP5,RNF40,KEAP1,ZER1,ARIH1,RNF19A,FZR1,NUB1,SMURF1,RNF185,RNF19B
16_Member	GO Biological Processes	GO:1901800	positive regulation of proteasomal protein catabolic process	-4.32795	-2.37642	15/117	991,2932,3300,6790,7917,8078,9810,9817,10444,25820,25897,51343,51667,91445,127544	CDC20,GSK3B,DNAJB2,AURKA,BAG6,USP5,RNF40,KEAP1,ZER1,ARIH1,RNF19A,FZR1,NUB1,RNF185,RNF19B
16_Member	GO Biological Processes	GO:2000060	positive regulation of ubiquitin-dependent protein catabolic process	-4.00183	-2.11774	14/111	991,2932,3300,5728,6790,8078,9817,10444,25820,25897,51343,51667,57154,127544	CDC20,GSK3B,DNAJB2,PTEN,AURKA,USP5,KEAP1,ZER1,ARIH1,RNF19A,FZR1,NUB1,SMURF1,RNF19B
16_Member	GO Biological Processes	GO:0032434	regulation of proteasomal ubiquitin-dependent protein catabolic process	-3.92884	-2.05794	16/141	991,2932,3300,6790,7874,7917,8078,9817,10444,25820,25897,51322,51343,51667,56658,127544	CDC20,GSK3B,DNAJB2,AURKA,USP7,BAG6,USP5,KEAP1,ZER1,ARIH1,RNF19A,WAC,FZR1,NUB1,TRIM39,RNF19B
16_Member	GO Biological Processes	GO:0032436	positive regulation of proteasomal ubiquitin-dependent protein catabolic process	-3.60715	-1.80423	12/93	991,2932,3300,6790,8078,9817,10444,25820,25897,51343,51667,127544	CDC20,GSK3B,DNAJB2,AURKA,USP5,KEAP1,ZER1,ARIH1,RNF19A,FZR1,NUB1,RNF19B
17_Summary	GO Biological Processes	GO:0016570	histone modification	-9.10818	-6.54404	43/389	1386,1911,2146,4591,4800,6790,6795,6874,7874,8028,8314,9070,9112,9329,9759,9810,9862,10765,10933,11143,23081,23410,29915,51176,51322,51547,54554,54623,55257,55352,55683,55758,55818,56254,56848,79829,83852,84148,84333,84444,84678,151507,171023,5905,7917,9063,10155,10208,11019,29843,56160,59343,79677,83637,4967,5494,25921,29800,122830,253832	ATF2,PHC1,EZH2,TRIM37,NFYA,AURKA,AURKC,TAF4,USP7,MLLT10,BAP1,ASH2L,MTA1,GTF3C4,HDAC4,RNF40,MED24,KDM5B,MORF4L1,KAT7,KDM4C,SIRT3,HCFC2,LEF1,WAC,SIRT7,WDR5B,PAF1,MRGBP,COPRS,KANSL3,RCOR3,KDM3A,RNF20,SPHK2,NAA40,SETDB2,KAT8,PCGF5,DOT1L,KDM2B,MSL3P1,ASXL1,RANGAP1,BAG6,PIAS2,TRIM28,USPL1,LIAS,SENP1,NSMCE3,SENP2,SMC6,ZMIZ2,OGDH,PPM1A,ZDHHC5,ZDHHC1,NAA30,ZDHHC20
17_Member	GO Biological Processes	GO:0016570	histone modification	-9.10818	-6.54404	43/389	1386,1911,2146,4591,4800,6790,6795,6874,7874,8028,8314,9070,9112,9329,9759,9810,9862,10765,10933,11143,23081,23410,29915,51176,51322,51547,54554,54623,55257,55352,55683,55758,55818,56254,56848,79829,83852,84148,84333,84444,84678,151507,171023	ATF2,PHC1,EZH2,TRIM37,NFYA,AURKA,AURKC,TAF4,USP7,MLLT10,BAP1,ASH2L,MTA1,GTF3C4,HDAC4,RNF40,MED24,KDM5B,MORF4L1,KAT7,KDM4C,SIRT3,HCFC2,LEF1,WAC,SIRT7,WDR5B,PAF1,MRGBP,COPRS,KANSL3,RCOR3,KDM3A,RNF20,SPHK2,NAA40,SETDB2,KAT8,PCGF5,DOT1L,KDM2B,MSL3P1,ASXL1
17_Member	GO Biological Processes	GO:0018205	peptidyl-lysine modification	-7.30493	-4.88487	33/294	1386,2146,4800,5905,6874,7917,8028,9063,9070,9759,10155,10208,10933,11019,11143,23410,29843,29915,51176,51547,54554,55257,55683,56160,56848,59343,79677,79829,83637,83852,84148,84444,151507	ATF2,EZH2,NFYA,RANGAP1,TAF4,BAG6,MLLT10,PIAS2,ASH2L,HDAC4,TRIM28,USPL1,MORF4L1,LIAS,KAT7,SIRT3,SENP1,HCFC2,LEF1,SIRT7,WDR5B,MRGBP,KANSL3,NSMCE3,SPHK2,SENP2,SMC6,NAA40,ZMIZ2,SETDB2,KAT8,DOT1L,MSL3P1
17_Member	GO Biological Processes	GO:0043543	protein acylation	-3.6075	-1.80423	18/181	1386,4967,5494,6874,7917,10933,11143,25921,29800,51176,55257,55683,56848,79829,84148,122830,151507,253832	ATF2,OGDH,PPM1A,TAF4,BAG6,MORF4L1,KAT7,ZDHHC5,ZDHHC1,LEF1,MRGBP,KANSL3,SPHK2,NAA40,KAT8,NAA30,MSL3P1,ZDHHC20
17_Member	GO Biological Processes	GO:0043967	histone H4 acetylation	-3.14757	-1.42751	8/51	1386,10933,11143,55257,55683,79829,84148,151507	ATF2,MORF4L1,KAT7,MRGBP,KANSL3,NAA40,KAT8,MSL3P1
17_Member	GO Biological Processes	GO:0043968	histone H2A acetylation	-2.79121	-1.1643	5/23	10933,55257,56848,79829,151507	MORF4L1,MRGBP,SPHK2,NAA40,MSL3P1
17_Member	GO Biological Processes	GO:0018393	internal peptidyl-lysine acetylation	-2.7409	-1.13493	12/116	1386,6874,7917,10933,11143,51176,55257,55683,56848,79829,84148,151507	ATF2,TAF4,BAG6,MORF4L1,KAT7,LEF1,MRGBP,KANSL3,SPHK2,NAA40,KAT8,MSL3P1
17_Member	GO Biological Processes	GO:0006475	internal protein amino acid acetylation	-2.67776	-1.08417	12/118	1386,6874,7917,10933,11143,51176,55257,55683,56848,79829,84148,151507	ATF2,TAF4,BAG6,MORF4L1,KAT7,LEF1,MRGBP,KANSL3,SPHK2,NAA40,KAT8,MSL3P1
17_Member	GO Biological Processes	GO:0018394	peptidyl-lysine acetylation	-2.64681	-1.06819	12/119	1386,6874,7917,10933,11143,51176,55257,55683,56848,79829,84148,151507	ATF2,TAF4,BAG6,MORF4L1,KAT7,LEF1,MRGBP,KANSL3,SPHK2,NAA40,KAT8,MSL3P1
17_Member	GO Biological Processes	GO:0016573	histone acetylation	-2.50492	-0.965677	11/108	1386,6874,10933,11143,51176,55257,55683,56848,79829,84148,151507	ATF2,TAF4,MORF4L1,KAT7,LEF1,MRGBP,KANSL3,SPHK2,NAA40,KAT8,MSL3P1
17_Member	GO Biological Processes	GO:0006473	protein acetylation	-2.47621	-0.946114	13/141	1386,6874,7917,10933,11143,51176,55257,55683,56848,79829,84148,122830,151507	ATF2,TAF4,BAG6,MORF4L1,KAT7,LEF1,MRGBP,KANSL3,SPHK2,NAA40,KAT8,NAA30,MSL3P1
18_Summary	Reactome Gene Sets	R-HSA-1483257	Phospholipid metabolism	-8.40932	-5.87277	29/212	1119,1459,5297,5337,5728,6305,8398,8503,8694,8898,9107,9926,10554,10908,11145,23396,51763,55326,56894,56994,57104,58488,65977,79837,80821,81490,81544,84649,93492,35,410,1384,1455,2166,2581,3837,4520,4597,4598,4800,5346,5501,5566,6576,8540,9441,9632,9862,10226,22880,23097,23683,51141,51586,55588,55627,56848,57488,65985,79411,204219,259230,23556,54928,55650,57217,84668,93183,160851,4547,5048,283871…	CHKA,CSNK2A2,PI4KA,PLD1,PTEN,SBF1,PLA2G6,PIK3R3,DGAT1,MTMR2,MTMR6,LPGAT1,AGPAT1,PNPLA6,PLAAT3,PIP5K1C,INPP5K,AGPAT5,AGPAT3,CHPT1,PNPLA2,PCTP,PLEKHA3,PIP4K2C,DDHD1,PTDSS2,GDPD5,DGAT2,TPTE2,ACADS,ARSA,CRAT,CSNK1G2,FAAH,GALC,KPNB1,MTF1,MVD,MVK,NFYA,PLIN1,PPP1CC,PRKACA,SLC25A1,AGPS,MED26,SEC24C,MED24,PLIN3,MORC2,CDK19,PRKD3,INSIG2,MED15,MED29,SMPD4,SPHK2,ESYT2,AACS,GLB1L,CERS3,SGMS1,PIGN,BPNT2,PIGV,T…
18_Member	Reactome Gene Sets	R-HSA-1483257	Phospholipid metabolism	-8.40932	-5.87277	29/212	1119,1459,5297,5337,5728,6305,8398,8503,8694,8898,9107,9926,10554,10908,11145,23396,51763,55326,56894,56994,57104,58488,65977,79837,80821,81490,81544,84649,93492	CHKA,CSNK2A2,PI4KA,PLD1,PTEN,SBF1,PLA2G6,PIK3R3,DGAT1,MTMR2,MTMR6,LPGAT1,AGPAT1,PNPLA6,PLAAT3,PIP5K1C,INPP5K,AGPAT5,AGPAT3,CHPT1,PNPLA2,PCTP,PLEKHA3,PIP4K2C,DDHD1,PTDSS2,GDPD5,DGAT2,TPTE2
18_Member	Reactome Gene Sets	R-HSA-556833	Metabolism of lipids	-7.8448	-5.34042	62/743	35,410,1119,1384,1455,1459,2166,2581,3837,4520,4597,4598,4800,5297,5337,5346,5501,5566,5728,6305,6576,8398,8503,8540,8694,8898,9107,9441,9632,9862,9926,10226,10554,10908,11145,22880,23097,23396,23683,51141,51586,51763,55326,55588,55627,56848,56894,56994,57104,57488,58488,65977,65985,79411,79837,80821,81490,81544,84649,93492,204219,259230	ACADS,ARSA,CHKA,CRAT,CSNK1G2,CSNK2A2,FAAH,GALC,KPNB1,MTF1,MVD,MVK,NFYA,PI4KA,PLD1,PLIN1,PPP1CC,PRKACA,PTEN,SBF1,SLC25A1,PLA2G6,PIK3R3,AGPS,DGAT1,MTMR2,MTMR6,MED26,SEC24C,MED24,LPGAT1,PLIN3,AGPAT1,PNPLA6,PLAAT3,MORC2,CDK19,PIP5K1C,PRKD3,INSIG2,MED15,INPP5K,AGPAT5,MED29,SMPD4,SPHK2,AGPAT3,CHPT1,PNPLA2,ESYT2,PCTP,PLEKHA3,AACS,GLB1L,PIP4K2C,DDHD1,PTDSS2,GDPD5,DGAT2,TPTE2,CERS3,SGMS1
18_Member	GO Biological Processes	GO:0008654	phospholipid biosynthetic process	-7.71124	-5.22509	30/241	1119,4597,4598,5297,5337,5728,8398,8503,8898,9107,9926,10554,11145,23396,23556,51763,54928,55326,55650,56848,56894,56994,57217,79837,81490,84668,93183,93492,160851,259230	CHKA,MVD,MVK,PI4KA,PLD1,PTEN,PLA2G6,PIK3R3,MTMR2,MTMR6,LPGAT1,AGPAT1,PLAAT3,PIP5K1C,PIGN,INPP5K,BPNT2,AGPAT5,PIGV,SPHK2,AGPAT3,CHPT1,TTC7A,PIP4K2C,PTDSS2,HYCC1,PIGM,TPTE2,DGKH,SGMS1
18_Member	GO Biological Processes	GO:0045017	glycerolipid biosynthetic process	-7.45062	-5.00963	28/220	1119,5297,5337,5728,8398,8503,8694,8898,9107,9926,10554,23396,23556,51763,54928,55326,55650,56894,56994,57104,57217,79837,81490,84649,84668,93183,93492,160851	CHKA,PI4KA,PLD1,PTEN,PLA2G6,PIK3R3,DGAT1,MTMR2,MTMR6,LPGAT1,AGPAT1,PIP5K1C,PIGN,INPP5K,BPNT2,AGPAT5,PIGV,AGPAT3,CHPT1,PNPLA2,TTC7A,PIP4K2C,PTDSS2,DGAT2,HYCC1,PIGM,TPTE2,DGKH
18_Member	GO Biological Processes	GO:0046486	glycerolipid metabolic process	-7.06243	-4.66721	36/346	1119,2166,4547,5048,5297,5337,5728,8398,8503,8694,8898,9107,9926,10554,10908,11145,23396,23556,51141,51763,54928,55326,55627,55650,56894,56994,57104,57217,79837,81490,84649,84668,93183,93492,160851,283871	CHKA,FAAH,MTTP,PAFAH1B1,PI4KA,PLD1,PTEN,PLA2G6,PIK3R3,DGAT1,MTMR2,MTMR6,LPGAT1,AGPAT1,PNPLA6,PLAAT3,PIP5K1C,PIGN,INSIG2,INPP5K,BPNT2,AGPAT5,SMPD4,PIGV,AGPAT3,CHPT1,PNPLA2,TTC7A,PIP4K2C,PTDSS2,DGAT2,HYCC1,PIGM,TPTE2,DGKH,PGP
18_Member	GO Biological Processes	GO:0006650	glycerophospholipid metabolic process	-6.26579	-4.00356	30/280	1119,5048,5297,5337,5728,8398,8503,8898,9107,9926,10554,10908,11145,23396,23556,51763,54928,55326,55627,55650,56894,56994,57217,79837,81490,84668,93183,93492,160851,283871	CHKA,PAFAH1B1,PI4KA,PLD1,PTEN,PLA2G6,PIK3R3,MTMR2,MTMR6,LPGAT1,AGPAT1,PNPLA6,PLAAT3,PIP5K1C,PIGN,INPP5K,BPNT2,AGPAT5,SMPD4,PIGV,AGPAT3,CHPT1,TTC7A,PIP4K2C,PTDSS2,HYCC1,PIGM,TPTE2,DGKH,PGP
18_Member	GO Biological Processes	GO:0046474	glycerophospholipid biosynthetic process	-6.01212	-3.7865	24/200	1119,5297,5337,5728,8398,8503,8898,9107,10554,23396,23556,51763,54928,55326,55650,56894,56994,57217,79837,81490,84668,93183,93492,160851	CHKA,PI4KA,PLD1,PTEN,PLA2G6,PIK3R3,MTMR2,MTMR6,AGPAT1,PIP5K1C,PIGN,INPP5K,BPNT2,AGPAT5,PIGV,AGPAT3,CHPT1,TTC7A,PIP4K2C,PTDSS2,HYCC1,PIGM,TPTE2,DGKH
18_Member	GO Biological Processes	GO:0006644	phospholipid metabolic process	-5.95825	-3.75179	34/352	1119,4597,4598,5048,5297,5337,5728,8398,8503,8898,9107,9926,10554,10908,11145,23396,23556,51763,54928,55326,55627,55650,56848,56894,56994,57217,79837,81490,84668,93183,93492,160851,259230,283871	CHKA,MVD,MVK,PAFAH1B1,PI4KA,PLD1,PTEN,PLA2G6,PIK3R3,MTMR2,MTMR6,LPGAT1,AGPAT1,PNPLA6,PLAAT3,PIP5K1C,PIGN,INPP5K,BPNT2,AGPAT5,SMPD4,PIGV,SPHK2,AGPAT3,CHPT1,TTC7A,PIP4K2C,PTDSS2,HYCC1,PIGM,TPTE2,DGKH,SGMS1,PGP
18_Member	Reactome Gene Sets	R-HSA-1483255	PI Metabolism	-4.70051	-2.67942	13/84	5297,5728,6305,8503,8898,9107,10908,23396,51763,65977,79837,81544,93492	PI4KA,PTEN,SBF1,PIK3R3,MTMR2,MTMR6,PNPLA6,PIP5K1C,INPP5K,PLEKHA3,PIP4K2C,GDPD5,TPTE2
18_Member	GO Biological Processes	GO:0008610	lipid biosynthetic process	-4.50937	-2.52351	44/591	1119,1455,4597,4598,5191,5297,5337,5728,6487,6576,8398,8503,8540,8694,8898,9107,9926,10554,11019,11145,23396,23556,23683,51141,51763,54928,55326,55627,55650,56848,56894,56994,57104,57217,65985,79837,81490,84649,84668,93183,93492,160851,204219,259230	CHKA,CSNK1G2,MVD,MVK,PEX7,PI4KA,PLD1,PTEN,ST3GAL3,SLC25A1,PLA2G6,PIK3R3,AGPS,DGAT1,MTMR2,MTMR6,LPGAT1,AGPAT1,LIAS,PLAAT3,PIP5K1C,PIGN,PRKD3,INSIG2,INPP5K,BPNT2,AGPAT5,SMPD4,PIGV,SPHK2,AGPAT3,CHPT1,PNPLA2,TTC7A,AACS,PIP4K2C,PTDSS2,DGAT2,HYCC1,PIGM,TPTE2,DGKH,CERS3,SGMS1
18_Member	GO Biological Processes	GO:0046488	phosphatidylinositol metabolic process	-4.24021	-2.31012	17/147	5297,5728,8503,8898,9107,9926,23396,23556,51763,54928,55326,55650,57217,79837,84668,93183,93492	PI4KA,PTEN,PIK3R3,MTMR2,MTMR6,LPGAT1,PIP5K1C,PIGN,INPP5K,BPNT2,AGPAT5,PIGV,TTC7A,PIP4K2C,HYCC1,PIGM,TPTE2
18_Member	GO Biological Processes	GO:0006661	phosphatidylinositol biosynthetic process	-3.95519	-2.07994	15/126	5297,5728,8503,8898,9107,23396,23556,51763,54928,55650,57217,79837,84668,93183,93492	PI4KA,PTEN,PIK3R3,MTMR2,MTMR6,PIP5K1C,PIGN,INPP5K,BPNT2,PIGV,TTC7A,PIP4K2C,HYCC1,PIGM,TPTE2
18_Member	GO Biological Processes	GO:0090407	organophosphate biosynthetic process	-3.27368	-1.523	37/535	159,1119,4597,4598,5297,5337,5728,6576,7084,8398,8503,8898,9107,9497,9605,9926,10554,11145,23396,23556,51763,54928,55191,55326,55650,56848,56894,56994,57217,79837,81490,84668,93183,93492,160851,221264,259230	ADSS2,CHKA,MVD,MVK,PI4KA,PLD1,PTEN,SLC25A1,TK2,PLA2G6,PIK3R3,MTMR2,MTMR6,SLC4A7,VPS9D1,LPGAT1,AGPAT1,PLAAT3,PIP5K1C,PIGN,INPP5K,BPNT2,NADSYN1,AGPAT5,PIGV,SPHK2,AGPAT3,CHPT1,TTC7A,PIP4K2C,PTDSS2,HYCC1,PIGM,TPTE2,DGKH,AK9,SGMS1
18_Member	Reactome Gene Sets	R-HSA-1660499	Synthesis of PIPs at the plasma membrane	-3.03352	-1.34484	8/53	5728,8503,8898,9107,23396,51763,65977,79837	PTEN,PIK3R3,MTMR2,MTMR6,PIP5K1C,INPP5K,PLEKHA3,PIP4K2C
18_Member	KEGG Pathway	hsa04070	Phosphatidylinositol signaling system	-2.36262	-0.864406	10/97	808,5297,5728,8503,8898,9107,23396,54928,79837,160851	CALM3,PI4KA,PTEN,PIK3R3,MTMR2,MTMR6,PIP5K1C,BPNT2,PIP4K2C,DGKH
19_Summary	Reactome Gene Sets	R-HSA-9716542	Signaling by Rho GTPases, Miro GTPases and RHOBTB3	-7.90315	-5.38618	61/723	808,991,1027,1783,2909,3796,4649,4771,4928,5048,5337,5501,5527,5528,5529,5595,5905,6249,6654,6811,7112,7278,8452,8476,8503,8936,9146,9181,9231,9414,9497,9590,9743,10152,10226,10254,10381,10602,11060,11113,23081,23141,25909,29127,29843,54443,55055,55219,55704,55789,55852,56254,57636,79869,81624,89953,112714,114793,140735,201176,255626	CALM3,CDC20,CDKN1B,DYNC1LI2,ARHGAP35,KIF2A,MYO9A,NF2,NUP98,PAFAH1B1,PLD1,PPP1CC,PPP2R5C,PPP2R5D,PPP2R5E,MAPK3,RANGAP1,CLIP1,SOS1,STX5,TMPO,TUBA3C,CUL3,CDC42BPA,PIK3R3,WASF1,HGS,ARHGEF2,DLG5,TJP2,SLC4A7,AKAP12,ARHGAP32,ABI2,PLIN3,STAM2,TUBB3,CDC42EP3,WWP2,CIT,KDM4C,ANKLE2,AHCTF1,RACGAP1,SENP1,ANLN,ZWILCH,MACO1,CCDC88A,DEPDC1B,TEX2,RNF20,ARHGAP23,CPSF7,DIAPH3,KLC4,TUBA3E,FMNL2,DYNLL2,ARHGAP27,H2BC1
19_Member	Reactome Gene Sets	R-HSA-9716542	Signaling by Rho GTPases, Miro GTPases and RHOBTB3	-7.90315	-5.38618	61/723	808,991,1027,1783,2909,3796,4649,4771,4928,5048,5337,5501,5527,5528,5529,5595,5905,6249,6654,6811,7112,7278,8452,8476,8503,8936,9146,9181,9231,9414,9497,9590,9743,10152,10226,10254,10381,10602,11060,11113,23081,23141,25909,29127,29843,54443,55055,55219,55704,55789,55852,56254,57636,79869,81624,89953,112714,114793,140735,201176,255626	CALM3,CDC20,CDKN1B,DYNC1LI2,ARHGAP35,KIF2A,MYO9A,NF2,NUP98,PAFAH1B1,PLD1,PPP1CC,PPP2R5C,PPP2R5D,PPP2R5E,MAPK3,RANGAP1,CLIP1,SOS1,STX5,TMPO,TUBA3C,CUL3,CDC42BPA,PIK3R3,WASF1,HGS,ARHGEF2,DLG5,TJP2,SLC4A7,AKAP12,ARHGAP32,ABI2,PLIN3,STAM2,TUBB3,CDC42EP3,WWP2,CIT,KDM4C,ANKLE2,AHCTF1,RACGAP1,SENP1,ANLN,ZWILCH,MACO1,CCDC88A,DEPDC1B,TEX2,RNF20,ARHGAP23,CPSF7,DIAPH3,KLC4,TUBA3E,FMNL2,DYNLL2,ARHGAP27,H2BC1
19_Member	Reactome Gene Sets	R-HSA-194315	Signaling by Rho GTPases	-7.87551	-5.36488	60/707	808,991,1027,1783,2909,3796,4649,4771,4928,5048,5337,5501,5527,5528,5529,5595,5905,6249,6654,6811,7112,7278,8452,8476,8503,8936,9146,9181,9231,9414,9497,9590,9743,10152,10254,10381,10602,11060,11113,23081,23141,25909,29127,29843,54443,55055,55219,55704,55789,55852,56254,57636,79869,81624,89953,112714,114793,140735,201176,255626	CALM3,CDC20,CDKN1B,DYNC1LI2,ARHGAP35,KIF2A,MYO9A,NF2,NUP98,PAFAH1B1,PLD1,PPP1CC,PPP2R5C,PPP2R5D,PPP2R5E,MAPK3,RANGAP1,CLIP1,SOS1,STX5,TMPO,TUBA3C,CUL3,CDC42BPA,PIK3R3,WASF1,HGS,ARHGEF2,DLG5,TJP2,SLC4A7,AKAP12,ARHGAP32,ABI2,STAM2,TUBB3,CDC42EP3,WWP2,CIT,KDM4C,ANKLE2,AHCTF1,RACGAP1,SENP1,ANLN,ZWILCH,MACO1,CCDC88A,DEPDC1B,TEX2,RNF20,ARHGAP23,CPSF7,DIAPH3,KLC4,TUBA3E,FMNL2,DYNLL2,ARHGAP27,H2BC1
19_Member	Reactome Gene Sets	R-HSA-9013106	RHOC GTPase cycle	-4.59331	-2.59408	12/74	2909,6811,7112,9414,9743,11113,29127,54443,55219,55789,81624,114793	ARHGAP35,STX5,TMPO,TJP2,ARHGAP32,CIT,RACGAP1,ANLN,MACO1,DEPDC1B,DIAPH3,FMNL2
19_Member	Reactome Gene Sets	R-HSA-9012999	RHO GTPase cycle	-4.45351	-2.48606	36/449	2909,4649,5337,6654,6811,7112,8452,8476,8503,8936,9146,9181,9231,9414,9497,9590,9743,10152,10254,10602,11060,11113,23141,29127,29843,54443,55219,55704,55789,55852,56254,57636,79869,81624,114793,201176	ARHGAP35,MYO9A,PLD1,SOS1,STX5,TMPO,CUL3,CDC42BPA,PIK3R3,WASF1,HGS,ARHGEF2,DLG5,TJP2,SLC4A7,AKAP12,ARHGAP32,ABI2,STAM2,CDC42EP3,WWP2,CIT,ANKLE2,RACGAP1,SENP1,ANLN,MACO1,CCDC88A,DEPDC1B,TEX2,RNF20,ARHGAP23,CPSF7,DIAPH3,FMNL2,ARHGAP27
19_Member	Reactome Gene Sets	R-HSA-8980692	RHOA GTPase cycle	-3.71668	-1.88704	16/147	2909,4649,5337,6811,7112,9181,9414,9743,11113,29127,54443,55219,55789,55852,57636,81624	ARHGAP35,MYO9A,PLD1,STX5,TMPO,ARHGEF2,TJP2,ARHGAP32,CIT,RACGAP1,ANLN,MACO1,DEPDC1B,TEX2,ARHGAP23,DIAPH3
19_Member	Reactome Gene Sets	R-HSA-9013026	RHOB GTPase cycle	-3.45769	-1.6717	10/70	2909,4649,9181,9414,9743,11113,29127,54443,55789,81624	ARHGAP35,MYO9A,ARHGEF2,TJP2,ARHGAP32,CIT,RACGAP1,ANLN,DEPDC1B,DIAPH3
19_Member	Reactome Gene Sets	R-HSA-9013405	RHOD GTPase cycle	-2.97866	-1.30424	8/54	2909,7112,9497,9590,9743,29127,55789,81624	ARHGAP35,TMPO,SLC4A7,AKAP12,ARHGAP32,RACGAP1,DEPDC1B,DIAPH3
19_Member	Reactome Gene Sets	R-HSA-9035034	RHOF GTPase cycle	-2.97813	-1.30424	7/42	7112,9497,9590,9743,29843,55789,81624	TMPO,SLC4A7,AKAP12,ARHGAP32,SENP1,DEPDC1B,DIAPH3
19_Member	Reactome Gene Sets	R-HSA-9013409	RHOJ GTPase cycle	-2.92516	-1.265	8/55	2909,7112,8476,9497,9743,11060,55789,81624	ARHGAP35,TMPO,CDC42BPA,SLC4A7,ARHGAP32,WWP2,DEPDC1B,DIAPH3
19_Member	Reactome Gene Sets	R-HSA-9013406	RHOQ GTPase cycle	-2.72377	-1.12093	8/59	2909,8476,9497,9743,10602,11060,55789,81624	ARHGAP35,CDC42BPA,SLC4A7,ARHGAP32,CDC42EP3,WWP2,DEPDC1B,DIAPH3
19_Member	Reactome Gene Sets	R-HSA-9013149	RAC1 GTPase cycle	-2.24228	-0.780991	15/185	2909,5337,6654,7112,8476,8503,8936,9743,10152,11113,29127,55789,57636,81624,201176	ARHGAP35,PLD1,SOS1,TMPO,CDC42BPA,PIK3R3,WASF1,ARHGAP32,ABI2,CIT,RACGAP1,DEPDC1B,ARHGAP23,DIAPH3,ARHGAP27
19_Member	Reactome Gene Sets	R-HSA-9013404	RAC2 GTPase cycle	-2.15521	-0.718547	9/88	2909,7112,8503,9743,10152,23141,29127,55789,81624	ARHGAP35,TMPO,PIK3R3,ARHGAP32,ABI2,ANKLE2,RACGAP1,DEPDC1B,DIAPH3
19_Member	Reactome Gene Sets	R-HSA-9013408	RHOG GTPase cycle	-2.11136	-0.69182	8/74	2909,5337,6811,7112,9743,23141,55789,81624	ARHGAP35,PLD1,STX5,TMPO,ARHGAP32,ANKLE2,DEPDC1B,DIAPH3
20_Summary	GO Biological Processes	GO:0031023	microtubule organizing center organization	-7.63314	-5.1529	19/106	2302,4751,5048,5108,6790,9371,10207,10733,22995,23636,26005,29901,54828,55755,80254,80817,85459,159989,284403,991,2314,3796,3837,6795,7273,7812,8658,11273,22907,27229,29127,54443,56478,57519,147872,219988,653061,10309	FOXJ1,NEK2,PAFAH1B1,PCM1,AURKA,KIF3B,PATJ,PLK4,CEP152,NUP62,C2CD3,SAC3D1,BCAS3,CDK5RAP2,CEP63,CEP44,CEP295,DEUP1,WDR62,CDC20,FLII,KIF2A,KPNB1,AURKC,TTN,CSDE1,TNKS,ATXN2L,DHX30,TUBGCP4,RACGAP1,ANLN,EIF4ENIF1,STARD9,KASH5,PATL1,GOLGA8S,CCNO
20_Member	GO Biological Processes	GO:0031023	microtubule organizing center organization	-7.63314	-5.1529	19/106	2302,4751,5048,5108,6790,9371,10207,10733,22995,23636,26005,29901,54828,55755,80254,80817,85459,159989,284403	FOXJ1,NEK2,PAFAH1B1,PCM1,AURKA,KIF3B,PATJ,PLK4,CEP152,NUP62,C2CD3,SAC3D1,BCAS3,CDK5RAP2,CEP63,CEP44,CEP295,DEUP1,WDR62
20_Member	GO Biological Processes	GO:0098534	centriole assembly	-7.1298	-4.71984	10/29	10733,22995,23636,26005,55755,80254,80817,85459,159989,284403	PLK4,CEP152,NUP62,C2CD3,CDK5RAP2,CEP63,CEP44,CEP295,DEUP1,WDR62
20_Member	GO Biological Processes	GO:0007099	centriole replication	-7.02476	-4.63433	9/23	10733,22995,26005,55755,80254,80817,85459,159989,284403	PLK4,CEP152,C2CD3,CDK5RAP2,CEP63,CEP44,CEP295,DEUP1,WDR62
20_Member	GO Biological Processes	GO:0051298	centrosome duplication	-6.25961	-4.00356	10/35	10733,22995,26005,29901,55755,80254,80817,85459,159989,284403	PLK4,CEP152,C2CD3,SAC3D1,CDK5RAP2,CEP63,CEP44,CEP295,DEUP1,WDR62
20_Member	GO Biological Processes	GO:0140694	non-membrane-bounded organelle assembly	-6.00132	-3.78538	32/319	991,2314,3796,3837,4751,6790,6795,7273,7812,8658,9371,10733,11273,22907,22995,23636,26005,27229,29127,29901,54443,55755,56478,57519,80254,80817,85459,147872,159989,219988,284403,653061	CDC20,FLII,KIF2A,KPNB1,NEK2,AURKA,AURKC,TTN,CSDE1,TNKS,KIF3B,PLK4,ATXN2L,DHX30,CEP152,NUP62,C2CD3,TUBGCP4,RACGAP1,SAC3D1,ANLN,CDK5RAP2,EIF4ENIF1,STARD9,CEP63,CEP44,CEP295,KASH5,DEUP1,PATL1,WDR62,GOLGA8S
20_Member	GO Biological Processes	GO:0007098	centrosome cycle	-5.80765	-3.62844	15/89	4751,5108,6790,9371,10733,22995,23636,26005,29901,55755,80254,80817,85459,159989,284403	NEK2,PCM1,AURKA,KIF3B,PLK4,CEP152,NUP62,C2CD3,SAC3D1,CDK5RAP2,CEP63,CEP44,CEP295,DEUP1,WDR62
20_Member	GO Biological Processes	GO:1903251	multi-ciliated epithelial cell differentiation	-5.02136	-2.95292	5/9	10309,10733,22995,80254,159989	CCNO,PLK4,CEP152,CEP63,DEUP1
20_Member	GO Biological Processes	GO:0097742	de novo centriole assembly	-4.96601	-2.91075	4/5	10733,22995,80254,159989	PLK4,CEP152,CEP63,DEUP1
20_Member	GO Biological Processes	GO:0098535	de novo centriole assembly involved in multi-ciliated epithelial cell differentiation	-4.96601	-2.91075	4/5	10733,22995,80254,159989	PLK4,CEP152,CEP63,DEUP1

## Sheet: Module3_GO
GroupID	Category	Term	Description	LogP	Log(q-value)	InTerm_InList	Genes	Symbols
1_Summary	Reactome Gene Sets	R-HSA-72766	Translation	-80.0211	-75.6716	126/292	1933,1936,1937,1964,1967,1977,2107,2197,3035,3396,3735,6125,6129,6130,6132,6133,6135,6137,6138,6139,6147,6152,6156,6159,6160,6161,6164,6165,6166,6169,6170,6171,6176,6188,6189,6194,6201,6207,6208,6209,6217,6228,6229,6230,6231,6233,6729,6747,7284,7311,7458,8665,8666,8667,8891,8892,9045,9521,9553,10056,10102,10240,10480,10884,10952,11222,11224,23480,23708,25873,25973,26284,27335,28957,28972,28998,29…	EEF1B2,EEF1D,EEF1G,EIF1AX,EIF2B1,EIF4E,ETF1,FAU,HARS1,MRPL58,KARS1,RPL5,RPL7,RPL7A,RPL8,RPL9,RPL11,RPL13,RPL15,RPL17,RPL23A,RPL24,RPL30,RPL29,RPL31,RPL32,RPL34,RPL35A,RPL36AL,RPL38,RPL39,RPL41,RPLP1,RPS3,RPS3A,RPS6,RPS7,RPS13,RPS14,RPS15,RPS16,RPS23,RPS24,RPS25,RPS26,RPS27A,SRP54,SSR3,TUFM,UBA52,EIF4H,EIF3F,EIF3G,EIF3H,EIF2B3,EIF2B2,RPL14,EEF1E1,MRPL33,FARSB,TSFM,MRPS31,EIF3M,MRPS30,SEC61B,MRPL3,…
1_Member	Reactome Gene Sets	R-HSA-72766	Translation	-80.0211	-75.6716	126/292	1933,1936,1937,1964,1967,1977,2107,2197,3035,3396,3735,6125,6129,6130,6132,6133,6135,6137,6138,6139,6147,6152,6156,6159,6160,6161,6164,6165,6166,6169,6170,6171,6176,6188,6189,6194,6201,6207,6208,6209,6217,6228,6229,6230,6231,6233,6729,6747,7284,7311,7458,8665,8666,8667,8891,8892,9045,9521,9553,10056,10102,10240,10480,10884,10952,11222,11224,23480,23708,25873,25973,26284,27335,28957,28972,28998,29…	EEF1B2,EEF1D,EEF1G,EIF1AX,EIF2B1,EIF4E,ETF1,FAU,HARS1,MRPL58,KARS1,RPL5,RPL7,RPL7A,RPL8,RPL9,RPL11,RPL13,RPL15,RPL17,RPL23A,RPL24,RPL30,RPL29,RPL31,RPL32,RPL34,RPL35A,RPL36AL,RPL38,RPL39,RPL41,RPLP1,RPS3,RPS3A,RPS6,RPS7,RPS13,RPS14,RPS15,RPS16,RPS23,RPS24,RPS25,RPS26,RPS27A,SRP54,SSR3,TUFM,UBA52,EIF4H,EIF3F,EIF3G,EIF3H,EIF2B3,EIF2B2,RPL14,EEF1E1,MRPL33,FARSB,TSFM,MRPS31,EIF3M,MRPS30,SEC61B,MRPL3,…
1_Member	GO Biological Processes	GO:0006412	translation	-76.7947	-72.7463	138/375	1725,1819,1933,1936,1937,1964,1967,1977,2107,2197,3035,3396,3692,3735,4701,4733,5188,6125,6129,6130,6132,6133,6135,6137,6138,6139,6147,6152,6156,6159,6160,6161,6164,6165,6166,6169,6170,6171,6176,6188,6189,6194,6201,6207,6208,6209,6217,6228,6229,6230,6231,6233,7284,7311,8665,8666,8667,8891,8892,9045,9325,9521,9553,10056,10102,10209,10240,10480,10884,11222,11224,22916,23708,24140,25873,25973,27335,…	DHPS,DRG2,EEF1B2,EEF1D,EEF1G,EIF1AX,EIF2B1,EIF4E,ETF1,FAU,HARS1,MRPL58,EIF6,KARS1,NDUFA7,DRG1,GATB,RPL5,RPL7,RPL7A,RPL8,RPL9,RPL11,RPL13,RPL15,RPL17,RPL23A,RPL24,RPL30,RPL29,RPL31,RPL32,RPL34,RPL35A,RPL36AL,RPL38,RPL39,RPL41,RPLP1,RPS3,RPS3A,RPS6,RPS7,RPS13,RPS14,RPS15,RPS16,RPS23,RPS24,RPS25,RPS26,RPS27A,TUFM,UBA52,EIF3F,EIF3G,EIF3H,EIF2B3,EIF2B2,RPL14,TRIP4,EEF1E1,MRPL33,FARSB,TSFM,EIF1,MRPS31,…
1_Member	GO Biological Processes	GO:0043043	peptide biosynthetic process	-73.0898	-69.2174	139/403	1725,1819,1933,1936,1937,1964,1967,1977,2107,2197,3029,3035,3396,3692,3735,4701,4733,5188,6125,6129,6130,6132,6133,6135,6137,6138,6139,6147,6152,6156,6159,6160,6161,6164,6165,6166,6169,6170,6171,6176,6188,6189,6194,6201,6207,6208,6209,6217,6228,6229,6230,6231,6233,7284,7311,8665,8666,8667,8891,8892,9045,9325,9521,9553,10056,10102,10209,10240,10480,10884,11222,11224,22916,23708,24140,25873,25973,2…	DHPS,DRG2,EEF1B2,EEF1D,EEF1G,EIF1AX,EIF2B1,EIF4E,ETF1,FAU,HAGH,HARS1,MRPL58,EIF6,KARS1,NDUFA7,DRG1,GATB,RPL5,RPL7,RPL7A,RPL8,RPL9,RPL11,RPL13,RPL15,RPL17,RPL23A,RPL24,RPL30,RPL29,RPL31,RPL32,RPL34,RPL35A,RPL36AL,RPL38,RPL39,RPL41,RPLP1,RPS3,RPS3A,RPS6,RPS7,RPS13,RPS14,RPS15,RPS16,RPS23,RPS24,RPS25,RPS26,RPS27A,TUFM,UBA52,EIF3F,EIF3G,EIF3H,EIF2B3,EIF2B2,RPL14,TRIP4,EEF1E1,MRPL33,FARSB,TSFM,EIF1,MR…
1_Member	GO Biological Processes	GO:0006518	peptide metabolic process	-64.8955	-61.245	150/536	1512,1725,1819,1933,1936,1937,1964,1967,1977,2107,2197,2876,2950,3029,3035,3396,3692,3735,4701,4733,5188,5663,6125,6129,6130,6132,6133,6135,6137,6138,6139,6147,6152,6156,6159,6160,6161,6164,6165,6166,6169,6170,6171,6176,6188,6189,6194,6201,6207,6208,6209,6217,6228,6229,6230,6231,6233,6648,7284,7311,8665,8666,8667,8891,8892,9045,9325,9521,9553,10056,10102,10209,10240,10480,10550,10884,11222,11224,…	CTSH,DHPS,DRG2,EEF1B2,EEF1D,EEF1G,EIF1AX,EIF2B1,EIF4E,ETF1,FAU,GPX1,GSTP1,HAGH,HARS1,MRPL58,EIF6,KARS1,NDUFA7,DRG1,GATB,PSEN1,RPL5,RPL7,RPL7A,RPL8,RPL9,RPL11,RPL13,RPL15,RPL17,RPL23A,RPL24,RPL30,RPL29,RPL31,RPL32,RPL34,RPL35A,RPL36AL,RPL38,RPL39,RPL41,RPLP1,RPS3,RPS3A,RPS6,RPS7,RPS13,RPS14,RPS15,RPS16,RPS23,RPS24,RPS25,RPS26,RPS27A,SOD2,TUFM,UBA52,EIF3F,EIF3G,EIF3H,EIF2B3,EIF2B2,RPL14,TRIP4,EEF1E…
1_Member	GO Biological Processes	GO:0043604	amide biosynthetic process	-64.0941	-60.5897	147/521	384,1725,1819,1933,1936,1937,1964,1967,1977,2107,2197,3029,3035,3396,3692,3735,4701,4733,5162,5188,6125,6129,6130,6132,6133,6135,6137,6138,6139,6147,6152,6156,6159,6160,6161,6164,6165,6166,6169,6170,6171,6176,6188,6189,6194,6201,6207,6208,6209,6217,6228,6229,6230,6231,6233,7284,7311,8050,8560,8665,8666,8667,8891,8892,9045,9325,9521,9524,9553,10056,10102,10209,10240,10480,10884,11222,11224,22916,2…	ARG2,DHPS,DRG2,EEF1B2,EEF1D,EEF1G,EIF1AX,EIF2B1,EIF4E,ETF1,FAU,HAGH,HARS1,MRPL58,EIF6,KARS1,NDUFA7,DRG1,PDHB,GATB,RPL5,RPL7,RPL7A,RPL8,RPL9,RPL11,RPL13,RPL15,RPL17,RPL23A,RPL24,RPL30,RPL29,RPL31,RPL32,RPL34,RPL35A,RPL36AL,RPL38,RPL39,RPL41,RPLP1,RPS3,RPS3A,RPS6,RPS7,RPS13,RPS14,RPS15,RPS16,RPS23,RPS24,RPS25,RPS26,RPS27A,TUFM,UBA52,PDHX,DEGS1,EIF3F,EIF3G,EIF3H,EIF2B3,EIF2B2,RPL14,TRIP4,EEF1E1,TECR…
1_Member	GO Biological Processes	GO:0034645	cellular macromolecule biosynthetic process	-50.0034	-46.9326	160/770	1603,1725,1819,1933,1936,1937,1964,1967,1977,2107,2197,3035,3396,3692,3735,4701,4733,5188,5279,5281,5283,5372,5663,6125,6129,6130,6132,6133,6135,6137,6138,6139,6147,6152,6156,6159,6160,6161,6164,6165,6166,6169,6170,6171,6176,6188,6189,6194,6201,6207,6208,6209,6217,6228,6229,6230,6231,6233,7284,7311,8665,8666,8667,8813,8818,8891,8892,9045,9140,9325,9521,9528,9553,10056,10102,10195,10209,10240,1048…	DAD1,DHPS,DRG2,EEF1B2,EEF1D,EEF1G,EIF1AX,EIF2B1,EIF4E,ETF1,FAU,HARS1,MRPL58,EIF6,KARS1,NDUFA7,DRG1,GATB,PIGC,PIGF,PIGH,PMM1,PSEN1,RPL5,RPL7,RPL7A,RPL8,RPL9,RPL11,RPL13,RPL15,RPL17,RPL23A,RPL24,RPL30,RPL29,RPL31,RPL32,RPL34,RPL35A,RPL36AL,RPL38,RPL39,RPL41,RPLP1,RPS3,RPS3A,RPS6,RPS7,RPS13,RPS14,RPS15,RPS16,RPS23,RPS24,RPS25,RPS26,RPS27A,TUFM,UBA52,EIF3F,EIF3G,EIF3H,DPM1,DPM2,EIF2B3,EIF2B2,RPL14,AT…
1_Member	Reactome Gene Sets	R-HSA-5368287	Mitochondrial translation	-41.914	-39.0559	53/93	3396,7284,9553,10102,10240,10884,11222,26284,28957,28998,29074,29093,51023,51069,51081,51258,51264,51318,51373,51642,51649,54148,54460,54534,54948,55052,55168,56945,60488,63875,63931,64928,64963,64976,64979,65003,65005,65008,65080,65993,78988,79590,84545,90480,92259,92399,118487,122704,123263,124995,128308,219402,219927	MRPL58,TUFM,MRPL33,TSFM,MRPS31,MRPS30,MRPL3,ERAL1,MRPS28,MRPL13,MRPL18,MRPL22,MRPS18C,MRPL2,MRPS7,MRPL51,MRPL27,MRPL35,MRPS17,MRPL48,MRPS23,MRPL39,MRPS21,MRPL50,MRPL16,MRPL20,MRPS18A,MRPS22,MRPS35,MRPL17,MRPS14,MRPL14,MRPS11,MRPL40,MRPL36,MRPL11,MRPL9,MRPL1,MRPL44,MRPS34,MRPL57,MRPL24,MRPL43,GADD45GIP1,MRPS36,MRRF,CHCHD1,MRPL52,MTFMT,MRPL10,MRPL55,MTIF3,MRPL21
1_Member	Reactome Gene Sets	R-HSA-5368286	Mitochondrial translation initiation	-39.8234	-37.0867	50/87	3396,9553,10240,10884,11222,26284,28957,28998,29074,29093,51023,51069,51081,51258,51264,51318,51373,51642,51649,54148,54460,54534,54948,55052,55168,56945,60488,63875,63931,64928,64963,64976,64979,65003,65005,65008,65080,65993,78988,79590,84545,90480,92259,118487,122704,123263,124995,128308,219402,219927	MRPL58,MRPL33,MRPS31,MRPS30,MRPL3,ERAL1,MRPS28,MRPL13,MRPL18,MRPL22,MRPS18C,MRPL2,MRPS7,MRPL51,MRPL27,MRPL35,MRPS17,MRPL48,MRPS23,MRPL39,MRPS21,MRPL50,MRPL16,MRPL20,MRPS18A,MRPS22,MRPS35,MRPL17,MRPS14,MRPL14,MRPS11,MRPL40,MRPL36,MRPL11,MRPL9,MRPL1,MRPL44,MRPS34,MRPL57,MRPL24,MRPL43,GADD45GIP1,MRPS36,CHCHD1,MRPL52,MTFMT,MRPL10,MRPL55,MTIF3,MRPL21
1_Member	Reactome Gene Sets	R-HSA-5389840	Mitochondrial translation elongation	-39.8234	-37.0867	50/87	3396,7284,9553,10102,10240,10884,11222,26284,28957,28998,29074,29093,51023,51069,51081,51258,51264,51318,51373,51642,51649,54148,54460,54534,54948,55052,55168,56945,60488,63875,63931,64928,64963,64976,64979,65003,65005,65008,65080,65993,78988,79590,84545,90480,92259,118487,122704,124995,128308,219927	MRPL58,TUFM,MRPL33,TSFM,MRPS31,MRPS30,MRPL3,ERAL1,MRPS28,MRPL13,MRPL18,MRPL22,MRPS18C,MRPL2,MRPS7,MRPL51,MRPL27,MRPL35,MRPS17,MRPL48,MRPS23,MRPL39,MRPS21,MRPL50,MRPL16,MRPL20,MRPS18A,MRPS22,MRPS35,MRPL17,MRPS14,MRPL14,MRPS11,MRPL40,MRPL36,MRPL11,MRPL9,MRPL1,MRPL44,MRPS34,MRPL57,MRPL24,MRPL43,GADD45GIP1,MRPS36,CHCHD1,MRPL52,MRPL10,MRPL55,MRPL21
1_Member	GO Biological Processes	GO:0032543	mitochondrial translation	-39.0723	-36.3663	55/111	3035,3396,4701,5188,7284,9553,10102,10240,10884,11222,28957,28998,29074,29093,51023,51067,51069,51081,51258,51264,51318,51373,51642,51649,54148,54460,54534,54948,55052,55168,56945,57038,60488,63875,63931,64928,64963,64976,64979,65003,65005,65008,65080,65993,78988,79590,84311,84545,90480,118487,122704,124995,128308,219402,219927	HARS1,MRPL58,NDUFA7,GATB,TUFM,MRPL33,TSFM,MRPS31,MRPS30,MRPL3,MRPS28,MRPL13,MRPL18,MRPL22,MRPS18C,YARS2,MRPL2,MRPS7,MRPL51,MRPL27,MRPL35,MRPS17,MRPL48,MRPS23,MRPL39,MRPS21,MRPL50,MRPL16,MRPL20,MRPS18A,MRPS22,RARS2,MRPS35,MRPL17,MRPS14,MRPL14,MRPS11,MRPL40,MRPL36,MRPL11,MRPL9,MRPL1,MRPL44,MRPS34,MRPL57,MRPL24,MRPL45,MRPL43,GADD45GIP1,CHCHD1,MRPL52,MRPL10,MRPL55,MTIF3,MRPL21
1_Member	Reactome Gene Sets	R-HSA-5419276	Mitochondrial translation termination	-38.4475	-35.7701	49/87	3396,9553,10240,10884,11222,26284,28957,28998,29074,29093,51023,51069,51081,51258,51264,51318,51373,51642,51649,54148,54460,54534,54948,55052,55168,56945,60488,63875,63931,64928,64963,64976,64979,65003,65005,65008,65080,65993,78988,79590,84545,90480,92259,92399,118487,122704,124995,128308,219927	MRPL58,MRPL33,MRPS31,MRPS30,MRPL3,ERAL1,MRPS28,MRPL13,MRPL18,MRPL22,MRPS18C,MRPL2,MRPS7,MRPL51,MRPL27,MRPL35,MRPS17,MRPL48,MRPS23,MRPL39,MRPS21,MRPL50,MRPL16,MRPL20,MRPS18A,MRPS22,MRPS35,MRPL17,MRPS14,MRPL14,MRPS11,MRPL40,MRPL36,MRPL11,MRPL9,MRPL1,MRPL44,MRPS34,MRPL57,MRPL24,MRPL43,GADD45GIP1,MRPS36,MRRF,CHCHD1,MRPL52,MRPL10,MRPL55,MRPL21
1_Member	GO Biological Processes	GO:0140053	mitochondrial gene expression	-37.5327	-34.9075	60/142	3035,3396,4701,5188,7019,7284,7978,9553,9692,10102,10240,10884,11222,28957,28998,29074,29093,51023,51067,51069,51081,51258,51264,51318,51373,51642,51649,54148,54460,54534,54948,55052,55168,56945,57038,60488,63875,63931,64928,64963,64976,64979,65003,65005,65008,65080,65993,78988,79590,80298,84311,84545,90480,118487,122704,124995,128308,130916,219402,219927	HARS1,MRPL58,NDUFA7,GATB,TFAM,TUFM,MTERF1,MRPL33,PRORP,TSFM,MRPS31,MRPS30,MRPL3,MRPS28,MRPL13,MRPL18,MRPL22,MRPS18C,YARS2,MRPL2,MRPS7,MRPL51,MRPL27,MRPL35,MRPS17,MRPL48,MRPS23,MRPL39,MRPS21,MRPL50,MRPL16,MRPL20,MRPS18A,MRPS22,RARS2,MRPS35,MRPL17,MRPS14,MRPL14,MRPS11,MRPL40,MRPL36,MRPL11,MRPL9,MRPL1,MRPL44,MRPS34,MRPL57,MRPL24,MTERF2,MRPL45,MRPL43,GADD45GIP1,CHCHD1,MRPL52,MRPL10,MRPL55,MTERF4,MTIF…
1_Member	CORUM	CORUM:320	55S ribosome, mitochondrial	-33.5933	-31.0699	43/77	9553,10240,10884,11222,28957,28998,29074,29093,51023,51069,51081,51258,51264,51318,51373,51642,51649,54148,54460,54534,54948,55052,55168,56945,63875,63931,64928,64963,64976,64979,65003,65005,65008,65080,65993,79590,84311,84545,92259,122704,124995,128308,219927	MRPL33,MRPS31,MRPS30,MRPL3,MRPS28,MRPL13,MRPL18,MRPL22,MRPS18C,MRPL2,MRPS7,MRPL51,MRPL27,MRPL35,MRPS17,MRPL48,MRPS23,MRPL39,MRPS21,MRPL50,MRPL16,MRPL20,MRPS18A,MRPS22,MRPL17,MRPS14,MRPL14,MRPS11,MRPL40,MRPL36,MRPL11,MRPL9,MRPL1,MRPL44,MRPS34,MRPL24,MRPL45,MRPL43,MRPS36,MRPL52,MRPL10,MRPL55,MRPL21
1_Member	CORUM	CORUM:324	39S ribosomal subunit, mitochondrial	-24.2271	-21.9458	29/48	9553,11222,28998,29074,29093,51069,51258,51264,51318,51642,54148,54534,54948,55052,63875,64928,64976,64979,65003,65005,65008,65080,79590,84311,84545,122704,124995,128308,219927	MRPL33,MRPL3,MRPL13,MRPL18,MRPL22,MRPL2,MRPL51,MRPL27,MRPL35,MRPL48,MRPL39,MRPL50,MRPL16,MRPL20,MRPL17,MRPL14,MRPL40,MRPL36,MRPL11,MRPL9,MRPL1,MRPL44,MRPL24,MRPL45,MRPL43,MRPL52,MRPL10,MRPL55,MRPL21
2_Summary	Reactome Gene Sets	R-HSA-8953854	Metabolism of RNA	-70.8537	-67.1063	181/716	677,705,902,1022,1977,2091,2107,2197,3315,4809,5433,5434,5435,5436,5437,5438,5439,5441,5580,5682,5683,5685,5688,5689,5690,5691,5693,5694,5695,5701,5702,5704,5705,5710,5714,5715,5719,5901,6125,6129,6130,6132,6133,6135,6137,6138,6139,6147,6152,6156,6159,6160,6161,6164,6165,6166,6169,6170,6171,6176,6188,6189,6194,6201,6207,6208,6209,6217,6228,6229,6230,6231,6233,6396,6432,6627,6628,6629,6631,6633,66…	ZFP36L1,BYSL,CCNH,CDK7,EIF4E,FBL,ETF1,FAU,HSPB1,SNU13,POLR2D,POLR2E,POLR2F,POLR2G,POLR2H,POLR2I,POLR2J,POLR2L,PRKCD,PSMA1,PSMA2,PSMA4,PSMA7,PSMB1,PSMB2,PSMB3,PSMB5,PSMB6,PSMB7,PSMC2,PSMC3,PSMC4,PSMC5,PSMD4,PSMD8,PSMD9,PSMD13,RAN,RPL5,RPL7,RPL7A,RPL8,RPL9,RPL11,RPL13,RPL15,RPL17,RPL23A,RPL24,RPL30,RPL29,RPL31,RPL32,RPL34,RPL35A,RPL36AL,RPL38,RPL39,RPL41,RPLP1,RPS3,RPS3A,RPS6,RPS7,RPS13,RPS14,RPS15…
2_Member	Reactome Gene Sets	R-HSA-8953854	Metabolism of RNA	-70.8537	-67.1063	181/716	677,705,902,1022,1977,2091,2107,2197,3315,4809,5433,5434,5435,5436,5437,5438,5439,5441,5580,5682,5683,5685,5688,5689,5690,5691,5693,5694,5695,5701,5702,5704,5705,5710,5714,5715,5719,5901,6125,6129,6130,6132,6133,6135,6137,6138,6139,6147,6152,6156,6159,6160,6161,6164,6165,6166,6169,6170,6171,6176,6188,6189,6194,6201,6207,6208,6209,6217,6228,6229,6230,6231,6233,6396,6432,6627,6628,6629,6631,6633,66…	ZFP36L1,BYSL,CCNH,CDK7,EIF4E,FBL,ETF1,FAU,HSPB1,SNU13,POLR2D,POLR2E,POLR2F,POLR2G,POLR2H,POLR2I,POLR2J,POLR2L,PRKCD,PSMA1,PSMA2,PSMA4,PSMA7,PSMB1,PSMB2,PSMB3,PSMB5,PSMB6,PSMB7,PSMC2,PSMC3,PSMC4,PSMC5,PSMD4,PSMD8,PSMD9,PSMD13,RAN,RPL5,RPL7,RPL7A,RPL8,RPL9,RPL11,RPL13,RPL15,RPL17,RPL23A,RPL24,RPL30,RPL29,RPL31,RPL32,RPL34,RPL35A,RPL36AL,RPL38,RPL39,RPL41,RPLP1,RPS3,RPS3A,RPS6,RPS7,RPS13,RPS14,RPS15…
2_Member	Reactome Gene Sets	R-HSA-9010553	Regulation of expression of SLITs and ROBOs	-44.6059	-41.6714	72/172	2107,2197,5682,5683,5685,5688,5689,5690,5691,5693,5694,5695,5701,5702,5704,5705,5710,5714,5715,5719,6125,6129,6130,6132,6133,6135,6137,6138,6139,6147,6152,6156,6159,6160,6161,6164,6165,6166,6169,6170,6171,6176,6188,6189,6194,6201,6207,6208,6209,6217,6228,6229,6230,6231,6233,6921,6923,7311,7314,7316,8453,9045,9861,10197,10213,11224,22916,23708,25873,51121,116832,200916	ETF1,FAU,PSMA1,PSMA2,PSMA4,PSMA7,PSMB1,PSMB2,PSMB3,PSMB5,PSMB6,PSMB7,PSMC2,PSMC3,PSMC4,PSMC5,PSMD4,PSMD8,PSMD9,PSMD13,RPL5,RPL7,RPL7A,RPL8,RPL9,RPL11,RPL13,RPL15,RPL17,RPL23A,RPL24,RPL30,RPL29,RPL31,RPL32,RPL34,RPL35A,RPL36AL,RPL38,RPL39,RPL41,RPLP1,RPS3,RPS3A,RPS6,RPS7,RPS13,RPS14,RPS15,RPS16,RPS23,RPS24,RPS25,RPS26,RPS27A,ELOC,ELOB,UBA52,UBB,UBC,CUL2,RPL14,PSMD6,PSME3,PSMD14,RPL35,NCBP2,GSPT2,R…
2_Member	KEGG Pathway	hsa03010	Ribosome	-42.3098	-39.4374	69/167	2197,6125,6129,6130,6132,6133,6135,6137,6138,6139,6147,6152,6156,6159,6160,6161,6164,6165,6166,6169,6170,6171,6176,6188,6189,6194,6201,6207,6208,6209,6217,6228,6229,6230,6231,6233,7311,9045,9553,11222,11224,25873,28998,29074,29093,51023,51069,51081,51121,51187,51264,51318,51373,54460,54948,55052,55168,63875,63931,64928,64963,64979,65003,65005,65008,79590,124995,200916,219927	FAU,RPL5,RPL7,RPL7A,RPL8,RPL9,RPL11,RPL13,RPL15,RPL17,RPL23A,RPL24,RPL30,RPL29,RPL31,RPL32,RPL34,RPL35A,RPL36AL,RPL38,RPL39,RPL41,RPLP1,RPS3,RPS3A,RPS6,RPS7,RPS13,RPS14,RPS15,RPS16,RPS23,RPS24,RPS25,RPS26,RPS27A,UBA52,RPL14,MRPL33,MRPL3,RPL35,RPL36,MRPL13,MRPL18,MRPL22,MRPS18C,MRPL2,MRPS7,RPL26L1,RSL24D1,MRPL27,MRPL35,MRPS17,MRPS21,MRPL16,MRPL20,MRPS18A,MRPL17,MRPS14,MRPL14,MRPS11,MRPL36,MRPL11,M…
2_Member	Reactome Gene Sets	R-HSA-2262752	Cellular responses to stress	-41.8599	-39.0156	150/789	475,528,529,890,1327,1329,1337,1340,1345,1350,1351,1353,1385,1460,2197,2353,2876,2950,3040,3163,3281,3725,4683,4697,4851,5052,5580,5682,5683,5685,5688,5689,5690,5691,5693,5694,5695,5701,5702,5704,5705,5710,5714,5715,5719,6095,6117,6118,6119,6125,6129,6130,6132,6133,6135,6137,6138,6139,6147,6152,6156,6159,6160,6161,6164,6165,6166,6169,6170,6171,6176,6188,6189,6194,6201,6207,6208,6209,6217,6228,622…	ATOX1,ATP6V1C1,ATP6V1E1,CCNA2,COX4I1,COX5B,COX6A1,COX6B1,COX6C,COX7C,COX8A,COX11,CREB1,CSNK2B,FAU,FOS,GPX1,GSTP1,HBA2,HMOX2,HSBP1,JUN,NBN,NDUFA4,NOTCH1,PRDX1,PRKCD,PSMA1,PSMA2,PSMA4,PSMA7,PSMB1,PSMB2,PSMB3,PSMB5,PSMB6,PSMB7,PSMC2,PSMC3,PSMC4,PSMC5,PSMD4,PSMD8,PSMD9,PSMD13,RORA,RPA1,RPA2,RPA3,RPL5,RPL7,RPL7A,RPL8,RPL9,RPL11,RPL13,RPL15,RPL17,RPL23A,RPL24,RPL30,RPL29,RPL31,RPL32,RPL34,RPL35A,RPL36A…
2_Member	Reactome Gene Sets	R-HSA-72312	rRNA processing	-40.4684	-37.6871	74/205	705,2091,2197,4809,6125,6129,6130,6132,6133,6135,6137,6138,6139,6147,6152,6156,6159,6160,6161,6164,6165,6166,6169,6170,6171,6176,6188,6189,6194,6201,6207,6208,6209,6217,6228,6229,6230,6231,6233,7311,9045,9692,10171,10200,10436,10556,10799,10969,11224,11340,23016,25873,25879,28987,29960,51010,51013,51121,51202,51388,51504,55272,55505,55651,55759,56915,57418,79050,79159,90459,92856,116832,130916,20…	BYSL,FBL,FAU,SNU13,RPL5,RPL7,RPL7A,RPL8,RPL9,RPL11,RPL13,RPL15,RPL17,RPL23A,RPL24,RPL30,RPL29,RPL31,RPL32,RPL34,RPL35A,RPL36AL,RPL38,RPL39,RPL41,RPLP1,RPS3,RPS3A,RPS6,RPS7,RPS13,RPS14,RPS15,RPS16,RPS23,RPS24,RPS25,RPS26,RPS27A,UBA52,RPL14,PRORP,RCL1,MPHOSPH6,EMG1,RPP30,RPP40,EBNA1BP2,RPL35,EXOSC8,EXOSC7,RPL36,DCAF13,NOB1,MRM2,EXOSC3,EXOSC1,RPL26L1,DDX47,NIP7,TRMT112,IMP3,NOP10,NHP2,WDR12,EXOSC5,W…
2_Member	Reactome Gene Sets	R-HSA-376176	Signaling by ROBO receptors	-40.1444	-37.386	76/219	387,2107,2197,5216,5682,5683,5685,5688,5689,5690,5691,5693,5694,5695,5701,5702,5704,5705,5710,5714,5715,5719,6125,6129,6130,6132,6133,6135,6137,6138,6139,6147,6152,6156,6159,6160,6161,6164,6165,6166,6169,6170,6171,6176,6188,6189,6194,6201,6207,6208,6209,6217,6228,6229,6230,6231,6233,6921,6923,7311,7314,7316,8453,9045,9861,10197,10213,10487,11224,22916,23708,25873,51121,57522,116832,200916	RHOA,ETF1,FAU,PFN1,PSMA1,PSMA2,PSMA4,PSMA7,PSMB1,PSMB2,PSMB3,PSMB5,PSMB6,PSMB7,PSMC2,PSMC3,PSMC4,PSMC5,PSMD4,PSMD8,PSMD9,PSMD13,RPL5,RPL7,RPL7A,RPL8,RPL9,RPL11,RPL13,RPL15,RPL17,RPL23A,RPL24,RPL30,RPL29,RPL31,RPL32,RPL34,RPL35A,RPL36AL,RPL38,RPL39,RPL41,RPLP1,RPS3,RPS3A,RPS6,RPS7,RPS13,RPS14,RPS15,RPS16,RPS23,RPS24,RPS25,RPS26,RPS27A,ELOC,ELOB,UBA52,UBB,UBC,CUL2,RPL14,PSMD6,PSME3,PSMD14,CAP1,RPL3…
2_Member	Reactome Gene Sets	R-HSA-8868773	rRNA processing in the nucleus and cytosol	-39.1353	-36.4193	71/195	705,2091,2197,4809,6125,6129,6130,6132,6133,6135,6137,6138,6139,6147,6152,6156,6159,6160,6161,6164,6165,6166,6169,6170,6171,6176,6188,6189,6194,6201,6207,6208,6209,6217,6228,6229,6230,6231,6233,7311,9045,10171,10200,10436,10556,10799,10969,11224,11340,23016,25873,25879,28987,51010,51013,51121,51202,51388,51504,55272,55505,55651,55759,56915,57418,79050,79159,90459,92856,116832,200916	BYSL,FBL,FAU,SNU13,RPL5,RPL7,RPL7A,RPL8,RPL9,RPL11,RPL13,RPL15,RPL17,RPL23A,RPL24,RPL30,RPL29,RPL31,RPL32,RPL34,RPL35A,RPL36AL,RPL38,RPL39,RPL41,RPLP1,RPS3,RPS3A,RPS6,RPS7,RPS13,RPS14,RPS15,RPS16,RPS23,RPS24,RPS25,RPS26,RPS27A,UBA52,RPL14,RCL1,MPHOSPH6,EMG1,RPP30,RPP40,EBNA1BP2,RPL35,EXOSC8,EXOSC7,RPL36,DCAF13,NOB1,EXOSC3,EXOSC1,RPL26L1,DDX47,NIP7,TRMT112,IMP3,NOP10,NHP2,WDR12,EXOSC5,WDR18,NOC4L,…
2_Member	Reactome Gene Sets	R-HSA-6791226	Major pathway of rRNA processing in the nucleolus and cytosol	-37.8076	-35.1657	68/185	705,2091,2197,4809,6125,6129,6130,6132,6133,6135,6137,6138,6139,6147,6152,6156,6159,6160,6161,6164,6165,6166,6169,6170,6171,6176,6188,6189,6194,6201,6207,6208,6209,6217,6228,6229,6230,6231,6233,7311,9045,10171,10200,10436,10556,10799,10969,11224,11340,23016,25873,25879,28987,51010,51013,51121,51202,51388,55272,55759,56915,57418,79050,79159,90459,92856,116832,200916	BYSL,FBL,FAU,SNU13,RPL5,RPL7,RPL7A,RPL8,RPL9,RPL11,RPL13,RPL15,RPL17,RPL23A,RPL24,RPL30,RPL29,RPL31,RPL32,RPL34,RPL35A,RPL36AL,RPL38,RPL39,RPL41,RPLP1,RPS3,RPS3A,RPS6,RPS7,RPS13,RPS14,RPS15,RPS16,RPS23,RPS24,RPS25,RPS26,RPS27A,UBA52,RPL14,RCL1,MPHOSPH6,EMG1,RPP30,RPP40,EBNA1BP2,RPL35,EXOSC8,EXOSC7,RPL36,DCAF13,NOB1,EXOSC3,EXOSC1,RPL26L1,DDX47,NIP7,IMP3,WDR12,EXOSC5,WDR18,NOC4L,NOL12,ERI1,IMP4,RPL…
2_Member	GO Biological Processes	GO:0002181	cytoplasmic translation	-36.0518	-33.4582	55/123	1819,2107,2197,4733,6125,6129,6130,6132,6133,6135,6137,6138,6139,6147,6152,6156,6159,6160,6161,6164,6165,6169,6170,6171,6176,6188,6189,6194,6201,6207,6208,6209,6217,6228,6229,6230,6231,6233,7311,8665,8666,8667,8891,9045,10480,11224,22916,24140,25873,27335,28985,51121,51389,57409,200916	DRG2,ETF1,FAU,DRG1,RPL5,RPL7,RPL7A,RPL8,RPL9,RPL11,RPL13,RPL15,RPL17,RPL23A,RPL24,RPL30,RPL29,RPL31,RPL32,RPL34,RPL35A,RPL38,RPL39,RPL41,RPLP1,RPS3,RPS3A,RPS6,RPS7,RPS13,RPS14,RPS15,RPS16,RPS23,RPS24,RPS25,RPS26,RPS27A,UBA52,EIF3F,EIF3G,EIF3H,EIF2B3,RPL14,EIF3M,RPL35,NCBP2,FTSJ1,RPL36,EIF3K,MCTS1,RPL26L1,RWDD1,MIF4GD,RPL22L1
2_Member	Reactome Gene Sets	R-HSA-72613	Eukaryotic Translation Initiation	-35.5853	-33.014	54/120	1964,1967,1977,2197,6125,6129,6130,6132,6133,6135,6137,6138,6139,6147,6152,6156,6159,6160,6161,6164,6165,6166,6169,6170,6171,6176,6188,6189,6194,6201,6207,6208,6209,6217,6228,6229,6230,6231,6233,7311,7458,8665,8666,8667,8891,8892,9045,10480,11224,25873,27335,51121,116832,200916	EIF1AX,EIF2B1,EIF4E,FAU,RPL5,RPL7,RPL7A,RPL8,RPL9,RPL11,RPL13,RPL15,RPL17,RPL23A,RPL24,RPL30,RPL29,RPL31,RPL32,RPL34,RPL35A,RPL36AL,RPL38,RPL39,RPL41,RPLP1,RPS3,RPS3A,RPS6,RPS7,RPS13,RPS14,RPS15,RPS16,RPS23,RPS24,RPS25,RPS26,RPS27A,UBA52,EIF4H,EIF3F,EIF3G,EIF3H,EIF2B3,EIF2B2,RPL14,EIF3M,RPL35,RPL36,EIF3K,RPL26L1,RPL39L,RPL22L1
2_Member	Reactome Gene Sets	R-HSA-72737	Cap-dependent Translation Initiation	-35.5853	-33.014	54/120	1964,1967,1977,2197,6125,6129,6130,6132,6133,6135,6137,6138,6139,6147,6152,6156,6159,6160,6161,6164,6165,6166,6169,6170,6171,6176,6188,6189,6194,6201,6207,6208,6209,6217,6228,6229,6230,6231,6233,7311,7458,8665,8666,8667,8891,8892,9045,10480,11224,25873,27335,51121,116832,200916	EIF1AX,EIF2B1,EIF4E,FAU,RPL5,RPL7,RPL7A,RPL8,RPL9,RPL11,RPL13,RPL15,RPL17,RPL23A,RPL24,RPL30,RPL29,RPL31,RPL32,RPL34,RPL35A,RPL36AL,RPL38,RPL39,RPL41,RPLP1,RPS3,RPS3A,RPS6,RPS7,RPS13,RPS14,RPS15,RPS16,RPS23,RPS24,RPS25,RPS26,RPS27A,UBA52,EIF4H,EIF3F,EIF3G,EIF3H,EIF2B3,EIF2B2,RPL14,EIF3M,RPL35,RPL36,EIF3K,RPL26L1,RPL39L,RPL22L1
2_Member	Reactome Gene Sets	R-HSA-72689	Formation of a pool of free 40S subunits	-34.045	-31.5017	49/102	1964,2197,6125,6129,6130,6132,6133,6135,6137,6138,6139,6147,6152,6156,6159,6160,6161,6164,6165,6166,6169,6170,6171,6176,6188,6189,6194,6201,6207,6208,6209,6217,6228,6229,6230,6231,6233,7311,8665,8666,8667,9045,10480,11224,25873,27335,51121,116832,200916	EIF1AX,FAU,RPL5,RPL7,RPL7A,RPL8,RPL9,RPL11,RPL13,RPL15,RPL17,RPL23A,RPL24,RPL30,RPL29,RPL31,RPL32,RPL34,RPL35A,RPL36AL,RPL38,RPL39,RPL41,RPLP1,RPS3,RPS3A,RPS6,RPS7,RPS13,RPS14,RPS15,RPS16,RPS23,RPS24,RPS25,RPS26,RPS27A,UBA52,EIF3F,EIF3G,EIF3H,RPL14,EIF3M,RPL35,RPL36,EIF3K,RPL26L1,RPL39L,RPL22L1
2_Member	Reactome Gene Sets	R-HSA-156827	L13a-mediated translational silencing of Ceruloplasmin expression	-33.9566	-31.4201	51/112	1964,1977,2197,6125,6129,6130,6132,6133,6135,6137,6138,6139,6147,6152,6156,6159,6160,6161,6164,6165,6166,6169,6170,6171,6176,6188,6189,6194,6201,6207,6208,6209,6217,6228,6229,6230,6231,6233,7311,7458,8665,8666,8667,9045,10480,11224,25873,27335,51121,116832,200916	EIF1AX,EIF4E,FAU,RPL5,RPL7,RPL7A,RPL8,RPL9,RPL11,RPL13,RPL15,RPL17,RPL23A,RPL24,RPL30,RPL29,RPL31,RPL32,RPL34,RPL35A,RPL36AL,RPL38,RPL39,RPL41,RPLP1,RPS3,RPS3A,RPS6,RPS7,RPS13,RPS14,RPS15,RPS16,RPS23,RPS24,RPS25,RPS26,RPS27A,UBA52,EIF4H,EIF3F,EIF3G,EIF3H,RPL14,EIF3M,RPL35,RPL36,EIF3K,RPL26L1,RPL39L,RPL22L1
2_Member	Reactome Gene Sets	R-HSA-72706	GTP hydrolysis and joining of the 60S ribosomal subunit	-33.7189	-31.189	51/113	1964,1977,2197,6125,6129,6130,6132,6133,6135,6137,6138,6139,6147,6152,6156,6159,6160,6161,6164,6165,6166,6169,6170,6171,6176,6188,6189,6194,6201,6207,6208,6209,6217,6228,6229,6230,6231,6233,7311,7458,8665,8666,8667,9045,10480,11224,25873,27335,51121,116832,200916	EIF1AX,EIF4E,FAU,RPL5,RPL7,RPL7A,RPL8,RPL9,RPL11,RPL13,RPL15,RPL17,RPL23A,RPL24,RPL30,RPL29,RPL31,RPL32,RPL34,RPL35A,RPL36AL,RPL38,RPL39,RPL41,RPLP1,RPS3,RPS3A,RPS6,RPS7,RPS13,RPS14,RPS15,RPS16,RPS23,RPS24,RPS25,RPS26,RPS27A,UBA52,EIF4H,EIF3F,EIF3G,EIF3H,RPL14,EIF3M,RPL35,RPL36,EIF3K,RPL26L1,RPL39L,RPL22L1
2_Member	Reactome Gene Sets	R-HSA-168273	Influenza Viral RNA Transcription and Replication	-33.2398	-30.7228	55/136	2197,5433,5434,5435,5436,5437,5438,5439,5441,6125,6129,6130,6132,6133,6135,6137,6138,6139,6147,6152,6156,6159,6160,6161,6164,6165,6166,6169,6170,6171,6176,6188,6189,6194,6201,6207,6208,6209,6217,6228,6229,6230,6231,6233,6396,7311,8480,9045,11097,11224,25873,51121,116832,129401,200916	FAU,POLR2D,POLR2E,POLR2F,POLR2G,POLR2H,POLR2I,POLR2J,POLR2L,RPL5,RPL7,RPL7A,RPL8,RPL9,RPL11,RPL13,RPL15,RPL17,RPL23A,RPL24,RPL30,RPL29,RPL31,RPL32,RPL34,RPL35A,RPL36AL,RPL38,RPL39,RPL41,RPLP1,RPS3,RPS3A,RPS6,RPS7,RPS13,RPS14,RPS15,RPS16,RPS23,RPS24,RPS25,RPS26,RPS27A,SEC13,UBA52,RAE1,RPL14,NUP42,RPL35,RPL36,RPL26L1,RPL39L,NUP35,RPL22L1
2_Member	Reactome Gene Sets	R-HSA-156842	Eukaryotic Translation Elongation	-32.4588	-29.9544	46/94	1933,1936,1937,2197,6125,6129,6130,6132,6133,6135,6137,6138,6139,6147,6152,6156,6159,6160,6161,6164,6165,6166,6169,6170,6171,6176,6188,6189,6194,6201,6207,6208,6209,6217,6228,6229,6230,6231,6233,7311,9045,11224,25873,51121,116832,200916	EEF1B2,EEF1D,EEF1G,FAU,RPL5,RPL7,RPL7A,RPL8,RPL9,RPL11,RPL13,RPL15,RPL17,RPL23A,RPL24,RPL30,RPL29,RPL31,RPL32,RPL34,RPL35A,RPL36AL,RPL38,RPL39,RPL41,RPLP1,RPS3,RPS3A,RPS6,RPS7,RPS13,RPS14,RPS15,RPS16,RPS23,RPS24,RPS25,RPS26,RPS27A,UBA52,RPL14,RPL35,RPL36,RPL26L1,RPL39L,RPL22L1
2_Member	Reactome Gene Sets	R-HSA-72764	Eukaryotic Translation Termination	-32.4588	-29.9544	46/94	2107,2197,6125,6129,6130,6132,6133,6135,6137,6138,6139,6147,6152,6156,6159,6160,6161,6164,6165,6166,6169,6170,6171,6176,6188,6189,6194,6201,6207,6208,6209,6217,6228,6229,6230,6231,6233,7311,9045,11224,23708,25873,51121,51504,116832,200916	ETF1,FAU,RPL5,RPL7,RPL7A,RPL8,RPL9,RPL11,RPL13,RPL15,RPL17,RPL23A,RPL24,RPL30,RPL29,RPL31,RPL32,RPL34,RPL35A,RPL36AL,RPL38,RPL39,RPL41,RPLP1,RPS3,RPS3A,RPS6,RPS7,RPS13,RPS14,RPS15,RPS16,RPS23,RPS24,RPS25,RPS26,RPS27A,UBA52,RPL14,RPL35,GSPT2,RPL36,RPL26L1,TRMT112,RPL39L,RPL22L1
2_Member	Reactome Gene Sets	R-HSA-975956	Nonsense Mediated Decay (NMD) independent of the Exon Junction Complex (EJC)	-31.9339	-29.4417	46/96	2107,2197,6125,6129,6130,6132,6133,6135,6137,6138,6139,6147,6152,6156,6159,6160,6161,6164,6165,6166,6169,6170,6171,6176,6188,6189,6194,6201,6207,6208,6209,6217,6228,6229,6230,6231,6233,7311,9045,11224,22916,23708,25873,51121,116832,200916	ETF1,FAU,RPL5,RPL7,RPL7A,RPL8,RPL9,RPL11,RPL13,RPL15,RPL17,RPL23A,RPL24,RPL30,RPL29,RPL31,RPL32,RPL34,RPL35A,RPL36AL,RPL38,RPL39,RPL41,RPLP1,RPS3,RPS3A,RPS6,RPS7,RPS13,RPS14,RPS15,RPS16,RPS23,RPS24,RPS25,RPS26,RPS27A,UBA52,RPL14,RPL35,NCBP2,GSPT2,RPL36,RPL26L1,RPL39L,RPL22L1
2_Member	Reactome Gene Sets	R-HSA-168255	Influenza Infection	-31.4423	-28.9621	57/157	2197,3838,5433,5434,5435,5436,5437,5438,5439,5441,5901,6125,6129,6130,6132,6133,6135,6137,6138,6139,6147,6152,6156,6159,6160,6161,6164,6165,6166,6169,6170,6171,6176,6188,6189,6194,6201,6207,6208,6209,6217,6228,6229,6230,6231,6233,6396,7311,8480,9045,11097,11224,25873,51121,116832,129401,200916	FAU,KPNA2,POLR2D,POLR2E,POLR2F,POLR2G,POLR2H,POLR2I,POLR2J,POLR2L,RAN,RPL5,RPL7,RPL7A,RPL8,RPL9,RPL11,RPL13,RPL15,RPL17,RPL23A,RPL24,RPL30,RPL29,RPL31,RPL32,RPL34,RPL35A,RPL36AL,RPL38,RPL39,RPL41,RPLP1,RPS3,RPS3A,RPS6,RPS7,RPS13,RPS14,RPS15,RPS16,RPS23,RPS24,RPS25,RPS26,RPS27A,SEC13,UBA52,RAE1,RPL14,NUP42,RPL35,RPL36,RPL26L1,RPL39L,NUP35,RPL22L1
2_Member	Reactome Gene Sets	R-HSA-2408557	Selenocysteine synthesis	-31.2305	-28.7561	45/94	2197,6125,6129,6130,6132,6133,6135,6137,6138,6139,6147,6152,6156,6159,6160,6161,6164,6165,6166,6169,6170,6171,6176,6188,6189,6194,6201,6207,6208,6209,6217,6228,6229,6230,6231,6233,7311,9045,11224,25873,51121,79048,116832,118672,200916	FAU,RPL5,RPL7,RPL7A,RPL8,RPL9,RPL11,RPL13,RPL15,RPL17,RPL23A,RPL24,RPL30,RPL29,RPL31,RPL32,RPL34,RPL35A,RPL36AL,RPL38,RPL39,RPL41,RPLP1,RPS3,RPS3A,RPS6,RPS7,RPS13,RPS14,RPS15,RPS16,RPS23,RPS24,RPS25,RPS26,RPS27A,UBA52,RPL14,RPL35,RPL36,RPL26L1,SECISBP2,RPL39L,PSTK,RPL22L1
2_Member	Reactome Gene Sets	R-HSA-71291	Metabolism of amino acids and derivatives	-30.7515	-28.2997	87/376	191,223,384,593,1152,2197,2653,3735,4706,4953,5162,5682,5683,5685,5688,5689,5690,5691,5693,5694,5695,5701,5702,5704,5705,5710,5714,5715,5719,5860,6125,6129,6130,6132,6133,6135,6137,6138,6139,6147,6152,6156,6159,6160,6161,6164,6165,6166,6169,6170,6171,6176,6188,6189,6194,6201,6207,6208,6209,6217,6228,6229,6230,6231,6233,6611,7311,8050,8942,9045,9521,9861,10197,10213,10247,11112,11224,25873,51121,5…	AHCY,ALDH9A1,ARG2,BCKDHA,CKB,FAU,GCSH,KARS1,NDUFAB1,ODC1,PDHB,PSMA1,PSMA2,PSMA4,PSMA7,PSMB1,PSMB2,PSMB3,PSMB5,PSMB6,PSMB7,PSMC2,PSMC3,PSMC4,PSMC5,PSMD4,PSMD8,PSMD9,PSMD13,QDPR,RPL5,RPL7,RPL7A,RPL8,RPL9,RPL11,RPL13,RPL15,RPL17,RPL23A,RPL24,RPL30,RPL29,RPL31,RPL32,RPL34,RPL35A,RPL36AL,RPL38,RPL39,RPL41,RPLP1,RPS3,RPS3A,RPS6,RPS7,RPS13,RPS14,RPS15,RPS16,RPS23,RPS24,RPS25,RPS26,RPS27A,SMS,UBA52,PDHX,…
2_Member	Reactome Gene Sets	R-HSA-1799339	SRP-dependent cotranslational protein targeting to membrane	-30.2707	-27.8455	48/113	2197,6125,6129,6130,6132,6133,6135,6137,6138,6139,6147,6152,6156,6159,6160,6161,6164,6165,6166,6169,6170,6171,6176,6188,6189,6194,6201,6207,6208,6209,6217,6228,6229,6230,6231,6233,6729,6747,7311,9045,10952,11224,23480,25873,28972,51121,116832,200916	FAU,RPL5,RPL7,RPL7A,RPL8,RPL9,RPL11,RPL13,RPL15,RPL17,RPL23A,RPL24,RPL30,RPL29,RPL31,RPL32,RPL34,RPL35A,RPL36AL,RPL38,RPL39,RPL41,RPLP1,RPS3,RPS3A,RPS6,RPS7,RPS13,RPS14,RPS15,RPS16,RPS23,RPS24,RPS25,RPS26,RPS27A,SRP54,SSR3,UBA52,RPL14,SEC61B,RPL35,SEC61G,RPL36,SPCS1,RPL26L1,RPL39L,RPL22L1
2_Member	Reactome Gene Sets	R-HSA-156902	Peptide chain elongation	-29.8242	-27.429	43/90	2197,6125,6129,6130,6132,6133,6135,6137,6138,6139,6147,6152,6156,6159,6160,6161,6164,6165,6166,6169,6170,6171,6176,6188,6189,6194,6201,6207,6208,6209,6217,6228,6229,6230,6231,6233,7311,9045,11224,25873,51121,116832,200916	FAU,RPL5,RPL7,RPL7A,RPL8,RPL9,RPL11,RPL13,RPL15,RPL17,RPL23A,RPL24,RPL30,RPL29,RPL31,RPL32,RPL34,RPL35A,RPL36AL,RPL38,RPL39,RPL41,RPLP1,RPS3,RPS3A,RPS6,RPS7,RPS13,RPS14,RPS15,RPS16,RPS23,RPS24,RPS25,RPS26,RPS27A,UBA52,RPL14,RPL35,RPL36,RPL26L1,RPL39L,RPL22L1
2_Member	Reactome Gene Sets	R-HSA-192823	Viral mRNA Translation	-29.8242	-27.429	43/90	2197,6125,6129,6130,6132,6133,6135,6137,6138,6139,6147,6152,6156,6159,6160,6161,6164,6165,6166,6169,6170,6171,6176,6188,6189,6194,6201,6207,6208,6209,6217,6228,6229,6230,6231,6233,7311,9045,11224,25873,51121,116832,200916	FAU,RPL5,RPL7,RPL7A,RPL8,RPL9,RPL11,RPL13,RPL15,RPL17,RPL23A,RPL24,RPL30,RPL29,RPL31,RPL32,RPL34,RPL35A,RPL36AL,RPL38,RPL39,RPL41,RPLP1,RPS3,RPS3A,RPS6,RPS7,RPS13,RPS14,RPS15,RPS16,RPS23,RPS24,RPS25,RPS26,RPS27A,UBA52,RPL14,RPL35,RPL36,RPL26L1,RPL39L,RPL22L1
2_Member	Reactome Gene Sets	R-HSA-2408522	Selenoamino acid metabolism	-29.0241	-26.6478	48/119	191,2197,3735,6125,6129,6130,6132,6133,6135,6137,6138,6139,6147,6152,6156,6159,6160,6161,6164,6165,6166,6169,6170,6171,6176,6188,6189,6194,6201,6207,6208,6209,6217,6228,6229,6230,6231,6233,7311,9045,9521,11224,25873,51121,79048,116832,118672,200916	AHCY,FAU,KARS1,RPL5,RPL7,RPL7A,RPL8,RPL9,RPL11,RPL13,RPL15,RPL17,RPL23A,RPL24,RPL30,RPL29,RPL31,RPL32,RPL34,RPL35A,RPL36AL,RPL38,RPL39,RPL41,RPLP1,RPS3,RPS3A,RPS6,RPS7,RPS13,RPS14,RPS15,RPS16,RPS23,RPS24,RPS25,RPS26,RPS27A,UBA52,RPL14,EEF1E1,RPL35,RPL36,RPL26L1,SECISBP2,RPL39L,PSTK,RPL22L1
2_Member	Reactome Gene Sets	R-HSA-9711097	Cellular response to starvation	-28.45	-26.1092	54/157	528,529,2197,6125,6129,6130,6132,6133,6135,6137,6138,6139,6147,6152,6156,6159,6160,6161,6164,6165,6166,6169,6170,6171,6176,6188,6189,6194,6201,6207,6208,6209,6217,6228,6229,6230,6231,6233,6396,7311,9045,9114,9296,10542,10641,10670,11224,25873,28956,51121,51382,116832,200916,389541	ATP6V1C1,ATP6V1E1,FAU,RPL5,RPL7,RPL7A,RPL8,RPL9,RPL11,RPL13,RPL15,RPL17,RPL23A,RPL24,RPL30,RPL29,RPL31,RPL32,RPL34,RPL35A,RPL36AL,RPL38,RPL39,RPL41,RPLP1,RPS3,RPS3A,RPS6,RPS7,RPS13,RPS14,RPS15,RPS16,RPS23,RPS24,RPS25,RPS26,RPS27A,SEC13,UBA52,RPL14,ATP6V0D1,ATP6V1F,LAMTOR5,NPRL2,RRAGA,RPL35,RPL36,LAMTOR2,RPL26L1,ATP6V1D,RPL39L,RPL22L1,LAMTOR4
2_Member	CORUM	CORUM:306	Ribosome, cytoplasmic	-27.5333	-25.2132	39/80	2197,6125,6129,6130,6132,6133,6135,6137,6138,6139,6147,6152,6156,6159,6160,6161,6164,6165,6169,6170,6171,6176,6188,6189,6194,6201,6207,6208,6209,6217,6228,6229,6230,6231,6233,7311,9045,11224,25873	FAU,RPL5,RPL7,RPL7A,RPL8,RPL9,RPL11,RPL13,RPL15,RPL17,RPL23A,RPL24,RPL30,RPL29,RPL31,RPL32,RPL34,RPL35A,RPL38,RPL39,RPL41,RPLP1,RPS3,RPS3A,RPS6,RPS7,RPS13,RPS14,RPS15,RPS16,RPS23,RPS24,RPS25,RPS26,RPS27A,UBA52,RPL14,RPL35,RPL36
2_Member	Reactome Gene Sets	R-HSA-927802	Nonsense-Mediated Decay (NMD)	-27.4542	-25.1421	46/116	2107,2197,6125,6129,6130,6132,6133,6135,6137,6138,6139,6147,6152,6156,6159,6160,6161,6164,6165,6166,6169,6170,6171,6176,6188,6189,6194,6201,6207,6208,6209,6217,6228,6229,6230,6231,6233,7311,9045,11224,22916,23708,25873,51121,116832,200916	ETF1,FAU,RPL5,RPL7,RPL7A,RPL8,RPL9,RPL11,RPL13,RPL15,RPL17,RPL23A,RPL24,RPL30,RPL29,RPL31,RPL32,RPL34,RPL35A,RPL36AL,RPL38,RPL39,RPL41,RPLP1,RPS3,RPS3A,RPS6,RPS7,RPS13,RPS14,RPS15,RPS16,RPS23,RPS24,RPS25,RPS26,RPS27A,UBA52,RPL14,RPL35,NCBP2,GSPT2,RPL36,RPL26L1,RPL39L,RPL22L1
2_Member	Reactome Gene Sets	R-HSA-975957	Nonsense Mediated Decay (NMD) enhanced by the Exon Junction Complex (EJC)	-27.4542	-25.1421	46/116	2107,2197,6125,6129,6130,6132,6133,6135,6137,6138,6139,6147,6152,6156,6159,6160,6161,6164,6165,6166,6169,6170,6171,6176,6188,6189,6194,6201,6207,6208,6209,6217,6228,6229,6230,6231,6233,7311,9045,11224,22916,23708,25873,51121,116832,200916	ETF1,FAU,RPL5,RPL7,RPL7A,RPL8,RPL9,RPL11,RPL13,RPL15,RPL17,RPL23A,RPL24,RPL30,RPL29,RPL31,RPL32,RPL34,RPL35A,RPL36AL,RPL38,RPL39,RPL41,RPLP1,RPS3,RPS3A,RPS6,RPS7,RPS13,RPS14,RPS15,RPS16,RPS23,RPS24,RPS25,RPS26,RPS27A,UBA52,RPL14,RPL35,NCBP2,GSPT2,RPL36,RPL26L1,RPL39L,RPL22L1
2_Member	Reactome Gene Sets	R-HSA-9633012	Response of EIF2AK4 (GCN2) to amino acid deficiency	-27.0181	-24.7101	43/102	2197,6125,6129,6130,6132,6133,6135,6137,6138,6139,6147,6152,6156,6159,6160,6161,6164,6165,6166,6169,6170,6171,6176,6188,6189,6194,6201,6207,6208,6209,6217,6228,6229,6230,6231,6233,7311,9045,11224,25873,51121,116832,200916	FAU,RPL5,RPL7,RPL7A,RPL8,RPL9,RPL11,RPL13,RPL15,RPL17,RPL23A,RPL24,RPL30,RPL29,RPL31,RPL32,RPL34,RPL35A,RPL36AL,RPL38,RPL39,RPL41,RPLP1,RPS3,RPS3A,RPS6,RPS7,RPS13,RPS14,RPS15,RPS16,RPS23,RPS24,RPS25,RPS26,RPS27A,UBA52,RPL14,RPL35,RPL36,RPL26L1,RPL39L,RPL22L1
2_Member	WikiPathways	WP477	Cytoplasmic ribosomal proteins	-25.563	-23.2589	39/88	2197,6125,6129,6130,6132,6133,6135,6137,6138,6139,6147,6152,6156,6159,6160,6161,6164,6165,6169,6170,6171,6176,6188,6189,6194,6201,6207,6208,6209,6217,6228,6229,6230,6231,6233,7311,9045,11224,25873	FAU,RPL5,RPL7,RPL7A,RPL8,RPL9,RPL11,RPL13,RPL15,RPL17,RPL23A,RPL24,RPL30,RPL29,RPL31,RPL32,RPL34,RPL35A,RPL38,RPL39,RPL41,RPLP1,RPS3,RPS3A,RPS6,RPS7,RPS13,RPS14,RPS15,RPS16,RPS23,RPS24,RPS25,RPS26,RPS27A,UBA52,RPL14,RPL35,RPL36
2_Member	Reactome Gene Sets	R-HSA-422475	Axon guidance	-25.4727	-23.1725	99/553	387,1072,1173,1175,1385,1460,2050,2107,2197,3785,3983,4637,4651,5216,5663,5682,5683,5685,5688,5689,5690,5691,5693,5694,5695,5701,5702,5704,5705,5710,5714,5715,5719,6125,6129,6130,6132,6133,6135,6137,6138,6139,6147,6152,6156,6159,6160,6161,6164,6165,6166,6169,6170,6171,6176,6188,6189,6194,6201,6207,6208,6209,6217,6228,6229,6230,6231,6233,6383,6386,6921,6923,7280,7311,7314,7316,7846,8453,9045,9861,…	RHOA,CFL1,AP2M1,AP2S1,CREB1,CSNK2B,EPHB4,ETF1,FAU,KCNQ2,ABLIM1,MYL6,MYO10,PFN1,PSEN1,PSMA1,PSMA2,PSMA4,PSMA7,PSMB1,PSMB2,PSMB3,PSMB5,PSMB6,PSMB7,PSMC2,PSMC3,PSMC4,PSMC5,PSMD4,PSMD8,PSMD9,PSMD13,RPL5,RPL7,RPL7A,RPL8,RPL9,RPL11,RPL13,RPL15,RPL17,RPL23A,RPL24,RPL30,RPL29,RPL31,RPL32,RPL34,RPL35A,RPL36AL,RPL38,RPL39,RPL41,RPLP1,RPS3,RPS3A,RPS6,RPS7,RPS13,RPS14,RPS15,RPS16,RPS23,RPS24,RPS25,RPS26,RPS2…
2_Member	Reactome Gene Sets	R-HSA-9675108	Nervous system development	-24.5381	-22.2531	100/578	387,1072,1173,1175,1385,1460,1595,2050,2107,2197,3785,3983,4637,4651,5216,5663,5682,5683,5685,5688,5689,5690,5691,5693,5694,5695,5701,5702,5704,5705,5710,5714,5715,5719,6125,6129,6130,6132,6133,6135,6137,6138,6139,6147,6152,6156,6159,6160,6161,6164,6165,6166,6169,6170,6171,6176,6188,6189,6194,6201,6207,6208,6209,6217,6228,6229,6230,6231,6233,6383,6386,6921,6923,7280,7311,7314,7316,7846,8453,9045,…	RHOA,CFL1,AP2M1,AP2S1,CREB1,CSNK2B,CYP51A1,EPHB4,ETF1,FAU,KCNQ2,ABLIM1,MYL6,MYO10,PFN1,PSEN1,PSMA1,PSMA2,PSMA4,PSMA7,PSMB1,PSMB2,PSMB3,PSMB5,PSMB6,PSMB7,PSMC2,PSMC3,PSMC4,PSMC5,PSMD4,PSMD8,PSMD9,PSMD13,RPL5,RPL7,RPL7A,RPL8,RPL9,RPL11,RPL13,RPL15,RPL17,RPL23A,RPL24,RPL30,RPL29,RPL31,RPL32,RPL34,RPL35A,RPL36AL,RPL38,RPL39,RPL41,RPLP1,RPS3,RPS3A,RPS6,RPS7,RPS13,RPS14,RPS15,RPS16,RPS23,RPS24,RPS25,RP…
2_Member	CORUM	CORUM:3055	Nop56p-associated pre-rRNA complex	-20.2845	-18.0389	37/104	292,2091,4809,6125,6129,6130,6132,6133,6135,6137,6138,6139,6147,6152,6156,6159,6160,6161,6165,6170,6176,6189,6194,6201,6207,6208,6209,6217,6228,6229,7284,7846,9045,10969,11224,25873,55299	SLC25A5,FBL,SNU13,RPL5,RPL7,RPL7A,RPL8,RPL9,RPL11,RPL13,RPL15,RPL17,RPL23A,RPL24,RPL30,RPL29,RPL31,RPL32,RPL35A,RPL39,RPLP1,RPS3A,RPS6,RPS7,RPS13,RPS14,RPS15,RPS16,RPS23,RPS24,TUFM,TUBA1A,RPL14,EBNA1BP2,RPL35,RPL36,BRIX1
2_Member	CORUM	CORUM:308	60S ribosomal subunit, cytoplasmic	-19.089	-16.8857	25/47	6125,6129,6130,6132,6133,6135,6137,6138,6139,6147,6152,6156,6159,6160,6161,6164,6165,6169,6170,6171,6176,7311,9045,11224,25873	RPL5,RPL7,RPL7A,RPL8,RPL9,RPL11,RPL13,RPL15,RPL17,RPL23A,RPL24,RPL30,RPL29,RPL31,RPL32,RPL34,RPL35A,RPL38,RPL39,RPL41,RPLP1,UBA52,RPL14,RPL35,RPL36
2_Member	KEGG Pathway	hsa05171	Coronavirus disease - COVID-19	-15.1645	-13.1372	48/232	718,2197,2243,2353,3454,3725,6125,6129,6130,6132,6133,6135,6137,6138,6139,6147,6152,6156,6159,6160,6161,6164,6165,6166,6169,6170,6171,6176,6188,6189,6194,6201,6207,6208,6209,6217,6228,6229,6230,6231,6233,7311,9045,11224,25873,51121,51187,200916	C3,FAU,FGA,FOS,IFNAR1,JUN,RPL5,RPL7,RPL7A,RPL8,RPL9,RPL11,RPL13,RPL15,RPL17,RPL23A,RPL24,RPL30,RPL29,RPL31,RPL32,RPL34,RPL35A,RPL36AL,RPL38,RPL39,RPL41,RPLP1,RPS3,RPS3A,RPS6,RPS7,RPS13,RPS14,RPS15,RPS16,RPS23,RPS24,RPS25,RPS26,RPS27A,UBA52,RPL14,RPL35,RPL36,RPL26L1,RSL24D1,RPL22L1
2_Member	Reactome Gene Sets	R-HSA-9754678	SARS-CoV-2 modulates host translation machinery	-13.2882	-11.3171	21/51	2197,6188,6189,6194,6201,6207,6208,6209,6217,6228,6229,6230,6231,6233,6628,6633,6635,6637,8487,54960,79760	FAU,RPS3,RPS3A,RPS6,RPS7,RPS13,RPS14,RPS15,RPS16,RPS23,RPS24,RPS25,RPS26,RPS27A,SNRPB,SNRPD2,SNRPE,SNRPG,GEMIN2,GEMIN8,GEMIN7
2_Member	Reactome Gene Sets	R-HSA-72649	Translation initiation complex formation	-12.8269	-10.8683	22/59	1964,1977,2197,6188,6189,6194,6201,6207,6208,6209,6217,6228,6229,6230,6231,6233,7458,8665,8666,8667,10480,27335	EIF1AX,EIF4E,FAU,RPS3,RPS3A,RPS6,RPS7,RPS13,RPS14,RPS15,RPS16,RPS23,RPS24,RPS25,RPS26,RPS27A,EIF4H,EIF3F,EIF3G,EIF3H,EIF3M,EIF3K
2_Member	Reactome Gene Sets	R-HSA-72702	Ribosomal scanning and start codon recognition	-12.8269	-10.8683	22/59	1964,1977,2197,6188,6189,6194,6201,6207,6208,6209,6217,6228,6229,6230,6231,6233,7458,8665,8666,8667,10480,27335	EIF1AX,EIF4E,FAU,RPS3,RPS3A,RPS6,RPS7,RPS13,RPS14,RPS15,RPS16,RPS23,RPS24,RPS25,RPS26,RPS27A,EIF4H,EIF3F,EIF3G,EIF3H,EIF3M,EIF3K
2_Member	Reactome Gene Sets	R-HSA-72662	Activation of the mRNA upon binding of the cap-binding complex and eIFs, and subsequent binding to 43S	-12.6512	-10.7014	22/60	1964,1977,2197,6188,6189,6194,6201,6207,6208,6209,6217,6228,6229,6230,6231,6233,7458,8665,8666,8667,10480,27335	EIF1AX,EIF4E,FAU,RPS3,RPS3A,RPS6,RPS7,RPS13,RPS14,RPS15,RPS16,RPS23,RPS24,RPS25,RPS26,RPS27A,EIF4H,EIF3F,EIF3G,EIF3H,EIF3M,EIF3K
2_Member	Reactome Gene Sets	R-HSA-72695	Formation of the ternary complex, and subsequently, the 43S complex	-12.018	-10.0751	20/52	1964,2197,6188,6189,6194,6201,6207,6208,6209,6217,6228,6229,6230,6231,6233,8665,8666,8667,10480,27335	EIF1AX,FAU,RPS3,RPS3A,RPS6,RPS7,RPS13,RPS14,RPS15,RPS16,RPS23,RPS24,RPS25,RPS26,RPS27A,EIF3F,EIF3G,EIF3H,EIF3M,EIF3K
2_Member	Reactome Gene Sets	R-HSA-9705683	SARS-CoV-2-host interactions	-10.146	-8.27223	37/203	567,2197,3454,3838,6188,6189,6194,6201,6207,6208,6209,6217,6228,6229,6230,6231,6233,6396,6628,6633,6635,6637,7284,7311,7314,7316,7334,7555,8480,8487,10971,11097,11311,51128,54960,79760,129401	B2M,FAU,IFNAR1,KPNA2,RPS3,RPS3A,RPS6,RPS7,RPS13,RPS14,RPS15,RPS16,RPS23,RPS24,RPS25,RPS26,RPS27A,SEC13,SNRPB,SNRPD2,SNRPE,SNRPG,TUFM,UBA52,UBB,UBC,UBE2N,CNBP,RAE1,GEMIN2,YWHAQ,NUP42,VPS45,SAR1B,GEMIN8,GEMIN7,NUP35
2_Member	CORUM	CORUM:338	40S ribosomal subunit, cytoplasmic	-9.71981	-7.85606	14/31	2197,6188,6189,6194,6201,6207,6208,6209,6217,6228,6229,6230,6231,6233	FAU,RPS3,RPS3A,RPS6,RPS7,RPS13,RPS14,RPS15,RPS16,RPS23,RPS24,RPS25,RPS26,RPS27A
2_Member	Reactome Gene Sets	R-HSA-9694516	SARS-CoV-2 Infection	-9.29854	-7.45013	45/299	567,1452,1603,2197,3454,3838,6188,6189,6194,6201,6207,6208,6209,6217,6228,6229,6230,6231,6233,6383,6396,6628,6633,6635,6637,7284,7311,7314,7316,7334,7341,7555,8480,8487,10971,11097,11311,23479,27243,51128,54960,55741,79760,85437,129401	B2M,CSNK1A1,DAD1,FAU,IFNAR1,KPNA2,RPS3,RPS3A,RPS6,RPS7,RPS13,RPS14,RPS15,RPS16,RPS23,RPS24,RPS25,RPS26,RPS27A,SDC2,SEC13,SNRPB,SNRPD2,SNRPE,SNRPG,TUFM,UBA52,UBB,UBC,UBE2N,SUMO1,CNBP,RAE1,GEMIN2,YWHAQ,NUP42,VPS45,ISCU,CHMP2A,SAR1B,GEMIN8,EDEM2,GEMIN7,ZCRB1,NUP35
2_Member	CORUM	CORUM:305	40S ribosomal subunit, cytoplasmic	-9.27457	-7.42753	14/33	2197,6188,6189,6194,6201,6207,6208,6209,6217,6228,6229,6230,6231,6233	FAU,RPS3,RPS3A,RPS6,RPS7,RPS13,RPS14,RPS15,RPS16,RPS23,RPS24,RPS25,RPS26,RPS27A
2_Member	Reactome Gene Sets	R-HSA-9679506	SARS-CoV Infections	-8.6766	-6.85605	54/414	483,567,1173,1175,1452,1603,2197,2280,3454,3460,3838,6188,6189,6194,6201,6207,6208,6209,6217,6228,6229,6230,6231,6233,6383,6396,6628,6633,6635,6637,7284,7311,7314,7316,7334,7341,7555,8480,8487,10284,10465,10971,11097,11311,23479,25855,27243,51128,51185,54960,55741,79760,85437,129401	ATP1B3,B2M,AP2M1,AP2S1,CSNK1A1,DAD1,FAU,FKBP1A,IFNAR1,IFNGR2,KPNA2,RPS3,RPS3A,RPS6,RPS7,RPS13,RPS14,RPS15,RPS16,RPS23,RPS24,RPS25,RPS26,RPS27A,SDC2,SEC13,SNRPB,SNRPD2,SNRPE,SNRPG,TUFM,UBA52,UBB,UBC,UBE2N,SUMO1,CNBP,RAE1,GEMIN2,SAP18,PPIH,YWHAQ,NUP42,VPS45,ISCU,BRMS1,CHMP2A,SAR1B,CRBN,GEMIN8,EDEM2,GEMIN7,ZCRB1,NUP35
2_Member	Reactome Gene Sets	R-HSA-9735869	SARS-CoV-1 modulates host translation machinery	-8.49067	-6.68027	14/37	2197,6188,6189,6194,6201,6207,6208,6209,6217,6228,6229,6230,6231,6233	FAU,RPS3,RPS3A,RPS6,RPS7,RPS13,RPS14,RPS15,RPS16,RPS23,RPS24,RPS25,RPS26,RPS27A
2_Member	Reactome Gene Sets	R-HSA-9692914	SARS-CoV-1-host interactions	-7.47033	-5.71965	21/96	2197,2280,3838,6188,6189,6194,6201,6207,6208,6209,6217,6228,6229,6230,6231,6233,7311,7314,7316,10465,10971	FAU,FKBP1A,KPNA2,RPS3,RPS3A,RPS6,RPS7,RPS13,RPS14,RPS15,RPS16,RPS23,RPS24,RPS25,RPS26,RPS27A,UBA52,UBB,UBC,PPIH,YWHAQ
2_Member	Reactome Gene Sets	R-HSA-9678108	SARS-CoV-1 Infection	-6.19726	-4.5096	24/142	2197,2280,3838,6188,6189,6194,6201,6207,6208,6209,6217,6228,6229,6230,6231,6233,7311,7314,7316,7341,10465,10971,27243,85437	FAU,FKBP1A,KPNA2,RPS3,RPS3A,RPS6,RPS7,RPS13,RPS14,RPS15,RPS16,RPS23,RPS24,RPS25,RPS26,RPS27A,UBA52,UBB,UBC,SUMO1,PPIH,YWHAQ,CHMP2A,ZCRB1
3_Summary	Reactome Gene Sets	R-HSA-1428517	The citric acid (TCA) cycle and respiratory electron transport	-64.7193	-61.148	90/178	498,506,509,513,515,517,521,522,539,682,1327,1329,1337,1340,1345,1350,1351,1353,1537,2109,2271,3029,3420,3421,3939,4191,4695,4697,4698,4700,4701,4702,4704,4706,4707,4708,4709,4711,4712,4713,4714,4715,4716,4717,4718,4720,4722,4724,4725,4726,4728,4729,4731,5162,6389,6390,6392,6834,7381,7384,7385,7386,7388,7416,8050,8802,8803,9377,9551,10476,10632,10975,27089,29796,51079,51103,51295,51300,51660,5420…	ATP5F1A,ATP5F1B,ATP5F1C,ATP5F1D,ATP5PB,ATP5MC2,ATP5ME,ATP5PF,ATP5PO,BSG,COX4I1,COX5B,COX6A1,COX6B1,COX6C,COX7C,COX8A,COX11,CYC1,ETFB,FH,HAGH,IDH3B,IDH3G,LDHA,MDH2,NDUFA2,NDUFA4,NDUFA5,NDUFA6,NDUFA7,NDUFA8,NDUFA9,NDUFAB1,NDUFB1,NDUFB2,NDUFB3,NDUFB5,NDUFB6,NDUFB7,NDUFB8,NDUFB9,NDUFB10,NDUFC1,NDUFC2,NDUFS2,NDUFS3,NDUFS4,NDUFS5,NDUFS6,NDUFS8,NDUFV2,NDUFV3,PDHB,SDHA,SDHB,SDHD,SURF1,UQCRB,UQCRC1,UQCRC2…
3_Member	Reactome Gene Sets	R-HSA-1428517	The citric acid (TCA) cycle and respiratory electron transport	-64.7193	-61.148	90/178	498,506,509,513,515,517,521,522,539,682,1327,1329,1337,1340,1345,1350,1351,1353,1537,2109,2271,3029,3420,3421,3939,4191,4695,4697,4698,4700,4701,4702,4704,4706,4707,4708,4709,4711,4712,4713,4714,4715,4716,4717,4718,4720,4722,4724,4725,4726,4728,4729,4731,5162,6389,6390,6392,6834,7381,7384,7385,7386,7388,7416,8050,8802,8803,9377,9551,10476,10632,10975,27089,29796,51079,51103,51295,51300,51660,5420…	ATP5F1A,ATP5F1B,ATP5F1C,ATP5F1D,ATP5PB,ATP5MC2,ATP5ME,ATP5PF,ATP5PO,BSG,COX4I1,COX5B,COX6A1,COX6B1,COX6C,COX7C,COX8A,COX11,CYC1,ETFB,FH,HAGH,IDH3B,IDH3G,LDHA,MDH2,NDUFA2,NDUFA4,NDUFA5,NDUFA6,NDUFA7,NDUFA8,NDUFA9,NDUFAB1,NDUFB1,NDUFB2,NDUFB3,NDUFB5,NDUFB6,NDUFB7,NDUFB8,NDUFB9,NDUFB10,NDUFC1,NDUFC2,NDUFS2,NDUFS3,NDUFS4,NDUFS5,NDUFS6,NDUFS8,NDUFV2,NDUFV3,PDHB,SDHA,SDHB,SDHD,SURF1,UQCRB,UQCRC1,UQCRC2…
3_Member	KEGG Pathway	hsa05016	Huntington disease	-60.8913	-57.4449	111/306	292,498,506,509,513,515,517,522,539,1173,1175,1327,1329,1337,1340,1345,1350,1351,1385,1537,2876,4695,4697,4698,4700,4701,4702,4704,4706,4707,4708,4709,4711,4712,4713,4714,4715,4716,4717,4718,4720,4722,4724,4725,4726,4728,4729,4731,5433,5434,5435,5436,5437,5438,5439,5441,5682,5683,5685,5688,5689,5690,5691,5693,5694,5695,5701,5702,5704,5705,5710,5714,5715,5719,6389,6390,6392,6648,7019,7280,7381,738…	SLC25A5,ATP5F1A,ATP5F1B,ATP5F1C,ATP5F1D,ATP5PB,ATP5MC2,ATP5PF,ATP5PO,AP2M1,AP2S1,COX4I1,COX5B,COX6A1,COX6B1,COX6C,COX7C,COX8A,CREB1,CYC1,GPX1,NDUFA2,NDUFA4,NDUFA5,NDUFA6,NDUFA7,NDUFA8,NDUFA9,NDUFAB1,NDUFB1,NDUFB2,NDUFB3,NDUFB5,NDUFB6,NDUFB7,NDUFB8,NDUFB9,NDUFB10,NDUFC1,NDUFC2,NDUFS2,NDUFS3,NDUFS4,NDUFS5,NDUFS6,NDUFS8,NDUFV2,NDUFV3,POLR2D,POLR2E,POLR2F,POLR2G,POLR2H,POLR2I,POLR2J,POLR2L,PSMA1,PSMA…
3_Member	Reactome Gene Sets	R-HSA-163200	Respiratory electron transport, ATP synthesis by chemiosmotic coupling, and heat production by uncoupling proteins.	-60.7628	-57.3675	75/127	498,506,509,513,515,517,521,522,539,1327,1329,1337,1340,1345,1350,1351,1353,1537,2109,4695,4697,4698,4700,4701,4702,4704,4706,4707,4708,4709,4711,4712,4713,4714,4715,4716,4717,4718,4720,4722,4724,4725,4726,4728,4729,4731,6389,6390,6392,6834,7381,7384,7385,7386,7388,9377,9551,10476,10632,10975,27089,29796,51079,51103,51295,51300,54205,55744,55967,79133,84987,91942,126328,137682,374291	ATP5F1A,ATP5F1B,ATP5F1C,ATP5F1D,ATP5PB,ATP5MC2,ATP5ME,ATP5PF,ATP5PO,COX4I1,COX5B,COX6A1,COX6B1,COX6C,COX7C,COX8A,COX11,CYC1,ETFB,NDUFA2,NDUFA4,NDUFA5,NDUFA6,NDUFA7,NDUFA8,NDUFA9,NDUFAB1,NDUFB1,NDUFB2,NDUFB3,NDUFB5,NDUFB6,NDUFB7,NDUFB8,NDUFB9,NDUFB10,NDUFC1,NDUFC2,NDUFS2,NDUFS3,NDUFS4,NDUFS5,NDUFS6,NDUFS8,NDUFV2,NDUFV3,SDHA,SDHB,SDHD,SURF1,UQCRB,UQCRC1,UQCRC2,UQCRFS1,UQCRH,COX5A,ATP5MF,ATP5PD,ATP5…
3_Member	KEGG Pathway	hsa05012	Parkinson disease	-56.5566	-53.2071	100/266	292,498,506,509,513,515,517,522,539,1327,1329,1337,1340,1345,1350,1351,1537,4695,4697,4698,4700,4701,4702,4704,4706,4707,4708,4709,4711,4712,4713,4714,4715,4716,4717,4718,4720,4722,4724,4725,4726,4728,4729,4731,5682,5683,5685,5688,5689,5690,5691,5693,5694,5695,5701,5702,5704,5705,5710,5714,5715,5719,6233,6389,6390,6392,7280,7295,7311,7314,7316,7332,7381,7384,7385,7386,7388,7416,7417,7419,7846,937…	SLC25A5,ATP5F1A,ATP5F1B,ATP5F1C,ATP5F1D,ATP5PB,ATP5MC2,ATP5PF,ATP5PO,COX4I1,COX5B,COX6A1,COX6B1,COX6C,COX7C,COX8A,CYC1,NDUFA2,NDUFA4,NDUFA5,NDUFA6,NDUFA7,NDUFA8,NDUFA9,NDUFAB1,NDUFB1,NDUFB2,NDUFB3,NDUFB5,NDUFB6,NDUFB7,NDUFB8,NDUFB9,NDUFB10,NDUFC1,NDUFC2,NDUFS2,NDUFS3,NDUFS4,NDUFS5,NDUFS6,NDUFS8,NDUFV2,NDUFV3,PSMA1,PSMA2,PSMA4,PSMA7,PSMB1,PSMB2,PSMB3,PSMB5,PSMB6,PSMB7,PSMC2,PSMC3,PSMC4,PSMC5,PSMD4…
3_Member	GO Biological Processes	GO:0009060	aerobic respiration	-56.4973	-53.1892	80/162	158,498,506,509,513,515,521,522,539,1327,1329,1337,1340,1345,1350,1351,1537,2271,2647,3420,3421,4191,4695,4697,4698,4700,4701,4702,4704,4706,4707,4708,4709,4711,4712,4713,4714,4715,4716,4717,4718,4720,4722,4724,4725,4726,4728,4729,4731,5162,6389,6390,6392,6834,7381,7384,7385,7386,7388,8802,8803,9377,9551,10476,10632,10975,27089,29103,29796,51079,51103,54205,54949,55967,57017,92259,126328,341947,3…	ADSL,ATP5F1A,ATP5F1B,ATP5F1C,ATP5F1D,ATP5PB,ATP5ME,ATP5PF,ATP5PO,COX4I1,COX5B,COX6A1,COX6B1,COX6C,COX7C,COX8A,CYC1,FH,BLOC1S1,IDH3B,IDH3G,MDH2,NDUFA2,NDUFA4,NDUFA5,NDUFA6,NDUFA7,NDUFA8,NDUFA9,NDUFAB1,NDUFB1,NDUFB2,NDUFB3,NDUFB5,NDUFB6,NDUFB7,NDUFB8,NDUFB9,NDUFB10,NDUFC1,NDUFC2,NDUFS2,NDUFS3,NDUFS4,NDUFS5,NDUFS6,NDUFS8,NDUFV2,NDUFV3,PDHB,SDHA,SDHB,SDHD,SURF1,UQCRB,UQCRC1,UQCRC2,UQCRFS1,UQCRH,SUCLG…
3_Member	GO Biological Processes	GO:0006119	oxidative phosphorylation	-54.4608	-51.1905	69/121	498,506,509,513,515,521,522,539,1327,1329,1337,1340,1345,1350,1351,1537,4695,4697,4698,4700,4701,4702,4704,4706,4707,4708,4709,4711,4712,4713,4714,4715,4716,4717,4718,4720,4722,4724,4725,4726,4728,4729,4731,6389,6390,6392,7381,7384,7385,7386,7388,9377,9551,10476,10632,10975,27089,29103,29796,51079,51103,54205,54949,55967,57017,126328,341947,374291,388753	ATP5F1A,ATP5F1B,ATP5F1C,ATP5F1D,ATP5PB,ATP5ME,ATP5PF,ATP5PO,COX4I1,COX5B,COX6A1,COX6B1,COX6C,COX7C,COX8A,CYC1,NDUFA2,NDUFA4,NDUFA5,NDUFA6,NDUFA7,NDUFA8,NDUFA9,NDUFAB1,NDUFB1,NDUFB2,NDUFB3,NDUFB5,NDUFB6,NDUFB7,NDUFB8,NDUFB9,NDUFB10,NDUFC1,NDUFC2,NDUFS2,NDUFS3,NDUFS4,NDUFS5,NDUFS6,NDUFS8,NDUFV2,NDUFV3,SDHA,SDHB,SDHD,UQCRB,UQCRC1,UQCRC2,UQCRFS1,UQCRH,COX5A,ATP5MF,ATP5PD,ATP5MG,UQCR11,UQCRQ,DNAJC15,U…
3_Member	KEGG Pathway	hsa00190	Oxidative phosphorylation	-54.2969	-51.0614	72/134	498,506,509,513,515,517,521,522,528,529,539,1327,1329,1337,1340,1345,1350,1351,1353,1537,4695,4697,4698,4700,4701,4702,4704,4706,4707,4708,4709,4711,4712,4713,4714,4715,4716,4717,4718,4720,4722,4724,4725,4726,4728,4729,4731,6389,6390,6392,7381,7384,7385,7386,7388,9114,9296,9377,9551,10063,10476,10632,10975,27089,29796,51079,51382,54205,55967,126328,341947,374291	ATP5F1A,ATP5F1B,ATP5F1C,ATP5F1D,ATP5PB,ATP5MC2,ATP5ME,ATP5PF,ATP6V1C1,ATP6V1E1,ATP5PO,COX4I1,COX5B,COX6A1,COX6B1,COX6C,COX7C,COX8A,COX11,CYC1,NDUFA2,NDUFA4,NDUFA5,NDUFA6,NDUFA7,NDUFA8,NDUFA9,NDUFAB1,NDUFB1,NDUFB2,NDUFB3,NDUFB5,NDUFB6,NDUFB7,NDUFB8,NDUFB9,NDUFB10,NDUFC1,NDUFC2,NDUFS2,NDUFS3,NDUFS4,NDUFS5,NDUFS6,NDUFS8,NDUFV2,NDUFV3,SDHA,SDHB,SDHD,UQCRB,UQCRC1,UQCRC2,UQCRFS1,UQCRH,ATP6V0D1,ATP6V1F,…
3_Member	WikiPathways	WP111	Electron transport chain: OXPHOS system in mitochondria	-53.93	-50.7266	64/103	292,498,506,509,513,515,517,521,522,539,1327,1329,1337,1340,1345,1350,1351,1353,4695,4697,4698,4700,4701,4702,4704,4706,4707,4708,4709,4711,4712,4713,4714,4715,4716,4717,4718,4720,4722,4724,4725,4726,4728,4729,4731,6389,6390,6392,6834,7381,7384,7385,7386,7388,9377,9551,10063,10476,10632,10975,27089,29796,55967,374291	SLC25A5,ATP5F1A,ATP5F1B,ATP5F1C,ATP5F1D,ATP5PB,ATP5MC2,ATP5ME,ATP5PF,ATP5PO,COX4I1,COX5B,COX6A1,COX6B1,COX6C,COX7C,COX8A,COX11,NDUFA2,NDUFA4,NDUFA5,NDUFA6,NDUFA7,NDUFA8,NDUFA9,NDUFAB1,NDUFB1,NDUFB2,NDUFB3,NDUFB5,NDUFB6,NDUFB7,NDUFB8,NDUFB9,NDUFB10,NDUFC1,NDUFC2,NDUFS2,NDUFS3,NDUFS4,NDUFS5,NDUFS6,NDUFS8,NDUFV2,NDUFV3,SDHA,SDHB,SDHD,SURF1,UQCRB,UQCRC1,UQCRC2,UQCRFS1,UQCRH,COX5A,ATP5MF,COX17,ATP5PD,…
3_Member	GO Biological Processes	GO:0045333	cellular respiration	-53.4386	-50.2652	84/194	158,498,506,509,513,515,521,522,539,1327,1329,1337,1340,1345,1350,1351,1537,2109,2271,2647,3420,3421,4191,4695,4697,4698,4700,4701,4702,4704,4706,4707,4708,4709,4711,4712,4713,4714,4715,4716,4717,4718,4720,4722,4724,4725,4726,4728,4729,4731,5162,6389,6390,6392,6648,6834,7381,7384,7385,7386,7388,8802,8803,9377,9551,10476,10632,10975,27089,29103,29796,51079,51103,54205,54949,55967,57017,83943,92259…	ADSL,ATP5F1A,ATP5F1B,ATP5F1C,ATP5F1D,ATP5PB,ATP5ME,ATP5PF,ATP5PO,COX4I1,COX5B,COX6A1,COX6B1,COX6C,COX7C,COX8A,CYC1,ETFB,FH,BLOC1S1,IDH3B,IDH3G,MDH2,NDUFA2,NDUFA4,NDUFA5,NDUFA6,NDUFA7,NDUFA8,NDUFA9,NDUFAB1,NDUFB1,NDUFB2,NDUFB3,NDUFB5,NDUFB6,NDUFB7,NDUFB8,NDUFB9,NDUFB10,NDUFC1,NDUFC2,NDUFS2,NDUFS3,NDUFS4,NDUFS5,NDUFS6,NDUFS8,NDUFV2,NDUFV3,PDHB,SDHA,SDHB,SDHD,SOD2,SURF1,UQCRB,UQCRC1,UQCRC2,UQCRFS1,U…
3_Member	Reactome Gene Sets	R-HSA-611105	Respiratory electron transport	-52.4656	-49.3202	63/103	1327,1329,1337,1340,1345,1350,1351,1353,1537,2109,4695,4697,4698,4700,4701,4702,4704,4706,4707,4708,4709,4711,4712,4713,4714,4715,4716,4717,4718,4720,4722,4724,4725,4726,4728,4729,4731,6389,6390,6392,6834,7381,7384,7385,7386,7388,9377,10975,27089,29796,51079,51103,51295,51300,54205,55744,55967,79133,84987,91942,126328,137682,374291	COX4I1,COX5B,COX6A1,COX6B1,COX6C,COX7C,COX8A,COX11,CYC1,ETFB,NDUFA2,NDUFA4,NDUFA5,NDUFA6,NDUFA7,NDUFA8,NDUFA9,NDUFAB1,NDUFB1,NDUFB2,NDUFB3,NDUFB5,NDUFB6,NDUFB7,NDUFB8,NDUFB9,NDUFB10,NDUFC1,NDUFC2,NDUFS2,NDUFS3,NDUFS4,NDUFS5,NDUFS6,NDUFS8,NDUFV2,NDUFV3,SDHA,SDHB,SDHD,SURF1,UQCRB,UQCRC1,UQCRC2,UQCRFS1,UQCRH,COX5A,UQCR11,UQCRQ,UQCR10,NDUFA13,NDUFAF1,ECSIT,TIMMDC1,CYCS,COA1,NDUFA12,NDUFAF5,COX14,NDUF…
3_Member	KEGG Pathway	hsa05020	Prion disease	-51.2393	-48.1203	96/273	292,498,506,509,513,515,517,522,539,1327,1329,1337,1340,1345,1350,1351,1385,1460,1537,4685,4695,4697,4698,4700,4701,4702,4704,4706,4707,4708,4709,4711,4712,4713,4714,4715,4716,4717,4718,4720,4722,4724,4725,4726,4728,4729,4731,4851,5580,5682,5683,5685,5688,5689,5690,5691,5693,5694,5695,5701,5702,5704,5705,5710,5714,5715,5719,6389,6390,6392,7280,7381,7384,7385,7386,7388,7416,7417,7419,7846,9377,986…	SLC25A5,ATP5F1A,ATP5F1B,ATP5F1C,ATP5F1D,ATP5PB,ATP5MC2,ATP5PF,ATP5PO,COX4I1,COX5B,COX6A1,COX6B1,COX6C,COX7C,COX8A,CREB1,CSNK2B,CYC1,NCAM2,NDUFA2,NDUFA4,NDUFA5,NDUFA6,NDUFA7,NDUFA8,NDUFA9,NDUFAB1,NDUFB1,NDUFB2,NDUFB3,NDUFB5,NDUFB6,NDUFB7,NDUFB8,NDUFB9,NDUFB10,NDUFC1,NDUFC2,NDUFS2,NDUFS3,NDUFS4,NDUFS5,NDUFS6,NDUFS8,NDUFV2,NDUFV3,NOTCH1,PRKCD,PSMA1,PSMA2,PSMA4,PSMA7,PSMB1,PSMB2,PSMB3,PSMB5,PSMB6,PSM…
3_Member	GO Biological Processes	GO:0006091	generation of precursor metabolites and energy	-50.5909	-47.4967	116/410	128,158,226,498,506,509,513,515,521,522,539,669,1327,1329,1337,1340,1345,1350,1351,1353,1537,2109,2271,2597,2647,2821,3099,3420,3421,3939,4191,4695,4697,4698,4700,4701,4702,4704,4706,4707,4708,4709,4711,4712,4713,4714,4715,4716,4717,4718,4720,4722,4724,4725,4726,4728,4729,4731,5019,5162,5223,5236,5315,5443,5500,5504,5860,6120,6389,6390,6392,6648,6834,6888,7167,7264,7381,7384,7385,7386,7388,8560,8…	ADH5,ADSL,ALDOA,ATP5F1A,ATP5F1B,ATP5F1C,ATP5F1D,ATP5PB,ATP5ME,ATP5PF,ATP5PO,BPGM,COX4I1,COX5B,COX6A1,COX6B1,COX6C,COX7C,COX8A,COX11,CYC1,ETFB,FH,GAPDH,BLOC1S1,GPI,HK2,IDH3B,IDH3G,LDHA,MDH2,NDUFA2,NDUFA4,NDUFA5,NDUFA6,NDUFA7,NDUFA8,NDUFA9,NDUFAB1,NDUFB1,NDUFB2,NDUFB3,NDUFB5,NDUFB6,NDUFB7,NDUFB8,NDUFB9,NDUFB10,NDUFC1,NDUFC2,NDUFS2,NDUFS3,NDUFS4,NDUFS5,NDUFS6,NDUFS8,NDUFV2,NDUFV3,OXCT1,PDHB,PGAM1,PG…
3_Member	KEGG Pathway	hsa05014	Amyotrophic lateral sclerosis	-45.7845	-42.7585	104/364	310,498,506,509,513,515,517,522,539,1327,1329,1337,1340,1345,1350,1351,1537,2876,4695,4697,4698,4700,4701,4702,4704,4706,4707,4708,4709,4711,4712,4713,4714,4715,4716,4717,4718,4720,4722,4724,4725,4726,4728,4729,4731,5216,5682,5683,5685,5688,5689,5690,5691,5693,5694,5695,5701,5702,5704,5705,5710,5714,5715,5719,5861,6389,6390,6392,6396,6432,7280,7381,7384,7385,7386,7388,7416,7846,8480,9377,9861,989…	ANXA7,ATP5F1A,ATP5F1B,ATP5F1C,ATP5F1D,ATP5PB,ATP5MC2,ATP5PF,ATP5PO,COX4I1,COX5B,COX6A1,COX6B1,COX6C,COX7C,COX8A,CYC1,GPX1,NDUFA2,NDUFA4,NDUFA5,NDUFA6,NDUFA7,NDUFA8,NDUFA9,NDUFAB1,NDUFB1,NDUFB2,NDUFB3,NDUFB5,NDUFB6,NDUFB7,NDUFB8,NDUFB9,NDUFB10,NDUFC1,NDUFC2,NDUFS2,NDUFS3,NDUFS4,NDUFS5,NDUFS6,NDUFS8,NDUFV2,NDUFV3,PFN1,PSMA1,PSMA2,PSMA4,PSMA7,PSMB1,PSMB2,PSMB3,PSMB5,PSMB6,PSMB7,PSMC2,PSMC3,PSMC4,PSM…
3_Member	GO Biological Processes	GO:0042773	ATP synthesis coupled electron transport	-45.7656	-42.7585	56/94	1327,1329,1337,1340,1345,1350,1351,1537,4695,4697,4698,4700,4701,4702,4704,4706,4707,4708,4709,4711,4712,4713,4714,4715,4716,4717,4718,4720,4722,4724,4725,4726,4728,4729,4731,6389,6390,6392,7381,7384,7385,7386,7388,9377,10975,27089,29103,29796,51103,54205,54949,55967,57017,341947,374291,388753	COX4I1,COX5B,COX6A1,COX6B1,COX6C,COX7C,COX8A,CYC1,NDUFA2,NDUFA4,NDUFA5,NDUFA6,NDUFA7,NDUFA8,NDUFA9,NDUFAB1,NDUFB1,NDUFB2,NDUFB3,NDUFB5,NDUFB6,NDUFB7,NDUFB8,NDUFB9,NDUFB10,NDUFC1,NDUFC2,NDUFS2,NDUFS3,NDUFS4,NDUFS5,NDUFS6,NDUFS8,NDUFV2,NDUFV3,SDHA,SDHB,SDHD,UQCRB,UQCRC1,UQCRC2,UQCRFS1,UQCRH,COX5A,UQCR11,UQCRQ,DNAJC15,UQCR10,NDUFAF1,CYCS,SDHAF2,NDUFA12,COQ9,COX8C,NDUFS7,COA6
3_Member	GO Biological Processes	GO:0042775	mitochondrial ATP synthesis coupled electron transport	-45.7656	-42.7585	56/94	1327,1329,1337,1340,1345,1350,1351,1537,4695,4697,4698,4700,4701,4702,4704,4706,4707,4708,4709,4711,4712,4713,4714,4715,4716,4717,4718,4720,4722,4724,4725,4726,4728,4729,4731,6389,6390,6392,7381,7384,7385,7386,7388,9377,10975,27089,29103,29796,51103,54205,54949,55967,57017,341947,374291,388753	COX4I1,COX5B,COX6A1,COX6B1,COX6C,COX7C,COX8A,CYC1,NDUFA2,NDUFA4,NDUFA5,NDUFA6,NDUFA7,NDUFA8,NDUFA9,NDUFAB1,NDUFB1,NDUFB2,NDUFB3,NDUFB5,NDUFB6,NDUFB7,NDUFB8,NDUFB9,NDUFB10,NDUFC1,NDUFC2,NDUFS2,NDUFS3,NDUFS4,NDUFS5,NDUFS6,NDUFS8,NDUFV2,NDUFV3,SDHA,SDHB,SDHD,UQCRB,UQCRC1,UQCRC2,UQCRFS1,UQCRH,COX5A,UQCR11,UQCRQ,DNAJC15,UQCR10,NDUFAF1,CYCS,SDHAF2,NDUFA12,COQ9,COX8C,NDUFS7,COA6
3_Member	GO Biological Processes	GO:0015980	energy derivation by oxidation of organic compounds	-44.7957	-41.8264	88/264	158,498,506,509,513,515,521,522,539,1327,1329,1337,1340,1345,1350,1351,1537,2109,2271,2647,3420,3421,4191,4695,4697,4698,4700,4701,4702,4704,4706,4707,4708,4709,4711,4712,4713,4714,4715,4716,4717,4718,4720,4722,4724,4725,4726,4728,4729,4731,5162,5500,5504,6389,6390,6392,6648,6834,7381,7384,7385,7386,7388,8802,8803,9377,9551,10476,10632,10975,23710,27089,29103,29796,51079,51103,51422,54205,54949,5…	ADSL,ATP5F1A,ATP5F1B,ATP5F1C,ATP5F1D,ATP5PB,ATP5ME,ATP5PF,ATP5PO,COX4I1,COX5B,COX6A1,COX6B1,COX6C,COX7C,COX8A,CYC1,ETFB,FH,BLOC1S1,IDH3B,IDH3G,MDH2,NDUFA2,NDUFA4,NDUFA5,NDUFA6,NDUFA7,NDUFA8,NDUFA9,NDUFAB1,NDUFB1,NDUFB2,NDUFB3,NDUFB5,NDUFB6,NDUFB7,NDUFB8,NDUFB9,NDUFB10,NDUFC1,NDUFC2,NDUFS2,NDUFS3,NDUFS4,NDUFS5,NDUFS6,NDUFS8,NDUFV2,NDUFV3,PDHB,PPP1CB,PPP1R2,SDHA,SDHB,SDHD,SOD2,SURF1,UQCRB,UQCRC1,UQ…
3_Member	GO Biological Processes	GO:0019646	aerobic electron transport chain	-44.7606	-41.809	54/89	1327,1329,1337,1340,1345,1350,1351,1537,4695,4697,4698,4700,4701,4702,4704,4706,4707,4708,4709,4711,4712,4713,4714,4715,4716,4717,4718,4720,4722,4724,4725,4726,4728,4729,4731,6389,6390,6392,7381,7384,7385,7386,7388,9377,10975,27089,29103,29796,51103,54205,54949,57017,341947,374291	COX4I1,COX5B,COX6A1,COX6B1,COX6C,COX7C,COX8A,CYC1,NDUFA2,NDUFA4,NDUFA5,NDUFA6,NDUFA7,NDUFA8,NDUFA9,NDUFAB1,NDUFB1,NDUFB2,NDUFB3,NDUFB5,NDUFB6,NDUFB7,NDUFB8,NDUFB9,NDUFB10,NDUFC1,NDUFC2,NDUFS2,NDUFS3,NDUFS4,NDUFS5,NDUFS6,NDUFS8,NDUFV2,NDUFV3,SDHA,SDHB,SDHD,UQCRB,UQCRC1,UQCRC2,UQCRFS1,UQCRH,COX5A,UQCR11,UQCRQ,DNAJC15,UQCR10,NDUFAF1,CYCS,SDHAF2,COQ9,COX8C,NDUFS7
3_Member	KEGG Pathway	hsa04714	Thermogenesis	-43.9903	-41.0722	82/232	86,498,506,509,513,515,517,521,522,539,1327,1329,1337,1340,1345,1350,1351,1353,1385,1537,4695,4697,4698,4700,4701,4702,4704,4706,4707,4708,4709,4711,4712,4713,4714,4715,4716,4717,4718,4720,4722,4724,4725,4726,4728,4729,4731,6194,6389,6390,6392,7381,7384,7385,7386,7388,9377,9551,9658,10063,10476,10488,10632,10975,27089,28958,29796,51079,51103,51287,51422,55744,55967,79133,84987,91942,126328,137682…	ACTL6A,ATP5F1A,ATP5F1B,ATP5F1C,ATP5F1D,ATP5PB,ATP5MC2,ATP5ME,ATP5PF,ATP5PO,COX4I1,COX5B,COX6A1,COX6B1,COX6C,COX7C,COX8A,COX11,CREB1,CYC1,NDUFA2,NDUFA4,NDUFA5,NDUFA6,NDUFA7,NDUFA8,NDUFA9,NDUFAB1,NDUFB1,NDUFB2,NDUFB3,NDUFB5,NDUFB6,NDUFB7,NDUFB8,NDUFB9,NDUFB10,NDUFC1,NDUFC2,NDUFS2,NDUFS3,NDUFS4,NDUFS5,NDUFS6,NDUFS8,NDUFV2,NDUFV3,RPS6,SDHA,SDHB,SDHD,UQCRB,UQCRC1,UQCRC2,UQCRFS1,UQCRH,COX5A,ATP5MF,ZNF5…
3_Member	GO Biological Processes	GO:0022900	electron transport chain	-42.7967	-39.8944	70/170	128,1327,1329,1337,1340,1345,1350,1351,1353,1537,2109,3420,4695,4697,4698,4700,4701,4702,4704,4706,4707,4708,4709,4711,4712,4713,4714,4715,4716,4717,4718,4720,4722,4724,4725,4726,4728,4729,4731,5860,6389,6390,6392,6648,6834,7264,7381,7384,7385,7386,7388,8560,8574,8630,9377,10975,27089,29103,29796,51103,54205,54949,55967,57017,57019,83943,112812,341947,374291,388753	ADH5,COX4I1,COX5B,COX6A1,COX6B1,COX6C,COX7C,COX8A,COX11,CYC1,ETFB,IDH3B,NDUFA2,NDUFA4,NDUFA5,NDUFA6,NDUFA7,NDUFA8,NDUFA9,NDUFAB1,NDUFB1,NDUFB2,NDUFB3,NDUFB5,NDUFB6,NDUFB7,NDUFB8,NDUFB9,NDUFB10,NDUFC1,NDUFC2,NDUFS2,NDUFS3,NDUFS4,NDUFS5,NDUFS6,NDUFS8,NDUFV2,NDUFV3,QDPR,SDHA,SDHB,SDHD,SOD2,SURF1,GFUS,UQCRB,UQCRC1,UQCRC2,UQCRFS1,UQCRH,DEGS1,AKR7A2,HSD17B6,COX5A,UQCR11,UQCRQ,DNAJC15,UQCR10,NDUFAF1,CYC…
3_Member	GO Biological Processes	GO:0022904	respiratory electron transport chain	-42.4489	-39.5618	59/117	1327,1329,1337,1340,1345,1350,1351,1537,2109,4695,4697,4698,4700,4701,4702,4704,4706,4707,4708,4709,4711,4712,4713,4714,4715,4716,4717,4718,4720,4722,4724,4725,4726,4728,4729,4731,6389,6390,6392,6648,7381,7384,7385,7386,7388,9377,10975,27089,29103,29796,51103,54205,54949,55967,57017,83943,341947,374291,388753	COX4I1,COX5B,COX6A1,COX6B1,COX6C,COX7C,COX8A,CYC1,ETFB,NDUFA2,NDUFA4,NDUFA5,NDUFA6,NDUFA7,NDUFA8,NDUFA9,NDUFAB1,NDUFB1,NDUFB2,NDUFB3,NDUFB5,NDUFB6,NDUFB7,NDUFB8,NDUFB9,NDUFB10,NDUFC1,NDUFC2,NDUFS2,NDUFS3,NDUFS4,NDUFS5,NDUFS6,NDUFS8,NDUFV2,NDUFV3,SDHA,SDHB,SDHD,SOD2,UQCRB,UQCRC1,UQCRC2,UQCRFS1,UQCRH,COX5A,UQCR11,UQCRQ,DNAJC15,UQCR10,NDUFAF1,CYCS,SDHAF2,NDUFA12,COQ9,IMMP2L,COX8C,NDUFS7,COA6
3_Member	KEGG Pathway	hsa05022	Pathways of neurodegeneration - multiple diseases	-41.0444	-38.2135	113/476	292,498,506,509,513,515,517,522,539,1327,1329,1337,1340,1345,1350,1351,1452,1460,1537,2876,4695,4697,4698,4700,4701,4702,4704,4706,4707,4708,4709,4711,4712,4713,4714,4715,4716,4717,4718,4720,4722,4724,4725,4726,4728,4729,4731,5663,5682,5683,5685,5688,5689,5690,5691,5693,5694,5695,5701,5702,5704,5705,5710,5714,5715,5719,5861,6233,6389,6390,6392,7280,7311,7314,7316,7332,7381,7384,7385,7386,7388,741…	SLC25A5,ATP5F1A,ATP5F1B,ATP5F1C,ATP5F1D,ATP5PB,ATP5MC2,ATP5PF,ATP5PO,COX4I1,COX5B,COX6A1,COX6B1,COX6C,COX7C,COX8A,CSNK1A1,CSNK2B,CYC1,GPX1,NDUFA2,NDUFA4,NDUFA5,NDUFA6,NDUFA7,NDUFA8,NDUFA9,NDUFAB1,NDUFB1,NDUFB2,NDUFB3,NDUFB5,NDUFB6,NDUFB7,NDUFB8,NDUFB9,NDUFB10,NDUFC1,NDUFC2,NDUFS2,NDUFS3,NDUFS4,NDUFS5,NDUFS6,NDUFS8,NDUFV2,NDUFV3,PSEN1,PSMA1,PSMA2,PSMA4,PSMA7,PSMB1,PSMB2,PSMB3,PSMB5,PSMB6,PSMB7,PSM…
3_Member	GO Biological Processes	GO:0015986	proton motive force-driven ATP synthesis	-40.8026	-37.9846	47/73	498,506,509,513,515,517,521,522,539,4695,4698,4700,4701,4702,4704,4706,4707,4708,4709,4711,4712,4713,4714,4715,4716,4717,4718,4720,4722,4724,4725,4726,4728,4729,4731,6389,6390,6392,9551,9556,10476,10632,51079,55967,84833,126328,374291	ATP5F1A,ATP5F1B,ATP5F1C,ATP5F1D,ATP5PB,ATP5MC2,ATP5ME,ATP5PF,ATP5PO,NDUFA2,NDUFA5,NDUFA6,NDUFA7,NDUFA8,NDUFA9,NDUFAB1,NDUFB1,NDUFB2,NDUFB3,NDUFB5,NDUFB6,NDUFB7,NDUFB8,NDUFB9,NDUFB10,NDUFC1,NDUFC2,NDUFS2,NDUFS3,NDUFS4,NDUFS5,NDUFS6,NDUFS8,NDUFV2,NDUFV3,SDHA,SDHB,SDHD,ATP5MF,ATP5MJ,ATP5PD,ATP5MG,NDUFA13,NDUFA12,ATP5MK,NDUFA11,NDUFS7
3_Member	GO Biological Processes	GO:0009145	purine nucleoside triphosphate biosynthetic process	-40.5988	-37.7934	53/97	132,226,498,506,509,513,515,517,521,522,539,4695,4698,4700,4701,4702,4704,4706,4707,4708,4709,4711,4712,4713,4714,4715,4716,4717,4718,4720,4722,4724,4725,4726,4728,4729,4731,4830,6389,6390,6392,9551,9556,10476,10632,29922,51079,51422,55967,84277,84833,126328,374291	ADK,ALDOA,ATP5F1A,ATP5F1B,ATP5F1C,ATP5F1D,ATP5PB,ATP5MC2,ATP5ME,ATP5PF,ATP5PO,NDUFA2,NDUFA5,NDUFA6,NDUFA7,NDUFA8,NDUFA9,NDUFAB1,NDUFB1,NDUFB2,NDUFB3,NDUFB5,NDUFB6,NDUFB7,NDUFB8,NDUFB9,NDUFB10,NDUFC1,NDUFC2,NDUFS2,NDUFS3,NDUFS4,NDUFS5,NDUFS6,NDUFS8,NDUFV2,NDUFV3,NME1,SDHA,SDHB,SDHD,ATP5MF,ATP5MJ,ATP5PD,ATP5MG,NME7,NDUFA13,PRKAG2,NDUFA12,DNAJC30,ATP5MK,NDUFA11,NDUFS7
3_Member	GO Biological Processes	GO:0006754	ATP biosynthetic process	-40.527	-37.7338	50/85	226,498,506,509,513,515,517,521,522,539,4695,4698,4700,4701,4702,4704,4706,4707,4708,4709,4711,4712,4713,4714,4715,4716,4717,4718,4720,4722,4724,4725,4726,4728,4729,4731,6389,6390,6392,9551,9556,10476,10632,51079,51422,55967,84277,84833,126328,374291	ALDOA,ATP5F1A,ATP5F1B,ATP5F1C,ATP5F1D,ATP5PB,ATP5MC2,ATP5ME,ATP5PF,ATP5PO,NDUFA2,NDUFA5,NDUFA6,NDUFA7,NDUFA8,NDUFA9,NDUFAB1,NDUFB1,NDUFB2,NDUFB3,NDUFB5,NDUFB6,NDUFB7,NDUFB8,NDUFB9,NDUFB10,NDUFC1,NDUFC2,NDUFS2,NDUFS3,NDUFS4,NDUFS5,NDUFS6,NDUFS8,NDUFV2,NDUFV3,SDHA,SDHB,SDHD,ATP5MF,ATP5MJ,ATP5PD,ATP5MG,NDUFA13,PRKAG2,NDUFA12,DNAJC30,ATP5MK,NDUFA11,NDUFS7
3_Member	GO Biological Processes	GO:0042776	proton motive force-driven mitochondrial ATP synthesis	-40.168	-37.3983	44/64	498,506,509,513,515,521,522,539,4695,4698,4700,4701,4702,4704,4706,4707,4708,4709,4711,4712,4713,4714,4715,4716,4717,4718,4720,4722,4724,4725,4726,4728,4729,4731,6389,6390,6392,9551,10476,10632,51079,55967,126328,374291	ATP5F1A,ATP5F1B,ATP5F1C,ATP5F1D,ATP5PB,ATP5ME,ATP5PF,ATP5PO,NDUFA2,NDUFA5,NDUFA6,NDUFA7,NDUFA8,NDUFA9,NDUFAB1,NDUFB1,NDUFB2,NDUFB3,NDUFB5,NDUFB6,NDUFB7,NDUFB8,NDUFB9,NDUFB10,NDUFC1,NDUFC2,NDUFS2,NDUFS3,NDUFS4,NDUFS5,NDUFS6,NDUFS8,NDUFV2,NDUFV3,SDHA,SDHB,SDHD,ATP5MF,ATP5PD,ATP5MG,NDUFA13,NDUFA12,NDUFA11,NDUFS7
3_Member	GO Biological Processes	GO:0009206	purine ribonucleoside triphosphate biosynthetic process	-39.5809	-36.8547	52/96	226,498,506,509,513,515,517,521,522,539,4695,4698,4700,4701,4702,4704,4706,4707,4708,4709,4711,4712,4713,4714,4715,4716,4717,4718,4720,4722,4724,4725,4726,4728,4729,4731,4830,6389,6390,6392,9551,9556,10476,10632,29922,51079,51422,55967,84277,84833,126328,374291	ALDOA,ATP5F1A,ATP5F1B,ATP5F1C,ATP5F1D,ATP5PB,ATP5MC2,ATP5ME,ATP5PF,ATP5PO,NDUFA2,NDUFA5,NDUFA6,NDUFA7,NDUFA8,NDUFA9,NDUFAB1,NDUFB1,NDUFB2,NDUFB3,NDUFB5,NDUFB6,NDUFB7,NDUFB8,NDUFB9,NDUFB10,NDUFC1,NDUFC2,NDUFS2,NDUFS3,NDUFS4,NDUFS5,NDUFS6,NDUFS8,NDUFV2,NDUFV3,NME1,SDHA,SDHB,SDHD,ATP5MF,ATP5MJ,ATP5PD,ATP5MG,NME7,NDUFA13,PRKAG2,NDUFA12,DNAJC30,ATP5MK,NDUFA11,NDUFS7
3_Member	KEGG Pathway	hsa05415	Diabetic cardiomyopathy	-38.7877	-36.0915	72/203	292,498,506,509,513,515,517,522,539,1327,1329,1337,1340,1345,1350,1351,1537,2597,4695,4697,4698,4700,4701,4702,4704,4706,4707,4708,4709,4711,4712,4713,4714,4715,4716,4717,4718,4720,4722,4724,4725,4726,4728,4729,4731,5162,5500,5580,6389,6390,6392,7137,7381,7384,7385,7386,7388,7416,7417,7419,9377,10476,10975,27089,29796,51079,51660,55967,126328,341947,347411,374291	SLC25A5,ATP5F1A,ATP5F1B,ATP5F1C,ATP5F1D,ATP5PB,ATP5MC2,ATP5PF,ATP5PO,COX4I1,COX5B,COX6A1,COX6B1,COX6C,COX7C,COX8A,CYC1,GAPDH,NDUFA2,NDUFA4,NDUFA5,NDUFA6,NDUFA7,NDUFA8,NDUFA9,NDUFAB1,NDUFB1,NDUFB2,NDUFB3,NDUFB5,NDUFB6,NDUFB7,NDUFB8,NDUFB9,NDUFB10,NDUFC1,NDUFC2,NDUFS2,NDUFS3,NDUFS4,NDUFS5,NDUFS6,NDUFS8,NDUFV2,NDUFV3,PDHB,PPP1CB,PRKCD,SDHA,SDHB,SDHD,TNNI3,UQCRB,UQCRC1,UQCRC2,UQCRFS1,UQCRH,VDAC1,VDAC…
3_Member	GO Biological Processes	GO:0046034	ATP metabolic process	-38.6423	-35.9556	64/158	204,226,498,506,509,513,515,517,521,522,539,669,2597,2821,3099,3939,4695,4698,4700,4701,4702,4704,4706,4707,4708,4709,4711,4712,4713,4714,4715,4716,4717,4718,4720,4722,4724,4725,4726,4728,4729,4731,5223,5236,5315,6389,6390,6392,7167,9551,9556,10476,10632,11164,26289,29789,51079,51422,55967,64802,84277,84833,126328,374291	AK2,ALDOA,ATP5F1A,ATP5F1B,ATP5F1C,ATP5F1D,ATP5PB,ATP5MC2,ATP5ME,ATP5PF,ATP5PO,BPGM,GAPDH,GPI,HK2,LDHA,NDUFA2,NDUFA5,NDUFA6,NDUFA7,NDUFA8,NDUFA9,NDUFAB1,NDUFB1,NDUFB2,NDUFB3,NDUFB5,NDUFB6,NDUFB7,NDUFB8,NDUFB9,NDUFB10,NDUFC1,NDUFC2,NDUFS2,NDUFS3,NDUFS4,NDUFS5,NDUFS6,NDUFS8,NDUFV2,NDUFV3,PGAM1,PGM1,PKM,SDHA,SDHB,SDHD,TPI1,ATP5MF,ATP5MJ,ATP5PD,ATP5MG,NUDT5,AK5,OLA1,NDUFA13,PRKAG2,NDUFA12,NMNAT1,DNAJC…
3_Member	GO Biological Processes	GO:0009144	purine nucleoside triphosphate metabolic process	-38.3078	-35.6396	69/188	132,204,226,387,498,506,509,513,515,517,521,522,539,669,2597,2821,3099,3939,4695,4698,4700,4701,4702,4704,4706,4707,4708,4709,4711,4712,4713,4714,4715,4716,4717,4718,4720,4722,4724,4725,4726,4728,4729,4731,4830,5223,5236,5315,5901,6389,6390,6392,7167,9551,9556,10476,10632,11164,26289,29789,29922,51079,51422,55967,64802,84277,84833,126328,374291	ADK,AK2,ALDOA,RHOA,ATP5F1A,ATP5F1B,ATP5F1C,ATP5F1D,ATP5PB,ATP5MC2,ATP5ME,ATP5PF,ATP5PO,BPGM,GAPDH,GPI,HK2,LDHA,NDUFA2,NDUFA5,NDUFA6,NDUFA7,NDUFA8,NDUFA9,NDUFAB1,NDUFB1,NDUFB2,NDUFB3,NDUFB5,NDUFB6,NDUFB7,NDUFB8,NDUFB9,NDUFB10,NDUFC1,NDUFC2,NDUFS2,NDUFS3,NDUFS4,NDUFS5,NDUFS6,NDUFS8,NDUFV2,NDUFV3,NME1,PGAM1,PGM1,PKM,RAN,SDHA,SDHB,SDHD,TPI1,ATP5MF,ATP5MJ,ATP5PD,ATP5MG,NUDT5,AK5,OLA1,NME7,NDUFA13,PRKA…
3_Member	GO Biological Processes	GO:0009142	nucleoside triphosphate biosynthetic process	-38.272	-35.6128	55/114	132,226,498,506,509,513,515,517,521,522,539,4695,4698,4700,4701,4702,4704,4706,4707,4708,4709,4711,4712,4713,4714,4715,4716,4717,4718,4720,4722,4724,4725,4726,4728,4729,4731,4830,6389,6390,6392,9519,9551,9556,10476,10632,26289,29922,51079,51422,55967,84277,84833,126328,374291	ADK,ALDOA,ATP5F1A,ATP5F1B,ATP5F1C,ATP5F1D,ATP5PB,ATP5MC2,ATP5ME,ATP5PF,ATP5PO,NDUFA2,NDUFA5,NDUFA6,NDUFA7,NDUFA8,NDUFA9,NDUFAB1,NDUFB1,NDUFB2,NDUFB3,NDUFB5,NDUFB6,NDUFB7,NDUFB8,NDUFB9,NDUFB10,NDUFC1,NDUFC2,NDUFS2,NDUFS3,NDUFS4,NDUFS5,NDUFS6,NDUFS8,NDUFV2,NDUFV3,NME1,SDHA,SDHB,SDHD,TBPL1,ATP5MF,ATP5MJ,ATP5PD,ATP5MG,AK5,NME7,NDUFA13,PRKAG2,NDUFA12,DNAJC30,ATP5MK,NDUFA11,NDUFS7
3_Member	GO Biological Processes	GO:0009205	purine ribonucleoside triphosphate metabolic process	-38.1612	-35.5107	68/183	204,226,387,498,506,509,513,515,517,521,522,539,669,2597,2821,3099,3939,4695,4698,4700,4701,4702,4704,4706,4707,4708,4709,4711,4712,4713,4714,4715,4716,4717,4718,4720,4722,4724,4725,4726,4728,4729,4731,4830,5223,5236,5315,5901,6389,6390,6392,7167,9551,9556,10476,10632,11164,26289,29789,29922,51079,51422,55967,64802,84277,84833,126328,374291	AK2,ALDOA,RHOA,ATP5F1A,ATP5F1B,ATP5F1C,ATP5F1D,ATP5PB,ATP5MC2,ATP5ME,ATP5PF,ATP5PO,BPGM,GAPDH,GPI,HK2,LDHA,NDUFA2,NDUFA5,NDUFA6,NDUFA7,NDUFA8,NDUFA9,NDUFAB1,NDUFB1,NDUFB2,NDUFB3,NDUFB5,NDUFB6,NDUFB7,NDUFB8,NDUFB9,NDUFB10,NDUFC1,NDUFC2,NDUFS2,NDUFS3,NDUFS4,NDUFS5,NDUFS6,NDUFS8,NDUFV2,NDUFV3,NME1,PGAM1,PGM1,PKM,RAN,SDHA,SDHB,SDHD,TPI1,ATP5MF,ATP5MJ,ATP5PD,ATP5MG,NUDT5,AK5,OLA1,NME7,NDUFA13,PRKAG2,N…
3_Member	GO Biological Processes	GO:0009201	ribonucleoside triphosphate biosynthetic process	-37.7905	-35.157	52/102	226,498,506,509,513,515,517,521,522,539,4695,4698,4700,4701,4702,4704,4706,4707,4708,4709,4711,4712,4713,4714,4715,4716,4717,4718,4720,4722,4724,4725,4726,4728,4729,4731,4830,6389,6390,6392,9551,9556,10476,10632,29922,51079,51422,55967,84277,84833,126328,374291	ALDOA,ATP5F1A,ATP5F1B,ATP5F1C,ATP5F1D,ATP5PB,ATP5MC2,ATP5ME,ATP5PF,ATP5PO,NDUFA2,NDUFA5,NDUFA6,NDUFA7,NDUFA8,NDUFA9,NDUFAB1,NDUFB1,NDUFB2,NDUFB3,NDUFB5,NDUFB6,NDUFB7,NDUFB8,NDUFB9,NDUFB10,NDUFC1,NDUFC2,NDUFS2,NDUFS3,NDUFS4,NDUFS5,NDUFS6,NDUFS8,NDUFV2,NDUFV3,NME1,SDHA,SDHB,SDHD,ATP5MF,ATP5MJ,ATP5PD,ATP5MG,NME7,NDUFA13,PRKAG2,NDUFA12,DNAJC30,ATP5MK,NDUFA11,NDUFS7
3_Member	GO Biological Processes	GO:0009199	ribonucleoside triphosphate metabolic process	-36.9469	-34.3298	68/190	204,226,387,498,506,509,513,515,517,521,522,539,669,2597,2821,3099,3939,4695,4698,4700,4701,4702,4704,4706,4707,4708,4709,4711,4712,4713,4714,4715,4716,4717,4718,4720,4722,4724,4725,4726,4728,4729,4731,4830,5223,5236,5315,5901,6389,6390,6392,7167,9551,9556,10476,10632,11164,26289,29789,29922,51079,51422,55967,64802,84277,84833,126328,374291	AK2,ALDOA,RHOA,ATP5F1A,ATP5F1B,ATP5F1C,ATP5F1D,ATP5PB,ATP5MC2,ATP5ME,ATP5PF,ATP5PO,BPGM,GAPDH,GPI,HK2,LDHA,NDUFA2,NDUFA5,NDUFA6,NDUFA7,NDUFA8,NDUFA9,NDUFAB1,NDUFB1,NDUFB2,NDUFB3,NDUFB5,NDUFB6,NDUFB7,NDUFB8,NDUFB9,NDUFB10,NDUFC1,NDUFC2,NDUFS2,NDUFS3,NDUFS4,NDUFS5,NDUFS6,NDUFS8,NDUFV2,NDUFV3,NME1,PGAM1,PGM1,PKM,RAN,SDHA,SDHB,SDHD,TPI1,ATP5MF,ATP5MJ,ATP5PD,ATP5MG,NUDT5,AK5,OLA1,NME7,NDUFA13,PRKAG2,N…
3_Member	KEGG Pathway	hsa05010	Alzheimer disease	-36.8874	-34.2783	96/384	292,498,506,509,513,515,517,522,539,1327,1329,1337,1340,1345,1350,1351,1452,1460,1537,2597,4695,4697,4698,4700,4701,4702,4704,4706,4707,4708,4709,4711,4712,4713,4714,4715,4716,4717,4718,4720,4722,4724,4725,4726,4728,4729,4731,5663,5682,5683,5685,5688,5689,5690,5691,5693,5694,5695,5701,5702,5704,5705,5710,5714,5715,5719,6389,6390,6392,7280,7381,7384,7385,7386,7388,7416,7417,7419,7846,9377,9861,102…	SLC25A5,ATP5F1A,ATP5F1B,ATP5F1C,ATP5F1D,ATP5PB,ATP5MC2,ATP5PF,ATP5PO,COX4I1,COX5B,COX6A1,COX6B1,COX6C,COX7C,COX8A,CSNK1A1,CSNK2B,CYC1,GAPDH,NDUFA2,NDUFA4,NDUFA5,NDUFA6,NDUFA7,NDUFA8,NDUFA9,NDUFAB1,NDUFB1,NDUFB2,NDUFB3,NDUFB5,NDUFB6,NDUFB7,NDUFB8,NDUFB9,NDUFB10,NDUFC1,NDUFC2,NDUFS2,NDUFS3,NDUFS4,NDUFS5,NDUFS6,NDUFS8,NDUFV2,NDUFV3,PSEN1,PSMA1,PSMA2,PSMA4,PSMA7,PSMB1,PSMB2,PSMB3,PSMB5,PSMB6,PSMB7,PS…
3_Member	GO Biological Processes	GO:0033108	mitochondrial respiratory chain complex assembly	-36.0979	-33.4966	50/99	4695,4698,4700,4702,4704,4706,4707,4708,4709,4711,4712,4713,4714,4715,4716,4717,4718,4720,4722,4724,4725,4728,6834,7019,7386,10063,25813,28958,29090,51079,51103,51287,51295,54949,55101,55744,55967,57001,79133,83943,84233,84987,90871,91942,126328,137682,374291,493753,647087,728568	NDUFA2,NDUFA5,NDUFA6,NDUFA8,NDUFA9,NDUFAB1,NDUFB1,NDUFB2,NDUFB3,NDUFB5,NDUFB6,NDUFB7,NDUFB8,NDUFB9,NDUFB10,NDUFC1,NDUFC2,NDUFS2,NDUFS3,NDUFS4,NDUFS5,NDUFS8,SURF1,TFAM,UQCRFS1,COX17,SAMM50,COA3,TIMM21,NDUFA13,NDUFAF1,COA4,ECSIT,SDHAF2,DMAC2,COA1,NDUFA12,SDHAF3,NDUFAF5,IMMP2L,TMEM126A,COX14,DMAC1,NDUFAF2,NDUFA11,NDUFAF6,NDUFS7,COA5,STMP1,UQCC6
3_Member	GO Biological Processes	GO:0009141	nucleoside triphosphate metabolic process	-36.0132	-33.4272	70/208	132,204,226,387,498,506,509,513,515,517,521,522,539,669,2597,2821,3099,3939,4695,4698,4700,4701,4702,4704,4706,4707,4708,4709,4711,4712,4713,4714,4715,4716,4717,4718,4720,4722,4724,4725,4726,4728,4729,4731,4830,5223,5236,5315,5901,6389,6390,6392,7167,9519,9551,9556,10476,10632,11164,26289,29789,29922,51079,51422,55967,64802,84277,84833,126328,374291	ADK,AK2,ALDOA,RHOA,ATP5F1A,ATP5F1B,ATP5F1C,ATP5F1D,ATP5PB,ATP5MC2,ATP5ME,ATP5PF,ATP5PO,BPGM,GAPDH,GPI,HK2,LDHA,NDUFA2,NDUFA5,NDUFA6,NDUFA7,NDUFA8,NDUFA9,NDUFAB1,NDUFB1,NDUFB2,NDUFB3,NDUFB5,NDUFB6,NDUFB7,NDUFB8,NDUFB9,NDUFB10,NDUFC1,NDUFC2,NDUFS2,NDUFS3,NDUFS4,NDUFS5,NDUFS6,NDUFS8,NDUFV2,NDUFV3,NME1,PGAM1,PGM1,PKM,RAN,SDHA,SDHB,SDHD,TPI1,TBPL1,ATP5MF,ATP5MJ,ATP5PD,ATP5MG,NUDT5,AK5,OLA1,NME7,NDUFA1…
3_Member	KEGG Pathway	hsa05208	Chemical carcinogenesis - reactive oxygen species	-34.7307	-32.1736	71/223	52,292,498,506,509,513,515,517,522,539,873,1327,1329,1337,1340,1345,1350,1351,1537,2353,3725,4695,4697,4698,4700,4701,4702,4704,4706,4707,4708,4709,4711,4712,4713,4714,4715,4716,4717,4718,4720,4722,4724,4725,4726,4728,4729,4731,5580,6389,6390,6392,6648,7381,7384,7385,7386,7388,7416,7417,7419,9377,10476,10975,27089,29796,51079,55967,126328,341947,374291	ACP1,SLC25A5,ATP5F1A,ATP5F1B,ATP5F1C,ATP5F1D,ATP5PB,ATP5MC2,ATP5PF,ATP5PO,CBR1,COX4I1,COX5B,COX6A1,COX6B1,COX6C,COX7C,COX8A,CYC1,FOS,JUN,NDUFA2,NDUFA4,NDUFA5,NDUFA6,NDUFA7,NDUFA8,NDUFA9,NDUFAB1,NDUFB1,NDUFB2,NDUFB3,NDUFB5,NDUFB6,NDUFB7,NDUFB8,NDUFB9,NDUFB10,NDUFC1,NDUFC2,NDUFS2,NDUFS3,NDUFS4,NDUFS5,NDUFS6,NDUFS8,NDUFV2,NDUFV3,PRKCD,SDHA,SDHB,SDHD,SOD2,UQCRB,UQCRC1,UQCRC2,UQCRFS1,UQCRH,VDAC1,VDAC2…
3_Member	WikiPathways	WP623	Oxidative phosphorylation	-34.1926	-31.6425	39/60	498,506,513,515,517,521,522,539,4695,4697,4698,4700,4701,4702,4704,4706,4707,4708,4711,4712,4713,4714,4715,4716,4717,4718,4720,4722,4724,4725,4726,4728,4729,4731,9551,10476,10632,126328,374291	ATP5F1A,ATP5F1B,ATP5F1D,ATP5PB,ATP5MC2,ATP5ME,ATP5PF,ATP5PO,NDUFA2,NDUFA4,NDUFA5,NDUFA6,NDUFA7,NDUFA8,NDUFA9,NDUFAB1,NDUFB1,NDUFB2,NDUFB5,NDUFB6,NDUFB7,NDUFB8,NDUFB9,NDUFB10,NDUFC1,NDUFC2,NDUFS2,NDUFS3,NDUFS4,NDUFS5,NDUFS6,NDUFS8,NDUFV2,NDUFV3,ATP5MF,ATP5PD,ATP5MG,NDUFA11,NDUFS7
3_Member	Reactome Gene Sets	R-HSA-6799198	Complex I biogenesis	-32.4352	-29.937	37/57	4695,4698,4700,4701,4702,4704,4706,4707,4708,4709,4711,4712,4713,4714,4715,4716,4717,4718,4720,4722,4724,4725,4726,4728,4729,4731,51079,51103,51295,51300,55744,55967,79133,91942,126328,137682,374291	NDUFA2,NDUFA5,NDUFA6,NDUFA7,NDUFA8,NDUFA9,NDUFAB1,NDUFB1,NDUFB2,NDUFB3,NDUFB5,NDUFB6,NDUFB7,NDUFB8,NDUFB9,NDUFB10,NDUFC1,NDUFC2,NDUFS2,NDUFS3,NDUFS4,NDUFS5,NDUFS6,NDUFS8,NDUFV2,NDUFV3,NDUFA13,NDUFAF1,ECSIT,TIMMDC1,COA1,NDUFA12,NDUFAF5,NDUFAF2,NDUFA11,NDUFAF6,NDUFS7
3_Member	KEGG Pathway	hsa04932	Non-alcoholic fatty liver disease	-31.7899	-29.3037	57/155	1327,1329,1337,1340,1345,1350,1351,1537,2353,3725,4695,4697,4698,4700,4701,4702,4704,4706,4707,4708,4709,4711,4712,4713,4714,4715,4716,4717,4718,4720,4722,4724,4725,4726,4728,4729,4731,6389,6390,6392,7381,7384,7385,7386,7388,9377,10975,27089,29796,51079,51094,51422,54205,55967,126328,341947,374291	COX4I1,COX5B,COX6A1,COX6B1,COX6C,COX7C,COX8A,CYC1,FOS,JUN,NDUFA2,NDUFA4,NDUFA5,NDUFA6,NDUFA7,NDUFA8,NDUFA9,NDUFAB1,NDUFB1,NDUFB2,NDUFB3,NDUFB5,NDUFB6,NDUFB7,NDUFB8,NDUFB9,NDUFB10,NDUFC1,NDUFC2,NDUFS2,NDUFS3,NDUFS4,NDUFS5,NDUFS6,NDUFS8,NDUFV2,NDUFV3,SDHA,SDHB,SDHD,UQCRB,UQCRC1,UQCRC2,UQCRFS1,UQCRH,COX5A,UQCR11,UQCRQ,UQCR10,NDUFA13,ADIPOR1,PRKAG2,CYCS,NDUFA12,NDUFA11,COX8C,NDUFS7
3_Member	GO Biological Processes	GO:0055086	nucleobase-containing small molecule metabolic process	-31.1331	-28.6644	112/590	132,158,204,226,353,387,498,506,509,513,515,517,521,522,539,669,2272,2597,2762,2766,2821,2987,3094,3099,3420,3735,3939,4191,4521,4695,4698,4700,4701,4702,4704,4706,4707,4708,4709,4711,4712,4713,4714,4715,4716,4717,4718,4720,4722,4724,4725,4726,4728,4729,4731,4830,5141,5162,5223,5236,5315,5372,5635,5901,6095,6120,6389,6390,6392,6888,7167,7264,8050,8802,8803,8813,8942,9519,9524,9551,9556,10476,1063…	ADK,ADSL,AK2,ALDOA,APRT,RHOA,ATP5F1A,ATP5F1B,ATP5F1C,ATP5F1D,ATP5PB,ATP5MC2,ATP5ME,ATP5PF,ATP5PO,BPGM,FHIT,GAPDH,GMDS,GMPR,GPI,GUK1,HINT1,HK2,IDH3B,KARS1,LDHA,MDH2,NUDT1,NDUFA2,NDUFA5,NDUFA6,NDUFA7,NDUFA8,NDUFA9,NDUFAB1,NDUFB1,NDUFB2,NDUFB3,NDUFB5,NDUFB6,NDUFB7,NDUFB8,NDUFB9,NDUFB10,NDUFC1,NDUFC2,NDUFS2,NDUFS3,NDUFS4,NDUFS5,NDUFS6,NDUFS8,NDUFV2,NDUFV3,NME1,PDE4A,PDHB,PGAM1,PGM1,PKM,PMM1,PRPSAP1,R…
3_Member	GO Biological Processes	GO:0009152	purine ribonucleotide biosynthetic process	-30.788	-28.325	62/192	132,158,204,226,353,498,506,509,513,515,517,521,522,539,4695,4698,4700,4701,4702,4704,4706,4707,4708,4709,4711,4712,4713,4714,4715,4716,4717,4718,4720,4722,4724,4725,4726,4728,4729,4731,4830,5162,6389,6390,6392,8050,9524,9551,9556,10476,10632,26289,29922,51079,51422,55967,60481,79717,84277,84833,126328,374291	ADK,ADSL,AK2,ALDOA,APRT,ATP5F1A,ATP5F1B,ATP5F1C,ATP5F1D,ATP5PB,ATP5MC2,ATP5ME,ATP5PF,ATP5PO,NDUFA2,NDUFA5,NDUFA6,NDUFA7,NDUFA8,NDUFA9,NDUFAB1,NDUFB1,NDUFB2,NDUFB3,NDUFB5,NDUFB6,NDUFB7,NDUFB8,NDUFB9,NDUFB10,NDUFC1,NDUFC2,NDUFS2,NDUFS3,NDUFS4,NDUFS5,NDUFS6,NDUFS8,NDUFV2,NDUFV3,NME1,PDHB,SDHA,SDHB,SDHD,PDHX,TECR,ATP5MF,ATP5MJ,ATP5PD,ATP5MG,AK5,NME7,NDUFA13,PRKAG2,NDUFA12,ELOVL5,PPCS,DNAJC30,ATP5MK,N…
3_Member	WikiPathways	WP4396	Nonalcoholic fatty liver disease	-30.7715	-28.3141	56/155	1327,1329,1337,1340,1345,1350,1351,1537,3725,4695,4697,4698,4700,4701,4702,4704,4706,4707,4708,4709,4711,4712,4713,4714,4715,4716,4717,4718,4720,4722,4724,4725,4726,4728,4729,4731,6389,6390,6392,7381,7384,7385,7386,7388,9377,10975,27089,29796,51079,51094,51422,54205,55967,126328,341947,374291	COX4I1,COX5B,COX6A1,COX6B1,COX6C,COX7C,COX8A,CYC1,JUN,NDUFA2,NDUFA4,NDUFA5,NDUFA6,NDUFA7,NDUFA8,NDUFA9,NDUFAB1,NDUFB1,NDUFB2,NDUFB3,NDUFB5,NDUFB6,NDUFB7,NDUFB8,NDUFB9,NDUFB10,NDUFC1,NDUFC2,NDUFS2,NDUFS3,NDUFS4,NDUFS5,NDUFS6,NDUFS8,NDUFV2,NDUFV3,SDHA,SDHB,SDHD,UQCRB,UQCRC1,UQCRC2,UQCRFS1,UQCRH,COX5A,UQCR11,UQCRQ,UQCR10,NDUFA13,ADIPOR1,PRKAG2,CYCS,NDUFA12,NDUFA11,COX8C,NDUFS7
3_Member	GO Biological Processes	GO:0009117	nucleotide metabolic process	-30.611	-28.1753	103/515	132,158,204,226,353,387,498,506,509,513,515,517,521,522,539,669,2272,2597,2766,2821,2987,3094,3099,3420,3735,3939,4191,4695,4698,4700,4701,4702,4704,4706,4707,4708,4709,4711,4712,4713,4714,4715,4716,4717,4718,4720,4722,4724,4725,4726,4728,4729,4731,4830,5141,5162,5223,5236,5315,5635,5901,6095,6120,6389,6390,6392,6888,7167,8050,8802,8803,8942,9519,9524,9551,9556,10476,10632,10654,11164,11315,25796…	ADK,ADSL,AK2,ALDOA,APRT,RHOA,ATP5F1A,ATP5F1B,ATP5F1C,ATP5F1D,ATP5PB,ATP5MC2,ATP5ME,ATP5PF,ATP5PO,BPGM,FHIT,GAPDH,GMPR,GPI,GUK1,HINT1,HK2,IDH3B,KARS1,LDHA,MDH2,NDUFA2,NDUFA5,NDUFA6,NDUFA7,NDUFA8,NDUFA9,NDUFAB1,NDUFB1,NDUFB2,NDUFB3,NDUFB5,NDUFB6,NDUFB7,NDUFB8,NDUFB9,NDUFB10,NDUFC1,NDUFC2,NDUFS2,NDUFS3,NDUFS4,NDUFS5,NDUFS6,NDUFS8,NDUFV2,NDUFV3,NME1,PDE4A,PDHB,PGAM1,PGM1,PKM,PRPSAP1,RAN,RORA,RPE,SDHA…
3_Member	GO Biological Processes	GO:0006163	purine nucleotide metabolic process	-30.3122	-27.8818	96/457	132,158,204,226,353,387,498,506,509,513,515,517,521,522,539,669,2272,2597,2766,2821,2987,3094,3099,3420,3939,4191,4695,4698,4700,4701,4702,4704,4706,4707,4708,4709,4711,4712,4713,4714,4715,4716,4717,4718,4720,4722,4724,4725,4726,4728,4729,4731,4830,5141,5162,5223,5236,5315,5635,5901,6095,6120,6389,6390,6392,6888,7167,8050,8802,8803,8942,9524,9551,9556,10476,10632,10654,11164,25796,26289,29789,299…	ADK,ADSL,AK2,ALDOA,APRT,RHOA,ATP5F1A,ATP5F1B,ATP5F1C,ATP5F1D,ATP5PB,ATP5MC2,ATP5ME,ATP5PF,ATP5PO,BPGM,FHIT,GAPDH,GMPR,GPI,GUK1,HINT1,HK2,IDH3B,LDHA,MDH2,NDUFA2,NDUFA5,NDUFA6,NDUFA7,NDUFA8,NDUFA9,NDUFAB1,NDUFB1,NDUFB2,NDUFB3,NDUFB5,NDUFB6,NDUFB7,NDUFB8,NDUFB9,NDUFB10,NDUFC1,NDUFC2,NDUFS2,NDUFS3,NDUFS4,NDUFS5,NDUFS6,NDUFS8,NDUFV2,NDUFV3,NME1,PDE4A,PDHB,PGAM1,PGM1,PKM,PRPSAP1,RAN,RORA,RPE,SDHA,SDHB,…
3_Member	GO Biological Processes	GO:0010257	NADH dehydrogenase complex assembly	-30.1514	-27.7364	36/59	4695,4698,4700,4702,4704,4706,4707,4708,4709,4711,4712,4713,4714,4715,4716,4717,4718,4720,4722,4724,4725,4728,29090,51079,51103,51295,55101,55744,55967,79133,84233,90871,91942,126328,137682,374291	NDUFA2,NDUFA5,NDUFA6,NDUFA8,NDUFA9,NDUFAB1,NDUFB1,NDUFB2,NDUFB3,NDUFB5,NDUFB6,NDUFB7,NDUFB8,NDUFB9,NDUFB10,NDUFC1,NDUFC2,NDUFS2,NDUFS3,NDUFS4,NDUFS5,NDUFS8,TIMM21,NDUFA13,NDUFAF1,ECSIT,DMAC2,COA1,NDUFA12,NDUFAF5,TMEM126A,DMAC1,NDUFAF2,NDUFA11,NDUFAF6,NDUFS7
3_Member	GO Biological Processes	GO:0032981	mitochondrial respiratory chain complex I assembly	-30.1514	-27.7364	36/59	4695,4698,4700,4702,4704,4706,4707,4708,4709,4711,4712,4713,4714,4715,4716,4717,4718,4720,4722,4724,4725,4728,29090,51079,51103,51295,55101,55744,55967,79133,84233,90871,91942,126328,137682,374291	NDUFA2,NDUFA5,NDUFA6,NDUFA8,NDUFA9,NDUFAB1,NDUFB1,NDUFB2,NDUFB3,NDUFB5,NDUFB6,NDUFB7,NDUFB8,NDUFB9,NDUFB10,NDUFC1,NDUFC2,NDUFS2,NDUFS3,NDUFS4,NDUFS5,NDUFS8,TIMM21,NDUFA13,NDUFAF1,ECSIT,DMAC2,COA1,NDUFA12,NDUFAF5,TMEM126A,DMAC1,NDUFAF2,NDUFA11,NDUFAF6,NDUFS7
3_Member	GO Biological Processes	GO:0006753	nucleoside phosphate metabolic process	-30.0246	-27.6147	103/523	132,158,204,226,353,387,498,506,509,513,515,517,521,522,539,669,2272,2597,2766,2821,2987,3094,3099,3420,3735,3939,4191,4695,4698,4700,4701,4702,4704,4706,4707,4708,4709,4711,4712,4713,4714,4715,4716,4717,4718,4720,4722,4724,4725,4726,4728,4729,4731,4830,5141,5162,5223,5236,5315,5635,5901,6095,6120,6389,6390,6392,6888,7167,8050,8802,8803,8942,9519,9524,9551,9556,10476,10632,10654,11164,11315,25796…	ADK,ADSL,AK2,ALDOA,APRT,RHOA,ATP5F1A,ATP5F1B,ATP5F1C,ATP5F1D,ATP5PB,ATP5MC2,ATP5ME,ATP5PF,ATP5PO,BPGM,FHIT,GAPDH,GMPR,GPI,GUK1,HINT1,HK2,IDH3B,KARS1,LDHA,MDH2,NDUFA2,NDUFA5,NDUFA6,NDUFA7,NDUFA8,NDUFA9,NDUFAB1,NDUFB1,NDUFB2,NDUFB3,NDUFB5,NDUFB6,NDUFB7,NDUFB8,NDUFB9,NDUFB10,NDUFC1,NDUFC2,NDUFS2,NDUFS3,NDUFS4,NDUFS5,NDUFS6,NDUFS8,NDUFV2,NDUFV3,NME1,PDE4A,PDHB,PGAM1,PGM1,PKM,PRPSAP1,RAN,RORA,RPE,SDHA…
3_Member	WikiPathways	WP4324	Mitochondrial complex I assembly model OXPHOS system	-29.8589	-27.4539	35/56	4695,4698,4700,4701,4702,4706,4707,4708,4709,4711,4712,4713,4714,4715,4716,4717,4718,4720,4722,4724,4725,4726,4729,4731,51079,51103,51295,51300,54968,55101,55744,55967,90871,91942,137682	NDUFA2,NDUFA5,NDUFA6,NDUFA7,NDUFA8,NDUFAB1,NDUFB1,NDUFB2,NDUFB3,NDUFB5,NDUFB6,NDUFB7,NDUFB8,NDUFB9,NDUFB10,NDUFC1,NDUFC2,NDUFS2,NDUFS3,NDUFS4,NDUFS5,NDUFS6,NDUFV2,NDUFV3,NDUFA13,NDUFAF1,ECSIT,TIMMDC1,TMEM70,DMAC2,COA1,NDUFA12,DMAC1,NDUFAF2,NDUFAF6
3_Member	GO Biological Processes	GO:0006164	purine nucleotide biosynthetic process	-29.6754	-27.285	66/227	132,158,204,226,353,498,506,509,513,515,517,521,522,539,2987,4695,4698,4700,4701,4702,4704,4706,4707,4708,4709,4711,4712,4713,4714,4715,4716,4717,4718,4720,4722,4724,4725,4726,4728,4729,4731,4830,5162,5635,6389,6390,6392,8050,8942,9524,9551,9556,10476,10632,26289,29922,51079,51422,55967,60481,64802,79717,84277,84833,126328,374291	ADK,ADSL,AK2,ALDOA,APRT,ATP5F1A,ATP5F1B,ATP5F1C,ATP5F1D,ATP5PB,ATP5MC2,ATP5ME,ATP5PF,ATP5PO,GUK1,NDUFA2,NDUFA5,NDUFA6,NDUFA7,NDUFA8,NDUFA9,NDUFAB1,NDUFB1,NDUFB2,NDUFB3,NDUFB5,NDUFB6,NDUFB7,NDUFB8,NDUFB9,NDUFB10,NDUFC1,NDUFC2,NDUFS2,NDUFS3,NDUFS4,NDUFS5,NDUFS6,NDUFS8,NDUFV2,NDUFV3,NME1,PDHB,PRPSAP1,SDHA,SDHB,SDHD,PDHX,KYNU,TECR,ATP5MF,ATP5MJ,ATP5PD,ATP5MG,AK5,NME7,NDUFA13,PRKAG2,NDUFA12,ELOVL5,NMN…
3_Member	GO Biological Processes	GO:0009165	nucleotide biosynthetic process	-29.147	-26.766	70/260	132,158,204,226,353,498,506,509,513,515,517,521,522,539,2987,3735,4695,4698,4700,4701,4702,4704,4706,4707,4708,4709,4711,4712,4713,4714,4715,4716,4717,4718,4720,4722,4724,4725,4726,4728,4729,4731,4830,5162,5635,6389,6390,6392,8050,8942,9519,9524,9551,9556,10476,10632,26289,29922,51079,51422,55967,60481,64802,79717,80308,84277,84833,126328,374291,102157402	ADK,ADSL,AK2,ALDOA,APRT,ATP5F1A,ATP5F1B,ATP5F1C,ATP5F1D,ATP5PB,ATP5MC2,ATP5ME,ATP5PF,ATP5PO,GUK1,KARS1,NDUFA2,NDUFA5,NDUFA6,NDUFA7,NDUFA8,NDUFA9,NDUFAB1,NDUFB1,NDUFB2,NDUFB3,NDUFB5,NDUFB6,NDUFB7,NDUFB8,NDUFB9,NDUFB10,NDUFC1,NDUFC2,NDUFS2,NDUFS3,NDUFS4,NDUFS5,NDUFS6,NDUFS8,NDUFV2,NDUFV3,NME1,PDHB,PRPSAP1,SDHA,SDHB,SDHD,PDHX,KYNU,TBPL1,TECR,ATP5MF,ATP5MJ,ATP5PD,ATP5MG,AK5,NME7,NDUFA13,PRKAG2,NDUFA1…
3_Member	GO Biological Processes	GO:0009150	purine ribonucleotide metabolic process	-29.0131	-26.6413	85/379	132,158,204,226,353,387,498,506,509,513,515,517,521,522,539,669,2597,2821,2987,3094,3099,3939,4695,4698,4700,4701,4702,4704,4706,4707,4708,4709,4711,4712,4713,4714,4715,4716,4717,4718,4720,4722,4724,4725,4726,4728,4729,4731,4830,5141,5162,5223,5236,5315,5901,6095,6389,6390,6392,7167,8050,8802,8803,9524,9551,9556,10476,10632,10654,11164,26289,29789,29922,51079,51422,53343,54995,55967,60481,64802,7…	ADK,ADSL,AK2,ALDOA,APRT,RHOA,ATP5F1A,ATP5F1B,ATP5F1C,ATP5F1D,ATP5PB,ATP5MC2,ATP5ME,ATP5PF,ATP5PO,BPGM,GAPDH,GPI,GUK1,HINT1,HK2,LDHA,NDUFA2,NDUFA5,NDUFA6,NDUFA7,NDUFA8,NDUFA9,NDUFAB1,NDUFB1,NDUFB2,NDUFB3,NDUFB5,NDUFB6,NDUFB7,NDUFB8,NDUFB9,NDUFB10,NDUFC1,NDUFC2,NDUFS2,NDUFS3,NDUFS4,NDUFS5,NDUFS6,NDUFS8,NDUFV2,NDUFV3,NME1,PDE4A,PDHB,PGAM1,PGM1,PKM,RAN,RORA,SDHA,SDHB,SDHD,TPI1,PDHX,SUCLG1,SUCLA2,TECR…
3_Member	CORUM	CORUM:178	Respiratory chain complex I (holoenzyme), mitochondrial	-28.9866	-26.6194	31/44	4695,4697,4698,4700,4701,4702,4704,4706,4707,4708,4709,4711,4712,4713,4714,4715,4716,4717,4718,4720,4722,4724,4725,4726,4728,4729,4731,51079,55967,126328,374291	NDUFA2,NDUFA4,NDUFA5,NDUFA6,NDUFA7,NDUFA8,NDUFA9,NDUFAB1,NDUFB1,NDUFB2,NDUFB3,NDUFB5,NDUFB6,NDUFB7,NDUFB8,NDUFB9,NDUFB10,NDUFC1,NDUFC2,NDUFS2,NDUFS3,NDUFS4,NDUFS5,NDUFS6,NDUFS8,NDUFV2,NDUFV3,NDUFA13,NDUFA12,NDUFA11,NDUFS7
3_Member	GO Biological Processes	GO:1901293	nucleoside phosphate biosynthetic process	-28.9222	-26.5595	70/262	132,158,204,226,353,498,506,509,513,515,517,521,522,539,2987,3735,4695,4698,4700,4701,4702,4704,4706,4707,4708,4709,4711,4712,4713,4714,4715,4716,4717,4718,4720,4722,4724,4725,4726,4728,4729,4731,4830,5162,5635,6389,6390,6392,8050,8942,9519,9524,9551,9556,10476,10632,26289,29922,51079,51422,55967,60481,64802,79717,80308,84277,84833,126328,374291,102157402	ADK,ADSL,AK2,ALDOA,APRT,ATP5F1A,ATP5F1B,ATP5F1C,ATP5F1D,ATP5PB,ATP5MC2,ATP5ME,ATP5PF,ATP5PO,GUK1,KARS1,NDUFA2,NDUFA5,NDUFA6,NDUFA7,NDUFA8,NDUFA9,NDUFAB1,NDUFB1,NDUFB2,NDUFB3,NDUFB5,NDUFB6,NDUFB7,NDUFB8,NDUFB9,NDUFB10,NDUFC1,NDUFC2,NDUFS2,NDUFS3,NDUFS4,NDUFS5,NDUFS6,NDUFS8,NDUFV2,NDUFV3,NME1,PDHB,PRPSAP1,SDHA,SDHB,SDHD,PDHX,KYNU,TBPL1,TECR,ATP5MF,ATP5MJ,ATP5PD,ATP5MG,AK5,NME7,NDUFA13,PRKAG2,NDUFA1…
3_Member	GO Biological Processes	GO:0009260	ribonucleotide biosynthetic process	-28.8444	-26.4862	62/206	132,158,204,226,353,498,506,509,513,515,517,521,522,539,4695,4698,4700,4701,4702,4704,4706,4707,4708,4709,4711,4712,4713,4714,4715,4716,4717,4718,4720,4722,4724,4725,4726,4728,4729,4731,4830,5162,6389,6390,6392,8050,9524,9551,9556,10476,10632,26289,29922,51079,51422,55967,60481,79717,84277,84833,126328,374291	ADK,ADSL,AK2,ALDOA,APRT,ATP5F1A,ATP5F1B,ATP5F1C,ATP5F1D,ATP5PB,ATP5MC2,ATP5ME,ATP5PF,ATP5PO,NDUFA2,NDUFA5,NDUFA6,NDUFA7,NDUFA8,NDUFA9,NDUFAB1,NDUFB1,NDUFB2,NDUFB3,NDUFB5,NDUFB6,NDUFB7,NDUFB8,NDUFB9,NDUFB10,NDUFC1,NDUFC2,NDUFS2,NDUFS3,NDUFS4,NDUFS5,NDUFS6,NDUFS8,NDUFV2,NDUFV3,NME1,PDHB,SDHA,SDHB,SDHD,PDHX,TECR,ATP5MF,ATP5MJ,ATP5PD,ATP5MG,AK5,NME7,NDUFA13,PRKAG2,NDUFA12,ELOVL5,PPCS,DNAJC30,ATP5MK,N…
3_Member	GO Biological Processes	GO:0046390	ribose phosphate biosynthetic process	-28.8206	-26.4667	63/213	132,158,204,226,353,498,506,509,513,515,517,521,522,539,4695,4698,4700,4701,4702,4704,4706,4707,4708,4709,4711,4712,4713,4714,4715,4716,4717,4718,4720,4722,4724,4725,4726,4728,4729,4731,4830,5162,5635,6389,6390,6392,8050,9524,9551,9556,10476,10632,26289,29922,51079,51422,55967,60481,79717,84277,84833,126328,374291	ADK,ADSL,AK2,ALDOA,APRT,ATP5F1A,ATP5F1B,ATP5F1C,ATP5F1D,ATP5PB,ATP5MC2,ATP5ME,ATP5PF,ATP5PO,NDUFA2,NDUFA5,NDUFA6,NDUFA7,NDUFA8,NDUFA9,NDUFAB1,NDUFB1,NDUFB2,NDUFB3,NDUFB5,NDUFB6,NDUFB7,NDUFB8,NDUFB9,NDUFB10,NDUFC1,NDUFC2,NDUFS2,NDUFS3,NDUFS4,NDUFS5,NDUFS6,NDUFS8,NDUFV2,NDUFV3,NME1,PDHB,PRPSAP1,SDHA,SDHB,SDHD,PDHX,TECR,ATP5MF,ATP5MJ,ATP5PD,ATP5MG,AK5,NME7,NDUFA13,PRKAG2,NDUFA12,ELOVL5,PPCS,DNAJC30,…
3_Member	GO Biological Processes	GO:0072521	purine-containing compound metabolic process	-28.6934	-26.3439	97/487	132,158,204,226,353,387,498,506,509,513,515,517,521,522,539,669,2272,2597,2766,2821,2987,3094,3099,3420,3939,4191,4521,4695,4698,4700,4701,4702,4704,4706,4707,4708,4709,4711,4712,4713,4714,4715,4716,4717,4718,4720,4722,4724,4725,4726,4728,4729,4731,4830,5141,5162,5223,5236,5315,5635,5901,6095,6120,6389,6390,6392,6888,7167,8050,8802,8803,8942,9524,9551,9556,10476,10632,10654,11164,25796,26289,2978…	ADK,ADSL,AK2,ALDOA,APRT,RHOA,ATP5F1A,ATP5F1B,ATP5F1C,ATP5F1D,ATP5PB,ATP5MC2,ATP5ME,ATP5PF,ATP5PO,BPGM,FHIT,GAPDH,GMPR,GPI,GUK1,HINT1,HK2,IDH3B,LDHA,MDH2,NUDT1,NDUFA2,NDUFA5,NDUFA6,NDUFA7,NDUFA8,NDUFA9,NDUFAB1,NDUFB1,NDUFB2,NDUFB3,NDUFB5,NDUFB6,NDUFB7,NDUFB8,NDUFB9,NDUFB10,NDUFC1,NDUFC2,NDUFS2,NDUFS3,NDUFS4,NDUFS5,NDUFS6,NDUFS8,NDUFV2,NDUFV3,NME1,PDE4A,PDHB,PGAM1,PGM1,PKM,PRPSAP1,RAN,RORA,RPE,SDHA…
3_Member	GO Biological Processes	GO:0072522	purine-containing compound biosynthetic process	-28.5728	-26.2277	66/236	132,158,204,226,353,498,506,509,513,515,517,521,522,539,2987,4695,4698,4700,4701,4702,4704,4706,4707,4708,4709,4711,4712,4713,4714,4715,4716,4717,4718,4720,4722,4724,4725,4726,4728,4729,4731,4830,5162,5635,6389,6390,6392,8050,8942,9524,9551,9556,10476,10632,26289,29922,51079,51422,55967,60481,64802,79717,84277,84833,126328,374291	ADK,ADSL,AK2,ALDOA,APRT,ATP5F1A,ATP5F1B,ATP5F1C,ATP5F1D,ATP5PB,ATP5MC2,ATP5ME,ATP5PF,ATP5PO,GUK1,NDUFA2,NDUFA5,NDUFA6,NDUFA7,NDUFA8,NDUFA9,NDUFAB1,NDUFB1,NDUFB2,NDUFB3,NDUFB5,NDUFB6,NDUFB7,NDUFB8,NDUFB9,NDUFB10,NDUFC1,NDUFC2,NDUFS2,NDUFS3,NDUFS4,NDUFS5,NDUFS6,NDUFS8,NDUFV2,NDUFV3,NME1,PDHB,PRPSAP1,SDHA,SDHB,SDHD,PDHX,KYNU,TECR,ATP5MF,ATP5MJ,ATP5PD,ATP5MG,AK5,NME7,NDUFA13,PRKAG2,NDUFA12,ELOVL5,NMN…
3_Member	GO Biological Processes	GO:0009259	ribonucleotide metabolic process	-28.1135	-25.7768	86/398	132,158,204,226,353,387,498,506,509,513,515,517,521,522,539,669,2597,2821,2987,3094,3099,3939,4695,4698,4700,4701,4702,4704,4706,4707,4708,4709,4711,4712,4713,4714,4715,4716,4717,4718,4720,4722,4724,4725,4726,4728,4729,4731,4830,5141,5162,5223,5236,5315,5901,6095,6389,6390,6392,7167,8050,8802,8803,9524,9551,9556,10476,10632,10654,11164,26289,29789,29922,51079,51422,53343,54995,55967,60481,64802,7…	ADK,ADSL,AK2,ALDOA,APRT,RHOA,ATP5F1A,ATP5F1B,ATP5F1C,ATP5F1D,ATP5PB,ATP5MC2,ATP5ME,ATP5PF,ATP5PO,BPGM,GAPDH,GPI,GUK1,HINT1,HK2,LDHA,NDUFA2,NDUFA5,NDUFA6,NDUFA7,NDUFA8,NDUFA9,NDUFAB1,NDUFB1,NDUFB2,NDUFB3,NDUFB5,NDUFB6,NDUFB7,NDUFB8,NDUFB9,NDUFB10,NDUFC1,NDUFC2,NDUFS2,NDUFS3,NDUFS4,NDUFS5,NDUFS6,NDUFS8,NDUFV2,NDUFV3,NME1,PDE4A,PDHB,PGAM1,PGM1,PKM,RAN,RORA,SDHA,SDHB,SDHD,TPI1,PDHX,SUCLG1,SUCLA2,TECR…
3_Member	GO Biological Processes	GO:0019693	ribose phosphate metabolic process	-28.0768	-25.7444	87/407	132,158,204,226,353,387,498,506,509,513,515,517,521,522,539,669,2597,2821,2987,3094,3099,3939,4695,4698,4700,4701,4702,4704,4706,4707,4708,4709,4711,4712,4713,4714,4715,4716,4717,4718,4720,4722,4724,4725,4726,4728,4729,4731,4830,5141,5162,5223,5236,5315,5635,5901,6095,6389,6390,6392,7167,8050,8802,8803,9524,9551,9556,10476,10632,10654,11164,26289,29789,29922,51079,51422,53343,54995,55967,60481,64…	ADK,ADSL,AK2,ALDOA,APRT,RHOA,ATP5F1A,ATP5F1B,ATP5F1C,ATP5F1D,ATP5PB,ATP5MC2,ATP5ME,ATP5PF,ATP5PO,BPGM,GAPDH,GPI,GUK1,HINT1,HK2,LDHA,NDUFA2,NDUFA5,NDUFA6,NDUFA7,NDUFA8,NDUFA9,NDUFAB1,NDUFB1,NDUFB2,NDUFB3,NDUFB5,NDUFB6,NDUFB7,NDUFB8,NDUFB9,NDUFB10,NDUFC1,NDUFC2,NDUFS2,NDUFS3,NDUFS4,NDUFS5,NDUFS6,NDUFS8,NDUFV2,NDUFV3,NME1,PDE4A,PDHB,PGAM1,PGM1,PKM,PRPSAP1,RAN,RORA,SDHA,SDHB,SDHD,TPI1,PDHX,SUCLG1,SUC…
3_Member	GO Biological Processes	GO:0006120	mitochondrial electron transport, NADH to ubiquinone	-28.0387	-25.7146	31/46	4695,4697,4698,4700,4701,4702,4704,4706,4707,4708,4709,4711,4712,4713,4714,4715,4716,4717,4718,4720,4722,4724,4725,4726,4728,4729,4731,29103,51103,57017,374291	NDUFA2,NDUFA4,NDUFA5,NDUFA6,NDUFA7,NDUFA8,NDUFA9,NDUFAB1,NDUFB1,NDUFB2,NDUFB3,NDUFB5,NDUFB6,NDUFB7,NDUFB8,NDUFB9,NDUFB10,NDUFC1,NDUFC2,NDUFS2,NDUFS3,NDUFS4,NDUFS5,NDUFS6,NDUFS8,NDUFV2,NDUFV3,DNAJC15,NDUFAF1,COQ9,NDUFS7
3_Member	GO Biological Processes	GO:0090407	organophosphate biosynthetic process	-22.9962	-20.7259	93/535	132,158,204,226,353,498,506,509,513,515,517,521,522,539,1152,1201,2987,3735,4695,4698,4700,4701,4702,4704,4706,4707,4708,4709,4711,4712,4713,4714,4715,4716,4717,4718,4720,4722,4724,4725,4726,4728,4729,4731,4830,5162,5279,5281,5283,5635,6389,6390,6392,7167,8050,8443,8813,8818,8942,9054,9453,9489,9519,9524,9551,9556,9896,10423,10476,10632,10654,23761,26289,27315,29922,51079,51422,51447,51477,54344,…	ADK,ADSL,AK2,ALDOA,APRT,ATP5F1A,ATP5F1B,ATP5F1C,ATP5F1D,ATP5PB,ATP5MC2,ATP5ME,ATP5PF,ATP5PO,CKB,CLN3,GUK1,KARS1,NDUFA2,NDUFA5,NDUFA6,NDUFA7,NDUFA8,NDUFA9,NDUFAB1,NDUFB1,NDUFB2,NDUFB3,NDUFB5,NDUFB6,NDUFB7,NDUFB8,NDUFB9,NDUFB10,NDUFC1,NDUFC2,NDUFS2,NDUFS3,NDUFS4,NDUFS5,NDUFS6,NDUFS8,NDUFV2,NDUFV3,NME1,PDHB,PIGC,PIGF,PIGH,PRPSAP1,SDHA,SDHB,SDHD,TPI1,PDHX,GNPAT,DPM1,DPM2,KYNU,NFS1,GGPS1,PGS1,TBPL1,TE…
3_Member	GO Biological Processes	GO:1901137	carbohydrate derivative biosynthetic process	-18.3483	-16.1835	90/590	132,158,204,226,353,498,506,509,513,515,517,521,522,539,1603,2762,2987,4695,4698,4700,4701,4702,4704,4706,4707,4708,4709,4711,4712,4713,4714,4715,4716,4717,4718,4720,4722,4724,4725,4726,4728,4729,4731,4830,5162,5279,5281,5283,5372,5635,5663,6389,6390,6392,7167,7264,8050,8813,8818,9519,9524,9528,9551,9556,10195,10476,10632,26289,27230,27315,29880,29922,29925,51079,51422,54187,54344,55967,60481,797…	ADK,ADSL,AK2,ALDOA,APRT,ATP5F1A,ATP5F1B,ATP5F1C,ATP5F1D,ATP5PB,ATP5MC2,ATP5ME,ATP5PF,ATP5PO,DAD1,GMDS,GUK1,NDUFA2,NDUFA5,NDUFA6,NDUFA7,NDUFA8,NDUFA9,NDUFAB1,NDUFB1,NDUFB2,NDUFB3,NDUFB5,NDUFB6,NDUFB7,NDUFB8,NDUFB9,NDUFB10,NDUFC1,NDUFC2,NDUFS2,NDUFS3,NDUFS4,NDUFS5,NDUFS6,NDUFS8,NDUFV2,NDUFV3,NME1,PDHB,PIGC,PIGF,PIGH,PMM1,PRPSAP1,PSEN1,SDHA,SDHB,SDHD,TPI1,GFUS,PDHX,DPM1,DPM2,TBPL1,TECR,TMEM59,ATP5MF…
3_Member	KEGG Pathway	hsa04723	Retrograde endocannabinoid signaling	-11.5864	-9.66017	33/148	2787,4695,4697,4698,4700,4701,4702,4704,4706,4707,4708,4709,4711,4712,4713,4714,4715,4716,4717,4718,4720,4722,4724,4725,4726,4728,4729,4731,51079,55967,55970,126328,374291	GNG5,NDUFA2,NDUFA4,NDUFA5,NDUFA6,NDUFA7,NDUFA8,NDUFA9,NDUFAB1,NDUFB1,NDUFB2,NDUFB3,NDUFB5,NDUFB6,NDUFB7,NDUFB8,NDUFB9,NDUFB10,NDUFC1,NDUFC2,NDUFS2,NDUFS3,NDUFS4,NDUFS5,NDUFS6,NDUFS8,NDUFV2,NDUFV3,NDUFA13,NDUFA12,GNG12,NDUFA11,NDUFS7
4_Summary	GO Biological Processes	GO:0007005	mitochondrion organization	-44.94	-41.9523	114/445	292,513,664,987,1191,3099,4358,4695,4698,4700,4702,4704,4706,4707,4708,4709,4711,4712,4713,4714,4715,4716,4717,4718,4720,4722,4724,4725,4728,5245,6648,6742,6834,7019,7386,7417,8834,9049,9140,9512,9638,9804,10063,10440,10449,10533,10651,10935,11315,11337,23710,23761,25793,25813,26515,26517,26519,26521,27069,27429,28958,28978,29090,29103,29928,51024,51079,51103,51142,51287,51295,51375,54543,54927,5…	SLC25A5,ATP5F1D,BNIP3,LRBA,CLU,HK2,MPV17,NDUFA2,NDUFA5,NDUFA6,NDUFA8,NDUFA9,NDUFAB1,NDUFB1,NDUFB2,NDUFB3,NDUFB5,NDUFB6,NDUFB7,NDUFB8,NDUFB9,NDUFB10,NDUFC1,NDUFC2,NDUFS2,NDUFS3,NDUFS4,NDUFS5,NDUFS8,PHB1,SOD2,SSBP1,SURF1,TFAM,UQCRFS1,VDAC2,TMEM11,AIP,ATG12,PMPCB,FEZ1,TOMM20,COX17,TIMM17A,ACAA2,ATG7,MTX2,PRDX3,PARK7,GABARAP,GABARAPL1,PISD,FBXO7,SAMM50,TIMM10B,TIMM13,TIMM10,TIMM8B,GHITM,HTRA2,COA3,TM…
4_Member	GO Biological Processes	GO:0007005	mitochondrion organization	-44.94	-41.9523	114/445	292,513,664,987,1191,3099,4358,4695,4698,4700,4702,4704,4706,4707,4708,4709,4711,4712,4713,4714,4715,4716,4717,4718,4720,4722,4724,4725,4728,5245,6648,6742,6834,7019,7386,7417,8834,9049,9140,9512,9638,9804,10063,10440,10449,10533,10651,10935,11315,11337,23710,23761,25793,25813,26515,26517,26519,26521,27069,27429,28958,28978,29090,29103,29928,51024,51079,51103,51142,51287,51295,51375,54543,54927,5…	SLC25A5,ATP5F1D,BNIP3,LRBA,CLU,HK2,MPV17,NDUFA2,NDUFA5,NDUFA6,NDUFA8,NDUFA9,NDUFAB1,NDUFB1,NDUFB2,NDUFB3,NDUFB5,NDUFB6,NDUFB7,NDUFB8,NDUFB9,NDUFB10,NDUFC1,NDUFC2,NDUFS2,NDUFS3,NDUFS4,NDUFS5,NDUFS8,PHB1,SOD2,SSBP1,SURF1,TFAM,UQCRFS1,VDAC2,TMEM11,AIP,ATG12,PMPCB,FEZ1,TOMM20,COX17,TIMM17A,ACAA2,ATG7,MTX2,PRDX3,PARK7,GABARAP,GABARAPL1,PISD,FBXO7,SAMM50,TIMM10B,TIMM13,TIMM10,TIMM8B,GHITM,HTRA2,COA3,TM…
5_Summary	GO Biological Processes	GO:0022613	ribonucleoprotein complex biogenesis	-35.2406	-32.6765	104/466	705,2091,2971,3692,4809,5433,5901,6125,6129,6135,6147,6165,6169,6194,6201,6208,6209,6217,6229,6230,6627,6628,6629,6631,6633,6635,6637,6880,8487,8665,8666,8667,9045,9326,10171,10200,10262,10412,10436,10480,10556,10775,10799,10969,10978,11051,11224,11340,23016,25804,25879,25983,26164,26284,27335,28985,28987,29081,29093,29777,29960,51010,51013,51081,51119,51121,51154,51187,51202,51388,51491,51504,51…	BYSL,FBL,GTF3A,EIF6,SNU13,POLR2D,RAN,RPL5,RPL7,RPL11,RPL23A,RPL35A,RPL38,RPS6,RPS7,RPS14,RPS15,RPS16,RPS24,RPS25,SNRPA1,SNRPB,SNRPB2,SNRPC,SNRPD2,SNRPE,SNRPG,TAF9,GEMIN2,EIF3F,EIF3G,EIF3H,RPL14,ZNHIT3,RCL1,MPHOSPH6,SF3B4,NSA2,EMG1,EIF3M,RPP30,POP4,RPP40,EBNA1BP2,CLP1,NUDT21,RPL35,EXOSC8,EXOSC7,LSM4,DCAF13,NGDN,MTG2,ERAL1,EIF3K,MCTS1,NOB1,METTL5,MRPL22,ABT1,MRM2,EXOSC3,EXOSC1,MRPS7,SBDS,RPL26L1,MR…
5_Member	GO Biological Processes	GO:0022613	ribonucleoprotein complex biogenesis	-35.2406	-32.6765	104/466	705,2091,2971,3692,4809,5433,5901,6125,6129,6135,6147,6165,6169,6194,6201,6208,6209,6217,6229,6230,6627,6628,6629,6631,6633,6635,6637,6880,8487,8665,8666,8667,9045,9326,10171,10200,10262,10412,10436,10480,10556,10775,10799,10969,10978,11051,11224,11340,23016,25804,25879,25983,26164,26284,27335,28985,28987,29081,29093,29777,29960,51010,51013,51081,51119,51121,51154,51187,51202,51388,51491,51504,51…	BYSL,FBL,GTF3A,EIF6,SNU13,POLR2D,RAN,RPL5,RPL7,RPL11,RPL23A,RPL35A,RPL38,RPS6,RPS7,RPS14,RPS15,RPS16,RPS24,RPS25,SNRPA1,SNRPB,SNRPB2,SNRPC,SNRPD2,SNRPE,SNRPG,TAF9,GEMIN2,EIF3F,EIF3G,EIF3H,RPL14,ZNHIT3,RCL1,MPHOSPH6,SF3B4,NSA2,EMG1,EIF3M,RPP30,POP4,RPP40,EBNA1BP2,CLP1,NUDT21,RPL35,EXOSC8,EXOSC7,LSM4,DCAF13,NGDN,MTG2,ERAL1,EIF3K,MCTS1,NOB1,METTL5,MRPL22,ABT1,MRM2,EXOSC3,EXOSC1,MRPS7,SBDS,RPL26L1,MR…
5_Member	GO Biological Processes	GO:0034660	ncRNA metabolic process	-30.6852	-28.2388	103/514	705,1022,2091,2971,2976,3035,3692,3735,4809,5188,5441,6125,6129,6135,6165,6194,6201,6208,6209,6217,6229,6230,8575,8846,9045,9326,9692,10056,10171,10179,10200,10412,10436,10556,10775,10799,10969,10978,11224,11340,22916,23016,24140,25879,25940,25973,25983,26610,26995,28987,29081,29777,29960,51002,51010,51013,51067,51119,51154,51202,51367,51493,51504,51531,51637,53918,54974,55140,55174,55272,55299,5…	BYSL,CDK7,FBL,GTF3A,GTF3C2,HARS1,EIF6,KARS1,SNU13,GATB,POLR2L,RPL5,RPL7,RPL11,RPL35A,RPS6,RPS7,RPS14,RPS15,RPS16,RPS24,RPS25,PRKRA,ALKBH1,RPL14,ZNHIT3,PRORP,FARSB,RCL1,RBM7,MPHOSPH6,NSA2,EMG1,RPP30,POP4,RPP40,EBNA1BP2,CLP1,RPL35,EXOSC8,NCBP2,EXOSC7,FTSJ1,DCAF13,FAM98A,PARS2,NGDN,ELP4,TRUB2,NOB1,METTL5,ABT1,MRM2,TPRKB,EXOSC3,EXOSC1,YARS2,SBDS,MRTO4,DDX47,POP5,RTCB,TRMT112,TRMO,RTRAF,PELO,THG1L,ELP…
5_Member	GO Biological Processes	GO:0042254	ribosome biogenesis	-30.6397	-28.1987	76/291	705,2091,2971,3692,4809,5901,6125,6129,6135,6147,6165,6169,6194,6201,6208,6209,6217,6229,6230,9045,9326,10171,10200,10412,10436,10556,10775,10799,10969,11224,11340,23016,25879,25983,26164,26284,28987,29081,29093,29777,29960,51010,51013,51081,51119,51121,51154,51187,51202,51388,51491,51504,55052,55272,55299,55319,55505,55651,55759,56915,57418,64745,64963,64979,65080,79033,79050,79954,84154,90441,9…	BYSL,FBL,GTF3A,EIF6,SNU13,RAN,RPL5,RPL7,RPL11,RPL23A,RPL35A,RPL38,RPS6,RPS7,RPS14,RPS15,RPS16,RPS24,RPS25,RPL14,ZNHIT3,RCL1,MPHOSPH6,NSA2,EMG1,RPP30,POP4,RPP40,EBNA1BP2,RPL35,EXOSC8,EXOSC7,DCAF13,NGDN,MTG2,ERAL1,NOB1,METTL5,MRPL22,ABT1,MRM2,EXOSC3,EXOSC1,MRPS7,SBDS,RPL26L1,MRTO4,RSL24D1,DDX47,NIP7,NOP16,TRMT112,MRPL20,IMP3,BRIX1,TMA16,NOP10,NHP2,WDR12,EXOSC5,WDR18,METTL17,MRPS11,MRPL36,MRPL44,ERI…
5_Member	GO Biological Processes	GO:0034470	ncRNA processing	-28.0456	-25.7174	88/416	705,2091,3692,3735,4809,6125,6129,6135,6165,6194,6201,6208,6209,6217,6229,6230,8575,8846,9045,9326,9692,10171,10200,10412,10436,10556,10775,10799,10969,10978,11224,11340,22916,23016,24140,25879,25940,25983,26610,26995,28987,29081,29777,29960,51002,51010,51013,51119,51154,51202,51367,51493,51504,51531,51637,54974,55140,55174,55272,55299,55505,55596,55651,55756,55759,56915,57418,64963,65080,79033,7…	BYSL,FBL,EIF6,KARS1,SNU13,RPL5,RPL7,RPL11,RPL35A,RPS6,RPS7,RPS14,RPS15,RPS16,RPS24,RPS25,PRKRA,ALKBH1,RPL14,ZNHIT3,PRORP,RCL1,MPHOSPH6,NSA2,EMG1,RPP30,POP4,RPP40,EBNA1BP2,CLP1,RPL35,EXOSC8,NCBP2,EXOSC7,FTSJ1,DCAF13,FAM98A,NGDN,ELP4,TRUB2,NOB1,METTL5,ABT1,MRM2,TPRKB,EXOSC3,EXOSC1,SBDS,MRTO4,DDX47,POP5,RTCB,TRMT112,TRMO,RTRAF,THG1L,ELP3,INTS10,IMP3,BRIX1,NOP10,ZCCHC8,NHP2,INTS9,WDR12,EXOSC5,WDR18,M…
5_Member	GO Biological Processes	GO:0006364	rRNA processing	-24.7552	-22.4588	58/211	705,2091,3692,4809,6125,6129,6135,6165,6194,6201,6208,6209,6217,6229,6230,9045,9326,10171,10200,10412,10436,10556,10775,10799,10969,11224,11340,23016,25879,25983,28987,29081,29777,29960,51010,51013,51119,51154,51202,51504,55272,55299,55505,55651,55759,56915,57418,64963,65080,79033,79050,79954,84154,90459,91893,92856,130916,404672	BYSL,FBL,EIF6,SNU13,RPL5,RPL7,RPL11,RPL35A,RPS6,RPS7,RPS14,RPS15,RPS16,RPS24,RPS25,RPL14,ZNHIT3,RCL1,MPHOSPH6,NSA2,EMG1,RPP30,POP4,RPP40,EBNA1BP2,RPL35,EXOSC8,EXOSC7,DCAF13,NGDN,NOB1,METTL5,ABT1,MRM2,EXOSC3,EXOSC1,SBDS,MRTO4,DDX47,TRMT112,IMP3,BRIX1,NOP10,NHP2,WDR12,EXOSC5,WDR18,MRPS11,MRPL44,ERI3,NOC4L,NOL10,RPF2,ERI1,FDXACB1,IMP4,MTERF4,GTF2H5
5_Member	GO Biological Processes	GO:0016072	rRNA metabolic process	-24.6012	-22.3124	62/242	705,2091,2971,2976,3692,4809,6125,6129,6135,6165,6194,6201,6208,6209,6217,6229,6230,9045,9326,10171,10200,10412,10436,10556,10775,10799,10969,11224,11340,23016,25879,25983,28987,29081,29777,29960,51010,51013,51119,51154,51202,51504,53918,55272,55299,55505,55651,55759,56915,57418,64963,65080,79033,79050,79954,84154,90459,91893,92856,112495,130916,404672	BYSL,FBL,GTF3A,GTF3C2,EIF6,SNU13,RPL5,RPL7,RPL11,RPL35A,RPS6,RPS7,RPS14,RPS15,RPS16,RPS24,RPS25,RPL14,ZNHIT3,RCL1,MPHOSPH6,NSA2,EMG1,RPP30,POP4,RPP40,EBNA1BP2,RPL35,EXOSC8,EXOSC7,DCAF13,NGDN,NOB1,METTL5,ABT1,MRM2,EXOSC3,EXOSC1,SBDS,MRTO4,DDX47,TRMT112,PELO,IMP3,BRIX1,NOP10,NHP2,WDR12,EXOSC5,WDR18,MRPS11,MRPL44,ERI3,NOC4L,NOL10,RPF2,ERI1,FDXACB1,IMP4,GTF3C6,MTERF4,GTF2H5
6_Summary	Reactome Gene Sets	R-HSA-1640170	Cell Cycle	-29.5082	-27.1225	120/692	890,891,902,1022,1460,3364,4149,4438,4683,5111,5433,5434,5435,5436,5437,5438,5439,5441,5500,5682,5683,5685,5688,5689,5690,5691,5693,5694,5695,5701,5702,5704,5705,5710,5714,5715,5719,5861,5888,5889,5901,5984,6117,6118,6119,6233,6396,6500,7280,7283,7311,7314,7316,7334,7336,7341,7444,7846,8364,8480,8636,8655,9133,9184,9232,9577,9702,9861,10121,10197,10213,10376,10393,10540,10776,10971,11065,11097,11…	CCNA2,CCNB1,CCNH,CDK7,CSNK2B,HUS1,MAX,MSH4,NBN,PCNA,POLR2D,POLR2E,POLR2F,POLR2G,POLR2H,POLR2I,POLR2J,POLR2L,PPP1CB,PSMA1,PSMA2,PSMA4,PSMA7,PSMB1,PSMB2,PSMB3,PSMB5,PSMB6,PSMB7,PSMC2,PSMC3,PSMC4,PSMC5,PSMD4,PSMD8,PSMD9,PSMD13,RAB1A,RAD51,RAD51C,RAN,RFC4,RPA1,RPA2,RPA3,RPS27A,SEC13,SKP1,TUBB2A,TUBG1,UBA52,UBB,UBC,UBE2N,UBE2V2,SUMO1,VRK2,TUBA1A,H4C3,RAE1,SSNA1,DYNLL1,CCNB2,BUB3,PTTG1,BABAM2,CEP57,PSM…
6_Member	Reactome Gene Sets	R-HSA-1640170	Cell Cycle	-29.5082	-27.1225	120/692	890,891,902,1022,1460,3364,4149,4438,4683,5111,5433,5434,5435,5436,5437,5438,5439,5441,5500,5682,5683,5685,5688,5689,5690,5691,5693,5694,5695,5701,5702,5704,5705,5710,5714,5715,5719,5861,5888,5889,5901,5984,6117,6118,6119,6233,6396,6500,7280,7283,7311,7314,7316,7334,7336,7341,7444,7846,8364,8480,8636,8655,9133,9184,9232,9577,9702,9861,10121,10197,10213,10376,10393,10540,10776,10971,11065,11097,11…	CCNA2,CCNB1,CCNH,CDK7,CSNK2B,HUS1,MAX,MSH4,NBN,PCNA,POLR2D,POLR2E,POLR2F,POLR2G,POLR2H,POLR2I,POLR2J,POLR2L,PPP1CB,PSMA1,PSMA2,PSMA4,PSMA7,PSMB1,PSMB2,PSMB3,PSMB5,PSMB6,PSMB7,PSMC2,PSMC3,PSMC4,PSMC5,PSMD4,PSMD8,PSMD9,PSMD13,RAB1A,RAD51,RAD51C,RAN,RFC4,RPA1,RPA2,RPA3,RPS27A,SEC13,SKP1,TUBB2A,TUBG1,UBA52,UBB,UBC,UBE2N,UBE2V2,SUMO1,VRK2,TUBA1A,H4C3,RAE1,SSNA1,DYNLL1,CCNB2,BUB3,PTTG1,BABAM2,CEP57,PSM…
6_Member	Reactome Gene Sets	R-HSA-9711123	Cellular response to chemical stress	-23.6337	-21.3561	55/199	475,1327,1329,1337,1340,1345,1350,1351,1353,1460,2876,2950,3040,3163,4697,4851,5052,5580,5682,5683,5685,5688,5689,5690,5691,5693,5694,5695,5701,5702,5704,5705,5710,5714,5715,5719,6233,6500,6648,6834,6888,7295,7311,7314,7316,7353,9377,9588,9861,10197,10213,10935,25824,54205,84987	ATOX1,COX4I1,COX5B,COX6A1,COX6B1,COX6C,COX7C,COX8A,COX11,CSNK2B,GPX1,GSTP1,HBA2,HMOX2,NDUFA4,NOTCH1,PRDX1,PRKCD,PSMA1,PSMA2,PSMA4,PSMA7,PSMB1,PSMB2,PSMB3,PSMB5,PSMB6,PSMB7,PSMC2,PSMC3,PSMC4,PSMC5,PSMD4,PSMD8,PSMD9,PSMD13,RPS27A,SKP1,SOD2,SURF1,TALDO1,TXN,UBA52,UBB,UBC,UFD1,COX5A,PRDX6,PSMD6,PSME3,PSMD14,PRDX3,PRDX5,CYCS,COX14
6_Member	Reactome Gene Sets	R-HSA-162906	HIV Infection	-22.5744	-20.3077	58/231	292,375,567,902,1022,1173,1175,2958,5433,5434,5435,5436,5437,5438,5439,5441,5682,5683,5685,5688,5689,5690,5691,5693,5694,5695,5701,5702,5704,5705,5710,5714,5715,5719,5901,6233,6396,6500,6878,6880,6883,6921,6923,7311,7314,7316,8480,9861,10197,10213,11097,22916,27243,51160,51510,51534,129401,404672	SLC25A5,ARF1,B2M,CCNH,CDK7,AP2M1,AP2S1,GTF2A2,POLR2D,POLR2E,POLR2F,POLR2G,POLR2H,POLR2I,POLR2J,POLR2L,PSMA1,PSMA2,PSMA4,PSMA7,PSMB1,PSMB2,PSMB3,PSMB5,PSMB6,PSMB7,PSMC2,PSMC3,PSMC4,PSMC5,PSMD4,PSMD8,PSMD9,PSMD13,RAN,RPS27A,SEC13,SKP1,TAF6,TAF9,TAF12,ELOC,ELOB,UBA52,UBB,UBC,RAE1,PSMD6,PSME3,PSMD14,NUP42,NCBP2,CHMP2A,VPS28,CHMP5,VTA1,NUP35,GTF2H5
6_Member	Reactome Gene Sets	R-HSA-176409	APC/C:Cdc20 mediated degradation of mitotic proteins	-21.385	-19.1219	33/76	890,891,5682,5683,5685,5688,5689,5690,5691,5693,5694,5695,5701,5702,5704,5705,5710,5714,5715,5719,6233,7311,7314,7316,9184,9232,9861,10197,10213,10393,11065,51529,119504	CCNA2,CCNB1,PSMA1,PSMA2,PSMA4,PSMA7,PSMB1,PSMB2,PSMB3,PSMB5,PSMB6,PSMB7,PSMC2,PSMC3,PSMC4,PSMC5,PSMD4,PSMD8,PSMD9,PSMD13,RPS27A,UBA52,UBB,UBC,BUB3,PTTG1,PSMD6,PSME3,PSMD14,ANAPC10,UBE2C,ANAPC11,ANAPC16
6_Member	Reactome Gene Sets	R-HSA-176814	Activation of APC/C and APC/C:Cdc20 mediated degradation of mitotic proteins	-21.1649	-18.9053	33/77	890,891,5682,5683,5685,5688,5689,5690,5691,5693,5694,5695,5701,5702,5704,5705,5710,5714,5715,5719,6233,7311,7314,7316,9184,9232,9861,10197,10213,10393,11065,51529,119504	CCNA2,CCNB1,PSMA1,PSMA2,PSMA4,PSMA7,PSMB1,PSMB2,PSMB3,PSMB5,PSMB6,PSMB7,PSMC2,PSMC3,PSMC4,PSMC5,PSMD4,PSMD8,PSMD9,PSMD13,RPS27A,UBA52,UBB,UBC,BUB3,PTTG1,PSMD6,PSME3,PSMD14,ANAPC10,UBE2C,ANAPC11,ANAPC16
6_Member	Reactome Gene Sets	R-HSA-69275	G2/M Transition	-20.6746	-18.4185	51/196	890,891,902,1022,5500,5682,5683,5685,5688,5689,5690,5691,5693,5694,5695,5701,5702,5704,5705,5710,5714,5715,5719,6233,6500,7280,7283,7311,7314,7316,7846,8636,8655,9133,9702,9861,10121,10197,10213,10376,10540,11116,29922,51451,54820,54930,55142,55957,79959,80097,115106	CCNA2,CCNB1,CCNH,CDK7,PPP1CB,PSMA1,PSMA2,PSMA4,PSMA7,PSMB1,PSMB2,PSMB3,PSMB5,PSMB6,PSMB7,PSMC2,PSMC3,PSMC4,PSMC5,PSMD4,PSMD8,PSMD9,PSMD13,RPS27A,SKP1,TUBB2A,TUBG1,UBA52,UBB,UBC,TUBA1A,SSNA1,DYNLL1,CCNB2,CEP57,PSMD6,ACTR1A,PSME3,PSMD14,TUBA1B,DCTN2,CEP43,NME7,LCMT1,NDE1,HAUS4,HAUS2,LIN37,CEP76,MZT2B,HAUS1
6_Member	Reactome Gene Sets	R-HSA-453274	Mitotic G2-G2/M phases	-20.461	-18.2085	51/198	890,891,902,1022,5500,5682,5683,5685,5688,5689,5690,5691,5693,5694,5695,5701,5702,5704,5705,5710,5714,5715,5719,6233,6500,7280,7283,7311,7314,7316,7846,8636,8655,9133,9702,9861,10121,10197,10213,10376,10540,11116,29922,51451,54820,54930,55142,55957,79959,80097,115106	CCNA2,CCNB1,CCNH,CDK7,PPP1CB,PSMA1,PSMA2,PSMA4,PSMA7,PSMB1,PSMB2,PSMB3,PSMB5,PSMB6,PSMB7,PSMC2,PSMC3,PSMC4,PSMC5,PSMD4,PSMD8,PSMD9,PSMD13,RPS27A,SKP1,TUBB2A,TUBG1,UBA52,UBB,UBC,TUBA1A,SSNA1,DYNLL1,CCNB2,CEP57,PSMD6,ACTR1A,PSME3,PSMD14,TUBA1B,DCTN2,CEP43,NME7,LCMT1,NDE1,HAUS4,HAUS2,LIN37,CEP76,MZT2B,HAUS1
6_Member	Reactome Gene Sets	R-HSA-176408	Regulation of APC/C activators between G1/S and early anaphase	-20.3246	-18.0755	33/81	890,891,5682,5683,5685,5688,5689,5690,5691,5693,5694,5695,5701,5702,5704,5705,5710,5714,5715,5719,6233,6500,7311,7314,7316,9184,9861,10197,10213,10393,11065,51529,119504	CCNA2,CCNB1,PSMA1,PSMA2,PSMA4,PSMA7,PSMB1,PSMB2,PSMB3,PSMB5,PSMB6,PSMB7,PSMC2,PSMC3,PSMC4,PSMC5,PSMD4,PSMD8,PSMD9,PSMD13,RPS27A,SKP1,UBA52,UBB,UBC,BUB3,PSMD6,PSME3,PSMD14,ANAPC10,UBE2C,ANAPC11,ANAPC16
6_Member	Reactome Gene Sets	R-HSA-174143	APC/C-mediated degradation of cell cycle proteins	-20.034	-17.7985	34/88	890,891,5682,5683,5685,5688,5689,5690,5691,5693,5694,5695,5701,5702,5704,5705,5710,5714,5715,5719,6233,6500,7311,7314,7316,9184,9232,9861,10197,10213,10393,11065,51529,119504	CCNA2,CCNB1,PSMA1,PSMA2,PSMA4,PSMA7,PSMB1,PSMB2,PSMB3,PSMB5,PSMB6,PSMB7,PSMC2,PSMC3,PSMC4,PSMC5,PSMD4,PSMD8,PSMD9,PSMD13,RPS27A,SKP1,UBA52,UBB,UBC,BUB3,PTTG1,PSMD6,PSME3,PSMD14,ANAPC10,UBE2C,ANAPC11,ANAPC16
6_Member	Reactome Gene Sets	R-HSA-453276	Regulation of mitotic cell cycle	-20.034	-17.7985	34/88	890,891,5682,5683,5685,5688,5689,5690,5691,5693,5694,5695,5701,5702,5704,5705,5710,5714,5715,5719,6233,6500,7311,7314,7316,9184,9232,9861,10197,10213,10393,11065,51529,119504	CCNA2,CCNB1,PSMA1,PSMA2,PSMA4,PSMA7,PSMB1,PSMB2,PSMB3,PSMB5,PSMB6,PSMB7,PSMC2,PSMC3,PSMC4,PSMC5,PSMD4,PSMD8,PSMD9,PSMD13,RPS27A,SKP1,UBA52,UBB,UBC,BUB3,PTTG1,PSMD6,PSME3,PSMD14,ANAPC10,UBE2C,ANAPC11,ANAPC16
6_Member	Reactome Gene Sets	R-HSA-69620	Cell Cycle Checkpoints	-19.9198	-17.6876	62/293	890,891,3364,4683,5682,5683,5685,5688,5689,5690,5691,5693,5694,5695,5701,5702,5704,5705,5710,5714,5715,5719,5984,6117,6118,6119,6233,6396,7311,7314,7316,7334,7336,8364,8655,9133,9184,9577,9861,10197,10213,10393,10971,11065,11130,11200,11243,23421,23595,29086,51230,51529,51588,54820,55839,79682,81565,83990,119504,165918,348235,401541	CCNA2,CCNB1,HUS1,NBN,PSMA1,PSMA2,PSMA4,PSMA7,PSMB1,PSMB2,PSMB3,PSMB5,PSMB6,PSMB7,PSMC2,PSMC3,PSMC4,PSMC5,PSMD4,PSMD8,PSMD9,PSMD13,RFC4,RPA1,RPA2,RPA3,RPS27A,SEC13,UBA52,UBB,UBC,UBE2N,UBE2V2,H4C3,DYNLL1,CCNB2,BUB3,BABAM2,PSMD6,PSME3,PSMD14,ANAPC10,YWHAQ,UBE2C,ZWINT,CHEK2,PMF1,ITGB3BP,ORC3,BABAM1,PHF20,ANAPC11,PIAS4,NDE1,CENPN,CENPU,NDEL1,BRIP1,ANAPC16,RNF168,SKA2,CENPP
6_Member	Reactome Gene Sets	R-HSA-174184	Cdc20:Phospho-APC/C mediated degradation of Cyclin A	-19.7786	-17.5497	31/73	890,5682,5683,5685,5688,5689,5690,5691,5693,5694,5695,5701,5702,5704,5705,5710,5714,5715,5719,6233,7311,7314,7316,9184,9861,10197,10213,10393,11065,51529,119504	CCNA2,PSMA1,PSMA2,PSMA4,PSMA7,PSMB1,PSMB2,PSMB3,PSMB5,PSMB6,PSMB7,PSMC2,PSMC3,PSMC4,PSMC5,PSMD4,PSMD8,PSMD9,PSMD13,RPS27A,UBA52,UBB,UBC,BUB3,PSMD6,PSME3,PSMD14,ANAPC10,UBE2C,ANAPC11,ANAPC16
6_Member	Reactome Gene Sets	R-HSA-174154	APC/C:Cdc20 mediated degradation of Securin	-19.747	-17.5213	30/68	5682,5683,5685,5688,5689,5690,5691,5693,5694,5695,5701,5702,5704,5705,5710,5714,5715,5719,6233,7311,7314,7316,9232,9861,10197,10213,10393,11065,51529,119504	PSMA1,PSMA2,PSMA4,PSMA7,PSMB1,PSMB2,PSMB3,PSMB5,PSMB6,PSMB7,PSMC2,PSMC3,PSMC4,PSMC5,PSMD4,PSMD8,PSMD9,PSMD13,RPS27A,UBA52,UBB,UBC,PTTG1,PSMD6,PSME3,PSMD14,ANAPC10,UBE2C,ANAPC11,ANAPC16
6_Member	Reactome Gene Sets	R-HSA-180585	Vif-mediated degradation of APOBEC3G	-19.6336	-17.4112	27/54	5682,5683,5685,5688,5689,5690,5691,5693,5694,5695,5701,5702,5704,5705,5710,5714,5715,5719,6233,6921,6923,7311,7314,7316,9861,10197,10213	PSMA1,PSMA2,PSMA4,PSMA7,PSMB1,PSMB2,PSMB3,PSMB5,PSMB6,PSMB7,PSMC2,PSMC3,PSMC4,PSMC5,PSMD4,PSMD8,PSMD9,PSMD13,RPS27A,ELOC,ELOB,UBA52,UBB,UBC,PSMD6,PSME3,PSMD14
6_Member	Reactome Gene Sets	R-HSA-69239	Synthesis of DNA	-19.5735	-17.3544	39/121	890,5111,5682,5683,5685,5688,5689,5690,5691,5693,5694,5695,5701,5702,5704,5705,5710,5714,5715,5719,5984,6117,6118,6119,6233,6500,7311,7314,7316,9861,10197,10213,10393,11065,23595,51053,51529,57804,119504	CCNA2,PCNA,PSMA1,PSMA2,PSMA4,PSMA7,PSMB1,PSMB2,PSMB3,PSMB5,PSMB6,PSMB7,PSMC2,PSMC3,PSMC4,PSMC5,PSMD4,PSMD8,PSMD9,PSMD13,RFC4,RPA1,RPA2,RPA3,RPS27A,SKP1,UBA52,UBB,UBC,PSMD6,PSME3,PSMD14,ANAPC10,UBE2C,ORC3,GMNN,ANAPC11,POLD4,ANAPC16
6_Member	Reactome Gene Sets	R-HSA-179419	APC:Cdc20 mediated degradation of cell cycle proteins prior to satisfation of the cell cycle checkpoint	-19.5657	-17.3498	31/74	890,5682,5683,5685,5688,5689,5690,5691,5693,5694,5695,5701,5702,5704,5705,5710,5714,5715,5719,6233,7311,7314,7316,9184,9861,10197,10213,10393,11065,51529,119504	CCNA2,PSMA1,PSMA2,PSMA4,PSMA7,PSMB1,PSMB2,PSMB3,PSMB5,PSMB6,PSMB7,PSMC2,PSMC3,PSMC4,PSMC5,PSMD4,PSMD8,PSMD9,PSMD13,RPS27A,UBA52,UBB,UBC,BUB3,PSMD6,PSME3,PSMD14,ANAPC10,UBE2C,ANAPC11,ANAPC16
6_Member	Reactome Gene Sets	R-HSA-174084	Autodegradation of Cdh1 by Cdh1:APC/C	-19.5128	-17.3	29/64	5682,5683,5685,5688,5689,5690,5691,5693,5694,5695,5701,5702,5704,5705,5710,5714,5715,5719,6233,7311,7314,7316,9861,10197,10213,10393,11065,51529,119504	PSMA1,PSMA2,PSMA4,PSMA7,PSMB1,PSMB2,PSMB3,PSMB5,PSMB6,PSMB7,PSMC2,PSMC3,PSMC4,PSMC5,PSMD4,PSMD8,PSMD9,PSMD13,RPS27A,UBA52,UBB,UBC,PSMD6,PSME3,PSMD14,ANAPC10,UBE2C,ANAPC11,ANAPC16
6_Member	Reactome Gene Sets	R-HSA-69278	Cell Cycle, Mitotic	-19.2832	-17.0768	89/561	890,891,902,1022,1460,4149,5111,5500,5682,5683,5685,5688,5689,5690,5691,5693,5694,5695,5701,5702,5704,5705,5710,5714,5715,5719,5861,5901,5984,6117,6118,6119,6233,6396,6500,7280,7283,7311,7314,7316,7341,7444,7846,8364,8480,8636,8655,9133,9184,9232,9702,9861,10121,10197,10213,10376,10393,10540,10776,11065,11097,11116,11130,11243,22933,23421,23595,26003,27243,29922,51053,51451,51529,54820,54930,5514…	CCNA2,CCNB1,CCNH,CDK7,CSNK2B,MAX,PCNA,PPP1CB,PSMA1,PSMA2,PSMA4,PSMA7,PSMB1,PSMB2,PSMB3,PSMB5,PSMB6,PSMB7,PSMC2,PSMC3,PSMC4,PSMC5,PSMD4,PSMD8,PSMD9,PSMD13,RAB1A,RAN,RFC4,RPA1,RPA2,RPA3,RPS27A,SEC13,SKP1,TUBB2A,TUBG1,UBA52,UBB,UBC,SUMO1,VRK2,TUBA1A,H4C3,RAE1,SSNA1,DYNLL1,CCNB2,BUB3,PTTG1,CEP57,PSMD6,ACTR1A,PSME3,PSMD14,TUBA1B,ANAPC10,DCTN2,ARPP19,UBE2C,NUP42,CEP43,ZWINT,PMF1,SIRT2,ITGB3BP,ORC3,GORA…
6_Member	Reactome Gene Sets	R-HSA-1234176	Oxygen-dependent proline hydroxylation of Hypoxia-inducible Factor Alpha	-19.0506	-16.8503	29/66	5682,5683,5685,5688,5689,5690,5691,5693,5694,5695,5701,5702,5704,5705,5710,5714,5715,5719,6233,6921,6923,7311,7314,7316,7323,8453,9861,10197,10213	PSMA1,PSMA2,PSMA4,PSMA7,PSMB1,PSMB2,PSMB3,PSMB5,PSMB6,PSMB7,PSMC2,PSMC3,PSMC4,PSMC5,PSMD4,PSMD8,PSMD9,PSMD13,RPS27A,ELOC,ELOB,UBA52,UBB,UBC,UBE2D3,CUL2,PSMD6,PSME3,PSMD14
6_Member	Reactome Gene Sets	R-HSA-450531	Regulation of mRNA stability by proteins that bind AU-rich elements	-18.9896	-16.7925	33/88	677,3315,5580,5682,5683,5685,5688,5689,5690,5691,5693,5694,5695,5701,5702,5704,5705,5710,5714,5715,5719,6233,7311,7314,7316,9861,10197,10213,11340,23016,51010,51013,56915	ZFP36L1,HSPB1,PRKCD,PSMA1,PSMA2,PSMA4,PSMA7,PSMB1,PSMB2,PSMB3,PSMB5,PSMB6,PSMB7,PSMC2,PSMC3,PSMC4,PSMC5,PSMD4,PSMD8,PSMD9,PSMD13,RPS27A,UBA52,UBB,UBC,PSMD6,PSME3,PSMD14,EXOSC8,EXOSC7,EXOSC3,EXOSC1,EXOSC5
6_Member	Reactome Gene Sets	R-HSA-180534	Vpu mediated degradation of CD4	-18.9303	-16.7481	26/52	5682,5683,5685,5688,5689,5690,5691,5693,5694,5695,5701,5702,5704,5705,5710,5714,5715,5719,6233,6500,7311,7314,7316,9861,10197,10213	PSMA1,PSMA2,PSMA4,PSMA7,PSMB1,PSMB2,PSMB3,PSMB5,PSMB6,PSMB7,PSMC2,PSMC3,PSMC4,PSMC5,PSMD4,PSMD8,PSMD9,PSMD13,RPS27A,SKP1,UBA52,UBB,UBC,PSMD6,PSME3,PSMD14
6_Member	Reactome Gene Sets	R-HSA-69601	Ubiquitin Mediated Degradation of Phosphorylated Cdc25A	-18.9303	-16.7481	26/52	5682,5683,5685,5688,5689,5690,5691,5693,5694,5695,5701,5702,5704,5705,5710,5714,5715,5719,6233,7311,7314,7316,9861,10197,10213,11200	PSMA1,PSMA2,PSMA4,PSMA7,PSMB1,PSMB2,PSMB3,PSMB5,PSMB6,PSMB7,PSMC2,PSMC3,PSMC4,PSMC5,PSMD4,PSMD8,PSMD9,PSMD13,RPS27A,UBA52,UBB,UBC,PSMD6,PSME3,PSMD14,CHEK2
6_Member	Reactome Gene Sets	R-HSA-69610	p53-Independent DNA Damage Response	-18.9303	-16.7481	26/52	5682,5683,5685,5688,5689,5690,5691,5693,5694,5695,5701,5702,5704,5705,5710,5714,5715,5719,6233,7311,7314,7316,9861,10197,10213,11200	PSMA1,PSMA2,PSMA4,PSMA7,PSMB1,PSMB2,PSMB3,PSMB5,PSMB6,PSMB7,PSMC2,PSMC3,PSMC4,PSMC5,PSMD4,PSMD8,PSMD9,PSMD13,RPS27A,UBA52,UBB,UBC,PSMD6,PSME3,PSMD14,CHEK2
6_Member	Reactome Gene Sets	R-HSA-69613	p53-Independent G1/S DNA damage checkpoint	-18.9303	-16.7481	26/52	5682,5683,5685,5688,5689,5690,5691,5693,5694,5695,5701,5702,5704,5705,5710,5714,5715,5719,6233,7311,7314,7316,9861,10197,10213,11200	PSMA1,PSMA2,PSMA4,PSMA7,PSMB1,PSMB2,PSMB3,PSMB5,PSMB6,PSMB7,PSMC2,PSMC3,PSMC4,PSMC5,PSMD4,PSMD8,PSMD9,PSMD13,RPS27A,UBA52,UBB,UBC,PSMD6,PSME3,PSMD14,CHEK2
6_Member	Reactome Gene Sets	R-HSA-9762114	GSK3B and BTRC:CUL1-mediated-degradation of NFE2L2	-18.9303	-16.7481	26/52	5682,5683,5685,5688,5689,5690,5691,5693,5694,5695,5701,5702,5704,5705,5710,5714,5715,5719,6233,6500,7311,7314,7316,9861,10197,10213	PSMA1,PSMA2,PSMA4,PSMA7,PSMB1,PSMB2,PSMB3,PSMB5,PSMB6,PSMB7,PSMC2,PSMC3,PSMC4,PSMC5,PSMD4,PSMD8,PSMD9,PSMD13,RPS27A,SKP1,UBA52,UBB,UBC,PSMD6,PSME3,PSMD14
6_Member	Reactome Gene Sets	R-HSA-69541	Stabilization of p53	-18.8444	-16.6652	27/57	5682,5683,5685,5688,5689,5690,5691,5693,5694,5695,5701,5702,5704,5705,5710,5714,5715,5719,6233,7311,7314,7316,9861,10197,10213,11200,51230	PSMA1,PSMA2,PSMA4,PSMA7,PSMB1,PSMB2,PSMB3,PSMB5,PSMB6,PSMB7,PSMC2,PSMC3,PSMC4,PSMC5,PSMD4,PSMD8,PSMD9,PSMD13,RPS27A,UBA52,UBB,UBC,PSMD6,PSME3,PSMD14,CHEK2,PHF20
6_Member	Reactome Gene Sets	R-HSA-69017	CDK-mediated phosphorylation and removal of Cdc6	-18.6681	-16.4918	30/73	890,5682,5683,5685,5688,5689,5690,5691,5693,5694,5695,5701,5702,5704,5705,5710,5714,5715,5719,6233,7311,7314,7316,9861,10197,10213,10393,11065,51529,119504	CCNA2,PSMA1,PSMA2,PSMA4,PSMA7,PSMB1,PSMB2,PSMB3,PSMB5,PSMB6,PSMB7,PSMC2,PSMC3,PSMC4,PSMC5,PSMD4,PSMD8,PSMD9,PSMD13,RPS27A,UBA52,UBB,UBC,PSMD6,PSME3,PSMD14,ANAPC10,UBE2C,ANAPC11,ANAPC16
6_Member	Reactome Gene Sets	R-HSA-174178	APC/C:Cdh1 mediated degradation of Cdc20 and other APC/C:Cdh1 targeted proteins in late mitosis/early G1	-18.4652	-16.2919	30/74	5682,5683,5685,5688,5689,5690,5691,5693,5694,5695,5701,5702,5704,5705,5710,5714,5715,5719,6233,7311,7314,7316,9232,9861,10197,10213,10393,11065,51529,119504	PSMA1,PSMA2,PSMA4,PSMA7,PSMB1,PSMB2,PSMB3,PSMB5,PSMB6,PSMB7,PSMC2,PSMC3,PSMC4,PSMC5,PSMD4,PSMD8,PSMD9,PSMD13,RPS27A,UBA52,UBB,UBC,PTTG1,PSMD6,PSME3,PSMD14,ANAPC10,UBE2C,ANAPC11,ANAPC16
6_Member	Reactome Gene Sets	R-HSA-8854050	FBXL7 down-regulates AURKA during mitotic entry and in early mitosis	-18.3978	-16.2302	26/54	5682,5683,5685,5688,5689,5690,5691,5693,5694,5695,5701,5702,5704,5705,5710,5714,5715,5719,6233,6500,7311,7314,7316,9861,10197,10213	PSMA1,PSMA2,PSMA4,PSMA7,PSMB1,PSMB2,PSMB3,PSMB5,PSMB6,PSMB7,PSMC2,PSMC3,PSMC4,PSMC5,PSMD4,PSMD8,PSMD9,PSMD13,RPS27A,SKP1,UBA52,UBB,UBC,PSMD6,PSME3,PSMD14
6_Member	Reactome Gene Sets	R-HSA-9604323	Negative regulation of NOTCH4 signaling	-18.3978	-16.2302	26/54	5682,5683,5685,5688,5689,5690,5691,5693,5694,5695,5701,5702,5704,5705,5710,5714,5715,5719,6233,6500,7311,7314,7316,9861,10197,10213	PSMA1,PSMA2,PSMA4,PSMA7,PSMB1,PSMB2,PSMB3,PSMB5,PSMB6,PSMB7,PSMC2,PSMC3,PSMC4,PSMC5,PSMD4,PSMD8,PSMD9,PSMD13,RPS27A,SKP1,UBA52,UBB,UBC,PSMD6,PSME3,PSMD14
6_Member	Reactome Gene Sets	R-HSA-68882	Mitotic Anaphase	-18.331	-16.1715	53/236	891,5682,5683,5685,5688,5689,5690,5691,5693,5694,5695,5701,5702,5704,5705,5710,5714,5715,5719,5901,6233,6396,7280,7311,7314,7316,7341,7444,7846,8655,9133,9184,9232,9861,10197,10213,10376,10393,11065,11130,11243,22933,23421,27243,51529,54820,55839,79682,81565,119504,129401,348235,401541	CCNB1,PSMA1,PSMA2,PSMA4,PSMA7,PSMB1,PSMB2,PSMB3,PSMB5,PSMB6,PSMB7,PSMC2,PSMC3,PSMC4,PSMC5,PSMD4,PSMD8,PSMD9,PSMD13,RAN,RPS27A,SEC13,TUBB2A,UBA52,UBB,UBC,SUMO1,VRK2,TUBA1A,DYNLL1,CCNB2,BUB3,PTTG1,PSMD6,PSME3,PSMD14,TUBA1B,ANAPC10,UBE2C,ZWINT,PMF1,SIRT2,ITGB3BP,CHMP2A,ANAPC11,NDE1,CENPN,CENPU,NDEL1,ANAPC16,NUP35,SKA2,CENPP
6_Member	Reactome Gene Sets	R-HSA-69052	Switching of origins to a post-replicative state	-18.2932	-16.1368	33/92	890,5682,5683,5685,5688,5689,5690,5691,5693,5694,5695,5701,5702,5704,5705,5710,5714,5715,5719,6233,6500,7311,7314,7316,9861,10197,10213,10393,11065,23595,51053,51529,119504	CCNA2,PSMA1,PSMA2,PSMA4,PSMA7,PSMB1,PSMB2,PSMB3,PSMB5,PSMB6,PSMB7,PSMC2,PSMC3,PSMC4,PSMC5,PSMD4,PSMD8,PSMD9,PSMD13,RPS27A,SKP1,UBA52,UBB,UBC,PSMD6,PSME3,PSMD14,ANAPC10,UBE2C,ORC3,GMNN,ANAPC11,ANAPC16
6_Member	Reactome Gene Sets	R-HSA-68886	M Phase	-18.2726	-16.119	73/418	891,1460,5682,5683,5685,5688,5689,5690,5691,5693,5694,5695,5701,5702,5704,5705,5710,5714,5715,5719,5861,5901,6233,6396,7280,7283,7311,7314,7316,7341,7444,7846,8364,8480,8636,8655,9133,9184,9232,9702,9861,10121,10197,10213,10376,10393,10540,10776,11065,11097,11116,11130,11243,22933,23421,26003,27243,29922,51529,54820,54930,55142,55839,79648,79682,79959,80097,81565,115106,119504,129401,348235,401541	CCNB1,CSNK2B,PSMA1,PSMA2,PSMA4,PSMA7,PSMB1,PSMB2,PSMB3,PSMB5,PSMB6,PSMB7,PSMC2,PSMC3,PSMC4,PSMC5,PSMD4,PSMD8,PSMD9,PSMD13,RAB1A,RAN,RPS27A,SEC13,TUBB2A,TUBG1,UBA52,UBB,UBC,SUMO1,VRK2,TUBA1A,H4C3,RAE1,SSNA1,DYNLL1,CCNB2,BUB3,PTTG1,CEP57,PSMD6,ACTR1A,PSME3,PSMD14,TUBA1B,ANAPC10,DCTN2,ARPP19,UBE2C,NUP42,CEP43,ZWINT,PMF1,SIRT2,ITGB3BP,GORASP2,CHMP2A,NME7,ANAPC11,NDE1,HAUS4,HAUS2,CENPN,MCPH1,CENPU,CEP…
6_Member	Reactome Gene Sets	R-HSA-2555396	Mitotic Metaphase and Anaphase	-18.244	-16.0932	53/237	891,5682,5683,5685,5688,5689,5690,5691,5693,5694,5695,5701,5702,5704,5705,5710,5714,5715,5719,5901,6233,6396,7280,7311,7314,7316,7341,7444,7846,8655,9133,9184,9232,9861,10197,10213,10376,10393,11065,11130,11243,22933,23421,27243,51529,54820,55839,79682,81565,119504,129401,348235,401541	CCNB1,PSMA1,PSMA2,PSMA4,PSMA7,PSMB1,PSMB2,PSMB3,PSMB5,PSMB6,PSMB7,PSMC2,PSMC3,PSMC4,PSMC5,PSMD4,PSMD8,PSMD9,PSMD13,RAN,RPS27A,SEC13,TUBB2A,UBA52,UBB,UBC,SUMO1,VRK2,TUBA1A,DYNLL1,CCNB2,BUB3,PTTG1,PSMD6,PSME3,PSMD14,TUBA1B,ANAPC10,UBE2C,ZWINT,PMF1,SIRT2,ITGB3BP,CHMP2A,ANAPC11,NDE1,CENPN,CENPU,NDEL1,ANAPC16,NUP35,SKA2,CENPP
6_Member	Reactome Gene Sets	R-HSA-211733	Regulation of activated PAK-2p34 by proteasome mediated degradation	-18.2269	-16.0788	25/50	5682,5683,5685,5688,5689,5690,5691,5693,5694,5695,5701,5702,5704,5705,5710,5714,5715,5719,6233,7311,7314,7316,9861,10197,10213	PSMA1,PSMA2,PSMA4,PSMA7,PSMB1,PSMB2,PSMB3,PSMB5,PSMB6,PSMB7,PSMC2,PSMC3,PSMC4,PSMC5,PSMD4,PSMD8,PSMD9,PSMD13,RPS27A,UBA52,UBB,UBC,PSMD6,PSME3,PSMD14
6_Member	Reactome Gene Sets	R-HSA-69481	G2/M Checkpoints	-18.1576	-16.0122	44/167	891,3364,4683,5682,5683,5685,5688,5689,5690,5691,5693,5694,5695,5701,5702,5704,5705,5710,5714,5715,5719,5984,6117,6118,6119,6233,7311,7314,7316,7334,7336,8364,9133,9577,9861,10197,10213,10971,11200,23595,29086,51588,83990,165918	CCNB1,HUS1,NBN,PSMA1,PSMA2,PSMA4,PSMA7,PSMB1,PSMB2,PSMB3,PSMB5,PSMB6,PSMB7,PSMC2,PSMC3,PSMC4,PSMC5,PSMD4,PSMD8,PSMD9,PSMD13,RFC4,RPA1,RPA2,RPA3,RPS27A,UBA52,UBB,UBC,UBE2N,UBE2V2,H4C3,CCNB2,BABAM2,PSMD6,PSME3,PSMD14,YWHAQ,CHEK2,ORC3,BABAM1,PIAS4,BRIP1,RNF168
6_Member	Reactome Gene Sets	R-HSA-174113	SCF-beta-TrCP mediated degradation of Emi1	-18.1426	-16	26/55	5682,5683,5685,5688,5689,5690,5691,5693,5694,5695,5701,5702,5704,5705,5710,5714,5715,5719,6233,6500,7311,7314,7316,9861,10197,10213	PSMA1,PSMA2,PSMA4,PSMA7,PSMB1,PSMB2,PSMB3,PSMB5,PSMB6,PSMB7,PSMC2,PSMC3,PSMC4,PSMC5,PSMD4,PSMD8,PSMD9,PSMD13,RPS27A,SKP1,UBA52,UBB,UBC,PSMD6,PSME3,PSMD14
6_Member	Reactome Gene Sets	R-HSA-187577	SCF(Skp2)-mediated degradation of p27/p21	-18.1155	-15.9809	27/60	890,5682,5683,5685,5688,5689,5690,5691,5693,5694,5695,5701,5702,5704,5705,5710,5714,5715,5719,6233,6500,7311,7314,7316,9861,10197,10213	CCNA2,PSMA1,PSMA2,PSMA4,PSMA7,PSMB1,PSMB2,PSMB3,PSMB5,PSMB6,PSMB7,PSMC2,PSMC3,PSMC4,PSMC5,PSMD4,PSMD8,PSMD9,PSMD13,RPS27A,SKP1,UBA52,UBB,UBC,PSMD6,PSME3,PSMD14
6_Member	Reactome Gene Sets	R-HSA-5610783	Degradation of GLI2 by the proteasome	-18.1155	-15.9809	27/60	1452,5682,5683,5685,5688,5689,5690,5691,5693,5694,5695,5701,5702,5704,5705,5710,5714,5715,5719,6233,6500,7311,7314,7316,9861,10197,10213	CSNK1A1,PSMA1,PSMA2,PSMA4,PSMA7,PSMB1,PSMB2,PSMB3,PSMB5,PSMB6,PSMB7,PSMC2,PSMC3,PSMC4,PSMC5,PSMD4,PSMD8,PSMD9,PSMD13,RPS27A,SKP1,UBA52,UBB,UBC,PSMD6,PSME3,PSMD14
6_Member	Reactome Gene Sets	R-HSA-5610785	GLI3 is processed to GLI3R by the proteasome	-18.1155	-15.9809	27/60	1452,5682,5683,5685,5688,5689,5690,5691,5693,5694,5695,5701,5702,5704,5705,5710,5714,5715,5719,6233,6500,7311,7314,7316,9861,10197,10213	CSNK1A1,PSMA1,PSMA2,PSMA4,PSMA7,PSMB1,PSMB2,PSMB3,PSMB5,PSMB6,PSMB7,PSMC2,PSMC3,PSMC4,PSMC5,PSMD4,PSMD8,PSMD9,PSMD13,RPS27A,SKP1,UBA52,UBB,UBC,PSMD6,PSME3,PSMD14
6_Member	Reactome Gene Sets	R-HSA-69563	p53-Dependent G1 DNA Damage Response	-17.9158	-15.7864	28/66	890,5682,5683,5685,5688,5689,5690,5691,5693,5694,5695,5701,5702,5704,5705,5710,5714,5715,5719,6233,7311,7314,7316,9861,10197,10213,11200,51230	CCNA2,PSMA1,PSMA2,PSMA4,PSMA7,PSMB1,PSMB2,PSMB3,PSMB5,PSMB6,PSMB7,PSMC2,PSMC3,PSMC4,PSMC5,PSMD4,PSMD8,PSMD9,PSMD13,RPS27A,UBA52,UBB,UBC,PSMD6,PSME3,PSMD14,CHEK2,PHF20
6_Member	Reactome Gene Sets	R-HSA-69580	p53-Dependent G1/S DNA damage checkpoint	-17.9158	-15.7864	28/66	890,5682,5683,5685,5688,5689,5690,5691,5693,5694,5695,5701,5702,5704,5705,5710,5714,5715,5719,6233,7311,7314,7316,9861,10197,10213,11200,51230	CCNA2,PSMA1,PSMA2,PSMA4,PSMA7,PSMB1,PSMB2,PSMB3,PSMB5,PSMB6,PSMB7,PSMC2,PSMC3,PSMC4,PSMC5,PSMD4,PSMD8,PSMD9,PSMD13,RPS27A,UBA52,UBB,UBC,PSMD6,PSME3,PSMD14,CHEK2,PHF20
6_Member	Reactome Gene Sets	R-HSA-450408	AUF1 (hnRNP D0) binds and destabilizes mRNA	-17.8944	-15.7702	26/56	3315,5682,5683,5685,5688,5689,5690,5691,5693,5694,5695,5701,5702,5704,5705,5710,5714,5715,5719,6233,7311,7314,7316,9861,10197,10213	HSPB1,PSMA1,PSMA2,PSMA4,PSMA7,PSMB1,PSMB2,PSMB3,PSMB5,PSMB6,PSMB7,PSMC2,PSMC3,PSMC4,PSMC5,PSMD4,PSMD8,PSMD9,PSMD13,RPS27A,UBA52,UBB,UBC,PSMD6,PSME3,PSMD14
6_Member	Reactome Gene Sets	R-HSA-5362768	Hh mutants are degraded by ERAD	-17.8944	-15.7702	26/56	5682,5683,5685,5688,5689,5690,5691,5693,5694,5695,5701,5702,5704,5705,5710,5714,5715,5719,6233,7311,7314,7316,9861,10197,10213,51009	PSMA1,PSMA2,PSMA4,PSMA7,PSMB1,PSMB2,PSMB3,PSMB5,PSMB6,PSMB7,PSMC2,PSMC3,PSMC4,PSMC5,PSMD4,PSMD8,PSMD9,PSMD13,RPS27A,UBA52,UBB,UBC,PSMD6,PSME3,PSMD14,DERL2
6_Member	Reactome Gene Sets	R-HSA-5678895	Defective CFTR causes cystic fibrosis	-17.8845	-15.7629	27/61	5682,5683,5685,5688,5689,5690,5691,5693,5694,5695,5701,5702,5704,5705,5710,5714,5715,5719,6233,7311,7314,7316,9861,10197,10213,51009,91319	PSMA1,PSMA2,PSMA4,PSMA7,PSMB1,PSMB2,PSMB3,PSMB5,PSMB6,PSMB7,PSMC2,PSMC3,PSMC4,PSMC5,PSMD4,PSMD8,PSMD9,PSMD13,RPS27A,UBA52,UBB,UBC,PSMD6,PSME3,PSMD14,DERL2,DERL3
6_Member	Reactome Gene Sets	R-HSA-8852276	The role of GTSE1 in G2/M progression after G2 checkpoint	-17.8796	-15.7606	30/77	891,5682,5683,5685,5688,5689,5690,5691,5693,5694,5695,5701,5702,5704,5705,5710,5714,5715,5719,6233,7280,7311,7314,7316,7846,9133,9861,10197,10213,10376	CCNB1,PSMA1,PSMA2,PSMA4,PSMA7,PSMB1,PSMB2,PSMB3,PSMB5,PSMB6,PSMB7,PSMC2,PSMC3,PSMC4,PSMC5,PSMD4,PSMD8,PSMD9,PSMD13,RPS27A,TUBB2A,UBA52,UBB,UBC,TUBA1A,CCNB2,PSMD6,PSME3,PSMD14,TUBA1B
6_Member	Reactome Gene Sets	R-HSA-69202	Cyclin E associated events during G1/S transition	-17.8207	-15.7042	31/83	890,902,1022,4149,5682,5683,5685,5688,5689,5690,5691,5693,5694,5695,5701,5702,5704,5705,5710,5714,5715,5719,6233,6500,7311,7314,7316,9861,10197,10213,55957	CCNA2,CCNH,CDK7,MAX,PSMA1,PSMA2,PSMA4,PSMA7,PSMB1,PSMB2,PSMB3,PSMB5,PSMB6,PSMB7,PSMC2,PSMC3,PSMC4,PSMC5,PSMD4,PSMD8,PSMD9,PSMD13,RPS27A,SKP1,UBA52,UBB,UBC,PSMD6,PSME3,PSMD14,LIN37
6_Member	Reactome Gene Sets	R-HSA-69242	S Phase	-17.7831	-15.6691	43/163	890,902,1022,4149,5111,5682,5683,5685,5688,5689,5690,5691,5693,5694,5695,5701,5702,5704,5705,5710,5714,5715,5719,5984,6117,6118,6119,6233,6500,7311,7314,7316,9861,10197,10213,10393,11065,23595,51053,51529,55957,57804,119504	CCNA2,CCNH,CDK7,MAX,PCNA,PSMA1,PSMA2,PSMA4,PSMA7,PSMB1,PSMB2,PSMB3,PSMB5,PSMB6,PSMB7,PSMC2,PSMC3,PSMC4,PSMC5,PSMD4,PSMD8,PSMD9,PSMD13,RFC4,RPA1,RPA2,RPA3,RPS27A,SKP1,UBA52,UBB,UBC,PSMD6,PSME3,PSMD14,ANAPC10,UBE2C,ORC3,GMNN,ANAPC11,LIN37,POLD4,ANAPC16
6_Member	Reactome Gene Sets	R-HSA-349425	Autodegradation of the E3 ubiquitin ligase COP1	-17.6952	-15.5863	25/52	5682,5683,5685,5688,5689,5690,5691,5693,5694,5695,5701,5702,5704,5705,5710,5714,5715,5719,6233,7311,7314,7316,9861,10197,10213	PSMA1,PSMA2,PSMA4,PSMA7,PSMB1,PSMB2,PSMB3,PSMB5,PSMB6,PSMB7,PSMC2,PSMC3,PSMC4,PSMC5,PSMD4,PSMD8,PSMD9,PSMD13,RPS27A,UBA52,UBB,UBC,PSMD6,PSME3,PSMD14
6_Member	Reactome Gene Sets	R-HSA-75815	Ubiquitin-dependent degradation of Cyclin D	-17.6952	-15.5863	25/52	5682,5683,5685,5688,5689,5690,5691,5693,5694,5695,5701,5702,5704,5705,5710,5714,5715,5719,6233,7311,7314,7316,9861,10197,10213	PSMA1,PSMA2,PSMA4,PSMA7,PSMB1,PSMB2,PSMB3,PSMB5,PSMB6,PSMB7,PSMC2,PSMC3,PSMC4,PSMC5,PSMD4,PSMD8,PSMD9,PSMD13,RPS27A,UBA52,UBB,UBC,PSMD6,PSME3,PSMD14
6_Member	Reactome Gene Sets	R-HSA-4641258	Degradation of DVL	-17.6527	-15.5463	26/57	5682,5683,5685,5688,5689,5690,5691,5693,5694,5695,5701,5702,5704,5705,5710,5714,5715,5719,6233,7311,7314,7316,9861,10197,10213,51339	PSMA1,PSMA2,PSMA4,PSMA7,PSMB1,PSMB2,PSMB3,PSMB5,PSMB6,PSMB7,PSMC2,PSMC3,PSMC4,PSMC5,PSMD4,PSMD8,PSMD9,PSMD13,RPS27A,UBA52,UBB,UBC,PSMD6,PSME3,PSMD14,DACT1
6_Member	Reactome Gene Sets	R-HSA-69615	G1/S DNA Damage Checkpoints	-17.496	-15.3921	28/68	890,5682,5683,5685,5688,5689,5690,5691,5693,5694,5695,5701,5702,5704,5705,5710,5714,5715,5719,6233,7311,7314,7316,9861,10197,10213,11200,51230	CCNA2,PSMA1,PSMA2,PSMA4,PSMA7,PSMB1,PSMB2,PSMB3,PSMB5,PSMB6,PSMB7,PSMC2,PSMC3,PSMC4,PSMC5,PSMD4,PSMD8,PSMD9,PSMD13,RPS27A,UBA52,UBB,UBC,PSMD6,PSME3,PSMD14,CHEK2,PHF20
6_Member	Reactome Gene Sets	R-HSA-69656	Cyclin A:Cdk2-associated events at S phase entry	-17.4695	-15.368	31/85	890,902,1022,4149,5682,5683,5685,5688,5689,5690,5691,5693,5694,5695,5701,5702,5704,5705,5710,5714,5715,5719,6233,6500,7311,7314,7316,9861,10197,10213,55957	CCNA2,CCNH,CDK7,MAX,PSMA1,PSMA2,PSMA4,PSMA7,PSMB1,PSMB2,PSMB3,PSMB5,PSMB6,PSMB7,PSMC2,PSMC3,PSMC4,PSMC5,PSMD4,PSMD8,PSMD9,PSMD13,RPS27A,SKP1,UBA52,UBB,UBC,PSMD6,PSME3,PSMD14,LIN37
6_Member	Reactome Gene Sets	R-HSA-162909	Host Interactions of HIV factors	-17.4498	-15.3508	38/130	292,375,567,1173,1175,5682,5683,5685,5688,5689,5690,5691,5693,5694,5695,5701,5702,5704,5705,5710,5714,5715,5719,5901,6233,6396,6500,6921,6923,7311,7314,7316,8480,9861,10197,10213,11097,129401	SLC25A5,ARF1,B2M,AP2M1,AP2S1,PSMA1,PSMA2,PSMA4,PSMA7,PSMB1,PSMB2,PSMB3,PSMB5,PSMB6,PSMB7,PSMC2,PSMC3,PSMC4,PSMC5,PSMD4,PSMD8,PSMD9,PSMD13,RAN,RPS27A,SEC13,SKP1,ELOC,ELOB,UBA52,UBB,UBC,RAE1,PSMD6,PSME3,PSMD14,NUP42,NUP35
6_Member	Reactome Gene Sets	R-HSA-169911	Regulation of Apoptosis	-17.4409	-15.3443	25/53	5682,5683,5685,5688,5689,5690,5691,5693,5694,5695,5701,5702,5704,5705,5710,5714,5715,5719,6233,7311,7314,7316,9861,10197,10213	PSMA1,PSMA2,PSMA4,PSMA7,PSMB1,PSMB2,PSMB3,PSMB5,PSMB6,PSMB7,PSMC2,PSMC3,PSMC4,PSMC5,PSMD4,PSMD8,PSMD9,PSMD13,RPS27A,UBA52,UBB,UBC,PSMD6,PSME3,PSMD14
6_Member	Reactome Gene Sets	R-HSA-69206	G1/S Transition	-17.324	-15.2322	38/131	890,891,902,1022,4149,5111,5682,5683,5685,5688,5689,5690,5691,5693,5694,5695,5701,5702,5704,5705,5710,5714,5715,5719,6117,6118,6119,6233,6500,7311,7314,7316,9861,10197,10213,23595,51053,55957	CCNA2,CCNB1,CCNH,CDK7,MAX,PCNA,PSMA1,PSMA2,PSMA4,PSMA7,PSMB1,PSMB2,PSMB3,PSMB5,PSMB6,PSMB7,PSMC2,PSMC3,PSMC4,PSMC5,PSMD4,PSMD8,PSMD9,PSMD13,RPA1,RPA2,RPA3,RPS27A,SKP1,UBA52,UBB,UBC,PSMD6,PSME3,PSMD14,ORC3,GMNN,LIN37
6_Member	GO Biological Processes	GO:0044265	cellular macromolecule catabolic process	-17.3204	-15.231	105/779	677,1452,1676,2107,4738,5433,5436,5682,5683,5685,5688,5689,5690,5691,5693,5694,5695,5701,5702,5704,5705,5710,5714,5715,5719,6050,6233,6500,6921,6992,7311,7314,7316,7323,7332,7334,7347,7353,8453,8635,9325,9337,9616,9861,10179,10213,10247,10393,10513,10952,11047,11065,11340,22916,22933,23016,23588,23609,23658,23708,25793,25804,25847,25898,25904,26263,26270,27243,27257,28960,29883,51009,51010,51013,…	ZFP36L1,CSNK1A1,DFFA,ETF1,NEDD8,POLR2D,POLR2G,PSMA1,PSMA2,PSMA4,PSMA7,PSMB1,PSMB2,PSMB3,PSMB5,PSMB6,PSMB7,PSMC2,PSMC3,PSMC4,PSMC5,PSMD4,PSMD8,PSMD9,PSMD13,RNH1,RPS27A,SKP1,ELOC,PPP1R11,UBA52,UBB,UBC,UBE2D3,UBE2L3,UBE2N,UCHL3,UFD1,CUL2,RNASET2,TRIP4,CNOT8,RNF7,PSMD6,RBM7,PSMD14,RIDA,ANAPC10,APPBP2,SEC61B,ADRM1,UBE2C,EXOSC8,NCBP2,SIRT2,EXOSC7,KLHDC2,MKRN2,LSM5,GSPT2,FBXO7,LSM4,ANAPC13,RCHY1,CNOT10,…
6_Member	Reactome Gene Sets	R-HSA-1234174	Cellular response to hypoxia	-17.1995	-15.1124	29/75	5682,5683,5685,5688,5689,5690,5691,5693,5694,5695,5701,5702,5704,5705,5710,5714,5715,5719,6233,6921,6923,7311,7314,7316,7323,8453,9861,10197,10213	PSMA1,PSMA2,PSMA4,PSMA7,PSMB1,PSMB2,PSMB3,PSMB5,PSMB6,PSMB7,PSMC2,PSMC3,PSMC4,PSMC5,PSMD4,PSMD8,PSMD9,PSMD13,RPS27A,ELOC,ELOB,UBA52,UBB,UBC,UBE2D3,CUL2,PSMD6,PSME3,PSMD14
6_Member	Reactome Gene Sets	R-HSA-5387390	Hh mutants abrogate ligand secretion	-17.1877	-15.1054	26/59	5682,5683,5685,5688,5689,5690,5691,5693,5694,5695,5701,5702,5704,5705,5710,5714,5715,5719,6233,7311,7314,7316,9861,10197,10213,51009	PSMA1,PSMA2,PSMA4,PSMA7,PSMB1,PSMB2,PSMB3,PSMB5,PSMB6,PSMB7,PSMC2,PSMC3,PSMC4,PSMC5,PSMD4,PSMD8,PSMD9,PSMD13,RPS27A,UBA52,UBB,UBC,PSMD6,PSME3,PSMD14,DERL2
6_Member	Reactome Gene Sets	R-HSA-5676590	NIK-->noncanonical NF-kB signaling	-17.1877	-15.1054	26/59	5682,5683,5685,5688,5689,5690,5691,5693,5694,5695,5701,5702,5704,5705,5710,5714,5715,5719,6233,6500,7311,7314,7316,9861,10197,10213	PSMA1,PSMA2,PSMA4,PSMA7,PSMB1,PSMB2,PSMB3,PSMB5,PSMB6,PSMB7,PSMC2,PSMC3,PSMC4,PSMC5,PSMD4,PSMD8,PSMD9,PSMD13,RPS27A,SKP1,UBA52,UBB,UBC,PSMD6,PSME3,PSMD14
6_Member	Reactome Gene Sets	R-HSA-5607761	Dectin-1 mediated noncanonical NF-kB signaling	-16.9638	-14.8862	26/60	5682,5683,5685,5688,5689,5690,5691,5693,5694,5695,5701,5702,5704,5705,5710,5714,5715,5719,6233,6500,7311,7314,7316,9861,10197,10213	PSMA1,PSMA2,PSMA4,PSMA7,PSMB1,PSMB2,PSMB3,PSMB5,PSMB6,PSMB7,PSMC2,PSMC3,PSMC4,PSMC5,PSMD4,PSMD8,PSMD9,PSMD13,RPS27A,SKP1,UBA52,UBB,UBC,PSMD6,PSME3,PSMD14
6_Member	Reactome Gene Sets	R-HSA-5610780	Degradation of GLI1 by the proteasome	-16.9638	-14.8862	26/60	5682,5683,5685,5688,5689,5690,5691,5693,5694,5695,5701,5702,5704,5705,5710,5714,5715,5719,6233,6500,7311,7314,7316,9861,10197,10213	PSMA1,PSMA2,PSMA4,PSMA7,PSMB1,PSMB2,PSMB3,PSMB5,PSMB6,PSMB7,PSMC2,PSMC3,PSMC4,PSMC5,PSMD4,PSMD8,PSMD9,PSMD13,RPS27A,SKP1,UBA52,UBB,UBC,PSMD6,PSME3,PSMD14
6_Member	Reactome Gene Sets	R-HSA-4641257	Degradation of AXIN	-16.9533	-14.8803	25/55	5682,5683,5685,5688,5689,5690,5691,5693,5694,5695,5701,5702,5704,5705,5710,5714,5715,5719,6233,7311,7314,7316,9861,10197,10213	PSMA1,PSMA2,PSMA4,PSMA7,PSMB1,PSMB2,PSMB3,PSMB5,PSMB6,PSMB7,PSMC2,PSMC3,PSMC4,PSMC5,PSMD4,PSMD8,PSMD9,PSMD13,RPS27A,UBA52,UBB,UBC,PSMD6,PSME3,PSMD14
6_Member	Reactome Gene Sets	R-HSA-8941858	Regulation of RUNX3 expression and activity	-16.9533	-14.8803	25/55	5682,5683,5685,5688,5689,5690,5691,5693,5694,5695,5701,5702,5704,5705,5710,5714,5715,5719,6233,7311,7314,7316,9861,10197,10213	PSMA1,PSMA2,PSMA4,PSMA7,PSMB1,PSMB2,PSMB3,PSMB5,PSMB6,PSMB7,PSMC2,PSMC3,PSMC4,PSMC5,PSMD4,PSMD8,PSMD9,PSMD13,RPS27A,UBA52,UBB,UBC,PSMD6,PSME3,PSMD14
6_Member	Reactome Gene Sets	R-HSA-68949	Orc1 removal from chromatin	-16.8989	-14.8282	28/71	890,5682,5683,5685,5688,5689,5690,5691,5693,5694,5695,5701,5702,5704,5705,5710,5714,5715,5719,6233,6500,7311,7314,7316,9861,10197,10213,23595	CCNA2,PSMA1,PSMA2,PSMA4,PSMA7,PSMB1,PSMB2,PSMB3,PSMB5,PSMB6,PSMB7,PSMC2,PSMC3,PSMC4,PSMC5,PSMD4,PSMD8,PSMD9,PSMD13,RPS27A,SKP1,UBA52,UBB,UBC,PSMD6,PSME3,PSMD14,ORC3
6_Member	KEGG Pathway	hsa03050	Proteasome	-16.8197	-14.7513	23/46	5682,5683,5685,5688,5689,5690,5691,5693,5694,5695,5701,5702,5704,5705,5710,5714,5715,5719,9861,10197,10213,11047,51371	PSMA1,PSMA2,PSMA4,PSMA7,PSMB1,PSMB2,PSMB3,PSMB5,PSMB6,PSMB7,PSMC2,PSMC3,PSMC4,PSMC5,PSMD4,PSMD8,PSMD9,PSMD13,PSMD6,PSME3,PSMD14,ADRM1,POMP
6_Member	Reactome Gene Sets	R-HSA-5689603	UCH proteinases	-16.7254	-14.6592	33/102	86,4738,5682,5683,5685,5688,5689,5690,5691,5693,5694,5695,5701,5702,5704,5705,5710,5714,5715,5719,6233,7311,7314,7316,7347,9861,10197,10213,10445,11047,29844,123228,221613	ACTL6A,NEDD8,PSMA1,PSMA2,PSMA4,PSMA7,PSMB1,PSMB2,PSMB3,PSMB5,PSMB6,PSMB7,PSMC2,PSMC3,PSMC4,PSMC5,PSMD4,PSMD8,PSMD9,PSMD13,RPS27A,UBA52,UBB,UBC,UCHL3,PSMD6,PSME3,PSMD14,MCRS1,ADRM1,TFPT,SENP8,H2AC1
6_Member	Reactome Gene Sets	R-HSA-1169091	Activation of NF-kappaB in B cells	-16.6065	-14.5448	27/67	5682,5683,5685,5688,5689,5690,5691,5693,5694,5695,5701,5702,5704,5705,5710,5714,5715,5719,6233,6500,7311,7314,7316,8915,9861,10197,10213	PSMA1,PSMA2,PSMA4,PSMA7,PSMB1,PSMB2,PSMB3,PSMB5,PSMB6,PSMB7,PSMC2,PSMC3,PSMC4,PSMC5,PSMD4,PSMD8,PSMD9,PSMD13,RPS27A,SKP1,UBA52,UBB,UBC,BCL10,PSMD6,PSME3,PSMD14
6_Member	Reactome Gene Sets	R-HSA-2467813	Separation of Sister Chromatids	-16.5132	-14.4538	45/191	5682,5683,5685,5688,5689,5690,5691,5693,5694,5695,5701,5702,5704,5705,5710,5714,5715,5719,6233,6396,7280,7311,7314,7316,7846,8655,9184,9232,9861,10197,10213,10376,10393,11065,11130,11243,23421,51529,54820,55839,79682,81565,119504,348235,401541	PSMA1,PSMA2,PSMA4,PSMA7,PSMB1,PSMB2,PSMB3,PSMB5,PSMB6,PSMB7,PSMC2,PSMC3,PSMC4,PSMC5,PSMD4,PSMD8,PSMD9,PSMD13,RPS27A,SEC13,TUBB2A,UBA52,UBB,UBC,TUBA1A,DYNLL1,BUB3,PTTG1,PSMD6,PSME3,PSMD14,TUBA1B,ANAPC10,UBE2C,ZWINT,PMF1,ITGB3BP,ANAPC11,NDE1,CENPN,CENPU,NDEL1,ANAPC16,SKA2,CENPP
6_Member	Reactome Gene Sets	R-HSA-9759194	Nuclear events mediated by NFE2L2	-16.4764	-14.4192	29/79	4851,5052,5682,5683,5685,5688,5689,5690,5691,5693,5694,5695,5701,5702,5704,5705,5710,5714,5715,5719,6233,6500,6888,7311,7314,7316,9861,10197,10213	NOTCH1,PRDX1,PSMA1,PSMA2,PSMA4,PSMA7,PSMB1,PSMB2,PSMB3,PSMB5,PSMB6,PSMB7,PSMC2,PSMC3,PSMC4,PSMC5,PSMD4,PSMD8,PSMD9,PSMD13,RPS27A,SKP1,TALDO1,UBA52,UBB,UBC,PSMD6,PSME3,PSMD14
6_Member	Reactome Gene Sets	R-HSA-8951664	Neddylation	-16.1862	-14.1334	51/245	4738,5682,5683,5685,5688,5689,5690,5691,5693,5694,5695,5701,5702,5704,5705,5710,5714,5715,5719,6233,6500,6921,6923,7311,7314,7316,7323,7347,7353,8453,9616,9861,10197,10213,10920,10980,23142,23412,25793,25879,26263,26270,29099,51138,54951,55175,56929,79016,123228,150684,170622	NEDD8,PSMA1,PSMA2,PSMA4,PSMA7,PSMB1,PSMB2,PSMB3,PSMB5,PSMB6,PSMB7,PSMC2,PSMC3,PSMC4,PSMC5,PSMD4,PSMD8,PSMD9,PSMD13,RPS27A,SKP1,ELOC,ELOB,UBA52,UBB,UBC,UBE2D3,UCHL3,UFD1,CUL2,RNF7,PSMD6,PSME3,PSMD14,COPS8,COPS6,DCUN1D4,COMMD3,FBXO7,DCAF13,FBXO22,FBXO6,COMMD9,COPS4,COMMD8,KLHL11,FEM1C,DDA1,SENP8,COMMD1,COMMD6
6_Member	Reactome Gene Sets	R-HSA-9013694	Signaling by NOTCH4	-15.9674	-13.9168	29/82	4851,5663,5682,5683,5685,5688,5689,5690,5691,5693,5694,5695,5701,5702,5704,5705,5710,5714,5715,5719,6233,6500,7311,7314,7316,9861,10197,10213,55851	NOTCH1,PSEN1,PSMA1,PSMA2,PSMA4,PSMA7,PSMB1,PSMB2,PSMB3,PSMB5,PSMB6,PSMB7,PSMC2,PSMC3,PSMC4,PSMC5,PSMD4,PSMD8,PSMD9,PSMD13,RPS27A,SKP1,UBA52,UBB,UBC,PSMD6,PSME3,PSMD14,PSENEN
6_Member	Reactome Gene Sets	R-HSA-5358346	Hedgehog ligand biogenesis	-15.9212	-13.8727	26/65	5682,5683,5685,5688,5689,5690,5691,5693,5694,5695,5701,5702,5704,5705,5710,5714,5715,5719,6233,7311,7314,7316,9861,10197,10213,51009	PSMA1,PSMA2,PSMA4,PSMA7,PSMB1,PSMB2,PSMB3,PSMB5,PSMB6,PSMB7,PSMC2,PSMC3,PSMC4,PSMC5,PSMD4,PSMD8,PSMD9,PSMD13,RPS27A,UBA52,UBB,UBC,PSMD6,PSME3,PSMD14,DERL2
6_Member	CORUM	CORUM:193	PA700-20S-PA28 complex	-15.8927	-13.8464	20/36	5682,5683,5685,5688,5689,5690,5691,5693,5694,5695,5701,5702,5704,5705,5710,5714,5715,5719,9861,10213	PSMA1,PSMA2,PSMA4,PSMA7,PSMB1,PSMB2,PSMB3,PSMB5,PSMB6,PSMB7,PSMC2,PSMC3,PSMC4,PSMC5,PSMD4,PSMD8,PSMD9,PSMD13,PSMD6,PSMD14
6_Member	CORUM	CORUM:181	26S proteasome	-15.5689	-13.5312	16/22	5682,5683,5685,5688,5689,5690,5691,5693,5694,5695,5701,5702,5704,5705,5710,5719	PSMA1,PSMA2,PSMA4,PSMA7,PSMB1,PSMB2,PSMB3,PSMB5,PSMB6,PSMB7,PSMC2,PSMC3,PSMC4,PSMC5,PSMD4,PSMD13
6_Member	Reactome Gene Sets	R-HSA-8939902	Regulation of RUNX2 expression and activity	-15.484	-13.4484	27/73	1749,5682,5683,5685,5688,5689,5690,5691,5693,5694,5695,5701,5702,5704,5705,5710,5714,5715,5719,6233,6500,7311,7314,7316,9861,10197,10213	DLX5,PSMA1,PSMA2,PSMA4,PSMA7,PSMB1,PSMB2,PSMB3,PSMB5,PSMB6,PSMB7,PSMC2,PSMC3,PSMC4,PSMC5,PSMD4,PSMD8,PSMD9,PSMD13,RPS27A,SKP1,UBA52,UBB,UBC,PSMD6,PSME3,PSMD14
6_Member	Reactome Gene Sets	R-HSA-453279	Mitotic G1 phase and G1/S transition	-15.267	-13.2335	38/149	890,891,902,1022,4149,5111,5682,5683,5685,5688,5689,5690,5691,5693,5694,5695,5701,5702,5704,5705,5710,5714,5715,5719,6117,6118,6119,6233,6500,7311,7314,7316,9861,10197,10213,23595,51053,55957	CCNA2,CCNB1,CCNH,CDK7,MAX,PCNA,PSMA1,PSMA2,PSMA4,PSMA7,PSMB1,PSMB2,PSMB3,PSMB5,PSMB6,PSMB7,PSMC2,PSMC3,PSMC4,PSMC5,PSMD4,PSMD8,PSMD9,PSMD13,RPA1,RPA2,RPA3,RPS27A,SKP1,UBA52,UBB,UBC,PSMD6,PSME3,PSMD14,ORC3,GMNN,LIN37
6_Member	Reactome Gene Sets	R-HSA-5610787	Hedgehog 'off' state	-15.2331	-13.2017	33/113	1452,5573,5682,5683,5685,5688,5689,5690,5691,5693,5694,5695,5701,5702,5704,5705,5710,5714,5715,5719,6233,6500,7280,7311,7314,7316,7846,9861,10197,10213,10376,51098,55081	CSNK1A1,PRKAR1A,PSMA1,PSMA2,PSMA4,PSMA7,PSMB1,PSMB2,PSMB3,PSMB5,PSMB6,PSMB7,PSMC2,PSMC3,PSMC4,PSMC5,PSMD4,PSMD8,PSMD9,PSMD13,RPS27A,SKP1,TUBB2A,UBA52,UBB,UBC,TUBA1A,PSMD6,PSME3,PSMD14,TUBA1B,IFT52,IFT57
6_Member	Reactome Gene Sets	R-HSA-8948751	Regulation of PTEN stability and activity	-15.167	-13.1376	26/69	1460,5682,5683,5685,5688,5689,5690,5691,5693,5694,5695,5701,5702,5704,5705,5710,5714,5715,5719,6233,7311,7314,7316,9861,10197,10213	CSNK2B,PSMA1,PSMA2,PSMA4,PSMA7,PSMB1,PSMB2,PSMB3,PSMB5,PSMB6,PSMB7,PSMC2,PSMC3,PSMC4,PSMC5,PSMD4,PSMD8,PSMD9,PSMD13,RPS27A,UBA52,UBB,UBC,PSMD6,PSME3,PSMD14
6_Member	Reactome Gene Sets	R-HSA-9755511	KEAP1-NFE2L2 pathway	-15.1236	-13.0984	32/107	1460,4851,5052,5580,5682,5683,5685,5688,5689,5690,5691,5693,5694,5695,5701,5702,5704,5705,5710,5714,5715,5719,6233,6500,6888,7311,7314,7316,7353,9861,10197,10213	CSNK2B,NOTCH1,PRDX1,PRKCD,PSMA1,PSMA2,PSMA4,PSMA7,PSMB1,PSMB2,PSMB3,PSMB5,PSMB6,PSMB7,PSMC2,PSMC3,PSMC4,PSMC5,PSMD4,PSMD8,PSMD9,PSMD13,RPS27A,SKP1,TALDO1,UBA52,UBB,UBC,UFD1,PSMD6,PSME3,PSMD14
6_Member	Reactome Gene Sets	R-HSA-4608870	Asymmetric localization of PCP proteins	-15.0445	-13.0214	25/64	5682,5683,5685,5688,5689,5690,5691,5693,5694,5695,5701,5702,5704,5705,5710,5714,5715,5719,6233,7311,7314,7316,9861,10197,10213	PSMA1,PSMA2,PSMA4,PSMA7,PSMB1,PSMB2,PSMB3,PSMB5,PSMB6,PSMB7,PSMC2,PSMC3,PSMC4,PSMC5,PSMD4,PSMD8,PSMD9,PSMD13,RPS27A,UBA52,UBB,UBC,PSMD6,PSME3,PSMD14
6_Member	Reactome Gene Sets	R-HSA-2871837	FCERI mediated NF-kB activation	-14.9849	-12.9638	28/82	5682,5683,5685,5688,5689,5690,5691,5693,5694,5695,5701,5702,5704,5705,5710,5714,5715,5719,6233,6500,7311,7314,7316,7334,8915,9861,10197,10213	PSMA1,PSMA2,PSMA4,PSMA7,PSMB1,PSMB2,PSMB3,PSMB5,PSMB6,PSMB7,PSMC2,PSMC3,PSMC4,PSMC5,PSMD4,PSMD8,PSMD9,PSMD13,RPS27A,SKP1,UBA52,UBB,UBC,UBE2N,BCL10,PSMD6,PSME3,PSMD14
6_Member	Reactome Gene Sets	R-HSA-1168372	Downstream signaling events of B Cell Receptor (BCR)	-14.8291	-12.8139	28/83	2280,5682,5683,5685,5688,5689,5690,5691,5693,5694,5695,5701,5702,5704,5705,5710,5714,5715,5719,6233,6500,7311,7314,7316,8915,9861,10197,10213	FKBP1A,PSMA1,PSMA2,PSMA4,PSMA7,PSMB1,PSMB2,PSMB3,PSMB5,PSMB6,PSMB7,PSMC2,PSMC3,PSMC4,PSMC5,PSMD4,PSMD8,PSMD9,PSMD13,RPS27A,SKP1,UBA52,UBB,UBC,BCL10,PSMD6,PSME3,PSMD14
6_Member	Reactome Gene Sets	R-HSA-195253	Degradation of beta-catenin by the destruction complex	-14.8291	-12.8139	28/83	1452,5682,5683,5685,5688,5689,5690,5691,5693,5694,5695,5701,5702,5704,5705,5710,5714,5715,5719,6233,6500,7088,7311,7314,7316,9861,10197,10213	CSNK1A1,PSMA1,PSMA2,PSMA4,PSMA7,PSMB1,PSMB2,PSMB3,PSMB5,PSMB6,PSMB7,PSMC2,PSMC3,PSMC4,PSMC5,PSMD4,PSMD8,PSMD9,PSMD13,RPS27A,SKP1,TLE1,UBA52,UBB,UBC,PSMD6,PSME3,PSMD14
6_Member	Reactome Gene Sets	R-HSA-1236974	ER-Phagosome pathway	-14.7299	-12.7169	29/90	567,2243,5682,5683,5685,5688,5689,5690,5691,5693,5694,5695,5701,5702,5704,5705,5710,5714,5715,5719,6233,7311,7314,7316,9861,10197,10213,10952,23480	B2M,FGA,PSMA1,PSMA2,PSMA4,PSMA7,PSMB1,PSMB2,PSMB3,PSMB5,PSMB6,PSMB7,PSMC2,PSMC3,PSMC4,PSMC5,PSMD4,PSMD8,PSMD9,PSMD13,RPS27A,UBA52,UBB,UBC,PSMD6,PSME3,PSMD14,SEC61B,SEC61G
6_Member	Reactome Gene Sets	R-HSA-5619084	ABC transporter disorders	-14.6445	-12.6335	27/78	5682,5683,5685,5688,5689,5690,5691,5693,5694,5695,5701,5702,5704,5705,5710,5714,5715,5719,6233,7311,7314,7316,9861,10197,10213,51009,91319	PSMA1,PSMA2,PSMA4,PSMA7,PSMB1,PSMB2,PSMB3,PSMB5,PSMB6,PSMB7,PSMC2,PSMC3,PSMC4,PSMC5,PSMD4,PSMD8,PSMD9,PSMD13,RPS27A,UBA52,UBB,UBC,PSMD6,PSME3,PSMD14,DERL2,DERL3
6_Member	Reactome Gene Sets	R-HSA-4086400	PCP/CE pathway	-14.4445	-12.4394	29/92	387,1173,1175,5216,5682,5683,5685,5688,5689,5690,5691,5693,5694,5695,5701,5702,5704,5705,5710,5714,5715,5719,6233,7311,7314,7316,9861,10197,10213	RHOA,AP2M1,AP2S1,PFN1,PSMA1,PSMA2,PSMA4,PSMA7,PSMB1,PSMB2,PSMB3,PSMB5,PSMB6,PSMB7,PSMC2,PSMC3,PSMC4,PSMC5,PSMD4,PSMD8,PSMD9,PSMD13,RPS27A,UBA52,UBB,UBC,PSMD6,PSME3,PSMD14
6_Member	Reactome Gene Sets	R-HSA-350562	Regulation of ornithine decarboxylase (ODC)	-14.4046	-12.4014	22/51	4953,5682,5683,5685,5688,5689,5690,5691,5693,5694,5695,5701,5702,5704,5705,5710,5714,5715,5719,9861,10197,10213	ODC1,PSMA1,PSMA2,PSMA4,PSMA7,PSMB1,PSMB2,PSMB3,PSMB5,PSMB6,PSMB7,PSMC2,PSMC3,PSMC4,PSMC5,PSMD4,PSMD8,PSMD9,PSMD13,PSMD6,PSME3,PSMD14
6_Member	WikiPathways	WP183	Proteasome degradation	-14.3639	-12.3627	24/62	5682,5683,5685,5688,5689,5690,5691,5693,5694,5695,5701,5702,5704,5705,5710,5714,5715,5719,7314,7316,7323,7347,9861,10197	PSMA1,PSMA2,PSMA4,PSMA7,PSMB1,PSMB2,PSMB3,PSMB5,PSMB6,PSMB7,PSMC2,PSMC3,PSMC4,PSMC5,PSMD4,PSMD8,PSMD9,PSMD13,UBB,UBC,UBE2D3,UCHL3,PSMD6,PSME3
6_Member	Reactome Gene Sets	R-HSA-5658442	Regulation of RAS by GAPs	-14.3162	-12.3169	25/68	5682,5683,5685,5688,5689,5690,5691,5693,5694,5695,5701,5702,5704,5705,5710,5714,5715,5719,6233,7311,7314,7316,9861,10197,10213	PSMA1,PSMA2,PSMA4,PSMA7,PSMB1,PSMB2,PSMB3,PSMB5,PSMB6,PSMB7,PSMC2,PSMC3,PSMC4,PSMC5,PSMD4,PSMD8,PSMD9,PSMD13,RPS27A,UBA52,UBB,UBC,PSMD6,PSME3,PSMD14
6_Member	Reactome Gene Sets	R-HSA-5687128	MAPK6/MAPK4 signaling	-13.9463	-11.9547	28/89	3315,3725,5682,5683,5685,5688,5689,5690,5691,5693,5694,5695,5701,5702,5704,5705,5710,5714,5715,5719,6233,7311,7314,7316,8555,9861,10197,10213	HSPB1,JUN,PSMA1,PSMA2,PSMA4,PSMA7,PSMB1,PSMB2,PSMB3,PSMB5,PSMB6,PSMB7,PSMC2,PSMC3,PSMC4,PSMC5,PSMD4,PSMD8,PSMD9,PSMD13,RPS27A,UBA52,UBB,UBC,CDC14B,PSMD6,PSME3,PSMD14
6_Member	Reactome Gene Sets	R-HSA-351202	Metabolism of polyamines	-13.8718	-11.8822	23/59	4953,5682,5683,5685,5688,5689,5690,5691,5693,5694,5695,5701,5702,5704,5705,5710,5714,5715,5719,6611,9861,10197,10213	ODC1,PSMA1,PSMA2,PSMA4,PSMA7,PSMB1,PSMB2,PSMB3,PSMB5,PSMB6,PSMB7,PSMC2,PSMC3,PSMC4,PSMC5,PSMD4,PSMD8,PSMD9,PSMD13,SMS,PSMD6,PSME3,PSMD14
6_Member	Reactome Gene Sets	R-HSA-1236978	Cross-presentation of soluble exogenous antigens (endosomes)	-13.7099	-11.7278	21/49	5682,5683,5685,5688,5689,5690,5691,5693,5694,5695,5701,5702,5704,5705,5710,5714,5715,5719,9861,10197,10213	PSMA1,PSMA2,PSMA4,PSMA7,PSMB1,PSMB2,PSMB3,PSMB5,PSMB6,PSMB7,PSMC2,PSMC3,PSMC4,PSMC5,PSMD4,PSMD8,PSMD9,PSMD13,PSMD6,PSME3,PSMD14
6_Member	Reactome Gene Sets	R-HSA-5632684	Hedgehog 'on' state	-13.5889	-11.6105	27/85	1452,5682,5683,5685,5688,5689,5690,5691,5693,5694,5695,5701,5702,5704,5705,5710,5714,5715,5719,6233,7311,7314,7316,9861,10197,10213,84455	CSNK1A1,PSMA1,PSMA2,PSMA4,PSMA7,PSMB1,PSMB2,PSMB3,PSMB5,PSMB6,PSMB7,PSMC2,PSMC3,PSMC4,PSMC5,PSMD4,PSMD8,PSMD9,PSMD13,RPS27A,UBA52,UBB,UBC,PSMD6,PSME3,PSMD14,EFCAB7
6_Member	Reactome Gene Sets	R-HSA-5607764	CLEC7A (Dectin-1) signaling	-13.2603	-11.291	29/101	5580,5682,5683,5685,5688,5689,5690,5691,5693,5694,5695,5701,5702,5704,5705,5710,5714,5715,5719,6233,6500,7311,7314,7316,7334,8915,9861,10197,10213	PRKCD,PSMA1,PSMA2,PSMA4,PSMA7,PSMB1,PSMB2,PSMB3,PSMB5,PSMB6,PSMB7,PSMC2,PSMC3,PSMC4,PSMC5,PSMD4,PSMD8,PSMD9,PSMD13,RPS27A,SKP1,UBA52,UBB,UBC,UBE2N,BCL10,PSMD6,PSME3,PSMD14
6_Member	Reactome Gene Sets	R-HSA-69306	DNA Replication	-13.1755	-11.2099	40/188	890,5111,5682,5683,5685,5688,5689,5690,5691,5693,5694,5695,5701,5702,5704,5705,5710,5714,5715,5719,5984,6117,6118,6119,6233,6500,7311,7314,7316,8364,9861,10197,10213,10393,11065,23595,51053,51529,57804,119504	CCNA2,PCNA,PSMA1,PSMA2,PSMA4,PSMA7,PSMB1,PSMB2,PSMB3,PSMB5,PSMB6,PSMB7,PSMC2,PSMC3,PSMC4,PSMC5,PSMD4,PSMD8,PSMD9,PSMD13,RFC4,RPA1,RPA2,RPA3,RPS27A,SKP1,UBA52,UBB,UBC,H4C3,PSMD6,PSME3,PSMD14,ANAPC10,UBE2C,ORC3,GMNN,ANAPC11,POLD4,ANAPC16
6_Member	Reactome Gene Sets	R-HSA-5358351	Signaling by Hedgehog	-12.9591	-10.997	35/149	1452,5573,5682,5683,5685,5688,5689,5690,5691,5693,5694,5695,5701,5702,5704,5705,5710,5714,5715,5719,6233,6500,7280,7311,7314,7316,7846,9861,10197,10213,10376,51009,51098,55081,84455	CSNK1A1,PRKAR1A,PSMA1,PSMA2,PSMA4,PSMA7,PSMB1,PSMB2,PSMB3,PSMB5,PSMB6,PSMB7,PSMC2,PSMC3,PSMC4,PSMC5,PSMD4,PSMD8,PSMD9,PSMD13,RPS27A,SKP1,TUBB2A,UBA52,UBB,UBC,TUBA1A,PSMD6,PSME3,PSMD14,TUBA1B,DERL2,IFT52,IFT57,EFCAB7
6_Member	Reactome Gene Sets	R-HSA-1236975	Antigen processing-Cross presentation	-12.7804	-10.8253	29/105	567,2243,5682,5683,5685,5688,5689,5690,5691,5693,5694,5695,5701,5702,5704,5705,5710,5714,5715,5719,6233,7311,7314,7316,9861,10197,10213,10952,23480	B2M,FGA,PSMA1,PSMA2,PSMA4,PSMA7,PSMB1,PSMB2,PSMB3,PSMB5,PSMB6,PSMB7,PSMC2,PSMC3,PSMC4,PSMC5,PSMD4,PSMD8,PSMD9,PSMD13,RPS27A,UBA52,UBB,UBC,PSMD6,PSME3,PSMD14,SEC61B,SEC61G
6_Member	Reactome Gene Sets	R-HSA-202424	Downstream TCR signaling	-12.7679	-10.8146	28/98	5682,5683,5685,5688,5689,5690,5691,5693,5694,5695,5701,5702,5704,5705,5710,5714,5715,5719,6233,6500,7311,7314,7316,7334,8915,9861,10197,10213	PSMA1,PSMA2,PSMA4,PSMA7,PSMB1,PSMB2,PSMB3,PSMB5,PSMB6,PSMB7,PSMC2,PSMC3,PSMC4,PSMC5,PSMD4,PSMD8,PSMD9,PSMD13,RPS27A,SKP1,UBA52,UBB,UBC,UBE2N,BCL10,PSMD6,PSME3,PSMD14
6_Member	GO Biological Processes	GO:0030163	protein catabolic process	-12.6446	-10.6965	92/753	664,1191,1201,1452,1508,1512,4738,4851,5270,5663,5682,5683,5685,5688,5689,5690,5691,5693,5694,5695,5701,5702,5704,5705,5710,5714,5715,5719,6233,6500,6921,6992,7311,7314,7316,7323,7332,7334,7347,7353,8192,8453,9325,9616,9861,10193,10213,10393,10434,10513,10952,11047,11065,11200,22933,23588,23609,23761,25793,25847,25898,26263,26270,27243,27429,51009,51160,51185,51449,51510,51528,51529,54472,54602,5…	BNIP3,CLU,CLN3,CSNK1A1,CTSB,CTSH,NEDD8,NOTCH1,SERPINE2,PSEN1,PSMA1,PSMA2,PSMA4,PSMA7,PSMB1,PSMB2,PSMB3,PSMB5,PSMB6,PSMB7,PSMC2,PSMC3,PSMC4,PSMC5,PSMD4,PSMD8,PSMD9,PSMD13,RPS27A,SKP1,ELOC,PPP1R11,UBA52,UBB,UBC,UBE2D3,UBE2L3,UBE2N,UCHL3,UFD1,CLPP,CUL2,TRIP4,RNF7,PSMD6,RNF41,PSMD14,ANAPC10,LYPLA1,APPBP2,SEC61B,ADRM1,UBE2C,CHEK2,SIRT2,KLHDC2,MKRN2,PISD,FBXO7,ANAPC13,RCHY1,FBXO22,FBXO6,CHMP2A,HTRA2,DE…
6_Member	GO Biological Processes	GO:0043632	modification-dependent macromolecule catabolic process	-12.0706	-10.1242	77/591	1452,4738,5682,5683,5685,5688,5689,5690,5691,5693,5694,5695,5701,5702,5704,5705,5710,5714,5715,5719,6233,6500,6921,6992,7311,7314,7316,7323,7332,7334,7347,7353,8453,9325,9616,9861,10213,10393,10513,10952,11047,11065,11340,22933,23016,23588,23609,25793,25847,25898,26263,26270,27243,51009,51010,51160,51185,51449,51510,51528,51529,54472,54602,55101,55122,55284,55741,55968,56929,57132,84313,84993,913…	CSNK1A1,NEDD8,PSMA1,PSMA2,PSMA4,PSMA7,PSMB1,PSMB2,PSMB3,PSMB5,PSMB6,PSMB7,PSMC2,PSMC3,PSMC4,PSMC5,PSMD4,PSMD8,PSMD9,PSMD13,RPS27A,SKP1,ELOC,PPP1R11,UBA52,UBB,UBC,UBE2D3,UBE2L3,UBE2N,UCHL3,UFD1,CUL2,TRIP4,RNF7,PSMD6,PSMD14,ANAPC10,APPBP2,SEC61B,ADRM1,UBE2C,EXOSC8,SIRT2,EXOSC7,KLHDC2,MKRN2,FBXO7,ANAPC13,RCHY1,FBXO22,FBXO6,CHMP2A,DERL2,EXOSC3,VPS28,CRBN,PCYOX1,CHMP5,JKAMP,ANAPC11,TOLLIP,NDFIP2,DMAC2…
6_Member	Reactome Gene Sets	R-HSA-69002	DNA Replication Pre-Initiation	-11.9876	-10.0481	35/160	5682,5683,5685,5688,5689,5690,5691,5693,5694,5695,5701,5702,5704,5705,5710,5714,5715,5719,6117,6118,6119,6233,7311,7314,7316,8364,9861,10197,10213,10393,11065,23595,51053,51529,119504	PSMA1,PSMA2,PSMA4,PSMA7,PSMB1,PSMB2,PSMB3,PSMB5,PSMB6,PSMB7,PSMC2,PSMC3,PSMC4,PSMC5,PSMD4,PSMD8,PSMD9,PSMD13,RPA1,RPA2,RPA3,RPS27A,UBA52,UBB,UBC,H4C3,PSMD6,PSME3,PSMD14,ANAPC10,UBE2C,ORC3,GMNN,ANAPC11,ANAPC16
6_Member	Reactome Gene Sets	R-HSA-8878166	Transcriptional regulation by RUNX2	-11.8574	-9.92292	30/121	891,1749,3958,5682,5683,5685,5688,5689,5690,5691,5693,5694,5695,5701,5702,5704,5705,5710,5714,5715,5719,6233,6500,6662,7311,7314,7316,9861,10197,10213	CCNB1,DLX5,LGALS3,PSMA1,PSMA2,PSMA4,PSMA7,PSMB1,PSMB2,PSMB3,PSMB5,PSMB6,PSMB7,PSMC2,PSMC3,PSMC4,PSMC5,PSMD4,PSMD8,PSMD9,PSMD13,RPS27A,SKP1,SOX9,UBA52,UBB,UBC,PSMD6,PSME3,PSMD14
6_Member	Reactome Gene Sets	R-HSA-9020702	Interleukin-1 signaling	-11.6854	-9.75419	29/115	5682,5683,5685,5688,5689,5690,5691,5693,5694,5695,5701,5702,5704,5705,5710,5714,5715,5719,6233,6500,7311,7314,7316,7334,9861,10197,10213,28512,54472	PSMA1,PSMA2,PSMA4,PSMA7,PSMB1,PSMB2,PSMB3,PSMB5,PSMB6,PSMB7,PSMC2,PSMC3,PSMC4,PSMC5,PSMD4,PSMD8,PSMD9,PSMD13,RPS27A,SKP1,UBA52,UBB,UBC,UBE2N,PSMD6,PSME3,PSMD14,NKIRAS1,TOLLIP
6_Member	Reactome Gene Sets	R-HSA-6807070	PTEN Regulation	-11.5655	-9.64091	32/140	1460,3725,5682,5683,5685,5688,5689,5690,5691,5693,5694,5695,5701,5702,5704,5705,5710,5714,5715,5719,6233,7311,7314,7316,8726,9861,10197,10213,10542,10670,28956,389541	CSNK2B,JUN,PSMA1,PSMA2,PSMA4,PSMA7,PSMB1,PSMB2,PSMB3,PSMB5,PSMB6,PSMB7,PSMC2,PSMC3,PSMC4,PSMC5,PSMD4,PSMD8,PSMD9,PSMD13,RPS27A,UBA52,UBB,UBC,EED,PSMD6,PSME3,PSMD14,LAMTOR5,RRAGA,LAMTOR2,LAMTOR4
6_Member	Reactome Gene Sets	R-HSA-382556	ABC-family proteins mediated transport	-11.3575	-9.43778	27/103	5682,5683,5685,5688,5689,5690,5691,5693,5694,5695,5701,5702,5704,5705,5710,5714,5715,5719,6233,7311,7314,7316,9861,10197,10213,51009,91319	PSMA1,PSMA2,PSMA4,PSMA7,PSMB1,PSMB2,PSMB3,PSMB5,PSMB6,PSMB7,PSMC2,PSMC3,PSMC4,PSMC5,PSMD4,PSMD8,PSMD9,PSMD13,RPS27A,UBA52,UBB,UBC,PSMD6,PSME3,PSMD14,DERL2,DERL3
6_Member	Reactome Gene Sets	R-HSA-8878159	Transcriptional regulation by RUNX3	-11.3163	-9.39977	26/96	4851,5682,5683,5685,5688,5689,5690,5691,5693,5694,5695,5701,5702,5704,5705,5710,5714,5715,5719,6233,7311,7314,7316,9861,10197,10213	NOTCH1,PSMA1,PSMA2,PSMA4,PSMA7,PSMB1,PSMB2,PSMB3,PSMB5,PSMB6,PSMB7,PSMC2,PSMC3,PSMC4,PSMC5,PSMD4,PSMD8,PSMD9,PSMD13,RPS27A,UBA52,UBB,UBC,PSMD6,PSME3,PSMD14
6_Member	Reactome Gene Sets	R-HSA-68867	Assembly of the pre-replicative complex	-11.3014	-9.38647	32/143	5682,5683,5685,5688,5689,5690,5691,5693,5694,5695,5701,5702,5704,5705,5710,5714,5715,5719,6233,7311,7314,7316,8364,9861,10197,10213,10393,11065,23595,51053,51529,119504	PSMA1,PSMA2,PSMA4,PSMA7,PSMB1,PSMB2,PSMB3,PSMB5,PSMB6,PSMB7,PSMC2,PSMC3,PSMC4,PSMC5,PSMD4,PSMD8,PSMD9,PSMD13,RPS27A,UBA52,UBB,UBC,H4C3,PSMD6,PSME3,PSMD14,ANAPC10,UBE2C,ORC3,GMNN,ANAPC11,ANAPC16
6_Member	GO Biological Processes	GO:0051603	proteolysis involved in protein catabolic process	-11.2641	-9.35076	79/637	1452,1508,1512,4738,5682,5683,5685,5688,5689,5690,5691,5693,5694,5695,5701,5702,5704,5705,5710,5714,5715,5719,6233,6500,6921,6992,7311,7314,7316,7323,7332,7334,7347,7353,8192,8453,9325,9616,9861,10193,10213,10393,10513,10952,11047,11065,22933,23588,23609,25793,25847,25898,26263,26270,27243,51009,51160,51185,51449,51510,51528,51529,54472,54602,55101,55122,55284,55741,55768,55968,56929,57132,84313,…	CSNK1A1,CTSB,CTSH,NEDD8,PSMA1,PSMA2,PSMA4,PSMA7,PSMB1,PSMB2,PSMB3,PSMB5,PSMB6,PSMB7,PSMC2,PSMC3,PSMC4,PSMC5,PSMD4,PSMD8,PSMD9,PSMD13,RPS27A,SKP1,ELOC,PPP1R11,UBA52,UBB,UBC,UBE2D3,UBE2L3,UBE2N,UCHL3,UFD1,CLPP,CUL2,TRIP4,RNF7,PSMD6,RNF41,PSMD14,ANAPC10,APPBP2,SEC61B,ADRM1,UBE2C,SIRT2,KLHDC2,MKRN2,FBXO7,ANAPC13,RCHY1,FBXO22,FBXO6,CHMP2A,DERL2,VPS28,CRBN,PCYOX1,CHMP5,JKAMP,ANAPC11,TOLLIP,NDFIP2,DMAC2…
6_Member	GO Biological Processes	GO:0019941	modification-dependent protein catabolic process	-11.216	-9.30423	74/579	1452,4738,5682,5683,5685,5688,5689,5690,5691,5693,5694,5695,5701,5702,5704,5705,5710,5714,5715,5719,6233,6500,6921,6992,7311,7314,7316,7323,7332,7334,7347,7353,8453,9325,9616,9861,10213,10393,10513,10952,11047,11065,22933,23588,23609,25793,25847,25898,26263,26270,27243,51009,51160,51185,51449,51510,51528,51529,54472,54602,55101,55122,55284,55741,55968,56929,57132,84313,84993,91319,118424,119504,1…	CSNK1A1,NEDD8,PSMA1,PSMA2,PSMA4,PSMA7,PSMB1,PSMB2,PSMB3,PSMB5,PSMB6,PSMB7,PSMC2,PSMC3,PSMC4,PSMC5,PSMD4,PSMD8,PSMD9,PSMD13,RPS27A,SKP1,ELOC,PPP1R11,UBA52,UBB,UBC,UBE2D3,UBE2L3,UBE2N,UCHL3,UFD1,CUL2,TRIP4,RNF7,PSMD6,PSMD14,ANAPC10,APPBP2,SEC61B,ADRM1,UBE2C,SIRT2,KLHDC2,MKRN2,FBXO7,ANAPC13,RCHY1,FBXO22,FBXO6,CHMP2A,DERL2,VPS28,CRBN,PCYOX1,CHMP5,JKAMP,ANAPC11,TOLLIP,NDFIP2,DMAC2,AKIRIN2,UBE2W,EDEM2,…
6_Member	Reactome Gene Sets	R-HSA-983705	Signaling by the B Cell Receptor (BCR)	-11.2081	-9.29795	28/112	2280,5682,5683,5685,5688,5689,5690,5691,5693,5694,5695,5701,5702,5704,5705,5710,5714,5715,5719,6233,6500,7311,7314,7316,8915,9861,10197,10213	FKBP1A,PSMA1,PSMA2,PSMA4,PSMA7,PSMB1,PSMB2,PSMB3,PSMB5,PSMB6,PSMB7,PSMC2,PSMC3,PSMC4,PSMC5,PSMD4,PSMD8,PSMD9,PSMD13,RPS27A,SKP1,UBA52,UBB,UBC,BCL10,PSMD6,PSME3,PSMD14
6_Member	Reactome Gene Sets	R-HSA-5688426	Deubiquitination	-10.9273	-9.02495	48/298	86,387,890,4738,5423,5682,5683,5685,5688,5689,5690,5691,5693,5694,5695,5701,5702,5704,5705,5710,5714,5715,5719,6233,7311,7314,7316,7347,7353,7416,7417,7419,8724,9577,9804,9861,10197,10213,10445,10474,11047,29086,29844,51651,55611,91833,123228,221613	ACTL6A,RHOA,CCNA2,NEDD8,POLB,PSMA1,PSMA2,PSMA4,PSMA7,PSMB1,PSMB2,PSMB3,PSMB5,PSMB6,PSMB7,PSMC2,PSMC3,PSMC4,PSMC5,PSMD4,PSMD8,PSMD9,PSMD13,RPS27A,UBA52,UBB,UBC,UCHL3,UFD1,VDAC1,VDAC2,VDAC3,SNX3,BABAM2,TOMM20,PSMD6,PSME3,PSMD14,MCRS1,TADA3,ADRM1,BABAM1,TFPT,PTRH2,OTUB1,WDR20,SENP8,H2AC1
6_Member	CORUM	CORUM:194	PA28gamma-20S proteasome	-10.9066	-9.00586	11/15	5682,5683,5685,5688,5689,5690,5691,5693,5694,5695,10197	PSMA1,PSMA2,PSMA4,PSMA7,PSMB1,PSMB2,PSMB3,PSMB5,PSMB6,PSMB7,PSME3
6_Member	Reactome Gene Sets	R-HSA-983168	Antigen processing: Ubiquitination & Proteasome degradation	-10.8887	-8.9895	49/309	5682,5683,5685,5688,5689,5690,5691,5693,5694,5695,5701,5702,5704,5705,5710,5714,5715,5719,6233,6500,6921,6923,7311,7314,7316,7323,7332,7334,7336,8453,9616,9861,10193,10197,10213,10393,10533,11065,25793,25847,25898,26263,26270,51444,51529,55175,55284,91694,118424	PSMA1,PSMA2,PSMA4,PSMA7,PSMB1,PSMB2,PSMB3,PSMB5,PSMB6,PSMB7,PSMC2,PSMC3,PSMC4,PSMC5,PSMD4,PSMD8,PSMD9,PSMD13,RPS27A,SKP1,ELOC,ELOB,UBA52,UBB,UBC,UBE2D3,UBE2L3,UBE2N,UBE2V2,CUL2,RNF7,PSMD6,RNF41,PSME3,PSMD14,ANAPC10,ATG7,UBE2C,FBXO7,ANAPC13,RCHY1,FBXO22,FBXO6,RNF138,ANAPC11,KLHL11,UBE2W,LONRF1,UBE2J2
6_Member	Reactome Gene Sets	R-HSA-5668541	TNFR2 non-canonical NF-kB pathway	-10.6633	-8.76713	26/102	5682,5683,5685,5688,5689,5690,5691,5693,5694,5695,5701,5702,5704,5705,5710,5714,5715,5719,6233,6500,7311,7314,7316,9861,10197,10213	PSMA1,PSMA2,PSMA4,PSMA7,PSMB1,PSMB2,PSMB3,PSMB5,PSMB6,PSMB7,PSMC2,PSMC3,PSMC4,PSMC5,PSMD4,PSMD8,PSMD9,PSMD13,RPS27A,SKP1,UBA52,UBB,UBC,PSMD6,PSME3,PSMD14
6_Member	Reactome Gene Sets	R-HSA-2454202	Fc epsilon receptor (FCERI) signaling	-10.6447	-8.75161	30/134	2353,3725,5682,5683,5685,5688,5689,5690,5691,5693,5694,5695,5701,5702,5704,5705,5710,5714,5715,5719,6233,6500,7311,7314,7316,7334,8915,9861,10197,10213	FOS,JUN,PSMA1,PSMA2,PSMA4,PSMA7,PSMB1,PSMB2,PSMB3,PSMB5,PSMB6,PSMB7,PSMC2,PSMC3,PSMC4,PSMC5,PSMD4,PSMD8,PSMD9,PSMD13,RPS27A,SKP1,UBA52,UBB,UBC,UBE2N,BCL10,PSMD6,PSME3,PSMD14
6_Member	Reactome Gene Sets	R-HSA-5663202	Diseases of signal transduction by growth factor receptors and second messengers	-10.6364	-8.74484	60/433	1385,1452,1937,2243,2280,3164,4851,5245,5433,5434,5435,5436,5437,5438,5439,5441,5500,5573,5663,5682,5683,5685,5688,5689,5690,5691,5693,5694,5695,5701,5702,5704,5705,5710,5714,5715,5719,6194,6233,6500,7171,7311,7314,7316,8315,9148,9734,9861,10197,10213,10342,10533,11116,11140,22916,23189,51009,51530,55851,57085	CREB1,CSNK1A1,EEF1G,FGA,FKBP1A,NR4A1,NOTCH1,PHB1,POLR2D,POLR2E,POLR2F,POLR2G,POLR2H,POLR2I,POLR2J,POLR2L,PPP1CB,PRKAR1A,PSEN1,PSMA1,PSMA2,PSMA4,PSMA7,PSMB1,PSMB2,PSMB3,PSMB5,PSMB6,PSMB7,PSMC2,PSMC3,PSMC4,PSMC5,PSMD4,PSMD8,PSMD9,PSMD13,RPS6,RPS27A,SKP1,TPM4,UBA52,UBB,UBC,BRAP,NEURL1,HDAC9,PSMD6,PSME3,PSMD14,TFG,ATG7,CEP43,CDC37,NCBP2,KANK1,DERL2,ZC3HC1,PSENEN,AGTRAP
6_Member	Reactome Gene Sets	R-HSA-983169	Class I MHC mediated antigen processing & presentation	-10.4931	-8.60753	55/381	567,2243,5682,5683,5685,5688,5689,5690,5691,5693,5694,5695,5701,5702,5704,5705,5710,5714,5715,5719,6233,6396,6500,6921,6923,7311,7314,7316,7323,7332,7334,7336,8453,9616,9861,10193,10197,10213,10393,10533,10952,11065,23480,25793,25847,25898,26263,26270,51128,51444,51529,55175,55284,91694,118424	B2M,FGA,PSMA1,PSMA2,PSMA4,PSMA7,PSMB1,PSMB2,PSMB3,PSMB5,PSMB6,PSMB7,PSMC2,PSMC3,PSMC4,PSMC5,PSMD4,PSMD8,PSMD9,PSMD13,RPS27A,SEC13,SKP1,ELOC,ELOB,UBA52,UBB,UBC,UBE2D3,UBE2L3,UBE2N,UBE2V2,CUL2,RNF7,PSMD6,RNF41,PSME3,PSMD14,ANAPC10,ATG7,SEC61B,UBE2C,SEC61G,FBXO7,ANAPC13,RCHY1,FBXO22,FBXO6,SAR1B,RNF138,ANAPC11,KLHL11,UBE2W,LONRF1,UBE2J2
6_Member	Reactome Gene Sets	R-HSA-202403	TCR signaling	-10.4349	-8.55228	28/120	5682,5683,5685,5688,5689,5690,5691,5693,5694,5695,5701,5702,5704,5705,5710,5714,5715,5719,6233,6500,7311,7314,7316,7334,8915,9861,10197,10213	PSMA1,PSMA2,PSMA4,PSMA7,PSMB1,PSMB2,PSMB3,PSMB5,PSMB6,PSMB7,PSMC2,PSMC3,PSMC4,PSMC5,PSMD4,PSMD8,PSMD9,PSMD13,RPS27A,SKP1,UBA52,UBB,UBC,UBE2N,BCL10,PSMD6,PSME3,PSMD14
6_Member	Reactome Gene Sets	R-HSA-3858494	Beta-catenin independent WNT signaling	-10.3466	-8.46699	31/146	387,1173,1175,2787,5216,5682,5683,5685,5688,5689,5690,5691,5693,5694,5695,5701,5702,5704,5705,5710,5714,5715,5719,6233,7311,7314,7316,9861,10197,10213,55970	RHOA,AP2M1,AP2S1,GNG5,PFN1,PSMA1,PSMA2,PSMA4,PSMA7,PSMB1,PSMB2,PSMB3,PSMB5,PSMB6,PSMB7,PSMC2,PSMC3,PSMC4,PSMC5,PSMD4,PSMD8,PSMD9,PSMD13,RPS27A,UBA52,UBB,UBC,PSMD6,PSME3,PSMD14,GNG12
6_Member	Reactome Gene Sets	R-HSA-5689880	Ub-specific processing proteases	-10.2769	-8.39876	39/220	890,5423,5682,5683,5685,5688,5689,5690,5691,5693,5694,5695,5701,5702,5704,5705,5710,5714,5715,5719,6233,7311,7314,7316,7353,7416,7417,7419,8724,9804,9861,10197,10213,10474,11047,51651,55611,91833,221613	CCNA2,POLB,PSMA1,PSMA2,PSMA4,PSMA7,PSMB1,PSMB2,PSMB3,PSMB5,PSMB6,PSMB7,PSMC2,PSMC3,PSMC4,PSMC5,PSMD4,PSMD8,PSMD9,PSMD13,RPS27A,UBA52,UBB,UBC,UFD1,VDAC1,VDAC2,VDAC3,SNX3,TOMM20,PSMD6,PSME3,PSMD14,TADA3,ADRM1,PTRH2,OTUB1,WDR20,H2AC1
6_Member	CORUM	CORUM:191	20S proteasome	-9.7708	-7.90563	10/14	5682,5683,5685,5688,5689,5690,5691,5693,5694,5695	PSMA1,PSMA2,PSMA4,PSMA7,PSMB1,PSMB2,PSMB3,PSMB5,PSMB6,PSMB7
6_Member	GO Biological Processes	GO:0043161	proteasome-mediated ubiquitin-dependent protein catabolic process	-9.62343	-7.76251	49/335	1452,5682,5683,5685,5688,5689,5690,5691,5693,5694,5695,5701,5702,5704,5705,5710,5714,5719,6500,7323,7353,8453,9325,9861,10213,10393,10513,10952,11047,11065,22933,23588,25847,26263,26270,51009,51185,51528,51529,55101,55122,55284,55741,55968,56929,91319,118424,119504,253980	CSNK1A1,PSMA1,PSMA2,PSMA4,PSMA7,PSMB1,PSMB2,PSMB3,PSMB5,PSMB6,PSMB7,PSMC2,PSMC3,PSMC4,PSMC5,PSMD4,PSMD8,PSMD13,SKP1,UBE2D3,UFD1,CUL2,TRIP4,PSMD6,PSMD14,ANAPC10,APPBP2,SEC61B,ADRM1,UBE2C,SIRT2,KLHDC2,ANAPC13,FBXO22,FBXO6,DERL2,CRBN,JKAMP,ANAPC11,DMAC2,AKIRIN2,UBE2W,EDEM2,NSFL1C,FEM1C,DERL3,UBE2J2,ANAPC16,KCTD13
6_Member	Reactome Gene Sets	R-HSA-8939236	RUNX1 regulates transcription of genes involved in differentiation of HSCs	-9.56556	-7.70745	28/130	902,1022,5682,5683,5685,5688,5689,5690,5691,5693,5694,5695,5701,5702,5704,5705,5710,5714,5715,5719,6233,7311,7314,7316,8364,9861,10197,10213	CCNH,CDK7,PSMA1,PSMA2,PSMA4,PSMA7,PSMB1,PSMB2,PSMB3,PSMB5,PSMB6,PSMB7,PSMC2,PSMC3,PSMC4,PSMC5,PSMD4,PSMD8,PSMD9,PSMD13,RPS27A,UBA52,UBB,UBC,H4C3,PSMD6,PSME3,PSMD14
6_Member	GO Biological Processes	GO:0006511	ubiquitin-dependent protein catabolic process	-9.48951	-7.63419	69/569	1452,4738,5682,5683,5685,5688,5689,5690,5691,5693,5694,5695,5701,5702,5704,5705,5710,5714,5715,5719,6500,6921,6992,7323,7332,7334,7347,7353,8453,9325,9616,9861,10213,10393,10513,10952,11047,11065,22933,23588,23609,25793,25847,25898,26263,26270,27243,51009,51160,51185,51510,51528,51529,54472,54602,55101,55122,55284,55741,55968,56929,57132,84313,84993,91319,118424,119504,165918,253980	CSNK1A1,NEDD8,PSMA1,PSMA2,PSMA4,PSMA7,PSMB1,PSMB2,PSMB3,PSMB5,PSMB6,PSMB7,PSMC2,PSMC3,PSMC4,PSMC5,PSMD4,PSMD8,PSMD9,PSMD13,SKP1,ELOC,PPP1R11,UBE2D3,UBE2L3,UBE2N,UCHL3,UFD1,CUL2,TRIP4,RNF7,PSMD6,PSMD14,ANAPC10,APPBP2,SEC61B,ADRM1,UBE2C,SIRT2,KLHDC2,MKRN2,FBXO7,ANAPC13,RCHY1,FBXO22,FBXO6,CHMP2A,DERL2,VPS28,CRBN,CHMP5,JKAMP,ANAPC11,TOLLIP,NDFIP2,DMAC2,AKIRIN2,UBE2W,EDEM2,NSFL1C,FEM1C,CHMP1B,VPS25,UB…
6_Member	Reactome Gene Sets	R-HSA-5619115	Disorders of transmembrane transporters	-9.45742	-7.60487	33/176	682,5682,5683,5685,5688,5689,5690,5691,5693,5694,5695,5701,5702,5704,5705,5710,5714,5715,5719,6233,6396,7311,7314,7316,8480,9861,10197,10213,10559,11097,51009,91319,129401	BSG,PSMA1,PSMA2,PSMA4,PSMA7,PSMB1,PSMB2,PSMB3,PSMB5,PSMB6,PSMB7,PSMC2,PSMC3,PSMC4,PSMC5,PSMD4,PSMD8,PSMD9,PSMD13,RPS27A,SEC13,UBA52,UBB,UBC,RAE1,PSMD6,PSME3,PSMD14,SLC35A1,NUP42,DERL2,DERL3,NUP35
6_Member	GO Biological Processes	GO:0010498	proteasomal protein catabolic process	-9.31313	-7.46197	51/364	1452,5682,5683,5685,5688,5689,5690,5691,5693,5694,5695,5701,5702,5704,5705,5710,5714,5719,6500,7323,7353,8453,9325,9861,10193,10213,10393,10513,10952,11047,11065,22933,23588,25847,26263,26270,51009,51185,51528,51529,55101,55122,55284,55741,55768,55968,56929,91319,118424,119504,253980	CSNK1A1,PSMA1,PSMA2,PSMA4,PSMA7,PSMB1,PSMB2,PSMB3,PSMB5,PSMB6,PSMB7,PSMC2,PSMC3,PSMC4,PSMC5,PSMD4,PSMD8,PSMD13,SKP1,UBE2D3,UFD1,CUL2,TRIP4,PSMD6,RNF41,PSMD14,ANAPC10,APPBP2,SEC61B,ADRM1,UBE2C,SIRT2,KLHDC2,ANAPC13,FBXO22,FBXO6,DERL2,CRBN,JKAMP,ANAPC11,DMAC2,AKIRIN2,UBE2W,EDEM2,NGLY1,NSFL1C,FEM1C,DERL3,UBE2J2,ANAPC16,KCTD13
6_Member	Reactome Gene Sets	R-HSA-5621481	C-type lectin receptors (CLRs)	-9.30083	-7.45104	29/142	5580,5682,5683,5685,5688,5689,5690,5691,5693,5694,5695,5701,5702,5704,5705,5710,5714,5715,5719,6233,6500,7311,7314,7316,7334,8915,9861,10197,10213	PRKCD,PSMA1,PSMA2,PSMA4,PSMA7,PSMB1,PSMB2,PSMB3,PSMB5,PSMB6,PSMB7,PSMC2,PSMC3,PSMC4,PSMC5,PSMD4,PSMD8,PSMD9,PSMD13,RPS27A,SKP1,UBA52,UBB,UBC,UBE2N,BCL10,PSMD6,PSME3,PSMD14
6_Member	Reactome Gene Sets	R-HSA-446652	Interleukin-1 family signaling	-9.14687	-7.3066	30/153	5682,5683,5685,5688,5689,5690,5691,5693,5694,5695,5701,5702,5704,5705,5710,5714,5715,5719,5771,6233,6500,7311,7314,7316,7334,9861,10197,10213,28512,54472	PSMA1,PSMA2,PSMA4,PSMA7,PSMB1,PSMB2,PSMB3,PSMB5,PSMB6,PSMB7,PSMC2,PSMC3,PSMC4,PSMC5,PSMD4,PSMD8,PSMD9,PSMD13,PTPN2,RPS27A,SKP1,UBA52,UBB,UBC,UBE2N,PSMD6,PSME3,PSMD14,NKIRAS1,TOLLIP
6_Member	CORUM	CORUM:192	PA28-20S proteasome	-8.91112	-7.08016	10/16	5682,5683,5685,5688,5689,5690,5691,5693,5694,5695	PSMA1,PSMA2,PSMA4,PSMA7,PSMB1,PSMB2,PSMB3,PSMB5,PSMB6,PSMB7
6_Member	Reactome Gene Sets	R-HSA-157118	Signaling by NOTCH	-8.79246	-6.96543	38/236	1385,3725,4192,4851,5663,5682,5683,5685,5688,5689,5690,5691,5693,5694,5695,5701,5702,5704,5705,5710,5714,5715,5719,6233,6500,7088,7311,7314,7316,8364,8788,9148,9734,9861,10197,10213,55851,113878	CREB1,JUN,MDK,NOTCH1,PSEN1,PSMA1,PSMA2,PSMA4,PSMA7,PSMB1,PSMB2,PSMB3,PSMB5,PSMB6,PSMB7,PSMC2,PSMC3,PSMC4,PSMC5,PSMD4,PSMD8,PSMD9,PSMD13,RPS27A,SKP1,TLE1,UBA52,UBB,UBC,H4C3,DLK1,NEURL1,HDAC9,PSMD6,PSME3,PSMD14,PSENEN,DTX2
6_Member	KEGG Pathway	hsa05017	Spinocerebellar ataxia	-8.56945	-6.754	28/143	292,5682,5683,5685,5688,5689,5690,5691,5693,5694,5695,5701,5702,5704,5705,5710,5714,5715,5719,6095,7416,7417,7419,9519,9861,10213,11047,54205	SLC25A5,PSMA1,PSMA2,PSMA4,PSMA7,PSMB1,PSMB2,PSMB3,PSMB5,PSMB6,PSMB7,PSMC2,PSMC3,PSMC4,PSMC5,PSMD4,PSMD8,PSMD9,PSMD13,RORA,VDAC1,VDAC2,VDAC3,TBPL1,PSMD6,PSMD14,ADRM1,CYCS
6_Member	Reactome Gene Sets	R-HSA-5357801	Programmed Cell Death	-8.38987	-6.5857	35/213	1676,5580,5682,5683,5685,5688,5689,5690,5691,5693,5694,5695,5701,5702,5704,5705,5710,5714,5715,5719,6233,6386,7311,7314,7316,7332,7431,8655,9861,10197,10213,10971,11140,27243,54205	DFFA,PRKCD,PSMA1,PSMA2,PSMA4,PSMA7,PSMB1,PSMB2,PSMB3,PSMB5,PSMB6,PSMB7,PSMC2,PSMC3,PSMC4,PSMC5,PSMD4,PSMD8,PSMD9,PSMD13,RPS27A,SDCBP,UBA52,UBB,UBC,UBE2L3,VIM,DYNLL1,PSMD6,PSME3,PSMD14,YWHAQ,CDC37,CHMP2A,CYCS
6_Member	Reactome Gene Sets	R-HSA-109581	Apoptosis	-8.00401	-6.22039	31/180	1676,5580,5682,5683,5685,5688,5689,5690,5691,5693,5694,5695,5701,5702,5704,5705,5710,5714,5715,5719,6233,7311,7314,7316,7431,8655,9861,10197,10213,10971,54205	DFFA,PRKCD,PSMA1,PSMA2,PSMA4,PSMA7,PSMB1,PSMB2,PSMB3,PSMB5,PSMB6,PSMB7,PSMC2,PSMC3,PSMC4,PSMC5,PSMD4,PSMD8,PSMD9,PSMD13,RPS27A,UBA52,UBB,UBC,VIM,DYNLL1,PSMD6,PSME3,PSMD14,YWHAQ,CYCS
6_Member	CORUM	CORUM:32	PA700 complex	-7.63476	-5.86962	10/20	5701,5702,5704,5705,5710,5714,5715,5719,9861,10213	PSMC2,PSMC3,PSMC4,PSMC5,PSMD4,PSMD8,PSMD9,PSMD13,PSMD6,PSMD14
6_Member	Reactome Gene Sets	R-HSA-195721	Signaling by WNT	-6.96142	-5.24034	43/332	387,1173,1175,1452,1460,2787,5216,5682,5683,5685,5688,5689,5690,5691,5693,5694,5695,5701,5702,5704,5705,5710,5714,5715,5719,6233,6500,6659,6662,7088,7311,7314,7316,8364,8724,9861,10197,10213,25776,50999,51339,51699,55970	RHOA,AP2M1,AP2S1,CSNK1A1,CSNK2B,GNG5,PFN1,PSMA1,PSMA2,PSMA4,PSMA7,PSMB1,PSMB2,PSMB3,PSMB5,PSMB6,PSMB7,PSMC2,PSMC3,PSMC4,PSMC5,PSMD4,PSMD8,PSMD9,PSMD13,RPS27A,SKP1,SOX4,SOX9,TLE1,UBA52,UBB,UBC,H4C3,SNX3,PSMD6,PSME3,PSMD14,CBY1,TMED5,DACT1,VPS29,GNG12
6_Member	Reactome Gene Sets	R-HSA-201681	TCF dependent signaling in response to WNT	-6.37886	-4.6826	33/233	1452,1460,5682,5683,5685,5688,5689,5690,5691,5693,5694,5695,5701,5702,5704,5705,5710,5714,5715,5719,6233,6659,6662,7088,7311,7314,7316,8364,9861,10197,10213,25776,51339	CSNK1A1,CSNK2B,PSMA1,PSMA2,PSMA4,PSMA7,PSMB1,PSMB2,PSMB3,PSMB5,PSMB6,PSMB7,PSMC2,PSMC3,PSMC4,PSMC5,PSMD4,PSMD8,PSMD9,PSMD13,RPS27A,SOX4,SOX9,TLE1,UBA52,UBB,UBC,H4C3,PSMD6,PSME3,PSMD14,CBY1,DACT1
6_Member	Reactome Gene Sets	R-HSA-8878171	Transcriptional regulation by RUNX1	-6.12386	-4.44091	33/239	86,902,1022,1460,1997,3958,5682,5683,5685,5688,5689,5690,5691,5693,5694,5695,5701,5702,5704,5705,5710,5714,5715,5719,6233,7311,7314,7316,8364,9861,10197,10213,84661	ACTL6A,CCNH,CDK7,CSNK2B,ELF1,LGALS3,PSMA1,PSMA2,PSMA4,PSMA7,PSMB1,PSMB2,PSMB3,PSMB5,PSMB6,PSMB7,PSMC2,PSMC3,PSMC4,PSMC5,PSMD4,PSMD8,PSMD9,PSMD13,RPS27A,UBA52,UBB,UBC,H4C3,PSMD6,PSME3,PSMD14,DPY30
6_Member	WikiPathways	WP5124	Alzheimer's disease	-5.62903	-3.96975	34/263	292,1452,1460,2597,5663,5682,5683,5685,5688,5689,5690,5691,5693,5694,5695,5701,5702,5704,5705,5710,5714,5715,5719,7280,7416,7417,7419,7846,9861,10213,10376,11047,54205,55851	SLC25A5,CSNK1A1,CSNK2B,GAPDH,PSEN1,PSMA1,PSMA2,PSMA4,PSMA7,PSMB1,PSMB2,PSMB3,PSMB5,PSMB6,PSMB7,PSMC2,PSMC3,PSMC4,PSMC5,PSMD4,PSMD8,PSMD9,PSMD13,TUBB2A,VDAC1,VDAC2,VDAC3,TUBA1A,PSMD6,PSMD14,TUBA1B,ADRM1,CYCS,PSENEN
6_Member	Reactome Gene Sets	R-HSA-1257604	PIP3 activates AKT signaling	-5.482	-3.8401	34/267	1385,1460,3164,3725,5682,5683,5685,5688,5689,5690,5691,5693,5694,5695,5701,5702,5704,5705,5710,5714,5715,5719,6233,7311,7314,7316,8726,9861,10197,10213,10542,10670,28956,389541	CREB1,CSNK2B,NR4A1,JUN,PSMA1,PSMA2,PSMA4,PSMA7,PSMB1,PSMB2,PSMB3,PSMB5,PSMB6,PSMB7,PSMC2,PSMC3,PSMC4,PSMC5,PSMD4,PSMD8,PSMD9,PSMD13,RPS27A,UBA52,UBB,UBC,EED,PSMD6,PSME3,PSMD14,LAMTOR5,RRAGA,LAMTOR2,LAMTOR4
6_Member	WikiPathways	WP2359	Parkin-ubiquitin proteasomal system pathway	-5.32072	-3.68808	15/71	5701,5702,5704,5705,5710,5714,5715,5719,7280,7332,7846,9861,10213,10376,118424	PSMC2,PSMC3,PSMC4,PSMC5,PSMD4,PSMD8,PSMD9,PSMD13,TUBB2A,UBE2L3,TUBA1A,PSMD6,PSMD14,TUBA1B,UBE2J2
6_Member	Reactome Gene Sets	R-HSA-9006925	Intracellular signaling by second messengers	-5.27292	-3.64526	37/309	1385,1460,3164,3725,3838,5573,5580,5682,5683,5685,5688,5689,5690,5691,5693,5694,5695,5701,5702,5704,5705,5710,5714,5715,5719,6233,7311,7314,7316,8726,9861,10197,10213,10542,10670,28956,389541	CREB1,CSNK2B,NR4A1,JUN,KPNA2,PRKAR1A,PRKCD,PSMA1,PSMA2,PSMA4,PSMA7,PSMB1,PSMB2,PSMB3,PSMB5,PSMB6,PSMB7,PSMC2,PSMC3,PSMC4,PSMC5,PSMD4,PSMD8,PSMD9,PSMD13,RPS27A,UBA52,UBB,UBC,EED,PSMD6,PSME3,PSMD14,LAMTOR5,RRAGA,LAMTOR2,LAMTOR4
6_Member	Reactome Gene Sets	R-HSA-5673001	RAF/MAP kinase cascade	-5.02952	-3.42668	34/280	402,2243,5147,5245,5500,5682,5683,5685,5688,5689,5690,5691,5693,5694,5695,5701,5702,5704,5705,5710,5714,5715,5719,6233,7311,7314,7316,8315,9861,10197,10213,10434,23179,28956	ARL2,FGA,PDE6D,PHB1,PPP1CB,PSMA1,PSMA2,PSMA4,PSMA7,PSMB1,PSMB2,PSMB3,PSMB5,PSMB6,PSMB7,PSMC2,PSMC3,PSMC4,PSMC5,PSMD4,PSMD8,PSMD9,PSMD13,RPS27A,UBA52,UBB,UBC,BRAP,PSMD6,PSME3,PSMD14,LYPLA1,RGL1,LAMTOR2
6_Member	Reactome Gene Sets	R-HSA-5684996	MAPK1/MAPK3 signaling	-4.83298	-3.24544	34/286	402,2243,5147,5245,5500,5682,5683,5685,5688,5689,5690,5691,5693,5694,5695,5701,5702,5704,5705,5710,5714,5715,5719,6233,7311,7314,7316,8315,9861,10197,10213,10434,23179,28956	ARL2,FGA,PDE6D,PHB1,PPP1CB,PSMA1,PSMA2,PSMA4,PSMA7,PSMB1,PSMB2,PSMB3,PSMB5,PSMB6,PSMB7,PSMC2,PSMC3,PSMC4,PSMC5,PSMD4,PSMD8,PSMD9,PSMD13,RPS27A,UBA52,UBB,UBC,BRAP,PSMD6,PSME3,PSMD14,LYPLA1,RGL1,LAMTOR2
6_Member	Reactome Gene Sets	R-HSA-1280218	Adaptive Immune System	-4.81472	-3.23017	70/769	375,567,718,1173,1175,1508,1512,2243,2280,5682,5683,5685,5688,5689,5690,5691,5693,5694,5695,5701,5702,5704,5705,5710,5714,5715,5719,6233,6396,6500,6921,6923,7280,7311,7314,7316,7323,7332,7334,7336,7846,8453,8655,8915,9616,9861,10121,10193,10197,10213,10376,10393,10533,10540,10671,10952,11065,23480,25793,25847,25898,26263,26270,51128,51444,51529,55175,55284,91694,118424	ARF1,B2M,C3,AP2M1,AP2S1,CTSB,CTSH,FGA,FKBP1A,PSMA1,PSMA2,PSMA4,PSMA7,PSMB1,PSMB2,PSMB3,PSMB5,PSMB6,PSMB7,PSMC2,PSMC3,PSMC4,PSMC5,PSMD4,PSMD8,PSMD9,PSMD13,RPS27A,SEC13,SKP1,ELOC,ELOB,TUBB2A,UBA52,UBB,UBC,UBE2D3,UBE2L3,UBE2N,UBE2V2,TUBA1A,CUL2,DYNLL1,BCL10,RNF7,PSMD6,ACTR1A,RNF41,PSME3,PSMD14,TUBA1B,ANAPC10,ATG7,DCTN2,DCTN6,SEC61B,UBE2C,SEC61G,FBXO7,ANAPC13,RCHY1,FBXO22,FBXO6,SAR1B,RNF138,ANAPC11,K…
6_Member	Reactome Gene Sets	R-HSA-5683057	MAPK family signaling cascades	-4.77612	-3.19677	37/325	402,2243,3315,3725,5147,5245,5500,5682,5683,5685,5688,5689,5690,5691,5693,5694,5695,5701,5702,5704,5705,5710,5714,5715,5719,6233,7311,7314,7316,8315,8555,9861,10197,10213,10434,23179,28956	ARL2,FGA,HSPB1,JUN,PDE6D,PHB1,PPP1CB,PSMA1,PSMA2,PSMA4,PSMA7,PSMB1,PSMB2,PSMB3,PSMB5,PSMB6,PSMB7,PSMC2,PSMC3,PSMC4,PSMC5,PSMD4,PSMD8,PSMD9,PSMD13,RPS27A,UBA52,UBB,UBC,BRAP,CDC14B,PSMD6,PSME3,PSMD14,LYPLA1,RGL1,LAMTOR2
6_Member	Reactome Gene Sets	R-HSA-1280215	Cytokine Signaling in Immune system	-3.9802	-2.47891	64/730	302,375,567,1072,1385,1977,2353,3454,3460,3725,3838,4502,4988,5300,5443,5580,5682,5683,5685,5688,5689,5690,5691,5693,5694,5695,5701,5702,5704,5705,5710,5714,5715,5719,5771,6095,6233,6396,6500,6627,6648,6888,6921,6923,6950,7311,7314,7316,7323,7334,7341,7431,8480,8554,9049,9616,9861,10197,10213,11097,28512,51447,54472,129401	ANXA2,ARF1,B2M,CFL1,CREB1,EIF4E,FOS,IFNAR1,IFNGR2,JUN,KPNA2,MT2A,OPRM1,PIN1,POMC,PRKCD,PSMA1,PSMA2,PSMA4,PSMA7,PSMB1,PSMB2,PSMB3,PSMB5,PSMB6,PSMB7,PSMC2,PSMC3,PSMC4,PSMC5,PSMD4,PSMD8,PSMD9,PSMD13,PTPN2,RORA,RPS27A,SEC13,SKP1,SNRPA1,SOD2,TALDO1,ELOC,ELOB,TCP1,UBA52,UBB,UBC,UBE2D3,UBE2N,SUMO1,VIM,RAE1,PIAS1,AIP,RNF7,PSMD6,PSME3,PSMD14,NUP42,NKIRAS1,IP6K2,TOLLIP,NUP35
6_Member	Reactome Gene Sets	R-HSA-382551	Transport of small molecules	-3.77123	-2.30428	63/728	292,402,483,528,529,682,1173,1175,2787,3040,3163,4738,5245,5573,5682,5683,5685,5688,5689,5690,5691,5693,5694,5695,5701,5702,5704,5705,5710,5714,5715,5719,6233,6500,6717,7311,7314,7316,7416,7417,7419,8766,9114,9296,9512,9861,10197,10213,10539,10559,23169,29985,51009,51076,51128,51167,51382,55970,57153,91319,115286,221154,389015	SLC25A5,ARL2,ATP1B3,ATP6V1C1,ATP6V1E1,BSG,AP2M1,AP2S1,GNG5,HBA2,HMOX2,NEDD8,PHB1,PRKAR1A,PSMA1,PSMA2,PSMA4,PSMA7,PSMB1,PSMB2,PSMB3,PSMB5,PSMB6,PSMB7,PSMC2,PSMC3,PSMC4,PSMC5,PSMD4,PSMD8,PSMD9,PSMD13,RPS27A,SKP1,SRI,UBA52,UBB,UBC,VDAC1,VDAC2,VDAC3,RAB11A,ATP6V0D1,ATP6V1F,PMPCB,PSMD6,PSME3,PSMD14,GLRX3,SLC35A1,SLC35D1,SLC39A3,DERL2,CUTC,SAR1B,CYB5R4,ATP6V1D,GNG12,SLC44A2,DERL3,SLC25A26,MICU2,SLC9A4
6_Member	Reactome Gene Sets	R-HSA-449147	Signaling by Interleukins	-3.73882	-2.27471	45/473	302,375,1072,1385,2353,3725,4988,5443,5682,5683,5685,5688,5689,5690,5691,5693,5694,5695,5701,5702,5704,5705,5710,5714,5715,5719,5771,6095,6233,6500,6627,6648,6888,6950,7311,7314,7316,7334,7431,9049,9861,10197,10213,28512,54472	ANXA2,ARF1,CFL1,CREB1,FOS,JUN,OPRM1,POMC,PSMA1,PSMA2,PSMA4,PSMA7,PSMB1,PSMB2,PSMB3,PSMB5,PSMB6,PSMB7,PSMC2,PSMC3,PSMC4,PSMC5,PSMD4,PSMD8,PSMD9,PSMD13,PTPN2,RORA,RPS27A,SKP1,SNRPA1,SOD2,TALDO1,TCP1,UBA52,UBB,UBC,UBE2N,VIM,AIP,PSMD6,PSME3,PSMD14,NKIRAS1,TOLLIP
6_Member	WikiPathways	WP2059	Alzheimer's disease and miRNA effects	-3.64468	-2.18382	34/328	292,1452,1460,2597,5663,5682,5683,5685,5688,5689,5690,5691,5693,5694,5695,5701,5702,5704,5705,5710,5714,5715,5719,7280,7416,7417,7419,7846,9861,10213,10376,11047,54205,55851	SLC25A5,CSNK1A1,CSNK2B,GAPDH,PSEN1,PSMA1,PSMA2,PSMA4,PSMA7,PSMB1,PSMB2,PSMB3,PSMB5,PSMB6,PSMB7,PSMC2,PSMC3,PSMC4,PSMC5,PSMD4,PSMD8,PSMD9,PSMD13,TUBB2A,VDAC1,VDAC2,VDAC3,TUBA1A,PSMD6,PSMD14,TUBA1B,ADRM1,CYCS,PSENEN
7_Summary	Reactome Gene Sets	R-HSA-9609507	Protein localization	-24.7106	-22.418	51/163	498,506,1537,1891,3421,4358,4714,5194,5195,6233,7311,7314,7316,7323,7416,7485,8443,9512,9804,10063,10440,10455,10651,10952,11264,23480,25813,26515,26517,26519,26521,27230,29090,29928,51024,51142,51287,54469,54543,54927,56942,56993,80273,92609,118424,131118,134266,388753,401505,100188893,100287932,9049,25793,29103,51079,83943,130916,196294,3099,23788,950,1191,3621,3838,4851,5901,6396,6729,6747,876…	ATP5F1A,ATP5F1B,CYC1,ECH1,IDH3G,MPV17,NDUFB8,PEX13,PEX14,RPS27A,UBA52,UBB,UBC,UBE2D3,VDAC1,GET1,GNPAT,PMPCB,TOMM20,COX17,TIMM17A,ECI2,MTX2,SEC61B,PXMP4,SEC61G,SAMM50,TIMM10B,TIMM13,TIMM10,TIMM8B,SERP1,TIMM21,TIMM22,FIS1,CHCHD2,COA4,ZFAND6,TOMM7,CHCHD3,CMC2,TOMM22,GRPEL1,TIMM50,UBE2J2,DNAJC19,GRPEL2,COA6,TOMM5,TOMM6,TIMM23,AIP,FBXO7,DNAJC15,NDUFA13,IMMP2L,MTERF4,IMMP1L,HK2,MTCH2,SCARB2,CLU,ING1,KP…
7_Member	Reactome Gene Sets	R-HSA-9609507	Protein localization	-24.7106	-22.418	51/163	498,506,1537,1891,3421,4358,4714,5194,5195,6233,7311,7314,7316,7323,7416,7485,8443,9512,9804,10063,10440,10455,10651,10952,11264,23480,25813,26515,26517,26519,26521,27230,29090,29928,51024,51142,51287,54469,54543,54927,56942,56993,80273,92609,118424,131118,134266,388753,401505,100188893,100287932	ATP5F1A,ATP5F1B,CYC1,ECH1,IDH3G,MPV17,NDUFB8,PEX13,PEX14,RPS27A,UBA52,UBB,UBC,UBE2D3,VDAC1,GET1,GNPAT,PMPCB,TOMM20,COX17,TIMM17A,ECI2,MTX2,SEC61B,PXMP4,SEC61G,SAMM50,TIMM10B,TIMM13,TIMM10,TIMM8B,SERP1,TIMM21,TIMM22,FIS1,CHCHD2,COA4,ZFAND6,TOMM7,CHCHD3,CMC2,TOMM22,GRPEL1,TIMM50,UBE2J2,DNAJC19,GRPEL2,COA6,TOMM5,TOMM6,TIMM23
7_Member	Reactome Gene Sets	R-HSA-1268020	Mitochondrial protein import	-23.1496	-20.8757	32/64	498,506,1537,3421,4714,7416,9512,9804,10063,10440,10651,25813,26515,26517,26519,26521,29090,29928,51142,51287,54543,54927,56942,56993,80273,92609,131118,134266,388753,401505,100188893,100287932	ATP5F1A,ATP5F1B,CYC1,IDH3G,NDUFB8,VDAC1,PMPCB,TOMM20,COX17,TIMM17A,MTX2,SAMM50,TIMM10B,TIMM13,TIMM10,TIMM8B,TIMM21,TIMM22,CHCHD2,COA4,TOMM7,CHCHD3,CMC2,TOMM22,GRPEL1,TIMM50,DNAJC19,GRPEL2,COA6,TOMM5,TOMM6,TIMM23
7_Member	GO Biological Processes	GO:0006626	protein targeting to mitochondrion	-19.296	-17.0864	28/60	9049,9512,9804,10440,10651,25793,25813,26515,26517,26519,26521,29090,29103,29928,51024,51079,54543,56993,80273,83943,92609,130916,131118,134266,196294,401505,100188893,100287932	AIP,PMPCB,TOMM20,TIMM17A,MTX2,FBXO7,SAMM50,TIMM10B,TIMM13,TIMM10,TIMM8B,TIMM21,DNAJC15,TIMM22,FIS1,NDUFA13,TOMM7,TOMM22,GRPEL1,IMMP2L,TIMM50,MTERF4,DNAJC19,GRPEL2,IMMP1L,TOMM5,TOMM6,TIMM23
7_Member	GO Biological Processes	GO:0072655	establishment of protein localization to mitochondrion	-17.3889	-15.2947	29/74	3099,9049,9512,9804,10440,10651,25793,25813,26515,26517,26519,26521,29090,29103,29928,51024,51079,54543,56993,80273,83943,92609,130916,131118,134266,196294,401505,100188893,100287932	HK2,AIP,PMPCB,TOMM20,TIMM17A,MTX2,FBXO7,SAMM50,TIMM10B,TIMM13,TIMM10,TIMM8B,TIMM21,DNAJC15,TIMM22,FIS1,NDUFA13,TOMM7,TOMM22,GRPEL1,IMMP2L,TIMM50,MTERF4,DNAJC19,GRPEL2,IMMP1L,TOMM5,TOMM6,TIMM23
7_Member	GO Biological Processes	GO:0070585	protein localization to mitochondrion	-16.6319	-14.568	30/84	3099,9049,9512,9804,10440,10651,23788,25793,25813,26515,26517,26519,26521,29090,29103,29928,51024,51079,54543,56993,80273,83943,92609,130916,131118,134266,196294,401505,100188893,100287932	HK2,AIP,PMPCB,TOMM20,TIMM17A,MTX2,MTCH2,FBXO7,SAMM50,TIMM10B,TIMM13,TIMM10,TIMM8B,TIMM21,DNAJC15,TIMM22,FIS1,NDUFA13,TOMM7,TOMM22,GRPEL1,IMMP2L,TIMM50,MTERF4,DNAJC19,GRPEL2,IMMP1L,TOMM5,TOMM6,TIMM23
7_Member	GO Biological Processes	GO:0072594	establishment of protein localization to organelle	-13.8343	-11.8465	58/346	950,1191,3099,3621,3838,4851,5194,5195,5901,6396,6729,6747,8766,9049,9512,9804,10204,10440,10651,10952,23480,23558,25793,25813,26515,26517,26519,26521,28972,29090,29103,29107,29928,51024,51079,51160,51501,51762,54469,54543,55122,56993,64901,79035,80273,83943,84268,84313,92609,112869,129401,130916,131118,134266,196294,401505,100188893,100287932	SCARB2,CLU,HK2,ING1,KPNA2,NOTCH1,PEX13,PEX14,RAN,SEC13,SRP54,SSR3,RAB11A,AIP,PMPCB,TOMM20,NUTF2,TIMM17A,MTX2,SEC61B,SEC61G,WBP2,FBXO7,SAMM50,TIMM10B,TIMM13,TIMM10,TIMM8B,SPCS1,TIMM21,DNAJC15,NXT1,TIMM22,FIS1,NDUFA13,VPS28,HIKESHI,RAB8B,ZFAND6,TOMM7,AKIRIN2,TOMM22,RANBP17,NABP2,GRPEL1,IMMP2L,RPAIN,VPS25,TIMM50,SGF29,NUP35,MTERF4,DNAJC19,GRPEL2,IMMP1L,TOMM5,TOMM6,TIMM23
7_Member	GO Biological Processes	GO:0006886	intracellular protein transport	-13.8188	-11.8329	90/696	375,950,1173,1175,1176,1191,3315,3621,3838,4666,4851,5194,5195,5861,5901,6135,6386,6396,6643,6729,6747,7353,7846,8498,8766,8775,9049,9512,9804,10204,10266,10311,10440,10483,10513,10651,10952,10971,11097,11140,11311,11337,22818,23423,23480,23557,25793,25813,26515,26517,26519,26521,28972,29090,29103,29107,29886,29928,50999,51009,51024,51079,51128,51160,51501,51699,51762,54469,54543,55122,56993,6442…	ARF1,SCARB2,AP2M1,AP2S1,AP3S1,CLU,HSPB1,ING1,KPNA2,NACA,NOTCH1,PEX13,PEX14,RAB1A,RAN,RPL11,SDCBP,SEC13,SNX2,SRP54,SSR3,UFD1,TUBA1A,RANBP3,RAB11A,NAPA,AIP,PMPCB,TOMM20,NUTF2,RAMP2,VPS26C,TIMM17A,SEC23B,APPBP2,MTX2,SEC61B,YWHAQ,NUP42,CDC37,VPS45,GABARAP,COPZ1,TMED3,SEC61G,SNAPIN,FBXO7,SAMM50,TIMM10B,TIMM13,TIMM10,TIMM8B,SPCS1,TIMM21,DNAJC15,NXT1,SNX8,TIMM22,TMED5,DERL2,FIS1,NDUFA13,SAR1B,VPS28,HIKE…
7_Member	GO Biological Processes	GO:0006839	mitochondrial transport	-13.6164	-11.6361	36/150	292,664,3099,5663,7417,9049,9512,9804,10440,10449,10651,25793,25813,26515,26517,26519,26521,28978,29090,29103,29928,51024,51079,54543,56993,80273,83943,92609,130916,131118,134266,196294,282991,401505,100188893,100287932	SLC25A5,BNIP3,HK2,PSEN1,VDAC2,AIP,PMPCB,TOMM20,TIMM17A,ACAA2,MTX2,FBXO7,SAMM50,TIMM10B,TIMM13,TIMM10,TIMM8B,TMEM14A,TIMM21,DNAJC15,TIMM22,FIS1,NDUFA13,TOMM7,TOMM22,GRPEL1,IMMP2L,TIMM50,MTERF4,DNAJC19,GRPEL2,IMMP1L,BLOC1S2,TOMM5,TOMM6,TIMM23
7_Member	GO Biological Processes	GO:0006605	protein targeting	-13.236	-11.2685	48/259	950,1191,4666,5194,5195,6135,6386,6729,6747,9049,9512,9804,10440,10651,10952,10971,11140,11337,23480,25793,25813,26515,26517,26519,26521,28972,29090,29103,29928,51024,51079,51762,54469,54543,56993,64422,64429,80273,83943,92609,117177,130916,131118,134266,196294,401505,100188893,100287932	SCARB2,CLU,NACA,PEX13,PEX14,RPL11,SDCBP,SRP54,SSR3,AIP,PMPCB,TOMM20,TIMM17A,MTX2,SEC61B,YWHAQ,CDC37,GABARAP,SEC61G,FBXO7,SAMM50,TIMM10B,TIMM13,TIMM10,TIMM8B,SPCS1,TIMM21,DNAJC15,TIMM22,FIS1,NDUFA13,RAB8B,ZFAND6,TOMM7,TOMM22,ATG3,ZDHHC6,GRPEL1,IMMP2L,TIMM50,RAB3IP,MTERF4,DNAJC19,GRPEL2,IMMP1L,TOMM5,TOMM6,TIMM23
7_Member	GO Biological Processes	GO:0033365	protein localization to organelle	-13.1606	-11.1967	91/726	402,403,950,1191,3099,3621,3838,4851,5194,5195,5901,6117,6118,6135,6396,6500,6662,6729,6747,7295,7341,7485,8364,8766,9049,9184,9512,9694,9804,10204,10328,10440,10540,10542,10651,10952,11014,11079,11315,23345,23480,23558,23788,25793,25813,26515,26517,26519,26521,28972,29090,29103,29107,29928,49856,51024,51079,51160,51234,51382,51501,51535,51762,54469,54472,54543,54984,55122,55831,56851,56993,64901…	ARL2,ARL3,SCARB2,CLU,HK2,ING1,KPNA2,NOTCH1,PEX13,PEX14,RAN,RPA1,RPA2,RPL11,SEC13,SKP1,SOX9,SRP54,SSR3,TXN,SUMO1,GET1,H4C3,RAB11A,AIP,BUB3,PMPCB,EMC2,TOMM20,NUTF2,EMC8,TIMM17A,DCTN2,LAMTOR5,MTX2,SEC61B,KDELR2,RER1,PARK7,SYNE1,SEC61G,WBP2,MTCH2,FBXO7,SAMM50,TIMM10B,TIMM13,TIMM10,TIMM8B,SPCS1,TIMM21,DNAJC15,NXT1,TIMM22,WRAP73,FIS1,NDUFA13,VPS28,EMC4,ATP6V1D,HIKESHI,PPHLN1,RAB8B,ZFAND6,TOLLIP,TOMM7,P…
7_Member	GO Biological Processes	GO:0030150	protein import into mitochondrial matrix	-7.63476	-5.86962	10/20	9804,10440,29090,29103,54543,80273,92609,131118,134266,100287932	TOMM20,TIMM17A,TIMM21,DNAJC15,TOMM7,GRPEL1,TIMM50,DNAJC19,GRPEL2,TIMM23
7_Member	GO Biological Processes	GO:0071806	protein transmembrane transport	-7.17239	-5.43991	17/67	5194,5195,6729,9804,10440,10952,23480,29090,29103,29928,54543,56993,80273,92609,131118,134266,100287932	PEX13,PEX14,SRP54,TOMM20,TIMM17A,SEC61B,SEC61G,TIMM21,DNAJC15,TIMM22,TOMM7,TOMM22,GRPEL1,TIMM50,DNAJC19,GRPEL2,TIMM23
7_Member	GO Biological Processes	GO:0065002	intracellular protein transmembrane transport	-6.73884	-5.02985	15/56	5194,5195,6729,9804,10440,10952,23480,29090,29103,54543,80273,92609,131118,134266,100287932	PEX13,PEX14,SRP54,TOMM20,TIMM17A,SEC61B,SEC61G,TIMM21,DNAJC15,TOMM7,GRPEL1,TIMM50,DNAJC19,GRPEL2,TIMM23
7_Member	GO Biological Processes	GO:0044743	protein transmembrane import into intracellular organelle	-6.36311	-4.66781	12/38	5194,5195,9804,10440,29090,29103,54543,80273,92609,131118,134266,100287932	PEX13,PEX14,TOMM20,TIMM17A,TIMM21,DNAJC15,TOMM7,GRPEL1,TIMM50,DNAJC19,GRPEL2,TIMM23
7_Member	GO Biological Processes	GO:1990542	mitochondrial transmembrane transport	-5.88895	-4.21799	18/90	292,9512,9804,10440,29074,29090,29103,51629,51660,54543,54946,80273,92609,131118,134266,221154,347411,100287932	SLC25A5,PMPCB,TOMM20,TIMM17A,MRPL18,TIMM21,DNAJC15,SLC25A39,MPC1,TOMM7,SLC41A3,GRPEL1,TIMM50,DNAJC19,GRPEL2,MICU2,MPC1L,TIMM23
8_Summary	Reactome Gene Sets	R-HSA-3700989	Transcriptional Regulation by TP53	-20.0729	-17.8306	70/362	890,891,902,1022,1327,1329,1337,1340,1345,1350,1351,1353,1460,2176,2353,2821,3364,3725,4683,4697,5052,5111,5300,5433,5434,5435,5436,5437,5438,5439,5441,5875,5984,6117,6118,6119,6233,6834,6878,6880,6883,6921,6923,7295,7311,7314,7316,9337,9377,10542,10670,10971,11200,25824,25904,28956,29883,51230,51422,51499,54205,56950,83990,84987,91875,124446,133383,147923,389541,404672,3838,5888,5889,6613,7334,7…	CCNA2,CCNB1,CCNH,CDK7,COX4I1,COX5B,COX6A1,COX6B1,COX6C,COX7C,COX8A,COX11,CSNK2B,FANCC,FOS,GPI,HUS1,JUN,NBN,NDUFA4,PRDX1,PCNA,PIN1,POLR2D,POLR2E,POLR2F,POLR2G,POLR2H,POLR2I,POLR2J,POLR2L,RABGGTA,RFC4,RPA1,RPA2,RPA3,RPS27A,SURF1,TAF6,TAF9,TAF12,ELOC,ELOB,TXN,UBA52,UBB,UBC,CNOT8,COX5A,LAMTOR5,RRAGA,YWHAQ,CHEK2,PRDX5,CNOT10,LAMTOR2,CNOT7,PHF20,PRKAG2,TRIAP1,CYCS,SMYD2,BRIP1,COX14,TTC5,TMEM219,SETD9,Z…
[truncated: 151 more rows]

## Sheet: Module4_GO
GroupID	Category	Term	Description	LogP	Log(q-value)	InTerm_InList	Genes	Symbols
[truncated: 292 more rows]

## Sheet: Module5_GO
GroupID	Category	Term	Description	LogP	Log(q-value)	InTerm_InList	Genes	Symbols
[truncated: 145 more rows]

## Sheet: Module6_GO
GroupID	Category	Term	Description	LogP	Log(q-value)	InTerm_InList	Genes	Symbols
[truncated: 245 more rows]

## Sheet: Module7_GO
GroupID	Category	Term	Description	LogP	Log(q-value)	InTerm_InList	Genes	Symbols
[truncated: 83 more rows]

## Sheet: Module8_GO
GroupID	Category	Term	Description	LogP	Log(q-value)	InTerm_InList	Genes	Symbols
[truncated: 30 more rows]

[truncated: 1 more sheets: Module9_GO]
